# Supplementary material for: Proteogenomics analysis unveils a TFG-RET gene fusion and druggable targets in papillary thyroid carcinomas
Source: Nat Commun. 2020 Apr 28;11:2056. doi: 10.1038/s41467-020-15955-w (PMC7188865; doi:10.1038/s41467-020-15955-w)
Supplement: Supplementary file 4 — Supplementary Data 1 [file 41467_2020_15955_MOESM4_ESM.xlsx]

## Sheet: Junction.RPKM
TFG		Raw Counts			RPKM
Exon	type	Normal	Met	Tumor	Normal	Met	Tumor
1	J	301	293	49	0.31508	0.284993	0.0928311
2	J	451	404	61	0.303264	0.252428	0.0742365
3	J	824	588	61	0.390961	0.259236	0.0523816
4	J	736	467	41	0.827825	0.488078	0.0834618
5	J	949	745	129	0.997971	0.72798	0.245519
6	J	838	632	110	0.423904	0.297066	0.100707
7	J	1293	1084	208	1.64949	1.28497	0.48024
RET
	type	Normal	Met	Tumor	Normal	Met	Tumor
1	J	0	0	0	0	0	0
2	J	4	0	0	0.0101333	0	0
3	J	0	1	0	0	0.00164191	0
4	J	0	0	0	0	0	0
5	J	0	0	0	0	0	0
6	J	2	0	0	0.00415218	0	0
7	J	4	0	0	0.0258678	0	0
8	J	0	2	0	0	0.0121136	0
9	J	1	1	4	0.00691331	0.00642389	0.0500483
10	J	1	6	0	0.00509492	0.0284054	0
11	J	5	175	5	0.0111047	0.361148	0.0200978
12	J	9	230	18	0.0224946	0.534164	0.0814236
13	J	2	206	7	0.00780705	0.747198	0.0494536
14	J	10	501	46	0.121855	5.67273	1.01448
15	J	6	370	37	0.0141279	0.809542	0.157678
16	J	11	540	79	0.0272775	1.24428	0.354554
17	J	14	836	151	0.0534304	2.96468	1.04299
18	J	23	814	301	0.0592533	1.94859	1.40344
19	J	1	119	2	0.0029522	0.326441	0.0106861
Fusion Junction
	type	Normal	Met	Tumor	Normal	Met	Tumor
	J	0	83	2	0	3.6827	0.1728
