# Supplementary material for: Proteogenomics analysis unveils a TFG-RET gene fusion and druggable targets in papillary thyroid carcinomas
Source: Nat Commun. 2020 Apr 28;11:2056. doi: 10.1038/s41467-020-15955-w (PMC7188865; doi:10.1038/s41467-020-15955-w)
Supplement: Supplementary file 5 — Supplementary Data 2 [file 41467_2020_15955_MOESM5_ESM.xls]

## Sheet: analysis.tsv
aliases	chr	start	end	str	coords	size	type	symbol	desc	featureID	Normal	Metastasis	Tumor
A1B,ABG,GAB,HYST2477	chr19	58346806	58353499	-	58346806,58347029;58347353,58347640;58350370,58350651;58351391,58351687;58352283,58352555;58352928,58353197;58353292,58353327;58353404,58353499	1766	protein_coding	A1BG	alpha-1-B glycoprotein	1	1.783	10.098	14.144
AAC2,NAT-2,PNAT	chr8	18391245	18401213	+	18391245,18391345;18399998,18401213	1317	protein_coding	NAT2	N-acetyltransferase 2 (arylamine N-acetyltransferase)	10	0.017	0.037	0.061
	chr20	44619519	44651735	-	44619519,44619847;44620299,44620401;44621018,44621147;44622588,44622652;44622829,44622930;44623007,44623078;44624202,44624329;44625569,44625684;44626456,44626599;44629047,44629169;44636227,44636288;44651575,44651735	1535	protein_coding	ADA	adenosine deaminase	100	1.637	4.324	3.969
CD325,CDHN,CDw325,NCAD	chr18	27950966	28177481	-	27950966,27952359;27963357,27963521;27982944,27983083;27985000,27985233;27985528,27985761;27988524,27988666;27990097,27990350;27992655,27992840;27993500,27993637;28002997,28003169;28005849,28005993;28009717,28009872;28011846,28011992;28013683,28013909;28036470,28036580;28147673,28147784;28168604,28168629;28176963,28177481	4504	protein_coding	CDH2	cadherin 2, type 1, N-cadherin (neuronal)	1000	0.716	11.182	3.538
MPPH,PKB-GAMMA,PKBG,PRKBG,RAC-gamma,RAC-PK-gamma,STK-2	chr1	243488233	243851079	-	243488233,243488450;243499719,243505334;243512324,243512426;243545510,243545597;243552729,243552943;243563720,243563848;243572926,243573048;243612368,243613034;243613671,243613739;243615096,243615161;243637611,243637742;243645893,243646037;243664772,243664883;243683197,243683215;243695591,243695716;243843125,243843282;243843544,243843584;243850040,243850059;243851049,243851079	8078	protein_coding	AKT3	v-akt murine thymoma viral oncogene homolog 3	10000	7.685	7.229	6.801
CT4.1,GAGE-1,AL4,CT4.7,GAGE-12G,GAGE11,CT4.8,GAGE-2D,GAGE-8,GAGE8,GAGE-12B	chrX	49570366	49577757	+	49570366,49570507;49571547,49571638;49572104,49572224;49575048,49575173;49577641,49577757	598	protein_coding	GAGE12F	G antigen 12F	100008586	0	0	0
RN5-8S1	GL000220.1	112025	112180	+	112025112180	156	rRNA	RNA5-8S5	RNA, 5.8S ribosomal 5	100008587	0	0	0
RN18S1,RN45S	GL000220.1	109078	110946	+	109078110946	1869	rRNA	RNA18S5	RNA, 18S ribosomal 5	100008588	0	0	0
RN28S1	GL000220.1	113348	118417	+	113348118417	5070	rRNA	RNA28S5	RNA, 28S ribosomal 5	100008589	0.011	0.011	0.02
C11orf78,NCRNA00224	chr11	70072434	70075348	-	70072434,70072939;70074936,70075206;70075322,70075348	804	ncRNA	ANO1-AS2	ANO1 antisense RNA 2 (head to head)	100009613	0.049	0.172	0.151
	chr3	101676430	101679217	+	1.01676e+17	2788	ncRNA	ZBTB11-AS1	ZBTB11 antisense RNA 1	100009676	2.021	2.645	2.41
ARC33,NY-REN-28	chr14	70583221	70600690	-	70583221,70584943;70585756,70585783;70591266,70591381;70592880,70593009;70593296,70593378;70596611,70596702;70597618,70597777;70600616,70600690	2407	protein_coding	MED6	mediator complex subunit 6	10001	8.565	6.426	4.681
ESCS,PNR,rd7,RNR,RP37	chr15	71810548	71818259	+	71810548,71810861;71811483,71811609;71811766,71811869;71811955,71812176;71812336,71812511;71813389,71813635;71814012,71814929;71817552,71818259	2816	protein_coding	NR2E3	nuclear receptor subfamily 2, group E, member 3	10002	0.122	0.117	0.287
GCPIII,GPCIII,NAADALASE2,NAALADASE2	chr11	90134604	90192894	+	90134604,90134840;90135559,90135670;90147330,90147516;90149006,90149107;90150482,90150607;90152298,90152484;90158145,90158238;90159239,90159337;90162949,90163034;90163310,90163429;90163535,90163617;90168929,90168992;90170069,90170136;90173824,90173915;90175972,90176062;90177853,90178117;90181620,90181701;90182916,90183008;90191558,90192894	3525	protein_coding	NAALAD2	N-acetylated alpha-linked acidic dipeptidase 2	10003	0.516	0.167	0.341
HBII-85-1,PWCR1	chr15	25051476	25051572	+	2.50515e+15	97	snoRNA	SNORD116-1	small nucleolar RNA, C/D box 116-1	100033413	0.359	0.046	0.208
HBII-85-2	chr15	25054209	25054305	+	2.50542e+15	97	snoRNA	SNORD116-2	small nucleolar RNA, C/D box 116-2	100033414	0	0.046	0
HBII-85-3,HBII-85-9	chr15	25056859	25056955	+	2.50569e+15	97	snoRNA	SNORD116-3	small nucleolar RNA, C/D box 116-3	100033415	0.045	0	0
HBII-85-4	chr15	25059537	25059634	+	2.50595e+15	98	snoRNA	SNORD116-4	small nucleolar RNA, C/D box 116-4	100033416	3.062	0.82	1.031
HBII-85-5,HBII-85-7	chr15	25062332	25062428	+	2.50623e+15	97	snoRNA	SNORD116-5	small nucleolar RNA, C/D box 116-5	100033417	0	0	0
HBII-85-6	chr15	25065025	25065122	+	2.5065e+15	98	snoRNA	SNORD116-6	small nucleolar RNA, C/D box 116-6	100033418	0.133	0	0
HBII-85-5,HBII-85-7	chr15	25062332	25062428	+	2.50623e+15	97	snoRNA	SNORD116-7	small nucleolar RNA, C/D box 116-7	100033419	0	0	0
HBII-85-8	chr15	25070431	25070527	+	2.50704e+15	97	snoRNA	SNORD116-8	small nucleolar RNA, C/D box 116-8	100033420	0.09	0	0
HBII-85-3,HBII-85-9	chr15	25056859	25056955	+	2.50569e+15	97	snoRNA	SNORD116-9	small nucleolar RNA, C/D box 116-9	100033421	0.045	0	0
HBII-85-10	chr15	25074113	25074216	+	2.50741e+15	104	snoRNA	SNORD116-10	small nucleolar RNA, C/D box 116-10	100033422	0	0	0
HBII-85-11	chr15	25075928	25076021	+	2.50759e+15	94	snoRNA	SNORD116-11	small nucleolar RNA, C/D box 116-11	100033423	0	0.047	0
HBII-85-12	chr15	25077050	25077143	+	2.50771e+15	94	snoRNA	SNORD116-12	small nucleolar RNA, C/D box 116-12	100033424	0.046	0	0
HBII-85-13	chr15	25079057	25079150	+	2.50791e+15	94	snoRNA	SNORD116-13	small nucleolar RNA, C/D box 116-13	100033425	0.139	0.047	0
HBII-85-14	chr15	25080141	25080234	+	2.50801e+15	94	snoRNA	SNORD116-14	small nucleolar RNA, C/D box 116-14	100033426	0.046	0.095	0.537
HBII-85-15	chr15	25081286	25081379	+	2.50813e+15	94	snoRNA	SNORD116-15	small nucleolar RNA, C/D box 116-15	100033427	0.139	0	0
HBII-85-16	chr15	25082767	25082860	+	2.50828e+15	94	snoRNA	SNORD116-16	small nucleolar RNA, C/D box 116-16	100033428	0	0	0
HBII-85-19,HBII-85-17,HBII-85-20,HBII-85-21	chr15	25083587	25083680	+	2.50836e+15	94	snoRNA	SNORD116-17	small nucleolar RNA, C/D box 116-17	100033429	0	0	0
HBII-85-18	chr15	25085384	25085477	+	2.50854e+15	94	snoRNA	SNORD116-18	small nucleolar RNA, C/D box 116-18	100033430	0.601	0.047	0.215
HBII-85-19,HBII-85-17,HBII-85-20,HBII-85-21	chr15	25087661	25087754	+	2.50877e+15	94	snoRNA	SNORD116-20	small nucleolar RNA, C/D box 116-20	100033431	1.665	0.19	0.322
HBII-85-19,HBII-85-17,HBII-85-20,HBII-85-21	chr15	25088803	25088896	+	2.50888e+15	94	snoRNA	SNORD116-21	small nucleolar RNA, C/D box 116-21	100033432	3.377	1.187	2.042
HBII-85-22	chr15	25089922	25090015	+	2.50899e+15	94	snoRNA	SNORD116-22	small nucleolar RNA, C/D box 116-22	100033433	0.463	0.332	0.43
HBII-85-23	chr15	25091785	25091878	+	2.50918e+15	94	snoRNA	SNORD116-23	small nucleolar RNA, C/D box 116-23	100033434	0.185	0	0
HBII-85-24	chr15	25094036	25094129	+	2.5094e+15	94	snoRNA	SNORD116-24	small nucleolar RNA, C/D box 116-24	100033435	0.879	0.522	0.322
HBII-85-25	chr15	25097662	25097755	+	2.50977e+15	94	snoRNA	SNORD116-25	small nucleolar RNA, C/D box 116-25	100033436	0.185	0	0
HBII-52-2	chr15	25172635	25172716	+	2.51726e+15	82	snoRNA	SNORD115-2	small nucleolar RNA, C/D box 115-2	100033437	0	0	0
HBII-85-26	chr15	25099498	25099595	+	2.50995e+15	98	snoRNA	SNORD116-26	small nucleolar RNA, C/D box 116-26	100033438	0	0.364	0.309
HBII-85-27	chr15	25101574	25101667	+	2.51016e+15	94	snoRNA	SNORD116-27	small nucleolar RNA, C/D box 116-27	100033439	0.046	0.095	0.215
HBII-52-3	chr15	25174927	25175008	+	2.51749e+15	82	snoRNA	SNORD115-3	small nucleolar RNA, C/D box 115-3	100033440	0	0	0
HBII-52-4	chr15	25176832	25176913	+	2.51768e+15	82	snoRNA	SNORD115-4	small nucleolar RNA, C/D box 115-4	100033441	0	0	0
HBII-52-5	chr15	25178738	25178819	+	2.51787e+15	82	snoRNA	SNORD115-5	small nucleolar RNA, C/D box 115-5	100033442	0	0	0
HBII-52-6	chr15	25180497	25180578	+	2.51805e+15	82	snoRNA	SNORD115-6	small nucleolar RNA, C/D box 115-6	100033443	0	0	0
HBII-436,PAR-SN,PARSN,HBII-52-7,HBII-52-13,HBII-52-26,HBII-85-28	chr15	25182385	25182466	+	2.51824e+15	82	snoRNA	SNORD115-7	small nucleolar RNA, C/D box 115-7	100033444	0	0	0
HBII-52-8	chr15	25184306	25184387	+	2.51843e+15	82	snoRNA	SNORD115-8	small nucleolar RNA, C/D box 115-8	100033445	0	0	0
HBII-52-9,HBII-52-12	chr15	25185631	25185712	+	2.51856e+15	82	snoRNA	SNORD115-9	small nucleolar RNA, C/D box 115-9	100033446	0	0	0
HBII-52-10	chr15	25187536	25187616	+	2.51875e+15	81	snoRNA	SNORD115-10	small nucleolar RNA, C/D box 115-10	100033447	0	0	0
HBII-52-11,HBII-52-29,HBII-52-36,HBII-52-43	chr15	25223246	25223327	+	2.52232e+15	82	snoRNA	SNORD115-11	small nucleolar RNA, C/D box 115-11	100033448	0	0	0
HBII-52-9,HBII-52-12	chr15	25185631	25185712	+	2.51856e+15	82	snoRNA	SNORD115-12	small nucleolar RNA, C/D box 115-12	100033449	0	0	0
HBII-436,PAR-SN,PARSN,HBII-52-7,HBII-52-13,HBII-52-26,HBII-85-28	chr15	25193321	25193402	+	2.51933e+15	82	snoRNA	SNORD115-13	small nucleolar RNA, C/D box 115-13	100033450	0	0.054	0
HBII-52-14	chr15	25194921	25195001	+	2.51949e+15	81	snoRNA	SNORD115-14	small nucleolar RNA, C/D box 115-14	100033451	0	0	0
HBII-52-15	chr15	25197576	25197656	+	2.51976e+15	81	snoRNA	SNORD115-15	small nucleolar RNA, C/D box 115-15	100033453	0	0	0
HBII-52-16	chr15	25199448	25199529	+	2.51994e+15	82	snoRNA	SNORD115-16	small nucleolar RNA, C/D box 115-16	100033454	0	0	0
HBII-52-17,HBII-52-18,HBII-52-19	chr15	25201323	25201404	+	2.52013e+15	82	snoRNA	SNORD115-17	small nucleolar RNA, C/D box 115-17	100033455	0	0	0
HBII-52-17,HBII-52-18,HBII-52-19	chr15	25201323	25201404	+	2.52013e+15	82	snoRNA	SNORD115-18	small nucleolar RNA, C/D box 115-18	100033456	0	0	0
HBII-52-17,HBII-52-18,HBII-52-19	chr15	25201323	25201404	+	2.52013e+15	82	snoRNA	SNORD115-19	small nucleolar RNA, C/D box 115-19	100033458	0	0	0
HBII-52-20	chr15	25206262	25206343	+	2.52063e+15	82	snoRNA	SNORD115-20	small nucleolar RNA, C/D box 115-20	100033460	0	0	0
HBII-52-21	chr15	25208083	25208163	+	2.52081e+15	81	snoRNA	SNORD115-21	small nucleolar RNA, C/D box 115-21	100033603	0	0	0.499
HBII-52-22	chr15	25209918	25209999	+	2.52099e+15	82	snoRNA	SNORD115-22	small nucleolar RNA, C/D box 115-22	100033799	0.106	0	0
HBII-52-23	chr15	25211796	25211877	+	2.52118e+15	82	snoRNA	SNORD115-23	small nucleolar RNA, C/D box 115-23	100033800	0	0	0
HBII-52-25	chr15	25215541	25215622	+	2.52155e+15	82	snoRNA	SNORD115-25	small nucleolar RNA, C/D box 115-25	100033801	0	0	0
HBII-436,PAR-SN,PARSN,HBII-52-7,HBII-52-13,HBII-52-26,HBII-85-28	chr15	25218617	25218698	+	2.52186e+15	82	snoRNA	SNORD115-26	small nucleolar RNA, C/D box 115-26	100033802	0	0	0
HBII-52-11,HBII-52-29,HBII-52-36,HBII-52-43	chr15	25223246	25223327	+	2.52232e+15	82	snoRNA	SNORD115-29	small nucleolar RNA, C/D box 115-29	100033803	0	0	0
HBII-52-30	chr15	25225203	25225284	+	2.52252e+15	82	snoRNA	SNORD115-30	small nucleolar RNA, C/D box 115-30	100033804	0	0	0
HBII-52-31	chr15	25227109	25227190	+	2.52271e+15	82	snoRNA	SNORD115-31	small nucleolar RNA, C/D box 115-31	100033805	0	0	0
HBII-52-32	chr15	25228967	25229048	+	2.5229e+15	82	snoRNA	SNORD115-32	small nucleolar RNA, C/D box 115-32	100033806	0	0	0
HBII-52-33	chr15	25230838	25230919	+	2.52308e+15	82	snoRNA	SNORD115-33	small nucleolar RNA, C/D box 115-33	100033807	0	0	0
HBII-52-34	chr15	25232387	25232468	+	2.52324e+15	82	snoRNA	SNORD115-34	small nucleolar RNA, C/D box 115-34	100033808	0	0	0
HBII-52-35	chr15	25234247	25234328	+	2.52342e+15	82	snoRNA	SNORD115-35	small nucleolar RNA, C/D box 115-35	100033809	0	0	0
HBII-52-11,HBII-52-29,HBII-52-36,HBII-52-43	chr15	25223246	25223327	+	2.52232e+15	82	snoRNA	SNORD115-36	small nucleolar RNA, C/D box 115-36	100033810	0	0	0
HBII-52-37	chr15	25237986	25238067	+	2.5238e+15	82	snoRNA	SNORD115-37	small nucleolar RNA, C/D box 115-37	100033811	0	0	0
HBII-52-38	chr15	25239838	25239919	+	2.52398e+15	82	snoRNA	SNORD115-38	small nucleolar RNA, C/D box 115-38	100033812	0	0	0
HBII-52-39	chr15	25241746	25241827	+	2.52417e+15	82	snoRNA	SNORD115-39	small nucleolar RNA, C/D box 115-39	100033813	0	0	0
HBII-52-40	chr15	25243614	25243695	+	2.52436e+15	82	snoRNA	SNORD115-40	small nucleolar RNA, C/D box 115-40	100033814	0	0	0
HBII-52-41	chr15	25245478	25245559	+	2.52455e+15	82	snoRNA	SNORD115-41	small nucleolar RNA, C/D box 115-41	100033815	0	0	0
HBII-52-42	chr15	25247345	25247426	+	2.52473e+15	82	snoRNA	SNORD115-42	small nucleolar RNA, C/D box 115-42	100033816	0	0	0
HBII-52-11,HBII-52-29,HBII-52-36,HBII-52-43	chr15	25223246	25223327	+	2.52232e+15	82	snoRNA	SNORD115-43	small nucleolar RNA, C/D box 115-43	100033817	0	0	0
HBII-52-44	chr15	25250859	25250940	+	2.52509e+15	82	snoRNA	SNORD115-44	small nucleolar RNA, C/D box 115-44	100033818	0	0	0
ASM,ASM1,BWS,D11S813E,LINC00008,NCRNA00008,PRO2605,WT2,hsa-mir-675,MIRN675	chr11	1996759	1996831	-	19967591996831	73	ncRNA	MIR675	microRNA 675	100033819	0	0	0
HBII-436,PAR-SN,PARSN,HBII-52-7,HBII-52-13,HBII-52-26,HBII-85-28	chr15	25104641	25104733	+	2.51046e+15	93	snoRNA	SNORD116-28	small nucleolar RNA, C/D box 116-28	100033820	0.047	0	0
HBII-85-29	chr15	25106520	25106604	+	2.51065e+15	85	snoRNA	SNORD116-29	small nucleolar RNA, C/D box 116-29	100033821	0.051	0.053	0
HBII-52-48	chr15	25269783	25269858	+	2.52698e+15	76	snoRNA	SNORD115-48	small nucleolar RNA, C/D box 115-48	100033822	0	0	0
OTTHUMT00000038524,PDZK1P1	chr1	147993862	148014956	-	147993862,147994354;147995596,147995886;147996588,147996747;148001319,148001515;148003787,148003982;148005373,148005509;148009343,148009592;148010137,148010268;148010458,148010619;148014846,148014956	2129	pseudo	PDZK1P2	PDZ domain containing 1 pseudogene 2	100034743	0.01	0.021	0.038
HBII-52-24	chr15	25213659	25213729	+	2.52137e+15	71	snoRNA	SNORD115-24	small nucleolar RNA, C/D box 115-24	100036563	0	0	0
HBII-52-27	chr15	25220503	25220578	+	2.52205e+15	76	snoRNA	SNORD115-27	small nucleolar RNA, C/D box 115-27	100036564	0	0	0
HBII-52-28	chr15	25222354	25222427	+	2.52224e+15	74	snoRNA	SNORD115-28	small nucleolar RNA, C/D box 115-28	100036565	0	0	0
HBII-52-45,SNORD115-48	chr15	25264527	25264579	+	2.52645e+15	53	snoRNA	SNORD115-45	small nucleolar RNA, C/D box 115-45	100036566	0.574	0.084	0
HBII-52-46,HBII-52-47	chr15	25268517	25268549	+	2.52685e+15	33	snoRNA	SNORD115-47	small nucleolar RNA, C/D box 115-47	100036567	0	0	0
KB-226F1.2	chr22	23966838	23972559	+	23966838,23967022;23967386,23967767;23967982,23969873;23971286,23972559	3733	protein_coding	DDTL	D-dopachrome tautomerase-like	100037417	10.99	10.214	7.1
APT-B7,TD1,TDI	chr10	101089321	101131146	-	101089321,101090702;101126960,101127098;101130786,101131146	1882	protein_coding	TLX1NB	TLX1 neighbor	100038246	0	0	0
I100,NAALADASEL	chr11	65044823	65058537	-	65044823,65045457;65045822,65045914;65046027,65046114;65046189,65046362;65046445,65046526;65047475,65047565;65047647,65047738;65047981,65048048;65048152,65048215;65048300,65048385;65053218,65053337;65053491,65053576;65054250,65054354;65054455,65054738;65057371,65057493;65057875,65057996;65058078,65058250;65058337,65058537	2687	protein_coding	NAALADL1	N-acetylated alpha-linked acidic dipeptidase-like 1	10004	1.347	1.741	2.102
ANRIL,CDKN2B-AS,CDKN2BAS,NCRNA00089,p15AS,PCAT12	chr9	21994791	22121097	+	21994791,21995161;22029433,22029594;22032674,22032986;22046317,22046449;22046751,22046900;22049106,22049228;22056252,22056387;22058359,22059054;22061953,22062026;22063944,22064018;22065662,22065757;22066235,22066353;22077679,22077890;22092308,22092469;22096372,22096514;22097258,22097364;22112320,22112395;22113666,22113799;22118644,22118767;22120200,22120410;22120504,22121097	4211	ncRNA	CDKN2B-AS1	CDKN2B antisense RNA 1	100048912	0.012	0.057	0.115
	chr5	71202197	71208130	-	71202197,71202427;71204266,71204350;71207943,71208130	504	pseudo	GUSBP9		100049076	0.06	0.053	0.02
	chr19	51642553	51646879	-	51642553,51643397;51643537,51643672;51643779,51644036;51644404,51644441;51645477,51645530;51645782,51646060;51646257,51646640;51646723,51646879	2151	protein_coding	SIGLEC14	sialic acid binding Ig-like lectin 14	100049587	0.053	0.288	0.366
-	chr12	630891	645878	+	630891,630985;632214,632247;632509,632616;640844,641024;643959,645878	2338	ncRNA	LOC100049716	uncharacterized LOC100049716	100049716	9.032	5.292	3.648
hACTE-III,HNAACTE,hTE,PTE-1,PTE-2,PTE1,PTE2	chr20	45841721	45857409	-	45841721,45841956;45843527,45843772;45844263,45844420;45848450,45848675;45855159,45855292;45857188,45857409	1222	protein_coding	ACOT8	acyl-CoA thioesterase 8	10005	18	20.927	20.548
ABI-1,ABLBP4,E3B1,NAP1BP,SSH3BP,SSH3BP1	chr10	26746596	26861087	-	26746596,26748745;26751598,26751783;26755655,26755741;26759062,26759238;26763880,26763960;26765218,26765318;26768852,26768992;26770245,26770345;26771075,26771089;26777065,26777241;26823138,26823305;26839733,26839783;26860747,26861087	3776	protein_coding	ABI1	abl-interactor 1	10006	12.551	15.902	17.038
GNP1,GNPDA,GNPI,GPI,HLN	chr5	142000669	142013055	-	142000669,142002129;142003088,142003262;142004932,142005116;142006144,142006326;142007799,142007900;142011912,142012041;142012288,142012339;142012669,142012986;142012995,142013055	2667	protein_coding	GNPDA1	glucosamine-6-phosphate deaminase 1	10007	16.382	20.684	19.315
LINC00067,MIM1,NCRNA00067	chr19	56840902	56848554	+	56840902,56841586;56847952,56848554	1288	ncRNA	MIMT1	MER1 repeat containing imprinted transcript 1 (non-protein coding)	100073347	0.051	0	0
HOKPP,HYPP,MiRP2	chr11	74454841	74467555	-	74454841,74457603;74461955,74462103;74467398,74467555	3070	protein_coding	KCNE3	potassium voltage-gated channel, Isk-related family, member 3	10008	4.618	18.806	6.589
ZNF-kaiso,ZNF348	chrX	120250752	120258396	+	120250752,120250977;120252669,120252770;120253414,120258396	5311	protein_coding	ZBTB33	zinc finger and BTB domain containing 33	10009	3.857	4.534	4.066
ACA24,LINC00060,NCRNA00060	chr4	118278762	118279823	+	118278762,118279137;118279389,118279431;118279624,118279823	619	ncRNA	SNHG8	small nucleolar RNA host gene 8 (non-protein coding)	100093630	133.144	67.174	83.349
	chr7	73154924	73207296	+	73154924,73155343;73175415,73175525;73176857,73176922;73179087,73179270;73180539,73180597;73182077,73182148;73183115,73183298;73184661,73184719;73190066,73190137;73191371,73191554;73192497,73192555;73192951,73193025;73194626,73194727;73195636,73195701;73195879,73196062;73197964,73198019;73198693,73198773;73199696,73199779;73200449,73200632;73202112,73202140;73203423,73203464;73204563,73204604;732…	3636	pseudo	LOC100093631	general transcription factor II, i, pseudogene	100093631	0.12	0.095	0.064
	chrX	13310652	13319933	+	13310652,13310742;13310856,13310922;13311030,13311088;13311702,13311713;13311833,13311858;13312061,13312131;13312235,13312647;13312762,13312871;13313027,13313081;13313269,13313340;13314489,13314613;13314998,13315067;13315525,13315611;13316562,13316702;13318788,13318836;13319008,13319493;13319619,13319933	2249	ncRNA	GS1-600G8.3	unknown transcript	100093698	0	0	0
CDHP,HJMD,PCAD	chr16	68644248	68699054	+	68644248,68645424;68645636,68645750;68676385,68676470;68678134,68678277;68678501,68678656;68678762,68678906;68679799,68679974;68680968,68681096;68682302,68682487;68684583,68684824;68685205,68685350;68687512,68687736;68691720,68691926;68695255,68695385;68695777,68695923;68698191,68699054	4276	protein_coding	CDH3	cadherin 3, type 1, P-cadherin (placental)	1001	1.038	37.609	25.797
I-TRAF,ITRAF,TRAF2	chr2	161136927	161236176	+	161136927,161137063;161160328,161160486;161160518,161160822;161161285,161161412;161179614,161179761;161203484,161203595;161204675,161204979;161223915,161223991;161224631,161224746;161230971,161231551;161235342,161236176	2903	protein_coding	TANK	TRAF family member-associated NFKB activator	10010	13.731	17.219	19.506
NCRNA00146	chrY	6443434	6447077	+	6443434,6443635;6446973,6447077	307	ncRNA	TTTY21B	testis-specific transcript, Y-linked 21B (non-protein coding)	100101115	0	0	0
LINC00033,NCRNA00033,TTY1,TTTY1	chrY	6390401	6411564	+	6390401,6390675;6394100,6394259;6401123,6401231;6403588,6403725;6411307,6411564	940	ncRNA	TTTY1B	testis-specific transcript, Y-linked 1B (non-protein coding)	100101116	0	0	0
	chrY	6406244	6428444	-	6406244,6406923;6408147,6408344;6408465,6408543;6411374,6411530;6412223,6412371;6419765,6419851;6422328,6422405;6428240,6428444	1633	ncRNA	TTTY2B	testis-specific transcript, Y-linked 2B (non-protein coding)	100101117	0	0	0
LINC00130,NCRNA00130,TTY8,NCRNA00217,TTTY8	chrY	6471031	6473630	-	6471031,6471220;6472813,6473017;6473495,6473630	531	ncRNA	TTTY8B	testis-specific transcript, Y-linked 8B (non-protein coding)	100101118	0	0	0
NCRNA00215	chrY	9706824	9715262	-	9706824,9707069;9708545,9708658;9710576,9711052;9711741,9711815;9714123,9714284;9715226,9715262	1111	ncRNA	TTTY7B	testis-specific transcript, Y-linked 7B (non-protein coding)	100101120	0	0	0
NCRNA00148,TTTY23B,TTTY23	chrY	6242446	6243610	-	6242446,6242754;6243295,6243440;6243554,6243610	512	ncRNA	TTTY23B	testis-specific transcript, Y-linked 23B (non-protein coding)	100101121	0	0	0
	chr7	72969682	72973143	+	72969682,72969870;72969957,72970074;72971525,72971585;72972637,72973143	875	pseudo	LOC100101148	FK506 binding protein 6, 36kDa pseudogene	100101148	0.02	0.01	0.012
	chr19	24162193	24163447	-	2.41622e+15	1255	pseudo	HAVCR1P1	hepatitis A virus cellular receptor 1 pseudogene 1	100101266	0.561	0.373	0.475
POM121-2	chr7	75416781	75486288	-	75416781,75418893;75419320,75419442;75421509,75423203;75424049,75424225;75424526,75424628;75425074,75425195;75425635,75425708;75426362,75426453;75437515,75437686;75439144,75439224;75440954,75441115;75441432,75441647;75442145,75443304;75474704,75474882;75475062,75475188;75485864,75486288	7021	protein_coding	POM121C	POM121 transmembrane nucleoporin C	100101267	1.607	1.897	2.169
ZNF-WYM,ZNF397OS,ZNF917	chr18	35251058	35290248	-	35251058,35254381;35263513,35263713;35263945,35264455;35267476,35267704;35290084,35290248	4430	protein_coding	ZSCAN30	zinc finger and SCAN domain containing 30	100101467	3.876	2.221	2.956
MCTS2,PSIMCT-1	chr20	31547382	31548220	+	3.15474e+15	839	pseudo	MCTS2P	malignant T cell amplified sequence 2, pseudogene	100101490	1.513	0.564	0.349
CT4.2,GAGE-2,GAGE-2C,GAGE2,GAGE-2E,GAGE8,GAGE-2B,CT4.8,GAGE-2D,GAGE-8,GAGE-2A	chrX	49331626	49338952	+	49331626,49331689;49332730,49332821;49333287,49333407;49336247,49336372;49338836,49338952	520	protein_coding	GAGE8	G antigen 8	100101629	0	0	0
	chr13	19262800	19344973	-	19262800,19263031;19263210,19263351;19263783,19264011;19264223,19264268;19283200,19283257;19284106,19284191;19289132,19289189;19292147,19293071;19294538,19294675;19295201,19295384;19296636,19296849;19309641,19309782;19314714,19314747;19316887,19317054;19321373,19321539;19329538,19329608;19331626,19331883;19333399,19333471;19333566,19333594;19339457,19339529;19344575,19344973	3726	pseudo	ANKRD26P3	ankyrin repeat domain 26 pseudogene 3	100101938	0	0	0
pp7684,SRA,SRAP,STRAA1	chr5	140550067	140558093	-	140550067,140550911;140551061,140551169;140551982,140552184;140557147,140558093	2104	protein_coding	SRA1	steroid receptor RNA activator 1	10011	15.594	28.667	22.504
	chr20	2462952	2463047	-	24629522463047	96	snoRNA	SNORD119	small nucleolar RNA, C/D box 119	100113378	0.317	0.046	0.947
	chr9	33952764	33952854	-	3.39528e+15	91	snoRNA	SNORD121A	small nucleolar RNA, C/D box 121A	100113379	0	0	0
	chr22	29333163	29333258	-	2.93332e+15	96	snoRNA	SNORD125	small nucleolar RNA, C/D box 125	100113380	0.589	0.325	0.105
C77032,E2IG3,NNP47,NS	chr3	52690738	52690830	+	5.26907e+15	93	snoRNA	SNORD19B	small nucleolar RNA, C/D box 19B	100113381	1.683	0.768	0.869
	chr19	10109749	10109840	+	1.01097e+15	92	snoRNA	SNORD105B	small nucleolar RNA, C/D box 105B	100113382	0.047	0	0
	chr5	9548827	9548914	+	95488279548914	88	snoRNA	SNORD123	small nucleolar RNA, C/D box 123	100113384	0.049	0	0.689
	chr20	63953384	63956985	+	63953384,63956475;63956507,63956985	3571	ncRNA	UCKL1-AS1	UCKL1 antisense RNA 1	100113386	1.785	1.77	3.636
	chr14	45110875	45110975	+	4.51109e+15	101	snoRNA	SNORD127	small nucleolar RNA, C/D box 127	100113389	0.086	0	0
MIR1201,MIRN1201	chr14	20326441	20326539	-	2.03264e+15	99	snoRNA	SNORD126	small nucleolar RNA, C/D box 126	100113391	0	0	0
	chr2	202291317	202291428	+	2.02291e+17	112	snoRNA	SNORD11B	small nucleolar RNA, C/D box 11B	100113392	0	0	0
	chr20	49280313	49280415	+	4.92803e+15	103	snoRNA	SNORD12B	small nucleolar RNA, C/D box 12B	100113393	0.76	0.13	1.472
MIR3647	chr16	70529499	70529599	+	7.05295e+15	101	snoRNA	SNORD111B	small nucleolar RNA, C/D box 111B	100113402	0	0	0
C6orf220,dJ439I14.1	chr6	104936294	104940527	-	104936294,104936682;104940178,104940213;104940378,104940527	575	ncRNA	LINC00577	long intergenic non-protein coding RNA 577	100113403	0	0	0
C9orf146	chr9	13927971	13945607	+	13927971,13928061;13944375,13944451;13945392,13945607	384	ncRNA	LINC00583	long intergenic non-protein coding RNA 583	100113404	0	0	0
	chr6	11538227	11583524	+	11538227,11538374;11565666,11565836;11575431,11583524	8413	protein_coding	TMEM170B	transmembrane protein 170B	100113407	1.288	0.435	0.59
F379	chr15	101954885	101956355	+	101954885,101955245;101955485,101955689;101955792,101956355	1130	ncRNA	FAM138E	family with sequence similarity 138, member E	100124412	0	0	0
L17,PD-1,RPL23,RNU58B,U58b,RNU58A,U58a,U58	chr18	49489235	49489324	-	4.94892e+15	90	snoRNA	SNORD58C	small nucleolar RNA, C/D box 58C	100124516	2.706	1.538	7.298
	chr6	8086408	8086533	-	80864088086533	126	ncRNA	SCARNA27	small Cajal body-specific RNA 27	100124533	0.069	0	0
	chr9	92292461	92292593	-	9.22925e+15	133	snoRNA	SNORA84	small nucleolar RNA, H/ACA box 84	100124534	0.098	0	0.152
	chr2	69520044	69520171	-	6.952e+15	128	snoRNA	SNORA36C	small nucleolar RNA, H/ACA box 36C	100124535	0	0	0
	chr17	67740670	67740801	+	6.77407e+15	132	snoRNA	SNORA38B	small nucleolar RNA, H/ACA box 38B	100124536	0	0	0
	chr2	61417244	61417377	-	6.14172e+15	134	snoRNA	SNORA70B	small nucleolar RNA, H/ACA box 70B	100124537	0.227	0	1.282
U70C	chr9	117181066	117181201	-	1.17181e+17	136	snoRNA	SNORA70C	small nucleolar RNA, H/ACA box 70C	100124538	0	0	0
	chr14	91126426	91126552	+	9.11264e+15	127	snoRNA	SNORA11B	small nucleolar RNA, H/ACA box 11B	100124539	0.103	0	0
	chrX	47388650	47388776	+	4.73887e+15	127	snoRNA	SNORA11C	small nucleolar RNA, H/ACA box 11C	100124540	0	0	0
MAGE-E1,MAGE1,MAGEE1	chrX	52190622	52190748	+	5.21906e+15	127	snoRNA	SNORA11D	small nucleolar RNA, H/ACA box 11D	100124541	0	0	0
HOXAS,HOXC-AS4,HOXC11-AS1,NCRNA00072	chr12	53962308	53974956	-	53962308,53964124;53964231,53964283;53965964,53966087;53966276,53966377;53967269,53967394;53968617,53968914;53974898,53974956	2579	ncRNA	HOTAIR	HOX transcript antisense RNA	100124700	0	0.019	0.012
GATAD3,GLP-1,GLP1	chr19	10304803	10309557	-	10304803,10305208;10305390,10305483;10305846,10305952;10308185,10309557	1980	protein_coding	ZGLP1	zinc finger, GATA-like protein 1	100125288	1.562	1.565	3.812
	chr3	125916601	125930024	+	125916601,125916817;125918864,125918926;125920825,125920905;125924966,125925115;125928495,125930024	2041	pseudo	FAM86JP	family with sequence similarity 86, member A pseudogene	100125556	2.706	1.33	1.792
	chr2	119703966	119715901	+	119703966,119704008;119704093,119704218;119715770,119715901	301	unknown	LOC100125918	uncharacterized LOC100125918	100125918	0.477	0.356	0.302
ASFMR1,FMR1-AS,FMR1AS,FMR4	chrX	147909431	147922158	-	147909431,147912231;147921934,147922158	3026	ncRNA	FMR1-AS1	FMR1 antisense RNA 1	100126270	0.338	0.128	0.174
hsa-mir-298,MIRN298	chr20	58818226	58818313	-	5.88182e+15	88	ncRNA	MIR298	microRNA 298	100126296	0	0	0
hsa-mir-300,MIRN300	chr14	101041363	101041445	+	1.01041e+17	83	ncRNA	MIR300	microRNA 300	100126297	0	0	0
CBL-3,CBL3,hsa-mir-886,hvg-5,MIR886,MIRN886,nc886,VTRNA2	chr5	136080498	136080597	-	1.3608e+17	100	ncRNA	VTRNA2-1	vault RNA 2-1	100126299	0.304	0.312	0.909
hsa-mir-509,MIRN509,MIRN509-1,MIRN509-2	chrX	147258760	147258850	-	1.47259e+17	91	ncRNA	MIR509-2	microRNA 509-2	100126301	0	0	0
MIRN450B	chrX	134540185	134540262	-	1.3454e+17	78	ncRNA	MIR450B	microRNA 450b	100126302	0.056	0	0
hsa-mir-890,MIRN890	chrX	145994275	145994351	-	1.45994e+17	77	ncRNA	MIR890	microRNA 890	100126303	0	0	0
MIRN891B	chrX	146001053	146001131	-	1.46001e+17	79	ncRNA	MIR891B	microRNA 891b	100126304	0	0	0
hsa-mir-888,MIRN888	chrX	145994784	145994860	-	1.45995e+17	77	ncRNA	MIR888	microRNA 888	100126306	0	0	0
MIRN892B	chrX	145997198	145997274	-	1.45997e+17	77	ncRNA	MIR892B	microRNA 892b	100126307	0	0	0
hsa-mir-541,MIRN541	chr14	101064495	101064578	+	1.01064e+17	84	ncRNA	MIR541	microRNA 541	100126308	0	0	0
hsa-mir-875,MIRN875	chr8	99536786	99536861	-	9.95368e+15	76	ncRNA	MIR875	microRNA 875	100126309	0	0	0.266
hsa-mir-876,MIRN876	chr9	28863626	28863706	-	2.88636e+15	81	ncRNA	MIR876	microRNA 876	100126310	0	0	0
MIRN147B	chr15	45433050	45433129	+	4.54331e+15	80	ncRNA	MIR147B	microRNA 147b	100126311	12.068	24.049	31.576
hsa-mir-744,MIRN744	chr17	12081899	12081996	+	1.20819e+15	98	ncRNA	MIR744	microRNA 744	100126313	0.266	0.046	0
hsa-mir-877,MIRN877,miRNA877	chr6	30584332	30584417	+	3.05843e+15	86	ncRNA	MIR877		100126314	3.186	1.35	0.47
hsa-mir-665,MIRN665	chr14	100875033	100875104	+	1.00875e+17	72	ncRNA	MIR665	microRNA 665	100126315	0	0	0
hsa-mir-873,MIRN873	chr9	28888879	28888955	-	2.88889e+15	77	ncRNA	MIR873	microRNA 873	100126316	0	0	0
MIRN374B	chrX	74218547	74218618	-	7.42185e+15	72	ncRNA	MIR374B	microRNA 374b	100126317	0	0	0
MIRN301B	chr22	21652981	21653058	+	2.1653e+15	78	ncRNA	MIR301B	microRNA 301b	100126318	0	0	0
MIRN216B	chr2	56000714	56000795	-	5.60007e+15	82	ncRNA	MIR216B	microRNA 216b	100126319	0	0	0
hsa-mir-920,MIRN920	chr12	24212421	24212495	+	2.42124e+15	75	ncRNA	MIR920	microRNA 920	100126320	0	0	0
hsa-mir-922,MIRN922	chr3	197674496	197674576	-	1.97674e+17	81	ncRNA	MIR922	microRNA 922	100126321	7.194	7.054	5.738
	chr18	39622123	39622175	-	3.96221e+15	53	ncRNA	MIR924	microRNA 924	100126323	0	0	0
hsa-mir-934,MIRN934	chrX	136550878	136550960	+	1.36551e+17	83	ncRNA	MIR934	microRNA 934	100126324	0	0	0
hsa-mir-935,MIRN935	chr19	53982307	53982397	+	5.39823e+15	91	ncRNA	MIR935	microRNA 935	100126325	0	0	0
hsa-mir-936,MIRN936	chr10	104048089	104048186	-	1.04048e+17	98	ncRNA	MIR936	microRNA 936	100126326	1.287	0.638	0
hsa-mir-938,MIRN938	chr10	29602264	29602346	-	2.96023e+15	83	ncRNA	MIR938	microRNA 938	100126327	0.052	0	0
hsa-mir-940,MIRN940	chr16	2271747	2271840	+	22717472271840	94	ncRNA	MIR940	microRNA 940	100126328	4.256	2.232	2.042
MIRN941-1,MIRN941-4,MIRN941-2,MIRN941-3	chr20	63919425	63919541	+	6.39194e+15	117	ncRNA	MIR941-1	microRNA 941-1	100126329	0.074	0.191	0
MIRN941-1,MIRN941-4,MIRN941-2,MIRN941-3	chr20	63919844	63919960	+	6.39198e+15	117	ncRNA	MIR941-4	microRNA 941-4	100126330	0	0	0
hsa-mir-942,MIRN942	chr1	117094643	117094728	+	1.17095e+17	86	ncRNA	MIR942	microRNA 942	100126331	0	0	0
NELF-A,WHSC2,hsa-mir-943,MIRN943	chr4	1986384	1986477	-	19863841986477	94	ncRNA	MIR943	microRNA 943	100126332	31.042	44.496	15.264
hsa-mir-708,MIRN708	chr11	79402022	79402109	-	7.9402e+15	88	ncRNA	MIR708	microRNA 708	100126333	0.791	0	0
	chr3	10394489	10394562	-	1.03945e+15	74	ncRNA	MIR885	microRNA 885	100126334	0	0	0
hsa-mir-543,MIRN543	chr14	101031987	101032064	+	1.01032e+17	78	ncRNA	MIR543	microRNA 543	100126335	0	0	0
MIRN208B	chr14	23417987	23418063	-	2.3418e+15	77	ncRNA	MIR208B	microRNA 208b	100126336	0	0	0
MIRN509-3	chrX	147259652	147259726	-	1.4726e+17	75	ncRNA	MIR509-3	microRNA 509-3	100126337	0	0	0
hsa-mir-937,MIRN937	chr8	143812957	143813042	-	1.43813e+17	86	ncRNA	MIR937	microRNA 937	100126338	6.523	8.668	2.82
MIRN941-1,MIRN941-4,MIRN941-2,MIRN941-3	chr20	63919481	63919597	+	6.39195e+15	117	ncRNA	MIR941-2	microRNA 941-2	100126339	0.074	0.191	0
hsa-mir-944,MIRN944	chr3	189829922	189830009	+	1.8983e+17	88	ncRNA	MIR944	microRNA 944	100126340	0	0	0
MIRN891A	chrX	146027794	146027872	-	1.46028e+17	79	ncRNA	MIR891A	microRNA 891a	100126341	0	0	0
MIRN892A	chrX	145996669	145996743	-	1.45997e+17	75	ncRNA	MIR892A	microRNA 892a	100126342	0	0	0
hsa-mir-874,MIRN874	chr5	137647572	137647649	-	1.37648e+17	78	ncRNA	MIR874	microRNA 874	100126343	0.223	0	0
hsa-mir-889,MIRN889	chr14	101047901	101047979	+	1.01048e+17	79	ncRNA	MIR889	microRNA 889	100126345	0	0	0
MIRN190B	chr1	154193665	154193743	-	1.54194e+17	79	ncRNA	MIR190B	microRNA 190b	100126346	0	0	0
hsa-mir-887,MIRN887	chr5	15935182	15935260	+	1.59352e+15	79	ncRNA	MIR887	microRNA 887	100126347	0	0	0
hsa-mir-760,MIRN760	chr1	93846832	93846911	+	9.38468e+15	80	ncRNA	MIR760	microRNA 760	100126348	0.381	0	0.379
hsa-mir-921,MIRN921	chr1	166154743	166154798	-	1.66155e+17	56	ncRNA	MIR921	microRNA 921	100126349	0	0	0
hsa-mir-933,MIRN933	chr2	175167633	175167709	-	1.75168e+17	77	ncRNA	MIR933	microRNA 933	100126350	0.226	0.116	0
CPSF160,HSU37012,P/cl.18,hsa-mir-939,MIRN939,hsa-mir-1234,MIRN1234,hsa-mir-6849	chr8	144394149	144394230	-	1.44394e+17	82	ncRNA	MIR939	microRNA 939	100126351	51.123	73.708	80.466
MIRN941-1,MIRN941-4,MIRN941-2,MIRN941-3	chr20	63919732	63919848	+	6.39197e+15	117	ncRNA	MIR941-3	microRNA 941-3	100126352	0	0	0
hsa-mir-297,MIRN297	chr4	110860582	110860647	-	1.10861e+17	66	ncRNA	MIR297	microRNA 297	100126354	0	0	0
hsa-mir-365a,MIR365-1,MIRN365-1	chr16	14309285	14309371	+	1.43093e+15	87	ncRNA	MIR365A	microRNA 365a	100126355	0	0	0
hsa-mir-365b,MIR365-2,MIRN365-2	chr17	31575411	31575521	+	3.15754e+15	111	ncRNA	MIR365B	microRNA 365b	100126356	0	0	0
	chrX	116810931	116817860	-	116810931,116811349;116817628,116817860	652	unknown	LOC100126447	uncharacterized LOC100126447	100126447	0	0	0
	chr9	62531308	62533651	-	6.25313e+15	2344	ncRNA	LOC100126582	uncharacterized LOC100126582	100126582	0	0.008	0.004
	chr6	125182774	125197817	-	125182774,125183475;125184474,125184571;125190609,125190664;125197782,125197817	892	unknown	LOC100126584	uncharacterized LOC100126584	100126584	0.005	0.02	0
C21orf136,NCRNA00322	chr21	43322209	43332039	-	43322209,43322849;43326159,43326240;43331856,43332039	907	ncRNA	LINC00322	long intergenic non-protein coding RNA 322	100126693	0	0.044	0.011
	chr19	49037020	49037147	+	4.9037e+15	128	snRNA	SNAR-G1	small ILF3/NF90-associated RNA G1	100126780	0	0	0
	chr19	50604963	50605085	+	5.0605e+15	123	snRNA	SNAR-F	small ILF3/NF90-associated RNA F	100126781	0	0	0
	chr11	19710934	19714672	-	1.97109e+15	3739	ncRNA	LOC100126784	uncharacterized LOC100126784	100126784	0.081	0.572	0.386
EGO,NCRNA00190	chr3	4749192	4751590	-	4749192,4750010;4750946,4751590	1464	ncRNA	EGOT	eosinophil granule ontogeny transcript (non-protein coding)	100126791	0.101	0.305	0.297
GHRL-AS1,GHRLAS,NCRNA00068	chr3	10280952	10293449	+	10280952,10281002;10282139,10282295;10283521,10283603;10285748,10285853;10287288,10287481;10287945,10288106;10292068,10293449	2135	ncRNA	GHRLOS	ghrelin opposite strand/antisense RNA	100126793	3.648	4.016	5.66
	chr19	47918429	47918550	+	4.79184e+15	122	snRNA	SNAR-A1	small ILF3/NF90-associated RNA A1	100126798	0	0	0
	chr19	47934181	47934302	+	4.79342e+15	122	snRNA	SNAR-A2	small ILF3/NF90-associated RNA A2	100126799	0	0	0
	chr19	47907678	47907799	+	4.79077e+15	122	snRNA	SNAR-A12	small ILF3/NF90-associated RNA A12	100126800	0	0	0
	chr5	129748191	129765063	+	129748191,129748355;129760378,129760605;129764884,129765063	573	protein_coding	KIAA1024L	KIAA1024-like	100127206	0	0	0
	chr20	62663027	62666621	-	62663027,62663487;62664924,62665497;62665860,62666010;62666385,62666621	1423	ncRNA	SLCO4A1-AS1	SLCO4A1 antisense RNA 1	100127888	0.052	0.888	0.156
bA690P14.3	chr10	95907965	95938658	+	95907965,95908057;95911301,95911359;95913382,95913437;95922016,95922076;95924314,95924390;95924779,95924844;95927237,95927332;95937991,95938658	1176	protein_coding	C10orf131	chromosome 10 open reading frame 131	100127889	0.152	0.099	0.541
	chr12	52609851	52615305	+	52609851,52611427;52612341,52612829;52613564,52615305	3808	ncRNA	KRT73-AS1	KRT73 antisense RNA 1	100127967	0.002	0.004	0
	chr12	6569434	6582659	+	6569434,6569530;6578553,6578721;6582644,6582659	282	unknown	LOC100127974	uncharacterized LOC100127974	100127974	14.866	18.536	5.769
	chr8	90958478	90985257	-	90958478,90959030;90960742,90960848;90971066,90971141;90978579,90978652;90980363,90980461;90985114,90985257	1053	protein_coding	C8orf88	chromosome 8 open reading frame 88	100127983	6.339	1.348	2.159
	chr12	131295528	131298407	+	1.31296e+17	2880	unknown	LOC100128002	uncharacterized LOC100128002	100128002	0.207	0.008	0.028
	chr17	12760134	12790284	-	12760134,12763718;12790143,12790284	3727	ncRNA	LOC100128006	uncharacterized LOC100128006	100128006	0.018	0.025	0
	chr3	193993093	193994238	-	1.93993e+17	1146	pseudo	DPPA2P3	developmental pluripotency associated 2 pseudogene 3	100128023	0.004	0	0
	chr3	149658210	149661364	+	149658210,149658708;149659378,149660319;149661106,149661364	1700	ncRNA	WWTR1-AS1	WWTR1 antisense RNA 1	100128025	2.735	0.712	0.511
	chr10	94279290	94287070	-	94279290,94280331;94280594,94280629;94283387,94283486;94286841,94287070	1408	ncRNA	PLCE1-AS1	PLCE1 antisense RNA 1	100128054	0.164	0.336	0.151
	chr4	143513472	143514837	-	143513472,143514225;143514445,143514837	1147	ncRNA	SMARCA5-AS1	SMARCA5 antisense RNA 1	100128055	1.331	0.813	0.705
	chr1	32361270	32362243	-	32361270,32361535;32361730,32361876;32361958,32362243	699	protein_coding	FAM229A	family with sequence similarity 229, member A	100128071	9.755	9.055	16.219
	chr9	92132834	92138629	+	92132834,92132908;92133928,92134062;92134743,92134865;92135461,92135565;92135743,92135893;92136253,92136320;92136450,92136537;92136644,92136722;92136812,92136888;92137034,92137162;92137303,92137419;92137524,92138170;92138412,92138629	2012	pseudo	LOC100128076	protein tyrosine phosphatase pseudogene	100128076	0	0	0.05
	chr16	27650322	27719029	-	27650322,27650687;27708421,27708918;27718243,27718455;27718713,27719029	1394	unknown	LOC100128079	uncharacterized LOC100128079	100128079	0.306	0.067	0.043
	chr7	28180457	28241377	+	28180457,28180539;28185670,28185752;28217243,28217349;28240457,28241377	1194	ncRNA	JAZF1-AS1	JAZF1 antisense RNA 1	100128081	0.433	0.348	0.322
	chr10	17386936	17408286	+	17386936,17387075;17399105,17399202;17407968,17408286	557	ncRNA	ST8SIA6-AS1	ST8SIA6 antisense RNA 1	100128098	0.164	0.096	0.417
	chr15	101725005	101746833	-	101725005,101725100;101737094,101737369;101743761,101743822;101744441,101744769;101745635,101745733;101745804,101745839;101746781,101746833	951	protein_coding	LOC100128108	uncharacterized LOC100128108	100128108	2.117	0.361	0.924
	chr6	167975924	167976939	-	1.67976e+17	1016	protein_coding	HGC6.3	uncharacterized LOC100128124	100128124	0	0	0
	chr8	73420074	73441518	+	73420074,73420239;73438932,73439104;73439790,73441518	2068	ncRNA	STAU2-AS1	STAU2 antisense RNA 1	100128126	0.044	0.013	0.093
	chr10	133085244	133087990	-	133085244,133085393;133085531,133085646;133085969,133087990	2288	ncRNA	LOC100128127	uncharacterized LOC100128127	100128127	0	0	0
XLOC_013014	chr19	22532626	22537041	+	22532626,22532914;22533171,22533495;22536507,22537041	1149	ncRNA	LINC01233	long intergenic non-protein coding RNA 1233	100128139	0.443	0.004	0.018
	chr3	169943984	169966734	-	169943984,169949257;169954227,169955207;169965978,169966734	7012	pseudo	LOC100128164	four and a half LIM domains 1 pseudogene	100128164	0.048	0.017	0.019
	chr6	148954259	148964684	-	148954259,148956153;148958978,148959041;148964561,148964684	2083	ncRNA	LOC100128176	uncharacterized LOC100128176	100128176	0.666	0.634	0.34
	chr12	98512973	98516226	-	98512973,98515897;98515991,98516226	3161	ncRNA	TMPO-AS1	TMPO antisense RNA 1	100128191	1.077	0.778	0.745
	chr14	65212893	65222347	-	65212893,65213926;65217701,65217790;65218507,65218695;65222219,65222347	1442	ncRNA	LOC100128233	uncharacterized LOC100128233	100128233	0	0.012	0
	chr11	134032272	134041341	+	134032272,134032860;134037512,134037641;134039762,134041341	2299	ncRNA	LOC100128239	uncharacterized LOC100128239	100128239	0.151	0.184	0.154
	chr19	56477874	56495437	+	56477874,56478381;56494163,56495437	1783	ncRNA	ZNF667-AS1	ZNF667 antisense RNA 1 (head to head)	100128252	13.392	10.578	8.11
HTR5A-AS1	chr7	155067067	155071557	-	155067067,155069245;155071034,155071557	2703	ncRNA	HTR5AOS	HTR5A opposite strand	100128264	0.002	0	0
	chr12	128849171	128853360	-	128849171,128849460;128852193,128852352;128853076,128853360	735	unknown	LOC100128276	uncharacterized LOC100128276	100128276	0.012	0.079	0.261
DNM1DN8-2,DNM1DN8.2,DNM1DN8@,FKSG88	chr15	75727670	75740077	-	75727670,75730434;75731967,75732152;75738387,75738592;75738936,75739175;75739908,75740077	3567	pseudo	DNM1P35	DNM1 pseudogene 35	100128285	0.155	0.096	0.11
	chr17	8358413	8360541	-	83584138360541	2129	ncRNA	LOC100128288	uncharacterized LOC100128288	100128288	1.211	0.721	2.008
	chr10	77926812	77929825	+	7.79268e+15	3014	ncRNA	DLG5-AS1	DLG5 antisense RNA 1	100128292	0.495	0.293	0.644
	chr7	81576386	81691406	-	81576386,81579733;81581722,81581904;81583120,81583270;81584295,81584440;81586947,81586983;81588853,81588975;81594521,81594656;81597656,81597826;81607476,81607643;81624373,81624443;81625152,81625226;81626114,81626216;81691329,81691406	4790	ncRNA	LOC100128317	uncharacterized LOC100128317	100128317	0.016	0.006	0.025
	chr7	130141735	130142618	+	130141735,130141772;130142155,130142618	502	unknown	LOC100128325	uncharacterized LOC100128325	100128325	0.598	0.889	1.389
bA259P20.2,BET3L	chr6	116496483	116545610	-	116496483,116497073;116500481,116500666;116540363,116540462;116543303,116543400;116545473,116545610	1113	protein_coding	TRAPPC3L	trafficking protein particle complex 3-like	100128327	0.066	0.184	0.118
	chr8	143734140	143746337	+	143734140,143734219;143735850,143735938;143739859,143739948;143743860,143746337	2737	ncRNA	FAM83H-AS1	FAM83H antisense RNA 1 (head to head)	100128338	2.034	1.944	1.831
	chr5	177939581	177959822	+	177939581,177939766;177950290,177950565;177951099,177951956;177957609,177957757;177957808,177957840;177959719,177959822	1606	unknown	LOC100128340	uncharacterized LOC100128340	100128340	3.515	0.495	0.673
	chr9	92618050	92620533	+	9.26181e+15	2484	ncRNA	LOC100128361	uncharacterized LOC100128361	100128361	0.671	0.584	0.704
	chr7	45077708	45080011	-	4.50777e+15	2304	unknown	LOC100128364		100128364	0	0.025	0.026
	chr7	1838586	1849931	+	1838586,1838868;1847248,1849931	2967	unknown	LOC100128374	uncharacterized LOC100128374	100128374	0.003	0	0.01
	chr3	52062094	52065112	-	5.20621e+15	3019	ncRNA	LINC00696	long intergenic non-protein coding RNA 696	100128378	0	0	0
C9orf110,LINC00256B,NCRNA00256B	chr9	113104723	113111677	-	113104723,113110153;113110910,113111016;113111410,113111677	5806	ncRNA	FAM225B	family with sequence similarity 225, member B (non-protein coding)	100128385	0.013	0.025	0.054
	chr19	58002894	58007206	+	58002894,58003046;58003211,58003336;58004383,58004700;58005907,58007206	1897	ncRNA	LOC100128398	uncharacterized LOC100128398	100128398	2.331	1.318	1.369
	chrX	136639543	136642429	+	136639543,136639804;136640774,136640873;136642103,136642429	689	ncRNA	LINC00892	long intergenic non-protein coding RNA 892	100128420	0.12	0.337	0.22
-	chr5	172664425	172667269	+	1.72664e+17	2845	unknown	LOC100128482	uncharacterized LOC100128482	100128482	0.003	0.005	0.085
	chr11	72014291	72020910	+	72014291,72016887;72017359,72018294;72018895,72019009;72020326,72020910	4233	ncRNA	LOC100128494	uncharacterized LOC100128494	100128494	10.861	6.414	3.115
dJ1068E13.1	chr20	18809728	18830195	-	18809728,18810115;18825266,18825348;18830019,18830195	648	protein_coding	C20orf78	chromosome 20 open reading frame 78	100128496	0	0	0
	chr9	116504283	116562293	+	116504283,116504344;116540440,116540739;116543673,116543841;116545749,116545827;116545952,116546140;116546549,116546699;116547314,116547434;116547537,116547682;116550987,116551093;116552110,116552202;116557607,116557650;116561999,116562293	1756	ncRNA	ASTN2-AS1	ASTN2 antisense RNA 1	100128505	0	0	0.023
	chr10	21173990	21174923	+	21173990,21174107;21174302,21174373;21174482,21174923	632	ncRNA	NEBL-AS1	NEBL antisense RNA 1	100128511	13.789	4.316	4.285
	chr22	25102417	25112692	-	25102417,25102918;25110001,25110118;25110958,25110997;25112187,25112423;25112617,25112692	973	ncRNA	LOC100128531	uncharacterized LOC100128531	100128531	1.506	0.138	0.104
cTAGE-4	chr7	144183455	144186080	+	1.44183e+17	2626	protein_coding	CTAGE4	CTAGE family, member 4	100128553	0.025	0.022	0.046
	chr12	126442481	126472785	+	126442481,126442663;126442966,126443027;126444885,126445053;126447979,126448061;126458057,126458541;126460054,126460278;126462718,126462825;126465714,126465989;126466549,126466727;126468758,126469107;126469732,126469885;126470661,126470815;126472586,126472785	2629	ncRNA	LOC100128554	uncharacterized LOC100128554	100128554	0	0.002	0.004
	chr17	10383132	10625540	+	10383132,10383207;10406148,10406238;10567537,10567612;10588389,10588423;10590643,10590775;10598073,10598222;10608144,10608223;10608354,10608615;10611902,10611945;10612459,10612574;10613745,10613877;10621575,10621749;10622752,10625540	4160	ncRNA	MYHAS	myosin heavy chain gene cluster antisense RNA	100128560	0	0.005	0.032
	chr19	5978403	6020363	+	5978403,5978514;6012120,6012224;6019836,6019943;6020050,6020363	639	ncRNA	LOC100128568	uncharacterized LOC100128568	100128568	2.082	0.985	1.218
	chr19	3538675	3551763	+	3538675,3539260;3542974,3543680;3543829,3544123;3551606,3551763	1746	protein_coding	C19orf71	chromosome 19 open reading frame 71	100128569	5.721	8.028	7.755
	chr19	7472837	7473361	-	74728377473361	525	ncRNA	LOC100128573	uncharacterized LOC100128573	100128573	0.174	0.085	0.308
	chr7	57630156	57651055	-	57630156,57630255;57637111,57637210;57641904,57641986;57651039,57651055	300	ncRNA	LOC100128575	uncharacterized LOC100128575	100128575	0	0	0
	chr2	39917634	40255209	+	39917634,39917659;39922849,39922889;40104909,40104962;40251684,40251774;40254420,40255209	1002	ncRNA	SLC8A1-AS1	SLC8A1 antisense RNA 1	100128590	0.004	0.009	0.04
	chr9	136746161	136749911	+	136746161,136746201;136747078,136748572;136748746,136749911	2702	ncRNA	LOC100128593	uncharacterized LOC100128593	100128593	0.09	0.2	0.273
-	chrX	103917922	103919069	-	103917922,103918225;103918409,103918460;103918832,103919069	594	unknown	LL0XNC01-116E7.2	uncharacterized LOC100128594	100128594	0.059	0.195	0.187
	chr8	142995828	142997663	+	1.42996e+17	1836	pseudo	CDC42P3	cell division cycle 42 pseudogene 3	100128627	0.019	0.049	0.011
	chr3	38451027	38454820	-	38451027,38453225;38454503,38454820	2517	ncRNA	ACVR2B-AS1	ACVR2B antisense RNA 1	100128640	1.562	0.44	0.357
	chr7	1532454	1534880	-	15324541534880	2427	unknown	LOC100128653	uncharacterized LOC100128653	100128653	0.452	0.432	0.662
	chr19	35059059	35106304	-	35059059,35059778;35072801,35076176;35079537,35079653;35086956,35087100;35099205,35099387;35106229,35106304	4617	ncRNA	HPN-AS1	HPN antisense RNA 1	100128675	0.406	1.375	0.177
	chr19	35405607	35416840	+	35405607,35405681;35406585,35409151;35409286,35409472;35411162,35411282;35416479,35416840	3312	ncRNA	LOC100128682	long intergenic non-protein coding RNA 1531	100128682	0.011	0.001	0
	chr15	25902360	26053120	+	25902360,25902566;26015334,26016021;26049125,26049242;26052028,26052227;26052367,26053120	1967	ncRNA	LOC100128714	uncharacterized LOC100128714	100128714	0	0	0
	chr2	27070472	27071699	-	27070472,27070721;27071326,27071463;27071601,27071699	487	protein_coding	OST4	oligosaccharyltransferase 4 homolog (S. cerevisiae)	100128731	283.744	410.123	365.585
	chr8	30382119	30385401	-	30382119,30382615;30383544,30383697;30385144,30385401	909	ncRNA	RBPMS-AS1	RBPMS antisense RNA 1	100128750	21.026	17.413	6.87
	chr16	3032481	3039133	+	3032481,3032551;3032671,3032742;3034898,3034994;3035338,3036960;3037279,3037395;3037630,3037706;3037835,3038012;3038308,3039133	3061	ncRNA	LOC100128770	uncharacterized LOC100128770	100128770	0.215	0.804	0.614
C9orf130,NAG11	chr9	95806088	95875977	-	95806088,95813922;95850227,95850292;95870284,95870441;95874509,95874622;95874980,95875977	9171	ncRNA	LINC00476	long intergenic non-protein coding RNA 476	100128782	2.079	1.134	1.179
	chr1	100627049	100647004	-	100627049,100627302;100628825,100628942;100640489,100640772;100645170,100645235;100646903,100647004	824	ncRNA	LINC01349	long intergenic non-protein coding RNA 1349	100128787	0	0	0
	chr16	2737076	2752600	-	2737076,2737288;2737480,2737610;2738369,2738500;2740958,2741341;2743552,2743719;2744455,2744797;2749545,2749659;2752442,2752600	1645	ncRNA	SRRM2-AS1	SRRM2 antisense RNA 1	100128788	0.547	0.304	0.295
	chr10	25158072	25176276	-	25158072,25159903;25175676,25176276	2433	ncRNA	GPR158-AS1	GPR158 antisense RNA 1	100128811	0.038	0.268	0.058
	chr22	47115281	47118235	-	4.71153e+15	2955	ncRNA	LPEQ6126	uncharacterized LOC100128818	100128818	0.007	0.011	0.031
	chr7	152464124	152465545	+	1.52464e+17	1422	ncRNA	LINC01003	long intergenic non-protein coding RNA 1003	100128822	14.061	7.424	4.015
	chr10	132520827	132522569	-	1.32521e+17	1743	unknown	LINC01165	long intergenic non-protein coding RNA 1165	100128830	0.017	0.036	0.046
	chr16	89711856	89718165	+	89711856,89712222;89712689,89712818;89716471,89716904;89717344,89718165	1753	ncRNA	VPS9D1-AS1	VPS9D1 antisense RNA 1	100128881	2.493	1.65	1.228
	chr16	88512836	88531993	-	88512836,88513303;88516630,88516792;88521086,88522120;88530442,88530580;88530932,88531993	2867	unknown	LOC100128882	uncharacterized LOC100128882	100128882	0.144	0.02	0.085
	chr7	64574695	64618589	+	64574695,64574848;64599659,64599782;64614499,64618589	4369	ncRNA	LOC100128885	uncharacterized LOC100128885	100128885	0.015	0.028	0.035
FAM66E	chr8	7301611	7355354	-	7301611,7302171;7323769,7323833;7324297,7324364;7324822,7324889;7325137,7325198;7349083,7349146;7354811,7355354	1432	ncRNA	FAM66B		100128890	0.222	0.112	0.148
locus5689	chr18	22166898	22168968	-	22166898,22168383;22168667,22168968	1788	ncRNA	GATA6-AS1	GATA6 antisense RNA 1 (head to head)	100128893	0.236	0.285	0.424
	chr2	174025286	174027158	+	1.74025e+17	1873	protein_coding	LOC100128905	uncharacterized LOC100128905	100128905	0.065	0.033	0.054
	chr14	23100846	23104962	-	23100846,23101079;23101292,23101564;23101669,23101765;23101842,23101911;23102092,23102266;23102344,23102489;23102629,23102713;23103675,23103818;23104243,23104294;23104385,23104478;23104599,23104962	1734	unknown	LOC100128908	uncharacterized LOC100128908	100128908	0.105	0	0.006
ZNF925	chr14	104800596	104804712	+	104800596,104800700;104801181,104804712	3637	protein_coding	ZBTB42	zinc finger and BTB domain containing 42	100128927	5.414	5.712	4.053
WI2-81516E3.1	chr22	48866770	48898386	+	48866770,48866847;48885053,48885112;48887013,48887212;48892666,48893132;48894404,48894615;48894735,48896143;48896798,48898386	4015	ncRNA	LINC01310	long intergenic non-protein coding RNA 1310	100128946	0	0	0.003
C5orf6	chr5	138332105	138337146	+	138332105,138332185;138333433,138333528;138335385,138335485;138336874,138337146	551	unknown	LOC100128966	uncharacterized LOC100128966	100128966	0	0.016	0
	chr17	45843356	45895513	-	45843356,45844161;45895480,45895513	840	ncRNA	MAPT-AS1	MAPT antisense RNA 1	100128977	0	0	0
-	chr20	40980749	40984164	+	40980749,40980921;40982744,40984164	1594	unknown	LOC100128988	uncharacterized LOC100128988	100128988	0	0.02	0.07
	chr8	19183674	19245522	-	19183674,19184028;19184573,19184662;19227168,19227231;19235464,19235592;19245148,19245522	1013	ncRNA	LOC100128993	uncharacterized LOC100128993	100128993	0.004	0.009	0
dJ824A14.1	chr20	63824119	63848312	-	63824119,63824206;63830557,63830664;63831724,63831866;63831949,63832082;63832609,63832817;63843436,63843908;63848226,63848312	1242	unknown	C20orf181	chromosome 20 open reading frame 181	100128998	0.028	0.032	0.024
	chr21	45827841	45836419	-	45827841,45831241;45832608,45832658;45836286,45836419	3586	ncRNA	LOC100129027	uncharacterized LOC100129027	100129027	0	0.004	0.014
	chr9	124353473	124359186	+	1.24353e+17	5714	ncRNA	LOC100129034	uncharacterized LOC100129034	100129034	10.712	16.098	18.752
	chr1	93591968	93600030	+	93591968,93592508;93594373,93594449;93598917,93598990;93599161,93600030	1562	ncRNA	LOC100129046	uncharacterized LOC100129046	100129046	0.777	0.3	0.188
	chr10	38175671	38214345	+	38175671,38175960;38177901,38177975;38195608,38195643;38197500,38197551;38199292,38199411;38210651,38210813;38212307,38214345	2775	pseudo	LOC100129055	cyclin Y-like 1 pseudogene	100129055	0.013	0.003	0.036
	chr9	89639783	89719759	+	89639783,89639979;89664928,89665382;89672757,89673487;89698033,89698199;89701918,89701988;89719187,89719759	2194	ncRNA	UNQ6494	uncharacterized LOC100129066	100129066	0.026	0.041	0.166
C14orf33	chr14	55576157	55580092	-	55576157,55577379;55578606,55578737;55579936,55580092	1512	ncRNA	KTN1-AS1	KTN1 antisense RNA 1	100129075	0.94	0.543	0.301
	chr19	51415906	51417425	+	51415906,51416132;51416523,51416730;51417132,51417425	729	protein_coding	LOC100129083	uncharacterized LOC100129083	100129083	0.078	0.251	0.111
	chr1	228510359	228512288	-	228510359,228510678;228511651,228512004;228512183,228512288	780	protein_coding	BTNL10	butyrophilin-like 10	100129094	0	0.006	0
	chr8	54465594	54470426	-	54465594,54467562;54469365,54469522;54469800,54469853;54469973,54470426	2635	protein_coding	LOC100129098	WAS/WASL-interacting protein family member 1-like	100129098	0.078	0.186	0.184
	chr6	73223544	73225452	-	73223544,73223839;73224166,73224348;73225297,73225452	635	protein_coding	KHDC1L	KH homology domain containing 1-like	100129128	0.068	0.091	0.111
-	chr8	11345748	11347502	-	11345748,11346640;11347297,11347502	1099	unknown	LOC100129129	uncharacterized LOC100129129	100129129	12.749	0.601	0.625
	chr1	104073023	104077086	+	104073023,104073904;104076745,104077086	1224	pseudo	LOC100129138	THAP domain containing, apoptosis associated protein 3 pseudogene	100129138	0.032	0.029	0.008
	chr7	139417462	139427526	-	139417462,139417695;139423285,139423385;139427401,139427526	461	ncRNA	LOC100129148	uncharacterized LOC100129148	100129148	61.428	43.583	34.324
	chr2	219002215	219015722	+	219002215,219002300;219009957,219010042;219013902,219015722	1993	ncRNA	LOC100129175	uncharacterized LOC100129175	100129175	0.002	0.002	0
	chr6	28121795	28137316	-	28121795,28123211;28125623,28125819;28136745,28137316	2186	ncRNA	ZSCAN16-AS1	ZSCAN16 antisense RNA 1	100129195	10.81	6.573	6.823
	chr1	30718772	30726746	+	30718772,30719565;30721288,30721722;30725735,30726051;30726243,30726746	2050	ncRNA	MATN1-AS1	MATN1 antisense RNA 1	100129196	1.803	1.06	1.513
	chr11	95230186	95234404	+	95230186,95230495;95231125,95231573;95232052,95232176;95232590,95232674;95232880,95232919;95233454,95234404	1960	ncRNA	LOC100129203	uncharacterized LOC100129203	100129203	0.366	0.444	0.443
	chr10	18001786	18010562	-	18001786,18003396;18004311,18004408;18008550,18008683;18009665,18009753;18010529,18010562	1966	ncRNA	SLC39A12-AS1	SLC39A12 antisense RNA 1	100129213	0.009	0.157	0.118
	chr16	87693537	87696147	-	8.76935e+15	2611	ncRNA	LOC100129215	uncharacterized LOC100129215	100129215	0.203	0.176	0.236
	chr11	71878453	71884561	+	71878453,71878510;71884407,71884561	213	protein_coding	LOC100129216	beta-defensin 131-like	100129216	0.592	0.482	0.427
	chr12	3483712	3492819	-	3483712,3489602;3492732,3492819	5979	ncRNA	LOC100129223	uncharacterized LOC100129223	100129223	0.045	3.814	2.427
	chrX	146814104	146814731	-	146814104,146814401;146814592,146814731	438	protein_coding	CXorf51A	chromosome X open reading frame 51A	100129239	0	0	0
C9orf133	chr9	32551144	32566860	+	32551144,32551693;32551717,32551807;32552234,32552479;32552801,32553017;32565397,32565628;32566391,32566860	1806	ncRNA	TOPORS-AS1	TOPORS antisense RNA 1	100129250	5.765	5.037	4.722
	chr1	111599007	111608318	-	111599007,111600095;111602192,111602255;111604369,111604500;111604629,111604702;111608136,111608318	1542	ncRNA	LINC01160	long intergenic non-protein coding RNA 1160	100129269	0.087	0.127	0.446
LEP7,XP32	chr1	152719522	152720429	+	1.5272e+17	908	protein_coding	C1orf68	chromosome 1 open reading frame 68	100129271	0	0	0
	chr2	21127601	21137982	+	21127601,21127711;21134762,21134847;21137465,21137982	715	unknown	TDRD15	tudor domain containing 15	100129278	0	0	0
	chr13	77661376	77662626	-	7.76614e+15	1251	protein_coding	LOC100129307	UPF0607 protein ENSP00000383144-like	100129307	0	0	0.008
	chr9	91063294	91075132	-	91063294,91066616;91066729,91066876;91069457,91069627;91073526,91075132	5249	ncRNA	LOC100129316	uncharacterized LOC100129316	100129316	0.011	0.005	0
	chr14	97632647	97686658	-	97632647,97633691;97646162,97646372;97673329,97673442;97686359,97686658	1670	ncRNA	LOC100129345	uncharacterized LOC100129345	100129345	0	0	0
	chr3	47011542	47013467	+	47011542,47011584;47012321,47012511;47012623,47012765;47012833,47013467	1012	pseudo	NRADDP	neurotrophin receptor associated death domain, pseudogene	100129354	0.155	0.194	0.07
	chr12	11171181	11176020	+	1.11712e+15	4840	protein_coding	LOC100129361	chromosome X open reading frame 69-like	100129361	8.563	9.05	9.501
Em:AL513424.1	chr9	16203935	16276313	-	16203935,16204038;16215216,16215279;16215772,16215899;16245731,16245789;16252442,16252454;16253040,16253107;16276231,16276313	519	protein_coding	C9orf92	chromosome 9 open reading frame 92	100129385	2.103	0.318	0.565
	chr15	50354174	50358312	+	5.03542e+15	4139	ncRNA	GABPB1-AS1	GABPB1 antisense RNA 1	100129387	7.313	5.711	2.612
FAM106C	chr17	16788743	16790501	+	1.67887e+15	1759	pseudo	FAM106CP	family with sequence similarity 106, member C pseudogene	100129396	0	0	0
	chr1	155745768	155750688	+	155745768,155745912;155746005,155746140;155746619,155746688;155746796,155746935;155747129,155747183;155747269,155747407;155747563,155747680;155747762,155747896;155748400,155748531;155748606,155748788;155749327,155749431;155749522,155749631;155749926,155750688	2231	pseudo	MSTO2P	misato family member 2, pseudogene	100129405	2.286	2.075	2.69
DMRTC1-AS1	chrX	72938163	72938958	+	72938163,72938298;72938476,72938651;72938806,72938958	465	ncRNA	LINC00684	long intergenic non-protein coding RNA 684	100129407	0	0	0
RPL19_4_829	chr7	103141270	103142403	-	1.03141e+17	1134	pseudo	RPL19P12	ribosomal protein L19 pseudogene 12	100129424	2.416	2.456	1.675
	chr7	50531759	50543463	+	50531759,50531882;50539114,50539167;50539831,50540145;50541346,50541409;50542245,50543463	1776	ncRNA	DDC-AS1	DDC antisense RNA 1	100129427	0	0.008	0
	chr2	56173534	56185770	-	56173534,56176150;56177563,56177735;56179603,56180162;56184624,56184913;56185698,56185770	3713	ncRNA	LOC100129434	uncharacterized LOC100129434	100129434	0.724	0.4	0.18
	chr2	176127800	176129631	-	1.76128e+17	1832	unknown	LOC100129455	uncharacterized LOC100129455	100129455	0.123	0.731	0.176
	chr7	32580939	32719168	-	32580939,32581313;32581572,32581664;32585977,32586136;32590879,32591004;32593184,32593306;32620404,32620484;32621013,32621072;32623361,32623439;32632543,32632620;32635252,32635351;32639274,32639365;32655987,32656044;32675932,32676025;32676788,32676908;32678993,32679130;32716718,32716809;32719136,32719168	1903	pseudo	DPY19L1P1	DPY19L1 pseudogene 1	100129460	2.004	1.426	2.241
	chr6	5003816	5240496	+	5003816,5003959;5021381,5021473;5029972,5030195;5042506,5043589;5072599,5072734;5237708,5240496	4470	ncRNA	LOC100129461	uncharacterized LOC100129461	100129461	0.194	0.297	0.215
	chrX	3271820	3284653	+	3271820,3271918;3272297,3272372;3284155,3284653	674	ncRNA	CXorf28	chromosome X open reading frame 28	100129464	0.058	0.311	0.3
	chr11	61766258	61767610	+	6.17663e+15	1353	unknown	LOC100129473	uncharacterized LOC100129473	100129473	0.006	0	0
	chr1	7049942	7051771	-	7049942,7050114;7051386,7051771	559	unknown	LOC100129476	uncharacterized LOC100129476	100129476	0	0	0
C3orf83,MKRN2-AS1	chr3	12539768	12560921	-	12539768,12540433;12541860,12542022;12543180,12543229;12545247,12545464;12560757,12560921	1262	protein_coding	MKRN2OS	MKRN2 opposite strand	100129480	0.441	3.038	3.579
KOX21,ZNF37B	chr10	42513510	42552832	-	42513510,42521127;42523182,42523305;42523612,42523738;42550557,42550615;42551573,42551814;42551990,42552280;42552388,42552542;42552774,42552832	8675	pseudo	ZNF37BP	zinc finger protein 37B, pseudogene	100129482	1.286	0.487	1.033
-	chr7	5426281	5430012	-	54262815430012	3732	unknown	LOC100129484	uncharacterized LOC100129484	100129484	1.949	1.585	1.901
	chr17	81003341	81005126	+	8.10033e+15	1786	unknown	PP13	uncharacterized LOC100129503	100129503	0.226	0.092	0.085
	chrX	135118955	135120477	-	135118955,135119310;135119734,135119971;135120440,135120477	632	ncRNA	LINC00633	long intergenic non-protein coding RNA 633	100129515	0	0	0
	chr3	197505262	197507080	-	1.97505e+17	1819	unknown	LOC100129516	uncharacterized LOC100129516	100129516	0.449	0.081	0.122
IPOB,MNSOD,MVCD6	chr6	159760258	159762332	-	159760258,159761636;159761994,159762332	1718	ncRNA	LOC100129518	uncharacterized LOC100129518	100129518	1.152	0.709	0.488
	chrX	125319849	125325214	+	125319849,125323120;125323700,125325214	4787	protein_coding	LOC100129520	testis expressed sequence 13-like	100129520	0.004	0.003	0
	chr12	132472748	132474254	-	132472748,132473503;132473576,132473824;132473904,132474254	1356	protein_coding	MUC8	mucin 8	100129528	0.01	0	0
	chr1	2350414	2352661	-	23504142352661	2248	pseudo	LOC100129534	small nuclear ribonucleoprotein polypeptide N pseudogene	100129534	1.491	1.283	1.933
	chr19	23116975	23149961	+	23116975,23117176;23134080,23134206;23135948,23136043;23145271,23147217;23149130,23149961	3204	protein_coding	ZNF730	zinc finger protein 730	100129543	0.08	0.295	0.672
	chr3	122886513	122892416	+	1.22887e+17	5904	ncRNA	LOC100129550	uncharacterized LOC100129550	100129550	1.703	0.726	0.272
	chr4	76214040	76283783	+	76214040,76214424;76217579,76217688;76251700,76251820;76256178,76256523;76263704,76263843;76268660,76268813;76271568,76271768;76278069,76278224;76280264,76280341;76283381,76283783	2094	protein_coding	FAM47E	family with sequence similarity 47, member E	100129583	10.035	6.342	4.666
	chr13	48576974	48580901	-	48576974,48577859;48578013,48578088;48580841,48580901	1023	ncRNA	LINC00462	long intergenic non-protein coding RNA 462	100129597	0.009	0.052	0.119
	chr7	3139910	3158573	-	3139910,3141200;3148981,3149068;3158138,3158255;3158491,3158573	1580	ncRNA	LOC100129603	uncharacterized LOC100129603	100129603	0.006	0	0
	chr16	81665354	81667276	+	8.16654e+15	1923	ncRNA	LOC100129617	uncharacterized LOC100129617	100129617	0.043	0.067	0.021
	chr1	99004276	99148852	+	99004276,99004645;99144036,99144130;99146774,99148852	2544	ncRNA	LOC100129620	uncharacterized LOC100129620	100129620	0	0	0.008
-	chr6	29036021	29076740	+	29036021,29036050;29036223,29036345;29040214,29040348;29044245,29044351;29063930,29064129;29065121,29065172;29076296,29076740	1092	ncRNA	LOC100129636	uncharacterized LOC100129636	100129636	0	0	0
	chr16	87698146	87703017	-	87698146,87698462;87699200,87703017	4135	misc_RNA			100129637	1.397	0.91	1.857
bHLHa25,TCF-24	chr8	66946501	66962590	-	66946501,66948164;66961376,66961788;66961877,66961987;66962329,66962590	2450	protein_coding	TCF24	transcription factor 24	100129654	0.009	0.005	0
	chrX	138712107	138716605	+	138712107,138712142;138714724,138714809;138715891,138716605	837	ncRNA	FGF13-AS1	FGF13 antisense RNA 1	100129662	0.338	0.043	0.06
bA20A20.1,C9orf134	chr9	24543195	24545891	-	24543195,24543367;24543664,24543754;24544201,24544281;24544715,24544760;24544972,24545061;24545212,24545286;24545424,24545797;24545840,24545891	982	protein_coding	IZUMO3	IZUMO family member 3	100129669	0	0	0.062
	chr16	88939648	88951524	+	88939648,88940332;88950174,88951524	2036	protein_coding	LOC100129697	uncharacterized LOC100129697	100129697	0.094	0.132	0.273
	chr5	91380347	91420715	+	91380347,91380924;91418709,91418771;91418855,91420715	2502	ncRNA	ARRDC3-AS1	ARRDC3 antisense RNA 1	100129716	0.212	0.132	0.121
	chr9	137250219	137253497	-	137250219,137251367;137252391,137252506;137252875,137252975;137253163,137253497	1701	ncRNA	C9orf173-AS1	C9orf173 antisense RNA 1	100129722	0.764	0.16	0.576
	chr2	43227211	43228855	+	4.32272e+15	1645	ncRNA	LINC01126	long intergenic non-protein coding RNA 1126	100129726	0.42	0.019	0.012
	chr16	14301408	14326519	+	14301408,14301441;14301451,14301531;14302274,14302597;14322530,14322547;14323365,14323383;14325473,14325590;14326013,14326519	1101	ncRNA	LOC100129781	uncharacterized LOC100129781	100129781	0.13	0.203	0.404
CH5400	chr5	42756818	42802437	+	42756818,42756885;42759120,42759208;42762443,42762548;42769597,42769665;42779458,42779522;42783474,42783576;42796829,42796956;42799375,42799458;42799659,42802437	3491	protein_coding	CCDC152	coiled-coil domain containing 152	100129792	58.48	22.901	17.375
	chr14	37172026	37173794	+	3.7172e+15	1769	ncRNA	SLC25A21-AS1	SLC25A21 antisense RNA 1	100129794	8.734	3.076	2.559
ZNF181P1,ZNF807P	chr19	34541889	34545401	-	34541889,34543939;34544914,34545009;34545266,34545401	2283	unknown	ZNF807	zinc finger protein 807	100129800	0.036	0.063	0.111
	chr11	10541236	10599932	+	10541236,10541542;10586027,10586126;10589012,10589150;10594117,10594228;10599691,10599932	900	ncRNA	MRVI1-AS1	MRVI1 antisense RNA 1	100129827	0.13	0.114	0.056
	chr13	110455702	110463287	-	110455702,110457356;110457525,110457587;110457683,110457719;110458091,110458286;110463023,110463287	2216	unknown	COL4A2-AS2	COL4A2 antisense RNA 2	100129836	0.283	0.822	0.141
ZNF102	chr19	20531261	20565820	-	20531261,20531322;20535848,20536150;20537992,20545976;20552475,20552570;20553709,20553835;20565638,20565820	8756	protein_coding	ZNF737	zinc finger protein 737	100129842	7.266	1.614	2.066
	chr7	100589401	100604038	-	100589401,100590082;100590230,100590331;100592825,100593074;100599671,100599802;100600040,100600189;100600723,100600852;100601620,100601683;100602340,100603166;100603838,100604038	2538	ncRNA	PCOLCE-AS1	PCOLCE antisense RNA 1	100129845	3.074	8.928	3.635
	chr4	140283726	140373392	-	140283726,140285268;140291390,140291529;140293261,140293423;140369310,140369350;140373263,140373392	2017	ncRNA	SCOC-AS1	SCOC antisense RNA 1	100129858	0.584	0.427	0.907
	chrX	52199840	52201430	+	52199840,52200100;52201128,52201430	564	ncRNA	LOC100129860	uncharacterized LOC100129860	100129860	0	0	0
	chr4	780149	781848	-	780149781848	1700	ncRNA	LOC100129917	uncharacterized LOC100129917	100129917	0.404	0.11	0.238
	chr1	42787990	42798230	+	42787990,42788064;42789268,42789485;42789821,42789934;42792805,42792902;42793601,42793744;42794413,42794613;42798098,42798230	983	protein_coding	LOC100129924	uncharacterized LOC100129924	100129924	0.075	0.091	0.021
	chr4	7030554	7046231	-	7030554,7034053;7035171,7035274;7044980,7045102;7045659,7046231	4300	ncRNA	LOC100129931	uncharacterized LOC100129931	100129931	12.506	6.162	7.943
	chr19	39638685	39642401	+	39638685,39639968;39640474,39640684;39640821,39640906;39642152,39642401	1831	pseudo	LOC100129935	lectin, galactoside-binding, soluble, 14 pseudogene	100129935	0	0	0
	chr12	65851227	65882167	-	65851227,65851652;65855926,65860088;65866771,65866954;65873812,65874189;65876875,65877132;65881238,65881578;65881718,65882167	6200	protein_coding	LOC100129940	uncharacterized LOC100129940	100129940	0.177	0.274	0.505
	chr2	134866633	134918606	-	134866633,134867739;134868944,134869041;134876107,134876138;134877520,134877643;134918563,134918606	1405	ncRNA	CCNT2-AS1	CCNT2 antisense RNA 1	100129961	1.857	0.654	0.935
	chr15	52180026	52205879	+	52180026,52180401;52181050,52181202;52204889,52205879	1520	ncRNA	LOC100129973	uncharacterized LOC100129973	100129973	2.978	1.915	0.897
CPBHM,HD6,PPP1R90	chrX	48801679	48824976	+	48801679,48801944;48801995,48802272;48802538,48802551;48802663,48802785;48802871,48802999;48803128,48803216;48805438,48805522;48805631,48805671;48806368,48806464;48806609,48806706;48808033,48808137;48808258,48808326;48814440,48814566;48814675,48814740;48814834,48814893;48814962,48815051;48815384,48815490;48815575,48815642;48815884,48816052;48816141,48816269;48816465,48816633;48817326,48817459;488…	4600	protein_coding	HDAC6	histone deacetylase 6	10013	9.178	8.083	8.352
URAH	chr16	90039761	90047783	-	90039761,90040417;90042902,90043989;90044502,90044623;90046957,90047096;90047538,90047625;90047743,90047783	2136	pseudo	URAHP	urate (hydroxyiso-) hydrolase, pseudogene	100130015	12.342	9.461	11.59
	chr4	68182292	68212470	+	68182292,68183503;68185760,68185883;68212306,68212470	1501	pseudo	FTLP10	ferritin, light polypeptide pseudogene 10	100130017	0	0	0
	chr12	68804437	68805494	-	6.88044e+15	1058	pseudo	LOC100130075	SUZ RNA binding domain containing 1 pseudogene	100130075	0.004	0	0.019
	chr12	56996679	56998197	+	5.69967e+15	1519	unknown	HBCBP	HBcAg-binding protein	100130083	0.716	0.003	0.04
LW-1	chrX	149592512	149595310	-	149592512,149593299;149594137,149595310	1962	protein_coding	HSFX2	heat shock transcription factor family, X linked 2	100130086	0.004	0.002	0
C1orf142,HEL170,SNAP-47,SVAP1	chr1	227728539	227734377	+	227728539,227728786;227731585,227731747;227732389,227734377	2400	ncRNA	LOC100130093	uncharacterized LOC100130093	100130093	7.282	7.062	6.332
	chr17	45895783	45898798	+	4.58958e+15	3016	ncRNA	MAPT-IT1		100130148	0	0	0.003
LINC00966	chr8	64373218	64387504	+	64373218,64373551;64377327,64377528;64378059,64378834;64381603,64387504	7214	ncRNA	MIR124-2HG	MIR124-2 host gene (non-protein coding)	100130155	0	0.001	0.001
KIAA0494-AS1	chr1	46674036	46692098	+	46674036,46674219;46682181,46682264;46686673,46686763;46691874,46692098	584	ncRNA	EFCAB14-AS1	EFCAB14 antisense RNA 1	100130197	2.792	1.376	0.882
	chr3	3778870	3827257	-	3778870,3778899;3779241,3779322;3788914,3789074;3822734,3822897;3827242,3827257	453	unknown	LOC100130207	uncharacterized LOC100130207	100130207	0.221	0.778	1.829
	chr8	125922523	125951197	-	125922523,125922547;125936240,125936333;125941129,125946182;125950914,125951197	5457	ncRNA	LINC00861	long intergenic non-protein coding RNA 861	100130231	0.043	0.016	0.135
	chr12	132275391	132280900	+	132275391,132275836;132276231,132276530;132277257,132277906;132278420,132280900	3877	ncRNA	LOC100130238	uncharacterized LOC100130238	100130238	3.012	0.4	0.214
	chr1	234757619	234760050	-	2.34758e+17	2432	unknown	PP2672	uncharacterized LOC100130249	100130249	0	0.004	0.008
-	chr2	170638465	170695374	-	170638465,170638492;170641042,170641166;170641430,170641463;170643717,170643944;170644486,170644643;170647957,170648066;170649922,170649975;170668325,170668488;170682395,170682490;170682896,170683059;170694987,170695374	1549	ncRNA	LOC100130256	uncharacterized LOC100130256	100130256	0.008	0.009	0
	chr20	19242302	19284596	-	19242302,19242574;19243877,19244288;19257629,19257695;19261709,19261873;19264078,19264153;19265733,19265999;19283139,19283215;19284145,19284596	1789	ncRNA	LOC100130264	uncharacterized LOC100130264	100130264	0.01	0	0
	chr8	143706694	143708109	-	143706694,143707569;143707666,143708109	1320	protein_coding	CCDC166		100130274	0	0.003	0
	chr6	10412318	10416169	+	10412318,10412367;10414681,10415051;10415287,10416169	1304	ncRNA	TFAP2A-AS1	TFAP2A antisense RNA 1	100130275	0.047	0.11	0.108
	chr16	640069	641729	-	640069641729	1661	unknown	LOC100130285	uncharacterized LOC100130285	100130285	0.052	0.016	0.085
	chr8	60966121	60967748	-	60966121,60966457;60967573,60967748	513	ncRNA	LOC100130298	hCG1816373-like	100130298	0.059	0.113	0.295
	chr8	73241388	73261915	-	73241388,73241605;73250268,73250323;73256973,73257126;73259332,73259502;73261835,73261915	680	protein_coding	LOC100130301	chromosome 8 open reading frame 89	100130301	0.064	0.138	0.163
	chrX	24362761	24365424	+	2.43628e+15	2664	protein_coding	SUPT20HL1	suppressor of Ty 20 homolog (S. cerevisiae)-like 1	100130302	0.002	0.005	0
	chr17	4899653	4902932	+	4899653,4899828;4899936,4900145;4900237,4902932	3082	protein_coding	C17orf107	chromosome 17 open reading frame 107	100130311	0.509	1.487	1.02
	chr1	237862175	237928321	+	237862175,237862205;237862400,237862522;237867023,237867175;237882466,237882568;237903974,237904122;237905427,237905601;237905937,237906110;237906947,237907175;237916233,237916396;237920878,237921058;237921245,237921316;237926749,237928321	3127	pseudo	LOC100130331	POTE ankyrin domain family, member F pseudogene	100130331	0.01	0.034	0.013
C2B,SCGB4A3P	chr19	34645873	34646052	+	3.46459e+15	180	pseudo	SCGB2B3P	secretoglobin, family 2B, member 3, pseudogene	100130342	0	0	0.056
	chr11	65088372	65089109	-	65088372,65088531;65088651,65088750;65088858,65089109	512	protein_coding	TMEM262	transmembrane protein 262	100130348	2.004	2.729	5.723
	chr6	13279295	13295586	-	13279295,13281156;13281429,13281553;13294796,13294898;13295275,13295388;13295486,13295586	2305	protein_coding	LOC100130357	uncharacterized LOC100130357	100130357	0.13	0.099	0.057
CXorf49B	chrX	71714374	71718285	-	71714374,71714544;71714651,71714692;71715247,71715292;71715575,71715651;71716195,71716351;71716928,71718285	1851	protein_coding	CXorf49	chromosome X open reading frame 49	100130361	0	0.012	0
	chr17	81375899	81385360	-	81375899,81376173;81379722,81379881;81380485,81380584;81381877,81381940;81385129,81385360	831	protein_coding	LOC100130370	uncharacterized LOC100130370	100130370	0.167	0.113	0.024
	chr20	36150413	36155900	-	36150413,36152651;36152955,36153086;36155063,36155254;36155596,36155900	2868	unknown	LOC100130373	uncharacterized LOC100130373	100130373	0.017	0.014	0.014
	chr13	113748511	113751089	-	1.13749e+17	2579	ncRNA	LINC00552	long intergenic non-protein coding RNA 552	100130386	0.015	0.005	0.02
	chr1	916818	919692	-	916818,917720;918022,918175;918825,918915;919335,919692	1506	ncRNA	LOC100130417	uncharacterized LOC100130417	100130417	0.69	0.611	1.711
SAHL1	chr22	17036570	17058792	+	17036570,17037344;17044873,17045000;17047324,17047426;17057073,17058792	2726	ncRNA	CECR7	cat eye syndrome chromosome region, candidate 7 (non-protein coding)	100130418	0.477	0.034	0.093
	chr2	240449419	240456700	-	240449419,240451331;240456597,240456700	2017	ncRNA	PP14571	uncharacterized LOC100130449	100130449	0.123	0.615	0.466
	chr2	213276553	213284205	-	213276553,213277941;213278368,213278531;213284033,213284205	1726	protein_coding	LOC100130451	uncharacterized LOC100130451	100130451	0.048	0.021	0.006
	chr2	196700634	196713012	-	196700634,196700841;196710547,196710644;196712731,196712794;196712876,196713012	507	ncRNA	LOC100130452	uncharacterized LOC100130452	100130452	0	0	0
	chr9	37036130	37038869	+	3.70361e+15	2740	unknown	LOC100130458	uncharacterized LOC100130458	100130458	0	0.008	0
	chr11	10308313	10430673	+	10308313,10308673;10330570,10330709;10410757,10410976;10430376,10430673	1019	ncRNA	CAND1.11	uncharacterized LOC100130460	100130460	0.038	0.039	0.188
	chr6	137823669	137868233	-	137823669,137824577;137865159,137865320;137866583,137866884;137867642,137868233	1965	ncRNA	LOC100130476	uncharacterized LOC100130476	100130476	0.091	0.055	0.113
C18orf64	chr18	6511416	6590653	+	6511416,6511610;6513639,6513726;6575990,6576104;6588811,6588867;6589447,6589475;6590535,6590653	603	ncRNA	LINC01387	long intergenic non-protein coding RNA 1387	100130480	0	0	0
	chr2	44921080	44922461	-	4.49211e+15	1382	unknown	LOC100130502	uncharacterized LOC100130502	100130502	0	0	0.007
	chr19	17435509	17448567	-	17435509,17436927;17445199,17445284;17448143,17448567	1930	protein_coding	TMEM221	transmembrane protein 221	100130519	0.764	2.091	1.66
	chr17	74560535	74569518	-	74560535,74560824;74562834,74562897;74563919,74564275;74567283,74567534;74569461,74569518	1021	protein_coding	LOC100130520	CD300c molecule-like	100130520	0.034	0.035	0.079
	chr18	80147924	80178432	+	80147924,80148254;80162516,80162603;80168819,80171733;80175880,80175935;80178086,80178432	3737	ncRNA	PARD6G-AS1	PARD6G antisense RNA 1	100130522	0.263	0.118	0.122
	chr10	44292750	44294649	+	44292750,44292933;44293301,44293489;44293913,44294649	1110	protein_coding	LOC100130539	uncharacterized LOC100130539	100130539	0.125	1.464	0.501
	chr9	134054290	134059019	+	134054290,134054492;134055379,134055448;134056650,134056714;134056962,134059019	2396	unknown	LOC100130548	uncharacterized LOC100130548	100130548	0.016	0.013	0.034
0808y08y	chr1	40689080	40692261	-	4.06891e+15	3182	ncRNA	NFYC-AS1	NFYC antisense RNA 1	100130557	1.503	1.097	0.883
	chr17	43369845	43388898	-	43369845,43371039;43371247,43371426;43375928,43377813;43379123,43379262;43381273,43381660;43388289,43388898	4399	ncRNA	LINC00910	long intergenic non-protein coding RNA 910	100130581	1.157	0.539	0.595
	chr20	63359988	63371177	+	63359988,63360169;63361818,63361941;63364215,63364277;63366477,63369060;63370861,63371177	3270	ncRNA	LOC100130587	uncharacterized LOC100130587	100130587	0.041	0	0.003
CXorf64	chrX	126819764	126821786	+	126819764,126819863;126820659,126821786	1228	protein_coding	PRR32	proline rich 32	100130613	0.021	0.196	0.436
	chr7	32456897	32458494	-	3.24569e+15	1598	pseudo	LOC100130673	phosphoribosyl pyrophosphate synthetase 2 pseudogene	100130673	0	0	0.019
	chr2	177283508	177392691	-	177283508,177287834;177310964,177311035;177311233,177311328;177323239,177323396;177331572,177331656;177332142,177332251;177334393,177334529;177338598,177338699;177392573,177392691	5206	ncRNA	LOC100130691	uncharacterized LOC100130691	100130691	0.569	0.313	0.425
	chr10	80249716	80254115	+	8.02497e+15	4400	unknown	LOC100130698	uncharacterized LOC100130698	100130698	0	0.002	0
	chr16	35505087	35506469	-	35505087,35505414;35505762,35505890;35506326,35506469	601	ncRNA	LOC100130700	uncharacterized LOC100130700	100130700	0	0	0
	chr7	128866410	128872047	+	128866410,128866830;128868666,128872047	3803	protein_coding	LOC100130705	uncharacterized LOC100130705	100130705	0.202	0.508	0.545
CECR4,NCRNA00017	chr22	17159389	17165445	+	17159389,17159837;17165269,17165445	626	ncRNA	CECR5-AS1	CECR5 antisense RNA 1	100130717	3.404	0.463	1.388
SLRN	chr5	62578735	62581448	+	62578735,62578935;62579401,62581448	2249	protein_coding	LRRC70	leucine rich repeat containing 70	100130733	2.792	5.073	5.391
	chr8	91102619	91219236	+	91102619,91102844;91124493,91124619;91127088,91127160;91133110,91133305;91135668,91135739;91189522,91189623;91200613,91200792;91218890,91219236	1323	protein_coding	LRRC69	leucine rich repeat containing 69	100130742	0.22	0.175	0.26
	chr5	14712694	14716529	+	14712694,14715184;14716422,14716529	2599	ncRNA	LOC100130744	uncharacterized LOC100130744	100130744	4.143	2.733	3.246
	chr7	105565133	105581529	-	105565133,105565447;105567467,105567490;105569203,105569290;105569407,105569571;105581358,105581529	764	ncRNA	EFCAB10	EF-hand calcium binding domain 10	100130771	5.009	5.574	10.607
	chr12	57726240	57728356	+	57726240,57726378;57726965,57728356	1531	ncRNA	AGAP2-AS1	AGAP2 antisense RNA 1	100130776	2.71	5.814	6.27
SGK110	chr19	55540656	55545543	-	55540656,55541526;55544100,55544302;55544799,55544949;55545499,55545543	1270	protein_coding	SBK3	SH3 domain binding kinase family, member 3	100130827	0.021	0.021	0.008
	chr7	56875385	56882146	-	56875385,56875458;56875569,56875685;56877372,56877550;56880122,56880231;56882063,56882146	564	pseudo	LOC100130849	phosphorylase kinase, gamma 1 (muscle) pseudogene	100130849	0	0	0
	chr15	63587710	63600827	-	63587710,63589100;63594695,63594786;63600589,63600827	1722	ncRNA	USP3-AS1	USP3 antisense RNA 1	100130855	4.197	2.022	1.232
DIL-1,DIL1,M-SPONDIN,MINDIN	chr4	1195783	1208962	-	1195783,1200047;1201269,1201462;1204982,1205116;1208576,1208962	4981	ncRNA	LOC100130872	uncharacterized LOC100130872	100130872	0.219	0.107	0.201
	chr17	940349	943530	-	940349,940717;940832,942313;942485,943530	2897	unknown	LOC100130876	uncharacterized LOC100130876	100130876	0.006	0.006	0.017
	chr7	137953348	137957966	+	137953348,137953524;137955248,137955336;137956584,137956645;137957718,137957966	577	protein_coding	LOC100130880	uncharacterized LOC100130880	100130880	0.015	0	0.035
	chr10	121928312	121951965	+	121928312,121928634;121949341,121949487;121951338,121951965	1098	ncRNA	ATE1-AS1	ATE1 antisense RNA 1 (head to head)	100130887	0.448	0.232	0.267
NCRNA00196	chr6	31173735	31177899	-	31173735,31174033;31174238,31174270;31177639,31177899	593	ncRNA	PSORS1C3		100130889	0.022	0	0.034
	chr6	99520994	99533185	+	99520994,99521147;99521548,99521800;99526064,99526109;99531363,99531536;99531632,99533185	2181	protein_coding	TSTD3	thiosulfate sulfurtransferase (rhodanese)-like domain containing 3	100130890	1.452	2.049	1.251
	chr16	70755060	70773251	+	70755060,70755249;70756013,70756087;70761153,70761258;70766443,70766556;70768846,70768943;70771608,70773251	2227	ncRNA	VAC14-AS1	VAC14 antisense RNA 1	100130894	1.113	0.892	0.395
	chr22	40032332	40036577	+	4.00323e+15	4246	ncRNA	LOC100130899	uncharacterized LOC100130899	100130899	5.495	2.955	2.796
C17orf110	chr17	75646195	75647977	+	75646195,75646371;75646566,75646786;75647371,75647977	1005	protein_coding	SMIM6	small integral membrane protein 6	100130933	0.104	0.12	0.151
	chr20	46456493	46457643	-	4.64565e+15	1151	pseudo	ZNF663P	zinc finger protein 663, pseudogene	100130934	0.102	0.043	0.061
	chrX	152733827	152740985	+	152733827,152733859;152739683,152739879;152740251,152740401;152740612,152740985	755	pseudo	CSAG4	CSAG family, member 4 (pseudogene)	100130935	0.017	0	0
	chr18	61606068	61607002	-	61606068,61606654;61606851,61607002	739	ncRNA	LOC100130938	uncharacterized LOC100130938	100130938	0.594	5.521	2.324
	chr17	5192084	5235636	+	5192084,5192163;5209750,5209895;5214050,5214209;5215147,5215293;5223317,5223484;5233824,5233942;5234593,5234811;5234948,5235636	1728	ncRNA	LOC100130950	uncharacterized LOC100130950	100130950	1.91	0.783	0.953
	chr9	135574925	135587112	+	135574925,135575094;135577350,135577480;135577634,135577774;135581623,135581680;135582936,135583009;135585049,135587112	2638	ncRNA	LINC01502	long intergenic non-protein coding RNA 1502	100130954	0.003	0	0.153
MRP2	chr16	77199452	77213079	+	77199452,77199512;77206441,77206500;77208210,77208269;77208465,77208539;77209097,77209144;77209417,77209471;77211213,77211276;77212130,77212199;77212282,77212369;77212574,77212646;77212857,77213079	877	protein_coding	SYCE1L	synaptonemal complex central element protein 1-like	100130958	10.14	17.428	44.393
	chr8	39563112	39580134	+	39563112,39563126;39566706,39566817;39573244,39573408;39575581,39575638;39579965,39580134	520	ncRNA	LOC100130964		100130964	0	0	0
yR211F11.1	chr6	158869855	158910354	+	158869855,158870310;158873528,158873621;158888587,158888691;158895221,158895366;158909967,158910354	1189	protein_coding	C6orf99	chromosome 6 open reading frame 99	100130967	0.208	0.12	0.102
RAD9	chr11	67317839	67391687	+	67317839,67318197;67321270,67321333;67387535,67387671;67391398,67391687	850	ncRNA	LOC100130987	uncharacterized LOC100130987	100130987	3.597	1.859	0.868
	chr7	50096086	50159256	+	50096086,50096638;50104314,50104411;50129717,50129793;50134108,50134246;50136098,50136165;50140140,50140181;50141281,50141388;50151450,50151557;50159046,50159256	1404	protein_coding	C7orf72	chromosome 7 open reading frame 72	100130988	0.003	0	0.014
	chr10	22252072	22258548	+	2.22521e+15	6477	ncRNA	LOC100130992	uncharacterized LOC100130992	100130992	0.921	0.316	0.573
ENST00000305834,MZF-3	chr7	6637322	6658279	+	6637322,6637447;6637724,6638009;6639042,6639141;6641825,6641962;6642086,6642764;6642964,6643073;6643822,6643948;6644480,6644593;6652303,6658279	7657	protein_coding	ZNF316	zinc finger protein 316	100131017	11.279	6.775	6.701
	chr6	38906495	38953107	-	38906495,38907837;38923085,38923567;38924913,38925051;38936293,38936392;38953048,38953107	2125	ncRNA	LOC100131047	uncharacterized LOC100131047	100131047	0.002	0.002	0.014
	chr1	58785151	58899712	+	58785151,58785305;58893545,58893717;58896257,58896385;58899047,58899712	1123	ncRNA	LINC01135	long intergenic non-protein coding RNA 1135	100131060	2.858	0.358	0.144
	chr5	81237565	81301569	-	81237565,81239360;81244744,81245409;81246890,81246972;81250703,81250789;81301287,81301569	2915	ncRNA	CKMT2-AS1	CKMT2 antisense RNA 1	100131067	4.408	3.242	2.454
	chr15	40039311	40067509	+	40039311,40039590;40045961,40046069;40056453,40056641;40056689,40057000;40064461,40064601;40065221,40067509	3320	ncRNA	SRP14-AS1	SRP14 antisense RNA1 (head to head)	100131089	4.016	1.765	1.972
	chr19	4679282	4685948	+	4679282,4679539;4682801,4683375;4683711,4685948	3071	protein_coding	DPP9-AS1	DPP9 antisense RNA 1	100131094	1.16	2.488	1.106
	chr17	78107401	78111799	-	78107401,78107840;78109051,78111799	3189	ncRNA	TNRC6C-AS1	TNRC6C antisense RNA 1	100131096	0.79	12.493	16.565
	chr1	152079557	152080807	-	1.5208e+17	1251	protein_coding	LOC100131107	UPF0607 protein ENSP00000383783-like	100131107	0	0	0
	chr3	114351811	114388978	+	114351811,114351956;114356053,114356181;114357168,114357227;114359349,114359508;114366696,114366881;114366967,114367221;114375794,114375836;114387423,114387579;114388396,114388978	1719	ncRNA	ZBTB20-AS1	ZBTB20 antisense RNA 1	100131117	0.02	0.044	0.065
BSP1,ELSPBP2	chr19	47968046	47992170	-	47968046,47968209;47976632,47976854;47977373,47977504;47979570,47979599;47980921,47980941;47991172,47991321;47992009,47992170	882	protein_coding	BSPH1	binder of sperm protein homolog 1	100131137	0	0	0.023
	chr12	110936602	110937448	+	110936602,110936698;110937185,110937448	361	ncRNA	LINC01405	long intergenic non-protein coding RNA 1405	100131138	0	0	0
	chr7	151409161	151413354	+	151409161,151409382;151411228,151411312;151411670,151411792;151411967,151412070;151412719,151413048;151413272,151413354	947	ncRNA	WDR86-AS1	WDR86 antisense RNA 1	100131176	10.461	18.077	11.929
KAT	chr1	161037631	161038984	-	161037631,161038075;161038551,161038673;161038880,161038984	673	protein_coding	TSTD1	thiosulfate sulfurtransferase (rhodanese)-like domain containing 1	100131187	164.286	196.667	127.379
KIAA1984-AS1	chr9	136803927	136808848	-	136803927,136805584;136806050,136806128;136806385,136806537;136806829,136807202;136808727,136808848	2386	ncRNA	CCDC183-AS1	CCDC183 antisense RNA 1	100131193	2.38	1.238	0.999
	chr1	212051486	212052051	-	2.12051e+17	566	pseudo	RPL21P28	ribosomal protein L21 pseudogene 28	100131205	0.108	0.047	0.268
	chr20	10023812	10219506	-	10023812,10026166;10026544,10026648;10104286,10104394;10196818,10196937;10219237,10219506	2959	ncRNA	SNAP25-AS1	SNAP25 antisense RNA 1	100131208	0.028	0.023	0.017
	chr2	190506893	190534742	-	190506893,190509312;190510361,190510537;190514453,190514678;190516270,190516384;190517520,190517613;190518736,190518808;190518952,190519183;190525263,190525378;190534012,190534349;190534559,190534742	3975	protein_coding	TMEM194B	transmembrane protein 194B	100131211	1.201	1.306	1.645
C10orf41,NCRNA00245	chr10	75401528	75408982	+	75401528,75402261;75402897,75403351;75403756,75404057;75404165,75404284;75407255,75408982	3339	ncRNA	ZNF503-AS2	ZNF503 antisense RNA 2	100131213	3.298	1.408	1.153
	chr1	198808003	198937429	-	198808003,198808243;198900411,198900569;198937226,198937429	604	ncRNA	MIR181A1HG	MIR181A1 host gene (non-protein coding)	100131234	0.05	0.059	0.251
	chr15	40281444	40282586	-	4.02814e+15	1143	protein_coding	ANKRD63	ankyrin repeat domain 63	100131244	0.011	0	0
	chr7	7075770	7096786	-	70757707096786	21017	pseudo	LOC100131257	zinc finger protein 655 pseudogene	100131257	0.001	0.001	0
	chr2	158678656	158723951	-	158678656,158679389;158723921,158723951	765	unknown	LOC100131270	uncharacterized LOC100131270	100131270	0.233	0.117	0.079
	chr6	27761744	27763187	+	27761744,27761841;27762302,27762363;27762520,27763187	828	ncRNA	LOC100131289	uncharacterized LOC100131289	100131289	0.268	0.69	1.55
	chr16	68013436	68015911	-	68013436,68014412;68015704,68015911	1185	protein_coding	LOC100131303	uncharacterized LOC100131303	100131303	0.022	0.004	0
	chr15	32718101	32718865	-	32718101,32718364;32718545,32718865	585	ncRNA	LOC100131315	uncharacterized LOC100131315	100131315	0.067	0.015	0.017
	chr2	129966592	129980472	-	129966592,129968378;129968751,129968802;129977054,129977208;129978948,129979091;129980037,129980169;129980284,129980472	2460	ncRNA	RAB6C-AS1	RAB6C antisense RNA 1	100131320	0.087	0.016	0.004
	chr17	39057019	39081451	+	39057019,39057159;39063422,39063546;39072467,39072591;39073068,39073333;39079804,39081451	2305	pseudo	LOC100131347	RAD52 motif containing 1 pseudogene	100131347	0.174	1.654	3.025
	chr14	103187221	103189028	-	103187221,103188270;103188377,103188447;103188592,103189028	1558	ncRNA	LINC00605	long intergenic non-protein coding RNA 605	100131366	0.539	0.172	0.279
	chr7	427056	431684	-	427056431684	4629	unknown	LOC100131372	uncharacterized LOC100131372	100131372	0.012	0.021	0.035
	chr11	33698108	33700740	-	33698108,33698514;33700245,33700740	903	protein_coding	C11orf91	chromosome 11 open reading frame 91	100131378	0.092	0.376	0.974
ZNF990	chr2	174335093	174337540	+	174335093,174335113;174336107,174337540	1455	protein_coding	SP9	Sp9 transcription factor	100131390	0	0	0
	chr8	1934753	1938210	-	19347531938210	3458	unknown	LOC100131395	uncharacterized LOC100131395	100131395	0.004	0.001	0
	chrX	149527591	149539752	-	149527591,149528358;149529367,149529428;149529513,149529593;149532882,149533055;149533630,149534374;149536174,149536255;149537633,149537778;149538115,149538172;149538724,149538906;149539701,149539752	2351	ncRNA	LINC00893	long intergenic non-protein coding RNA 893	100131434	0.562	0.133	0.688
CD300D,CLM-4,CMRF35-A4,CMRF35A4	chr17	74579972	74592231	-	74579972,74580113;74582218,74582311;74588511,74588849;74592163,74592231	644	protein_coding	CD300LD	CD300 molecule-like family member d	100131439	0	0	0
ELP2P	chr17	752333	755336	+	752333755336	3004	pseudo	DBIL5P	diazepam binding inhibitor-like 5, pseudogene	100131454	0.434	0.113	0.114
	chr7	10702676	10707538	+	10702676,10702776;10707059,10707538	581	unknown	LOC100131472	uncharacterized LOC100131472	100131472	0	0	0
	chr20	47318502	47320754	+	4.73185e+15	2253	ncRNA	LOC100131496	uncharacterized LOC100131496	100131496	0.052	0.022	0.036
hsa-mir-6820	chr22	37986170	37988153	+	3.79862e+15	1984	misc_RNA			100131530	0.059	0.022	0.071
	chr6	169962623	169967678	+	169962623,169963757;169965627,169967261;169967610,169967678	2839	ncRNA	LOC100131532	uncharacterized LOC100131532	100131532	0.026	0.046	0.032
	chr11	71814045	71821547	-	71814045,71817096;71818153,71818235;71818773,71818868;71819645,71819771;71821465,71821547	3441	protein_coding	ZNF705E	zinc finger protein 705E	100131539	0.021	0.009	0
	chr3	194301199	194312804	-	194301199,194303737;194305757,194306027;194312601,194312804	3014	ncRNA	LINC00887	long intergenic non-protein coding RNA 887	100131551	0.126	3.747	3.091
	chr13	99351420	99352027	+	9.93514e+15	608	ncRNA	FKSG29	FKSG29	100131561	0	0	0
	chr1	93310109	93345811	-	93310109,93311608;93324635,93324729;93325769,93325895;93326602,93326662;93337377,93339274;93339357,93339536;93339649,93339679;93340458,93340510;93345724,93345811	4033	ncRNA	LOC100131564	uncharacterized LOC100131564	100131564	1.12	0.421	1.238
	chr8	7537415	7542450	+	7537415,7537443;7539627,7539881;7540645,7540706;7540952,7541019;7541248,7542450	1617	protein_coding	PRR23D1	proline rich 23 domain containing 1	100131608	0	0	0
	chr11	118381220	118418815	-	118381220,118381560;118417341,118417424;118418515,118418622;118418777,118418815	572	ncRNA	LOC100131626	uncharacterized LOC100131626	100131626	0.509	0.234	0.053
	chr3	187702366	187732415	+	187702366,187702539;187715622,187715740;187732371,187732415	338	ncRNA	LOC100131635	hCG1645011-like	100131635	0	0	0
	chr18	76794732	76822295	-	76794732,76795658;76816755,76816842;76822016,76822295	1295	ncRNA	LOC100131655	uncharacterized LOC100131655	100131655	1.434	1.544	0.64
	chr19	58559186	58574797	+	58559186,58559409;58568913,58568995;58570384,58570457;58571858,58571955;58572578,58572823;58572917,58574797	2606	ncRNA	LOC100131691	MZF1 antisense RNA 1	100131691	2.54	1.268	0.869
HCCC11,HCCC11_v1,HCCC11_v2	chr8	123201172	123202743	-	123201172,123201454;123201644,123201982;123202208,123202743	1158	ncRNA	FAM83A-AS1	FAM83A antisense RNA 1	100131726	0.075	0.081	0.166
	chr12	109052041	109053965	-	109052041,109052738;109053686,109053965	978	ncRNA	USP30-AS1	USP30 antisense RNA 1	100131733	0.44	1.132	1.157
CXorf35,GASP4	chrX	101418263	101535988	+	101418263,101418370;101418910,101419000;101444052,101444155;101445998,101446044;101485254,101485530;101486023,101486098;101487193,101487272;101487608,101487691;101488008,101488099;101488444,101495811;101498145,101499366;101504937,101505355;101509359,101509427;101509590,101509678;101511025,101511055;101516480,101516952;101524204,101524432;101531644,101535988	15204	protein_coding	ARMCX4	armadillo repeat containing, X-linked 4	100131755	1.119	0.777	1.092
C19orf79	chr19	7629785	7631624	+	7629785,7629860;7630573,7630659;7630823,7630846;7631232,7631321;7631473,7631624	429	protein_coding	PET100	PET100 homolog (S. cerevisiae)	100131801	62.077	68.882	171.233
C6orf217,NCRNA00271	chr6	135497801	135690838	+	135497801,135498000;135642193,135642276;135672294,135672429;135689623,135690838	1636	ncRNA	LINC00271	long intergenic non-protein coding RNA 271	100131814	3.474	1.318	0.772
	chrX	84934151	84934890	+	8.49342e+15	740	pseudo	UBE2DNL	ubiquitin-conjugating enzyme E2D N-terminal like (pseudogene)	100131816	0.076	0.157	0.096
	chr1	159195985	159202422	-	159195985,159198221;159199786,159199859;159200812,159201621;159202250,159202422	3294	ncRNA	CADM3-AS1	CADM3 antisense RNA 1	100131825	1.64	0.317	1.166
X17,ZNF838	chr3	75729961	75785583	-	75729961,75730618;75732060,75732121;75736717,75739345;75741276,75741368;75741610,75741865;75783306,75783364;75784646,75784775;75784784,75785376;75785384,75785583	4680	protein_coding	ZNF717	zinc finger protein 717	100131827	1.345	0.512	0.315
C5orf57	chr5	169863715	169980740	-	169863715,169864459;169881368,169881442;169882553,169884816;169980277,169980740	3548	protein_coding	FAM196B	family with sequence similarity 196, member B	100131897	0.06	0.004	0.006
KAP25.1	chr21	30289145	30289514	-	3.02891e+15	370	protein_coding	KRTAP25-1	keratin associated protein 25-1	100131902	0	0	0
	chr8	7357954	7385558	-	7357954,7358560;7359619,7359701;7360237,7360332;7361110,7361236;7362935,7363017;7381452,7381601;7385498,7385558	1207	protein_coding	ZNF705G		100131980	0	0	0
FAM27E1	chr9	67717498	67719179	-	67717498,67718974;67719150,67719179	1507	ncRNA	FAM27E3	family with sequence similarity 27, member E3	100131997	0.009	0	0
	chr16	22419546	22437715	-	22419546,22420594;22426213,22426366;22429796,22429948;22432726,22432834;22434627,22434811;22435682,22435812;22437005,22437715	2492	pseudo	RRN3P3	RNA polymerase I transcription factor homolog (S. cerevisiae) pseudogene 3	100131998	1.307	0.625	0.86
	chr9	64878905	64889051	-	64878905,64879109;64881593,64881821;64884068,64884241;64884404,64884518;64888596,64889051	1179	protein_coding	LOC100132004	cortactin-binding protein 2-like	100132004	0.004	0	0
-	chr1	148402483	148432545	+	148402483,148402665;148420372,148420607;148422065,148422194;148424063,148424156;148424627,148424638;148425506,148425664;148427836,148427958;148428751,148428847;148432095,148432545	1485	pseudo	LOC100132057	phosphodiesterase 4D interacting protein pseudogene	100132057	0.512	0.307	0.844
	chr5	181323506	181328195	+	181323506,181323674;181323902,181323959;181324053,181328195	4370	ncRNA	LOC100132062	uncharacterized LOC100132062	100132062	0.002	0	0.002
	chr1	41361555	41424264	+	41361555,41362344;41381616,41383591;41388955,41388995;41423579,41423771;41423892,41424046;41424142,41424264	3278	protein_coding	FOXO6	forkhead box O6	100132074	3.356	3.174	2.845
	chr9	94332476	94360948	+	94332476,94332988;94338836,94339020;94359485,94360948	2162	ncRNA	LOC100132077	uncharacterized LOC100132077	100132077	0.014	0.019	0.005
	chr11	111414242	111418186	-	111414242,111414740;111414838,111414981;111415919,111416040;111416365,111418186	2587	ncRNA	LOC100132078	uncharacterized LOC100132078	100132078	0.008	0	0
	chr15	22479153	22482374	-	22479153,22480611;22481978,22482102;22482195,22482374	1764	pseudo	HERC2P7		100132101	0.012	0.005	0
	chr8	7955013	8008755	+	7955013,7955558;7961233,7961296;7985172,7985233;7985481,7985548;7986006,7986073;7986537,7986601;8008195,8008755	1434	ncRNA	FAM66E	family with sequence similarity 66, member E	100132103	0.006	0.003	0
	chr1	151838469	151844165	+	151838469,151838737;151839026,151839105;151841741,151842031;151844045,151844165	761	ncRNA	LOC100132111	uncharacterized LOC100132111	100132111	1.749	0.851	0.624
uc001kfo.1,ZXF1	chr10	88932684	88939974	+	88932684,88932959;88933641,88933886;88934898,88935573;88938212,88938476;88939395,88939974	2043	ncRNA	ACTA2-AS1	ACTA2 antisense RNA 1	100132116	23.691	173.69	240.508
	chr3	46612435	46626543	+	46612435,46612698;46617183,46617328;46625128,46626543	1826	protein_coding	LOC100132146	uncharacterized LOC100132146	100132146	0.198	0.049	0.061
	chr9	64878905	64889051	-	64878905,64879109;64881686,64881821;64884068,64884241;64884404,64884518;64888596,64889051	1086	protein_coding	LOC100132154	putative ankyrin repeat domain-containing protein 30B-like	100132154	0.004	0	0
	chr10	5514244	5526246	-	5514244,5517512;5521916,5522129;5524309,5524420;5526133,5526246	3709	ncRNA	CALML3-AS1	CALML3 antisense RNA 1	100132159	0.043	0.173	0.128
	chrX	18890296	18894975	+	18890296,18890628;18893205,18893338;18894147,18894975	1296	ncRNA	PHKA2-AS1	PHKA2 antisense RNA 1	100132163	7.362	6.372	6.838
	chr16	22661	24938	+	22661,23085;24246,24938	1118	unknown	WASIR2	WASH and IL9R antisense RNA 2	100132169	0.447	0.232	0.154
	chr17	77722872	77728559	-	77722872,77725002;77728410,77728559	2281	ncRNA	LOC100132174	uncharacterized LOC100132174	100132174	0.002	0.025	0.053
-	chr15	28553574	28562364	+	28553574,28553766;28555413,28555541;28556627,28556677;28556766,28556859;28556955,28557061;28558432,28558490;28558821,28558962;28559619,28560059;28560852,28561379;28562036,28562364	2073	protein_coding	LOC100132202	golgin subfamily A member 6-like protein 1-like	100132202	0.002	0	0
	chr2	63043922	63048521	-	63043922,63045443;63046037,63046141;63046482,63046650;63047436,63047711;63048389,63048521	2205	ncRNA	LOC100132215	uncharacterized LOC100132215	100132215	4.84	4.065	3.162
61E3.4	chr16	22513523	22536521	+	22513523,22513921;22523820,22523948;22527566,22527665;22527778,22527973;22532060,22532120;22532230,22532265;22533626,22536521	3817	protein_coding	NPIPB5	nuclear pore complex interacting protein family, member B5	100132247	0.308	0.268	1.04
	chr9	62837138	62838344	-	6.28371e+15	1207	unknown	LOC100132249	uncharacterized LOC100132249	100132249	0.133	0.015	0.042
	chr22	42090933	42125349	+	42090933,42091181;42091297,42091600;42092119,42092232;42124047,42124562;42124875,42125349	1658	ncRNA	NDUFA6-AS1		100132273	1.642	1.282	0.469
CD158b,CD158B2,GL183,KIR-023GB,KIR-K7b,KIR-K7c,KIR2DS5,KIRCL23,NKAT,NKAT2,NKAT2A,NKAT2B,p58,CD158a,CD158H,p50.1,CD158Z,KIR3DL7,KIR44,KIRC1,183ActI,CD158J,cl-49,NKAT-5,NKAT5	chr19	54738496	54848566	+	54738496,54738579;54739507,54739542;54741980,54742279;54743795,54744088;54747335,54747385;54751649,54751687;54756114,54756149;54763891,54763941;54778792,54778852;54847184,54847288;54847751,54847803;54847902,54848566	1775	protein_coding	KIR2DS2	killer cell immunoglobulin-like receptor, two domains, short cytoplasmic tail, 2	100132285	0.027	0.01	0.04
	chr1	490756	495445	-	490756,494898;494992,495049;495277,495445	4370	ncRNA	LOC100132287	uncharacterized LOC100132287	100132287	0.002	0.003	0
MAFIPL,TEKT4P	chr21	9068356	9129760	-	9068356,9069599;9070214,9070444;9076417,9077714;9127489,9127547;9129683,9129760	2910	pseudo	TEKT4P2	tektin 4 pseudogene 2	100132288	0.06	0.012	0.038
DMRTC1-AS1	chrX	72781825	72782919	-	72781825,72782017;72782172,72782347;72782525,72782919	764	ncRNA	LOC100132304	long intergenic non-protein coding RNA 684	100132304	0.034	0	0.053
C16orf67,KIAA0664L3,KIAA0664P3	chr16	31700613	31707437	+	31700613,31700738;31701663,31701858;31702535,31702681;31703156,31703367;31704220,31704390;31705349,31705472;31705672,31705792;31705890,31706034;31706891,31707437	1789	ncRNA	CLUHP3	clustered mitochondria (cluA/CLU1) homolog pseudogene 3	100132341	1.475	0.851	0.582
	chr9	40992337	41014136	+	40992337,40992775;40993253,40993434;40994633,40994699;41008881,41009006;41011617,41011730;41013781,41014136	1284	pseudo	LOC100132352	FSHD region gene 1 pseudogene	100132352	7.034	5.246	2.589
	chr6	43891028	43938207	+	43891028,43891465;43936364,43938207	2282	ncRNA	LINC01512	long intergenic non-protein coding RNA 1512	100132354	1.923	0.458	0.553
	chr5	43065187	43066971	-	4.30652e+15	1785	ncRNA	LOC100132356	uncharacterized LOC100132356	100132356	1.398	0.503	0.662
KAP4.9	chr17	41105389	41106488	+	4.11054e+15	1100	protein_coding	KRTAP4-9	keratin associated protein 4-9	100132386	0	0	0
	chr8	7926337	7952413	+	7926337,7926397;7930287,7930436;7947351,7947433;7949129,7949255;7950033,7950128;7950665,7950747;7951807,7952413	1207	protein_coding	ZNF705B	zinc finger protein 705B	100132396	0	0	0
GAGE-12B	chrX	49541722	49549107	+	49541722,49541840;49542880,49542971;49543437,49543557;49546380,49546505;49548981,49549107	585	protein_coding	GAGE12D	G antigen 12D	100132399	0	0	0
	chr9	138216187	138243722	+	138216187,138216341;138217024,138217230;138219284,138219434;138220951,138221328;138230908,138231103;138233739,138233826;138243620,138243722	1278	protein_coding	FAM157B	family with sequence similarity 157, member B	100132403	0	0.007	0
	chr1	146066318	146144804	-	146066318,146066561;146067180,146067288;146068003,146068175;146068772,146068823;146069543,146069715;146070324,146070432;146071147,146071319;146071968,146072019;146072729,146072901;146073500,146073551;146074271,146074443;146078236,146078287;146079007,146079179;146079782,146079890;146080605,146080777;146081436,146081487;146082197,146082369;146082966,146083017;146083737,146083909;146084518,146084626…	10916	protein_coding	NBPF10		100132406	0.025	0.002	0.003
CD64b,IGFRB,CD64c,FCRIC,IGFR1,IGFRC	chr1	143874743	143883733	+	143874743,143874823;143875219,143875239;143876052,143876306;143880437,143880691;143882113,143882396;143883295,143883733	1335	pseudo	FCGR1C	Fc fragment of IgG, high affinity Ic, receptor (CD64), pseudogene	100132417	0.013	0.057	0.242
CLDN21	chr4	183321764	183322426	-	1.83322e+17	663	protein_coding	CLDN24	claudin 24	100132463	0.052	0.047	0.015
	chr11	1683270	1685629	-	1683270,1684034;1684194,1684302;1685438,1685629	1066	ncRNA	FAM99B	family with sequence similarity 99, member B (non-protein coding)	100132464	0	0	0
KAP4.7,KRTAP4.7	chr17	41084207	41085144	+	4.10842e+15	938	protein_coding	KRTAP4-7	keratin associated protein 4-7	100132476	0	0.005	0.032
	chr3	13933056	13936944	+	13933056,13933623;13934139,13936944	3374	pseudo	FGD5P1	FYVE, RhoGEF and PH domain containing 5 pseudogene 1	100132526	0.003	0.02	0.021
	chr16	71565016	71572438	+	71565016,71565122;71565789,71565921;71566051,71566201;71572020,71572438	810	ncRNA	LOC100132529	uncharacterized LOC100132529	100132529	0.623	0.121	0.262
	chr9	40348499	40353658	+	40348499,40350155;40351987,40352089;40352594,40352723;40353257,40353658	2292	pseudo	GXYLT1P3	glucoside xylosyltransferase 1 pseudogene 3	100132541	0	0	0
	chr15	28378638	28391266	+	28378638,28378809;28380507,28380626;28381212,28381271;28381455,28381535;28382390,28382749;28382838,28382922;28383018,28383127;28384147,28384236;28384343,28384450;28384646,28384733;28385125,28385381;28385649,28385717;28387089,28387164;28387602,28387693;28388268,28388368;28388451,28388551;28388641,28388793;28388879,28391266	4511	pseudo	GOLGA8F		100132565	0.004	0.004	0
	chr12	95649255	95673999	+	95649255,95649406;95665683,95665776;95670491,95670548;95671020,95671141;95672278,95673999	2148	pseudo	PGAM1P5	phosphoglycerate mutase 1 pseudogene 5	100132594	0.006	0.008	0
PBDX,XG,XGPY,XGPY2	chrX	2752296	2774996	+	2752296,2752335;2770550,2770591;2774716,2774996	363	pseudo	XGY2	Xg pseudogene, Y-linked 2	100132596	0.815	0.935	0.557
	chr1	71046506	71067184	+	71046506,71047589;71048814,71048988;71066766,71067184	1678	ncRNA	ZRANB2-AS1	ZRANB2 antisense RNA 1	100132618	3.421	2.384	2.764
	chr3	49549306	49554366	-	49549306,49551442;49553548,49553687;49554041,49554366	2603	ncRNA	BSN-AS2	BSN antisense RNA 2 (head to head)	100132677	0.022	0.007	0
-	chr22	21228766	21229970	-	21228766,21229138;21229910,21229970	434	protein_coding	LOC100132705	immunoglobulin superfamily member 3-like	100132705	0.02	0	0
PAXIP1-AS2	chr7	154928517	154949490	+	154928517,154928767;154928956,154929024;154944027,154944620;154946360,154946493;154946593,154946852;154947693,154947773;154947898,154948090;154949298,154949490	1775	ncRNA	PAXIP1OS	PAXIP1 opposite strand	100132707	5.395	3.825	3.512
C2orf14	chr2	130680050	130685863	+	130680050,130680862;130681254,130681598;130682047,130682240;130683361,130683528;130685134,130685863	2250	pseudo	CYP4F30P	cytochrome P450, family 4, subfamily F, polypeptide 30, pseudogene	100132708	0	0	0
	chr15	50944129	50946573	+	5.09441e+15	2445	pseudo	DCAF13P3	DDB1 and CUL4 associated factor 13 pseudogene 3	100132724	0.03	0.027	0.095
	chr3	128910159	128965645	-	128910159,128910333;128914932,128915275;128915331,128915563;128916107,128916271;128932700,128932997;128935125,128935319;128945071,128945975;128965511,128965645	2450	protein_coding	LOC100132731	uncharacterized LOC100132731	100132731	0.126	0.135	0.165
	chr6	139771073	139860471	+	139771073,139771123;139856764,139856819;139859285,139860471	1294	ncRNA	LOC100132735	uncharacterized LOC100132735	100132735	0.054	0.007	0.031
	chrX	71778169	71784378	-	71778169,71778903;71780531,71780753;71784273,71784378	1064	ncRNA	LOC100132741	uncharacterized LOC100132741	100132741	0	0	0
	chr1	43699724	43707341	-	43699724,43700752;43702656,43702728;43703564,43703647;43704353,43704457;43707059,43707341	1574	ncRNA	KDM4A-AS1	KDM4A antisense RNA 1	100132774	5.76	5.459	2.112
	chr9	96868900	96872228	+	96868900,96869062;96870254,96872228	2138	pseudo	LOC100132781	cyclin Y-like 1 pseudogene	100132781	0.037	0.004	0.005
	chr8	109644115	109648032	+	109644115,109644222;109645118,109648032	3023	unknown	LOC100132813	uncharacterized LOC100132813	100132813	0.037	0.001	0
	chr19	23255053	23274251	-	23255053,23260116;23260864,23260934;23261620,23261744;23270218,23270292;23274076,23274251	5511	pseudo	IPO5P1	importin 5 pseudogene 1	100132815	3.16	1.784	1.228
	chrX	40831217	40833196	-	4.08312e+15	1980	pseudo	LOC100132831	A20-binding inhibitor of NF-kappaB activation 2 pseudogene	100132831	0.007	0.023	0.005
	chr7	77039480	77053038	+	77039480,77040089;77041977,77042063;77043595,77043778;77046829,77046917;77051677,77053038	2332	pseudo	PMS2P9	postmeiotic segregation increased 2 pseudogene 9	100132832	0.326	0.228	0.416
	chr9	61982802	61986928	+	6.19828e+15	4127	protein_coding	LOC100132874		100132874	0.001	0	0
	chr8	71843123	72056312	+	71843123,71843704;71844116,71844422;71962923,71963048;71965409,71965534;72052539,72056312	4915	ncRNA	LOC100132891	uncharacterized LOC100132891	100132891	0.885	0.813	0.812
	chr20	62844566	62846191	+	6.28446e+15	1626	protein_coding	DPH3P1	diphthamide biosynthesis 3 pseudogene 1	100132911	2.022	0.615	0.329
	chr5	64690308	64718190	+	64690308,64690814;64695507,64695664;64717889,64718190	967	protein_coding	FAM159B	family with sequence similarity 159, member B	100132916	0.742	0.591	2.445
	chr8	12115782	12151189	+	12115782,12116325;12121987,12122050;12145423,12145700;12145932,12146015;12147003,12147428;12150997,12151189	1589	ncRNA	FAM66D	family with sequence similarity 66, member D	100132923	0.255	0.076	0.146
FAM25A,FAM25B,FAM25C,FAM25G	chr10	46369087	46373563	+	46369087,46369185;46371139,46371201;46373377,46373563	349	pseudo	FAM25BP	protein FAM25	100132929	0	0	0
FAM27A,FAM27A1,FAM27A3,FAM27A2	chr9	61854084	61855340	+	61854084,61854376;61854931,61855340	703	ncRNA	FAM27C	family with sequence similarity 27, member C	100132948	0	0.013	0.086
CXorf68	chrX	154823348	154834662	-	154823348,154823782;154829535,154829664;154830715,154830955;154832574,154832683;154834563,154834662	1016	protein_coding	SMIM9	small integral membrane protein 9	100132963	0	0	0
CXorf52,CXorf52B,LINC00204B,NCRNA00204B,LINC00204A,NCRNA00204,NCRNA00204A,SPCX	chrX	154571248	154571960	+	1.54571e+17	713	ncRNA	FAM223A	family with sequence similarity 223, member A (non-protein coding)	100132967	0	0.006	0
GOLGA8D	chr15	23157340	23170783	+	23157340,23157511;23159211,23159330;23159916,23159975;23160159,23160239;23161095,23161454;23161543,23161627;23161723,23161832;23162853,23162942;23163049,23163156;23163353,23163440;23163829,23164085;23164353,23164421;23165790,23165865;23166297,23166388;23166957,23167057;23167140,23167240;23167330,23167482;23167568,23170783	5339	pseudo	GOLGA8DP	golgin A8 family, member D, pseudogene	100132979	0.007	0	0.008
	chr10	78248625	78252645	+	78248625,78249070;78250277,78252645	2815	ncRNA	LINC00856	long intergenic non-protein coding RNA 856	100132987	0.003	0.024	0.004
CXorf49B	chrX	71763290	71767201	+	71763290,71764647;71765224,71765380;71765924,71766000;71766283,71766328;71766883,71766924;71767031,71767201	1851	protein_coding	CXorf49B	chromosome X open reading frame 49B	100132994	0	0	0
	chr9	40323571	40329220	+	40323571,40324085;40324551,40324802;40324889,40325092;40325462,40325730;40328918,40329220	1543	ncRNA	FAM95B1	family with sequence similarity 95, member B1	100133036	0.008	0.003	0.007
	chr5	100379505	100388254	-	100379505,100379842;100380087,100380235;100381211,100381398;100388229,100388254	701	pseudo	LOC100133050	glucuronidase, beta pseudogene	100133050	0.006	0	0.043
	chrX	146809784	146810411	+	146809784,146809923;146810114,146810411	438	protein_coding	CXorf51B	chromosome X open reading frame 51B	100133053	0	0	0
	chr9	137867925	137892570	-	137867925,137868237;137874204,137874232;137875463,137875680;137876557,137876682;137882837,137883002;137890046,137892570	3377	ncRNA	LOC100133077	uncharacterized LOC100133077	100133077	0.001	0	0
	chr7	76549341	76627982	+	76549341,76549861;76551420,76551522;76625921,76627982	2686	ncRNA	LOC100133091	uncharacterized LOC100133091	100133091	1.813	1.424	0.722
bA96C23.5,bA164N7.4,bA301J7.4,FAM25A,FAM25B,FAM25C	chr10	47487236	47491700	-	47487236,47487408;47489586,47489648;47491602,47491700	335	protein_coding	FAM25G	family with sequence similarity 25, member G	100133093	0	0	0
FAM27A,FAM27A1,FAM27A3,FAM27A2	chr9	67725483	67726743	-	67725483,67725892;67726451,67726743	703	ncRNA	FAM27B	family with sequence similarity 27, member B	100133121	0.012	0	0.029
	chrX	13335241	13341825	+	13335241,13335312;13335482,13335545;13335659,13335697;13336379,13336460;13337895,13337948;13339926,13340099;13341731,13341825	580	ncRNA	LINC01203	long intergenic non-protein coding RNA 1203	100133123	0	0	0
	chr15	82355068	82416003	+	82355068,82355324;82400660,82400716;82404612,82404751;82408288,82408367;82414601,82414804;82415528,82416003	1214	pseudogene			100133144	0.351	0.463	0.308
	chr11	126987	131920	-	126987,131373;131467,131524;131752,131920	4614	ncRNA	LINC01001	long intergenic non-protein coding RNA 1001	100133161	0.002	0.004	0
	chr8	12362019	12411001	+	12362019,12362562;12368239,12368302;12387958,12388019;12388267,12388334;12410965,12411001	775	ncRNA	FAM66A	family with sequence similarity 66, member A	100133172	0.118	0.04	0
	chr16	90167536	90172167	+	90167536,90170184;90170330,90172167	4487	unknown	LOC100133182	uncharacterized LOC100133182	100133182	0.015	0.009	0.002
bA32M23.3	chr9	112455258	112487029	-	112455258,112455533;112469723,112469837;112484607,112484624;112485136,112485163;112486390,112486676;112486979,112487029	775	unknown	C9orf147	chromosome 9 open reading frame 147	100133204	0.763	0.438	0.535
bA373D17.1,C6orf41,NCRNA00240	chr6	26956993	27023974	+	26956993,26957183;26968458,26968522;27023254,27023974	977	ncRNA	LINC00240	long intergenic non-protein coding RNA 240	100133205	1.691	0.918	1.893
GOLGA6L18	chr15	85240382	85247199	+	85240382,85240555;85242220,85242339;85242962,85243021;85243207,85243287;85243952,85244039;85244424,85245094;85245202,85245372;85245639,85245699;85246726,85246828;85247038,85247199	1691	protein_coding	GOLGA6L3	golgin A6 family-like 3	100133220	0.005	0.003	0
	chr8	55449197	55455321	-	5.54492e+15	6125	pseudo	SBF1P1	SET binding factor 1 pseudogene 1	100133234	0.015	0.013	0.013
	chr8	7778591	7783642	-	7778591,7779793;7780022,7780089;7780335,7780396;7781160,7781413;7783598,7783642	1632	protein_coding	PRR23D2	proline rich 23 domain containing 2	100133251	0	0	0
DEFB-30,DEFB130L	chr8	12064389	12071747	-	12064389,12064570;12071690,12071747	240	protein_coding	LOC100133267	defensin, beta 130-like	100133267	0	0	0
	chr21	36069642	36126640	-	36069642,36070485;36074881,36074967;36098124,36098259;36126487,36126640	1221	ncRNA	LOC100133286	uncharacterized LOC100133286	100133286	21.433	12.686	3.997
	chr1	16539066	16539703	+	1.65391e+15	638	protein_coding	FAM231B	family with sequence similarity 231, member B	100133301	0	0	0
	chr10	45099476	45154596	-	45099476,45100499;45106616,45106730;45107001,45107083;45115938,45116040;45126321,45126399;45142095,45142154;45146828,45146945;45153840,45153966;45154462,45154596	1844	pseudo	RSU1P2	Ras suppressor protein 1 pseudogene 2	100133308	0	0	0
HOXA6as	chr7	27140364	27155928	+	27140364,27140539;27147163,27147412;27151575,27151681;27152294,27155928	4168	ncRNA	HOXA-AS3	HOXA cluster antisense RNA 3	100133311	0.161	0.028	0.005
	chr11	71865509	71928447	-	71865509,71865854;71916074,71916252;71917621,71917776;71918885,71919026;71923309,71923475;71925933,71926104;71928365,71928447	1245	pseudo	LOC100133315	transient receptor potential cation channel, subfamily C, member 2-like	100133315	1.275	0.907	0.95
	chr1	725759	730351	-	725759,729804;729898,729955;730183,730351	4273	ncRNA	LOC100133331	uncharacterized LOC100133331	100133331	0.059	0.03	0.043
-	chr10	133667079	133668419	+	133667079,133667677;133667916,133668041;133668242,133668419	903	protein_coding	LOC100133400	double homeobox protein 4-like protein 4-like	100133400	0	0	0
	chr1	2555769	2557011	-	2555769,2556696;2556977,2557011	963	misc_RNA			100133445	5.324	8.218	4.312
	chr4	3673593	3677855	-	3673593,3673861;3676603,3676681;3677171,3677855	1033	ncRNA	LOC100133461	uncharacterized LOC100133461	100133461	0	0	0
	chr11	1983209	1989920	-	1983209,1984685;1984850,1984982;1985443,1985641;1989826,1989920	1904	ncRNA	MRPL23-AS1	MRPL23 antisense RNA 1	100133545	0.007	0	0
	chr1	3900404	3915447	+	3900404,3900631;3903965,3904036;3913692,3914290;3914395,3915447	1952	ncRNA	LINC01134	long intergenic non-protein coding RNA 1134	100133612	0.007	0.034	0.031
-	chr8	142982031	143018390	-	142982031,142982501;143018160,143018390	702	ncRNA	LOC100133669		100133669	0.235	0.464	0.173
	chr15	80436278	80445004	-	80436278,80436387;80444287,80444808;80444919,80445004	718	misc_RNA			100133746	0	0	0.014
	chr2	94575976	94587183	-	94575976,94577639;94582873,94583025;94585366,94585473;94587081,94587183	2028	ncRNA	LOC100133920	uncharacterized LOC100133920	100133920	0.004	0	0
CD24A	chr6	106969831	106976855	-	106969831,106971834;106973670,106974039;106974578,106974755;106975134,106975627;106976742,106976855	3160	protein_coding	CD24	CD24 molecule	100133941	340.421	327.436	137.12
	chrX	47658833	47660111	+	47658833,47659180;47659895,47660111	565	ncRNA	UXT-AS1	UXT antisense RNA 1	100133957	31.457	35.268	14.969
	chr2	70124036	70125316	-	70124036,70124425;70125046,70125316	661	ncRNA	LOC100133985	uncharacterized LOC100133985	100133985	0.809	1.033	0.963
	chr17	45247925	45268630	+	45247925,45248003;45249534,45249632;45255135,45255218;45262080,45262343;45266250,45266518;45267113,45267328;45268009,45268630	1633	ncRNA	MAP3K14-AS1	MAP3K14 antisense RNA 1	100133991	1.286	1.665	0.811
	chr20	3106911	3150867	+	3106911,3107571;3109475,3109750;3110278,3110453;3110632,3110717;3111644,3111752;3136003,3136158;3150538,3150867	1794	ncRNA	UBOX5-AS1	UBOX5 antisense RNA 1	100134015	1.876	1.361	1.126
	chr7	150033937	150045092	+	150033937,150034046;150034788,150034818;150037747,150037868;150037972,150038100;150038658,150039052;150039117,150040715;150041355,150041461;150043210,150043239;150043551,150043660;150044750,150045092	2976	unknown	LOC100134040	uncharacterized LOC100134040	100134040	0.003	0	0
-	KI270720.1	18920	26223	-	18920,18956;20342,20454;21633,21743;22726,22814;26116,26223	458	protein_coding	LOC100134091	protein FRG1B-like	100134091	0.038	0.097	0.066
	chr7	140177261	140179640	+	1.40177e+17	2380	ncRNA	JHDM1D-AS1	JHDM1D antisense RNA 1 (head to head)	100134229	2.346	2.067	2.012
-	chr1	31545398	31548212	+	3.15454e+15	2815	unknown	LOC100134237	uncharacterized LOC100134237	100134237	0	0	0
	chr2	46827864	46859006	+	46827864,46828084;46855923,46855990;46858086,46859006	1210	ncRNA	LINC01119	long intergenic non-protein coding RNA 1119	100134259	0.349	0.236	0.585
	chr19	36311343	36312668	+	36311343,36311792;36312522,36312668	597	ncRNA	LOC100134317	uncharacterized LOC100134317	100134317	0.758	0.344	0.965
	chr16	382241	392960	+	382241,382477;383290,383429;391767,392960	1571	ncRNA	LOC100134368	uncharacterized LOC100134368	100134368	0.947	0.216	0.206
	chr17	73737854	73756557	+	73737854,73737955;73743028,73743091;73750585,73750727;73751045,73751380;73755674,73755920;73756310,73756557	1140	protein_coding	LOC100134391	uncharacterized LOC100134391	100134391	0	0	0.027
-	chr21	17738333	17738663	-	1.77383e+15	331	ncRNA	LOC100134423	uncharacterized LOC100134423	100134423	0	0	0
KIR2.6,TTPP2	chr17	21692523	21704612	+	21692523,21692714;21695983,21696104;21699934,21700183;21702731,21704612	2446	protein_coding	KCNJ18	potassium inwardly-rectifying channel, subfamily J, member 18	100134444	0	0	0
	chr7	140695336	140697077	-	140695336,140696820;140696915,140697077	1648	ncRNA	NDUFB2-AS1	NDUFB2 antisense RNA 1	100134713	58.504	45.505	20.325
	chr1	501067	527676	-	501067,501620;502187,502211;502465,502661;504405,504933;504980,505012;505075,505103;511946,511968;512116,512135;514359,514423;517185,517266;522859,523387;524480,524538;526696,526761;527645,527676	2243	unknown	LOC100134822	uncharacterized LOC100134822	100134822	0.002	0.006	0
	chr20	26009799	26021795	+	26009799,26009889;26018832,26018912;26019076,26019202;26019829,26019924;26020636,26021795	1555	ncRNA	LOC100134868	uncharacterized LOC100134868	100134868	0.831	0.35	0.37
UBE2Q2P3,UBE2QP2	chr15	82355068	82415611	+	82355068,82355374;82400660,82400716;82404612,82404751;82408288,82408367;82414601,82415611	1595	pseudo	UBE2Q2P2		100134869	0.297	0.372	0.247
C17orf106	chr17	75979217	76000586	+	75979217,75979511;75986187,75986284;75991466,75991623;76000141,76000586	997	protein_coding	TEN1	TEN1 CST complex subunit	100134934	14.01	21.012	20.401
UPLP	chr7	102637025	102642791	-	102637025,102637633;102638714,102638834;102639123,102639199;102640204,102640414;102640612,102640773;102642630,102642791	1342	protein_coding	UPK3BL	uroplakin 3B-like	100134938	12.492	22.828	21.451
	chr15	41828085	41837587	+	41828085,41828188;41834740,41834893;41834970,41835223;41835588,41835644;41836148,41836243;41836475,41836551;41836781,41836940;41837068,41837587	1422	protein_coding	JMJD7	jumonji domain containing 7	100137047	15.725	14.085	14.361
cPLA2-beta,HsT16992	chr15	41838813	41848148	+	41838813,41838922;41840158,41840230;41840524,41840660;41840774,41840905;41841055,41841095;41841231,41841273;41841517,41841571;41841819,41841949;41842193,41842276;41842554,41842591;41843676,41843811;41844471,41844607;41844848,41845070;41845203,41845320;41845638,41845775;41845943,41846047;41846203,41846382;41846669,41846835;41847337,41847523;41847649,41848148	2735	protein_coding	PLA2G4B	phospholipase A2, group IVB (cytosolic)	100137049	7.987	3.042	9.111
HD5,NY-CO-9	chr17	44076753	44123646	-	44076753,44078415;44078500,44078665;44078795,44078879;44079144,44079277;44080107,44080225;44080401,44080498;44080763,44080882;44082585,44082672;44082765,44082820;44083545,44083652;44083805,44083854;44084555,44084675;44085022,44085155;44086572,44086737;44087412,44087696;44088387,44088598;44091270,44091492;44091700,44091831;44092172,44092284;44092381,44092527;44092676,44092806;44093092,44093206;440…	7400	protein_coding	HDAC5	histone deacetylase 5	10014	14.097	15.78	13.133
	chr17	78146353	78166283	+	78146353,78146444;78146879,78146911;78160070,78160106;78160955,78161254;78164095,78164666;78165889,78166283	1429	protein_coding	C17orf99	chromosome 17 open reading frame 99	100141515	0.003	0.112	0.071
	chr7	144266674	144269784	-	1.44267e+17	3111	protein_coding	CTAGE8	CTAGE family, member 8	100142659	0.018	0.006	0.01
	chr2	154435853	154457438	-	154435853,154437850;154445808,154445885;154454538,154454642;154456797,154456904;154457366,154457438	2362	protein_coding	LOC100144595	uncharacterized LOC100144595	100144595	0	0.002	0
	chr20	63034217	63037028	-	63034217,63034668;63035283,63035441;63035565,63035721;63036048,63037028	1749	ncRNA	LINC00029	long intergenic non-protein coding RNA 29	100144596	0	0	0
	chr20	63038011	63053863	+	63038011,63038185;63048856,63048925;63049512,63049656;63051622,63051751;63052905,63053266;63053512,63053863	1234	ncRNA	LINC01056	long intergenic non-protein coding RNA 1056	100144597	0	0	0
	chr4	65669961	65693386	+	65669961,65670673;65671776,65671881;65681268,65681347;65693109,65693386	1177	ncRNA	EPHA5-AS1	EPHA5 antisense RNA 1	100144602	1.737	0.106	0.292
	chr22	50583026	50595281	+	50583026,50583323;50583598,50583927;50586843,50586952;50587270,50587455;50595191,50595281	1015	ncRNA	CHKB-AS1	CHKB antisense RNA 1 (head to head)	100144603	0.831	1.253	1.573
	chr15	92567818	92572263	-	92567818,92568291;92570203,92570273;92570558,92570696;92571186,92572263	1762	ncRNA	LINC00930	long intergenic non-protein coding RNA 930	100144604	0.503	0.079	0.315
CWS4,KILLIN	chr10	87859161	87863437	-	8.78592e+15	4277	protein_coding	KLLN	killin, p53-regulated DNA replication inhibitor	100144748	0.44	0.189	0.139
RNU7,U7.1	chr12	6943816	6943878	+	69438166943878	63	snRNA	RNU7-1	RNA, U7 small nuclear 1	100147744	34.513	15.73	20.53
	chr1	165768929	165775449	+	165768929,165769375;165773474,165774433;165774695,165775449	2162	ncRNA	LOC100147773	uncharacterized LOC100147773	100147773	0.261	0.151	0.145
AIP1,ALIX,DRIP4,HP95	chr3	33798571	33869707	+	33798571,33798937;33812072,33812126;33813559,33813628;33821955,33822082;33825187,33825340;33826480,33827264;33828838,33828969;33836044,33836266;33838204,33838327;33841897,33842074;33844112,33844223;33845419,33845588;33852488,33852736;33853879,33854013;33855166,33855260;33864006,33864129;33865243,33865430;33866351,33869707	6646	protein_coding	PDCD6IP	programmed cell death 6 interacting protein	10015	17.563	23.613	18.508
	chr21	30620627	30620850	+	3.06206e+15	224	ncRNA	KRTAP20-4	keratin associated protein 20-4	100151643	0	0	0
MOPD1,RNU4ATAC1,TALS,U4ATAC	chr2	121530880	121531009	+	1.21531e+17	130	snRNA	RNU4ATAC	RNA, U4atac small nuclear (U12-dependent splicing)	100151683	2.71	0.824	8.783
RNU6ATAC1,U6ATAC	chr9	134164440	134164564	-	1.34164e+17	125	snRNA	RNU6ATAC	RNA, U6atac small nuclear (U12-dependent splicing)	100151684	0.035	0.071	0.162
mgU2-19/30,Z32	chrX	20136066	20136413	-	2.01361e+15	348	ncRNA	SCARNA9L	small Cajal body-specific RNA 9-like	100158262	0.062	0.013	0
ALG-2,PEF1B	chr5	271621	314974	+	271621,271821;272711,272772;276012,276940;304177,304221;306602,306760;311293,311402;314417,314974	2064	protein_coding	PDCD6	programmed cell death 6	10016	46.044	47.374	47.364
RN5S1,RN5S2,RN5S3,RN5S4,RN5S5,RN5S6,RN5S7,RN5S8,RN5S10,RN5S11,RN5S12,RN5S13,RN5S14,RN5S15,RN5S16,RN5S17	chr1	228610266	228610386	-	2.2861e+17	121	rRNA	RNA5S1	RNA, 5S ribosomal 1	100169751	0	0	0
	chr10	125574371	125578445	+	125574371,125574549;125575025,125575139;125575880,125576001;125576255,125576352;125578211,125578445	749	ncRNA	TEX36-AS1	TEX36 antisense RNA 1	100169752	0	0	0
RN5S1,RN5S2,RN5S3,RN5S4,RN5S5,RN5S6,RN5S7,RN5S8,RN5S10,RN5S11,RN5S12,RN5S13,RN5S14,RN5S15,RN5S16,RN5S17	chr1	228612507	228612627	-	2.28613e+17	121	rRNA	RNA5S2	RNA, 5S ribosomal 2	100169753	0	0	0
RN5S1,RN5S2,RN5S3,RN5S4,RN5S5,RN5S6,RN5S7,RN5S8,RN5S10,RN5S11,RN5S12,RN5S13,RN5S14,RN5S15,RN5S16,RN5S17	chr1	228614748	228614868	-	2.28615e+17	121	rRNA	RNA5S3	RNA, 5S ribosomal 3	100169754	0	0	0
RN5S1,RN5S2,RN5S3,RN5S4,RN5S5,RN5S6,RN5S7,RN5S8,RN5S10,RN5S11,RN5S12,RN5S13,RN5S14,RN5S15,RN5S16,RN5S17	chr1	228616989	228617109	-	2.28617e+17	121	rRNA	RNA5S4	RNA, 5S ribosomal 4	100169755	0	0	0
RN5S1,RN5S2,RN5S3,RN5S4,RN5S5,RN5S6,RN5S7,RN5S8,RN5S10,RN5S11,RN5S12,RN5S13,RN5S14,RN5S15,RN5S16,RN5S17	chr1	228619230	228619350	-	2.28619e+17	121	rRNA	RNA5S5	RNA, 5S ribosomal 5	100169756	0	0	0
RN5S1,RN5S2,RN5S3,RN5S4,RN5S5,RN5S6,RN5S7,RN5S8,RN5S10,RN5S11,RN5S12,RN5S13,RN5S14,RN5S15,RN5S16,RN5S17	chr1	228621445	228621565	-	2.28621e+17	121	rRNA	RNA5S6	RNA, 5S ribosomal 6	100169757	0	0	0
RN5S1,RN5S2,RN5S3,RN5S4,RN5S5,RN5S6,RN5S7,RN5S8,RN5S10,RN5S11,RN5S12,RN5S13,RN5S14,RN5S15,RN5S16,RN5S17	chr1	228623665	228623785	-	2.28624e+17	121	rRNA	RNA5S7	RNA, 5S ribosomal 7	100169758	0	0	0
RN5S1,RN5S2,RN5S3,RN5S4,RN5S5,RN5S6,RN5S7,RN5S8,RN5S10,RN5S11,RN5S12,RN5S13,RN5S14,RN5S15,RN5S16,RN5S17	chr1	228625907	228626027	-	2.28626e+17	121	rRNA	RNA5S8	RNA, 5S ribosomal 8	100169759	0	0	0
RN5S9	chr1	228628146	228628266	-	2.28628e+17	121	rRNA	RNA5S9	RNA, 5S ribosomal 9	100169760	0	0	0
RN5S1,RN5S2,RN5S3,RN5S4,RN5S5,RN5S6,RN5S7,RN5S8,RN5S10,RN5S11,RN5S12,RN5S13,RN5S14,RN5S15,RN5S16,RN5S17	chr1	228630388	228630508	-	2.2863e+17	121	rRNA	RNA5S10	RNA, 5S ribosomal 10	100169761	0	0	0
RN5S1,RN5S2,RN5S3,RN5S4,RN5S5,RN5S6,RN5S7,RN5S8,RN5S10,RN5S11,RN5S12,RN5S13,RN5S14,RN5S15,RN5S16,RN5S17	chr1	228632629	228632749	-	2.28633e+17	121	rRNA	RNA5S11	RNA, 5S ribosomal 11	100169762	0	0	0
RN5S1,RN5S2,RN5S3,RN5S4,RN5S5,RN5S6,RN5S7,RN5S8,RN5S10,RN5S11,RN5S12,RN5S13,RN5S14,RN5S15,RN5S16,RN5S17	chr1	228634869	228634989	-	2.28635e+17	121	rRNA	RNA5S12	RNA, 5S ribosomal 12	100169763	0	0	0
RN5S1,RN5S2,RN5S3,RN5S4,RN5S5,RN5S6,RN5S7,RN5S8,RN5S10,RN5S11,RN5S12,RN5S13,RN5S14,RN5S15,RN5S16,RN5S17	chr1	228637094	228637214	-	2.28637e+17	121	rRNA	RNA5S13	RNA, 5S ribosomal 13	100169764	0	0	0
RN5S1,RN5S2,RN5S3,RN5S4,RN5S5,RN5S6,RN5S7,RN5S8,RN5S10,RN5S11,RN5S12,RN5S13,RN5S14,RN5S15,RN5S16,RN5S17	chr1	228639335	228639455	-	2.28639e+17	121	rRNA	RNA5S14	RNA, 5S ribosomal 14	100169765	0	0	0
RN5S1,RN5S2,RN5S3,RN5S4,RN5S5,RN5S6,RN5S7,RN5S8,RN5S10,RN5S11,RN5S12,RN5S13,RN5S14,RN5S15,RN5S16,RN5S17	chr1	228641566	228641686	-	2.28642e+17	121	rRNA	RNA5S15	RNA, 5S ribosomal 15	100169766	0	0	0
RN5S1,RN5S2,RN5S3,RN5S4,RN5S5,RN5S6,RN5S7,RN5S8,RN5S10,RN5S11,RN5S12,RN5S13,RN5S14,RN5S15,RN5S16,RN5S17	chr1	228643807	228643927	-	2.28644e+17	121	rRNA	RNA5S16	RNA, 5S ribosomal 16	100169767	0	0	0
RN5S1,RN5S2,RN5S3,RN5S4,RN5S5,RN5S6,RN5S7,RN5S8,RN5S10,RN5S11,RN5S12,RN5S13,RN5S14,RN5S15,RN5S16,RN5S17	chr1	228646038	228646158	-	2.28646e+17	121	rRNA	RNA5S17	RNA, 5S ribosomal 17	100169768	0	0	0
HEL-127,PATE-DJ	chr11	125788111	125791600	+	125788111,125788200;125789386,125789508;125790478,125791600	1336	protein_coding	PATE3	prostate and testis expressed 3	100169851	0	0.007	0
	chr19	56812480	56813793	+	5.68125e+15	1314	ncRNA	PEG3-AS1	PEG3 antisense RNA 1	100169890	0.844	0.119	0.031
	chr19	47923779	47923899	+	4.79238e+15	121	snRNA	SNAR-A3	small ILF3/NF90-associated RNA A3	100169951	0	0	0
	chr19	50100891	50101011	-	5.01009e+15	121	snRNA	SNAR-A5	small ILF3/NF90-associated RNA A5	100169952	0	0	0
	chr19	50107014	50107134	-	5.0107e+15	121	snRNA	SNAR-A7	small ILF3/NF90-associated RNA A7	100169953	0	0	0
	chr19	50128402	50128522	-	5.01284e+15	121	snRNA	SNAR-A11	small ILF3/NF90-associated RNA A11	100169954	0	0	0
	chr19	50117720	50117840	-	5.01177e+15	121	snRNA	SNAR-A9	small ILF3/NF90-associated RNA A9	100169955	0	0	0
	chr19	50092489	50092609	-	5.00925e+15	121	snRNA	SNAR-A4	small ILF3/NF90-associated RNA A4	100169956	0	0	0
	chr19	50103955	50104075	-	5.0104e+15	121	snRNA	SNAR-A6	small ILF3/NF90-associated RNA A6	100169957	0	0	0
	chr19	50112368	50112488	-	5.01124e+15	121	snRNA	SNAR-A8	small ILF3/NF90-associated RNA A8	100169958	0	0	0
	chr19	47944922	47945043	+	4.79449e+15	122	snRNA	SNAR-A13	small ILF3/NF90-associated RNA A13	100169959	0	0	0
ELP1P	chr2	63117851	63119542	-	6.31179e+15	1692	pseudo	DBIL5P2	diazepam binding inhibitor-like 5 pseudogene 2	100169989	0.057	0.111	0.185
BCL-B,Boo,Diva	chr15	52109293	52112775	-	52109293,52109973;52112168,52112775	1289	protein_coding	BCL2L10	BCL2-like 10 (apoptosis facilitator)	10017	0.435	2.919	2.36
	chr19	50123074	50123194	-	5.01231e+15	121	snRNA	SNAR-A10	small ILF3/NF90-associated RNA A10	100170216	0	0	0
	chr19	50139118	50139237	-	5.01391e+15	120	snRNA	SNAR-B2	small ILF3/NF90-associated RNA B2	100170217	0	0	0
	chr19	47928818	47928937	+	4.79288e+15	120	snRNA	SNAR-C2	small ILF3/NF90-associated RNA C2	100170218	0	0	0
	chr19	47939541	47939660	+	4.79395e+15	120	snRNA	SNAR-C4	small ILF3/NF90-associated RNA C4	100170219	0	0	0
	chr19	46830585	46830704	-	4.68306e+15	120	snRNA	SNAR-E	small ILF3/NF90-associated RNA E	100170220	0.217	0.223	0.168
	chr2	77954907	77955026	-	7.79549e+15	120	snRNA	SNAR-H	small ILF3/NF90-associated RNA H	100170221	0	0	0
	chr3	190877930	190878050	+	1.90878e+17	121	snRNA	SNAR-I	small ILF3/NF90-associated RNA I	100170222	0	0	0
	chr19	47913051	47913170	+	4.79131e+15	120	snRNA	SNAR-C5	small ILF3/NF90-associated RNA C5	100170223	0	0	0
	chr19	50133745	50133864	-	5.01337e+15	120	snRNA	SNAR-B1	small ILF3/NF90-associated RNA B1	100170224	0	0	0
	chr19	47955682	47955801	+	4.79557e+15	120	snRNA	SNAR-C1	small ILF3/NF90-associated RNA C1	100170225	0	0	0
	chr19	47950296	47950414	+	4.79503e+15	119	snRNA	SNAR-C3	small ILF3/NF90-associated RNA C3	100170226	0	0	0
	chr19	50140202	50140320	-	5.01402e+15	119	snRNA	SNAR-D	small ILF3/NF90-associated RNA D	100170227	0	0	0
	chr19	49031669	49031787	-	4.90317e+15	119	snRNA	SNAR-G2	small ILF3/NF90-associated RNA G2	100170228	0	0	0
ZNF576	chr19	43612101	43614498	+	4.36121e+15	2398	protein_coding	SRRM5	serine/arginine repetitive matrix 5	100170229	16.033	22.031	11.798
C19orf69	chr19	41443158	41444765	+	41443158,41443343;41444006,41444765	946	protein_coding	ERICH4	glutamate-rich 4	100170765	0.005	0.033	0.011
PRR28	chr17	38671703	38674934	-	3.86717e+15	3232	protein_coding	C17orf96		100170841	0.455	1.036	1.485
BAM,BIM,BOD	chr2	111120914	111168445	+	111120914,111121188;111122596,111122923;111123213,111123479;111123733,111124139;111128627,111128846;111130132,111130247;111142313,111142391;111144488,111144520;111145949,111146284;111150044,111150270;111151822,111151893;111153780,111153904;111161419,111161550;111164133,111168445	6930	protein_coding	BCL2L11	BCL2-like 11 (apoptosis facilitator)	10018	8.545	2.254	2.261
MIRN1224	chr3	184241405	184241489	+	1.84241e+17	85	ncRNA	MIR1224	microRNA 1224	100187716	0.46	0.578	0.119
MIRN1225	chr16	2090195	2090284	-	20901952090284	90	ncRNA	MIR1225	microRNA 1225	100188847	0.676	0.397	0.225
OBTP	chr6	41787443	41789896	+	41787443,41787825;41789232,41789336;41789531,41789896	854	protein_coding	TOMM6	translocase of outer mitochondrial membrane 6 homolog (yeast)	100188893	130.918	135.818	118.686
	chr9	136249311	136252388	+	136249311,136249365;136249960,136252057;136252320,136252388	2222	unknown	ESP33	uncharacterized locus ESP33	100188917	2.043	1.792	3.756
	chr10	91306962	91611460	-	91306962,91307435;91350757,91350879;91525028,91525149;91539385,91539578;91611351,91611460	1023	ncRNA	HECTD2-AS1	HECTD2 antisense RNA 1	100188947	0.004	0.017	0.138
	chr13	30340270	30373899	-	30340270,30341468;30363161,30363226;30367601,30367717;30372285,30372374;30373783,30373899	1589	ncRNA	LINC00426	long intergenic non-protein coding RNA 426	100188949	0.123	0.312	0.343
bA346B7.1,NCRNA00092	chr9	96019732	96021755	-	96019732,96021281;96021585,96021755	1721	ncRNA	LINC00092	long intergenic non-protein coding RNA 92	100188953	4.275	0.571	1.221
bA287G8.2,NCRNA00093	chr10	99927209	99958998	+	99927209,99927299;99928160,99928240;99955674,99955832;99956482,99956591;99956789,99958998	2651	ncRNA	DNMBP-AS1	DNMBP antisense RNA 1	100188954	0.879	0.448	0.572
	chr2	74385718	74393881	+	74385718,74385750;74391159,74391243;74391478,74391615;74391994,74393881	2144	ncRNA	DCTN1-AS1	DCTN1 antisense RNA 1	100189589	0.016	0.098	0.174
IDDM20,LNK	chr12	111405917	111451623	+	111405917,111406277;111418119,111418877;111434862,111435027;111444739,111444858;111444888,111446216;111446753,111446854;111446942,111447033;111447122,111447219;111447330,111447544;111447656,111447827;111447983,111451623	7055	protein_coding	SH2B3	SH2B adaptor protein 3	10019	3.137	8.435	4.479
	chr17	42753914	42761257	-	42753914,42756379;42759739,42759880;42760426,42760711;42760880,42761257	3272	ncRNA	RAMP2-AS1	RAMP2 antisense RNA 1	100190938	2.48	6.757	1.235
	chr13	45341345	45391483	+	45341345,45341387;45343426,45343540;45344379,45344446;45370080,45370182;45377061,45377215;45378530,45378671;45379195,45379335;45379926,45380001;45383091,45383235;45389735,45389820;45391032,45391483	1526	ncRNA	TPT1-AS1	TPT1 antisense RNA 1	100190939	5.799	5.102	7.774
	chr12	130033812	130042342	-	130033812,130034910;130035022,130037017;130042227,130042342	3211	ncRNA	LOC100190940	uncharacterized LOC100190940	100190940	0	0.004	0
	chr5	157671553	157680154	+	157671553,157671826;157675092,157675200;157679841,157680154	697	protein_coding	C5orf52	chromosome 5 open reading frame 52	100190949	0	0.006	0.014
	chr16	21432003	21434455	-	2.1432e+15	2453	ncRNA	LOC100190986	uncharacterized LOC100190986	100190986	0.007	0.004	0.004
FAM148D	chr1	151837863	151840557	-	151837863,151839220;151840203,151840557	1713	protein_coding	C2CD4D	C2 calcium-dependent domain containing 4D	100191040	1.221	0.495	0.537
	chr19	50097826	50097946	-	5.00978e+15	121	snRNA	SNAR-A14	small ILF3/NF90-associated RNA A14	100191063	0	0	0
	chr10	15154722	15155347	-	1.51547e+15	626	pseudo	PPIAP30	peptidylprolyl isomerase A (cyclophilin A) pseudogene 30	100192204	0.035	0	0.129
	chr8	76610879	76683275	-	76610879,76612027;76616322,76616451;76672827,76673033;76683052,76683275	1710	ncRNA	ZFHX4-AS1	ZFHX4 antisense RNA 1	100192378	0.013	0	0
	chr4	121764585	121766808	+	1.21765e+17	2224	ncRNA	PP12613	uncharacterized LOC100192379	100192379	0	0.004	0.018
	chr20	63253978	63261615	+	6.3254e+15	7638	ncRNA	FLJ16779	uncharacterized LOC100192386	100192386	0.019	0.537	1.22
	chr22	18029385	18037968	+	18029385,18029554;18035760,18037968	2379	ncRNA	FLJ41941	uncharacterized LOC100192420	100192420	0	0	0
	chr18	8360820	8367034	-	8360820,8361091;8364909,8364989;8365745,8365829;8366857,8367034	616	ncRNA	LOC100192426	uncharacterized LOC100192426	100192426	0.289	0.145	0
CAD4,R-CAD,RCAD	chr20	61252426	61940617	+	61252426,61252570;61254826,61254937;61499421,61499492;61599761,61599989;61743563,61743789;61773003,61773182;61844668,61844823;61852754,61852898;61873728,61873900;61894910,61895047;61910422,61910607;61923451,61923704;61924334,61924476;61928190,61928423;61929609,61929842;61932985,61933124;61934056,61934220;61936737,61940617	6814	protein_coding	CDH4		1002	0.154	0.201	0.477
DMRV,GLCNE,IBM2,NM,Uae1	chr9	36214441	36277056	-	36214441,36217600;36218183,36218299;36219838,36220020;36222777,36222998;36223373,36223502;36227248,36227458;36229021,36229108;36233920,36234132;36236832,36236984;36246031,36246482;36249192,36249397;36258321,36258499;36276894,36277056	5477	protein_coding	GNE	glucosamine (UDP-N-acetyl)-2-epimerase/N-acetylmannosamine kinase	10020	3.579	2.231	1.668
SSS2	chr15	73319859	73369264	-	73319859,73323949;73324089,73324253;73324955,73325195;73325298,73325444;73329573,73329791;73332131,73332292;73343385,73343808;73367486,73369264	7228	protein_coding	HCN4	hyperpolarization activated cyclic nucleotide-gated potassium channel 4	10021	0.006	0.243	0.217
	chr10	4650185	4678070	-	4650185,4651203;4657601,4657725;4659453,4659680;4678049,4678070	1394	ncRNA	LINC00704	long intergenic non-protein coding RNA 704	100216001	0	0.006	0.022
	chr2	130416750	130428546	-	130416750,130418298;130419071,130419245;130425091,130425158;130425914,130426038;130426166,130426263;130427704,130428546	2858	ncRNA	FAR2P2	fatty acyl CoA reductase 2 pseudogene 2	100216479	0.359	0.025	0.046
	chr7	105010542	105014141	-	1.05011e+17	3600	ncRNA	KMT2E-AS1	KMT2E antisense RNA 1 (head to head)	100216545	2.492	1.483	2.888
	chr7	104981747	104991165	-	1.04982e+17	9419	ncRNA	LINC01004	long intergenic non-protein coding RNA 1004	100216546	0.392	0.134	0.731
PRO182,UNQ156	chr1	66797741	66801259	-	66797741,66798245;66801047,66801259	718	protein_coding	INSL5	insulin-like 5	10022	0.012	0.012	0.028
	chr10	97319265	97321915	+	9.73193e+15	2651	protein_coding	FRAT1	frequently rearranged in advanced T-cell lymphomas 1	10023	2.525	1.433	1.608
MAFIPL,TEKT4P	GL000218.1	38784	97454	-	38784,40028;40642,40872;95174,95232;97368,97454	1622	pseudo	LOC100233156	tektin 4 pseudogene	100233156	0.536	0.217	0.349
	chr12	47208420	47216443	-	47208420,47210761;47216165,47216264;47216384,47216443	2502	ncRNA	PCED1B-AS1	PCED1B antisense RNA 1	100233209	0.282	0.974	1.458
TASTIN	chr12	49323188	49331731	+	49323188,49323349;49323604,49323752;49323845,49324037;49324155,49324388;49325501,49325658;49325747,49325884;49326076,49326158;49326668,49326720;49327209,49327330;49328927,49329055;49329161,49329244;49329395,49329454;49329857,49329991;49330145,49331407;49331573,49331731	3122	protein_coding	TROAP	trophinin associated protein	10024	0.111	0.599	0.706
	chr7	56482105	56483319	-	56482105,56482456;56482975,56483319	697	ncRNA	LOC100240728	uncharacterized LOC100240728	100240728	0	0	0
	chr12	54102209	54102699	+	5.41022e+15	491	ncRNA	LOC100240734	uncharacterized LOC100240734	100240734	0.062	0.027	0.144
	chr12	54078839	54081823	-	54078839,54079440;54080227,54080344;54081639,54081823	905	ncRNA	LOC100240735	uncharacterized LOC100240735	100240735	0.279	0.459	0.301
DRIP92,THRAP5,TRAP95	chr19	867961	893218	-	867961,868251;868416,868499;868863,868946;871037,871253;871926,872118;873449,873582;875244,875454;876974,877180;879937,880148;881559,881714;884903,885008;885770,886201;889638,889807;890137,890244;890963,891149;892347,892813;893086,893218	3392	protein_coding	MED16		10025	18.874	19.671	13.149
GPI8	chr1	77088981	77219447	-	77088981,77092490;77122275,77122359;77154449,77154621;77161295,77161405;77161594,77161711;77163846,77163942;77166719,77166830;77169260,77169395;77206640,77206731;77210436,77210489;77219310,77219447	4626	protein_coding	PIGK	phosphatidylinositol glycan anchor biosynthesis, class K	10026	9.096	8.99	5.644
	chr5	172954782	172959368	-	172954782,172956028;172957154,172957302;172958139,172958257;172958372,172958775;172959290,172959368	1998	ncRNA	LOC100268168	uncharacterized LOC100268168	100268168	0.344	0.246	0.243
	chr20	22054090	22074654	+	22054090,22054284;22068439,22068688;22073388,22073466;22074502,22074654	677	ncRNA	LINC01432	long intergenic non-protein coding RNA 1432	100270679	0	0	0.075
CARLo-7,LINC00990,TCONS_00014535	chr8	127700608	127735767	-	127700608,127700839;127703050,127703243;127715947,127716168;127730194,127730922;127733825,127733967;127735750,127735767	1538	ncRNA	CASC11	cancer susceptibility candidate 11 (non-protein coding)	100270680	0.031	0.012	0
	chr6	27019366	27020306	-	2.70194e+15	941	ncRNA	LOC100270746	uncharacterized LOC100270746	100270746	3.863	2.32	3.522
	chr20	18794049	18796065	+	1.8794e+15	2017	ncRNA	LOC100270804	uncharacterized LOC100270804	100270804	1.466	0.237	0.461
	chr12	1929202	1936576	-	1929202,1931430;1936454,1936576	2352	ncRNA	LINC00940	long intergenic non-protein coding RNA 940	100271702	0.29	0.008	0.021
	chr2	38919363	38975449	+	38919363,38919472;38921374,38921423;38928907,38929071;38929709,38929830;38931109,38931251;38935775,38935834;38937335,38937559;38943901,38944030;38950989,38951121;38953162,38953245;38954373,38954456;38956899,38957047;38958034,38958198;38959841,38960648;38966006,38966145;38973714,38975449	4304	protein_coding	ARHGEF33	Rho guanine nucleotide exchange factor (GEF) 33	100271715	0.697	0.186	0.181
	chr22	46039907	46044868	-	46039907,46041052;46042574,46042640;46043563,46043699;46044609,46044868	1610	ncRNA	LINC00899	long intergenic non-protein coding RNA 899	100271722	2.147	1.808	1.607
	chr2	32927127	32946136	+	32927127,32927346;32928032,32928123;32928236,32928405;32945227,32946136	1392	ncRNA	LOC100271832	uncharacterized LOC100271832	100271832	0	0	0.015
	chr2	109898432	109968574	+	109898432,109898910;109903253,109903412;109914411,109914477;109915952,109916072;109916507,109916656;109919489,109919643;109920254,109920346;109921640,109921688;109924348,109924423;109933088,109933205;109934812,109934894;109936178,109936338;109936719,109936943;109937975,109938072;109947364,109947845;109963469,109963550;109964688,109964802;109968070,109968574	3219	ncRNA	LIMS3-LOC440895	LIMS3-LOC440895 readthrough	100271835	0	0.004	0
DC49,hLAT1-3TM,LAT1-3TM,MLAS	chr16	21446683	21502281	-	21446683,21447197;21447928,21448087;21448462,21448609;21449589,21449698;21452582,21452783;21452932,21453074;21454087,21454241;21455343,21455507;21455676,21455872;21456260,21456459;21457011,21457151;21457771,21457872;21457962,21458049;21458521,21458639;21459780,21459935;21460090,21460220;21463703,21463993;21464716,21464817;21467092,21467316;21469747,21469919;21471654,21471751;21472673,21472745;214…	5052	pseudo	SMG1P3	SMG1 pseudogene 3	100271836	0.172	0.144	0.052
ENVV2,HERV-V2	chr19	53044738	53051127	+	53044738,53044958;53048867,53051127	2482	protein_coding	ERVV-2	endogenous retrovirus group V, member 2	100271846	0	0	0
RSRFR2	chr19	19145567	19170289	-	19145567,19146022;19146273,19146384;19146555,19146648;19146742,19146875;19147036,19147183;19147698,19147832;19149226,19149429;19150682,19150764;19170205,19170289	1451	protein_coding	MEF2B	myocyte enhancer factor 2B	100271849	6.075	6.054	6.135
AIR,IGF2R-AS,IGF2R-AS1,IGF2RAS,NCRNA00088	chr6	160003291	160007664	-	1.60003e+17	4374	ncRNA	AIRN	antisense of IGF2R non-protein coding RNA	100271873	0	0.008	0
	chr7	29684772	29685821	-	2.96848e+15	1050	pseudo	ZNRF2P2	zinc and ring finger 2 pseudogene 2	100271874	0.692	1.105	0.587
	chr7	102483139	102517777	-	102483139,102483713;102483825,102483889;102485039,102485159;102488463,102488598;102489062,102489273;102490986,102491123;102493116,102493285;102493825,102493969;102494538,102494675;102494881,102495073;102495278,102495390;102496140,102496204;102496469,102496619;102496847,102496964;102500699,102500793;102501096,102501227;102503163,102503244;102506695,102506824;102509599,102509660;102510179,102510292…	3144	protein_coding	RASA4B	RAS p21 protein activator 4B	100271927	0.261	0.931	0.498
C6.1B,MTCP1,MTCP1B,MTCP1NB,p8,p8MTCP1	chrX	155061622	155071272	-	155061622,155061991;155063966,155064033;155070694,155071272	1017	protein_coding	CMC4	C-x(9)-C motif containing 4	100272147	25.019	24.079	30.184
-	chr5	69631153	69633201	-	6.96312e+15	2049	ncRNA	LOC100272216		100272216	0.006	0	0
	chr9	130577350	130579494	-	1.30577e+17	2145	ncRNA	LOC100272217	uncharacterized LOC100272217	100272217	1.385	0.241	0.287
	chrX	149938548	150016787	+	149938548,149938786;149940659,149940886;149941790,149941847;149942184,149942329;149944018,149944100;149945858,149947347;149948306,149948394;149960765,149960948;149962583,149962716;150015951,150016140;150016337,150016500;150016611,150016787	3182	ncRNA	LINC00894	long intergenic non-protein coding RNA 894	100272228	0.283	0.074	0.206
	chr12	49828543	49841154	+	49828543,49828748;49828935,49829083;49838422,49841154	3088	ncRNA	BCDIN3D-AS1	BCDIN3D antisense RNA 1	100286844	1.618	0.617	0.141
	chr7	155382076	155395383	+	155382076,155382315;155395046,155395383	578	ncRNA	LOC100286906	uncharacterized LOC100286906	100286906	0	0	0
-	chr2	233754316	233755345	-	2.33754e+17	1030	pseudo	LOC100286922	DnaJ (Hsp40) homolog, subfamily B, member 3 pseudogene	100286922	0.004	0	0
	chr9	77176756	77177917	-	77176756,77176906;77177627,77177917	442	ncRNA	VPS13A-AS1	VPS13A antisense RNA 1	100286938	0.148	0.05	0
	chr2	86861825	86895042	+	86861825,86861922;86871307,86871543;86873187,86873348;86873840,86874055;86878517,86878568;86878773,86878873;86879469,86879551;86883356,86883429;86886584,86886729;86887773,86887993;86889067,86889179;86893088,86893181;86893281,86893375;86894845,86894882;86895002,86895042	1771	pseudo	ANAPC1P1	anaphase promoting complex subunit 1 pseudogene 1	100286979	0.029	0.008	0.023
	chr2	104378850	104408332	-	104378850,104379739;104393825,104393951;104408266,104408332	1084	ncRNA	LOC100287010	uncharacterized LOC100287010	100287010	0.004	0	0
	chr4	9153296	9157628	+	9153296,9153391;9155524,9155586;9157479,9157628	309	protein_coding	FAM86KP	family with sequence similarity 86, member K, pseudogene	100287013	0.324	0	0.294
	chr8	6403556	6406548	-	6403556,6405120;6405706,6406548	2408	ncRNA	LOC100287015	uncharacterized LOC100287015	100287015	1.815	1.439	1.108
DDX11L1,DDX11P	chr16	11555	14090	+	11555,11908;12294,12402;12902,14090	1652	pseudo	DDX11L10	DEAD/H (Asp-Glu-Ala-Asp/His) box helicase 11 like 10	100287029	0.003	0	0
	chr16	89321133	89325110	+	89321133,89321227;89323099,89323333;89324236,89325110	1205	protein_coding	LOC100287036	uncharacterized LOC100287036	100287036	0.029	0.319	0.176
	chr17	75271299	75273895	+	7.52713e+15	2597	ncRNA	LOC100287042	uncharacterized LOC100287042	100287042	1.788	3.905	5.035
	chr17	20712446	20737865	+	20712446,20712465;20716483,20716630;20720531,20720585;20721211,20721467;20722035,20722135;20724596,20724718;20725614,20725720;20726615,20726677;20726863,20726940;20731203,20731310;20735736,20735847;20736895,20737865	2143	pseudo	LOC100287072	ribosomal protein S6 kinase, 70kDa, polypeptide 1 pseudogene	100287072	0.002	0	0.009
MTCL1-AS1	chr18	8695856	8707621	-	8695856,8696121;8707070,8707621	818	ncRNA	GACAT2	gastric cancer associated transcript 2 (non-protein coding)	100287082	0.005	0.011	0
DEFQ1,DEFT1	chr8	7006281	7008824	-	7006281,7006526;7007203,7007389;7008762,7008824	496	pseudo	DEFT1P2	defensin, theta 1 pseudogene 2	100287083	0	0	0
	chr8	144435168	144439893	+	144435168,144435440;144436751,144436995;144437699,144437746;144438228,144438333;144438677,144438782;144439476,144439893	1196	ncRNA	LOC100287098	uncharacterized LOC100287098	100287098	2.283	0.832	0.439
	chr1	11874	14409	+	11874,12227;12613,12721;13221,14409	1652	pseudo	DDX11L1	DEAD/H (Asp-Glu-Ala-Asp/His) box helicase 11 like 1	100287102	0.024	0	0.006
	chr13	19345049	19346749	+	19345049,19345217;19345865,19346749	1054	ncRNA	LINC00421	long intergenic non-protein coding RNA 421	100287114	0	0	0
	chr4	9210657	9212249	+	92106579212249	1593	protein_coding	USP17L10	ubiquitin specific peptidase 17-like family member 10	100287144	0	0	0
	chr20	19756390	19758561	-	19756390,19758199;19758306,19758561	2066	unknown	LOC100287166	uncharacterized LOC100287166	100287166	0.819	0.259	0.289
FAM39E,WASH	chr9	14511	29739	-	14511,14940;15081,15149;15909,16061;16718,16876;16965,17166;17344,17479;17719,17855;18028,18174;18381,18492;24851,25004;29602,29739	1837	protein_coding	WASH1	WAS protein family homolog 1	100287171	0.58	0.43	1.177
C16orf14,c349E10.1	chr16	636491	638620	+	636491,636945;638023,638620	1053	unknown	LOC100287175	uncharacterized LOC100287175	100287175	0.636	0.047	0
	chr19	45641647	45642840	+	45641647,45641766;45641879,45642072;45642225,45642840	930	protein_coding	C19orf83	chromosome 19 open reading frame 83	100287177	0.426	0.398	0.282
	chr4	9215405	9216997	+	92154059216997	1593	protein_coding	USP17L11	ubiquitin specific peptidase 17-like family member 11	100287178	0	0	0
	chr4	9220152	9221744	+	92201529221744	1593	protein_coding	USP17L12	ubiquitin specific peptidase 17-like family member 12	100287205	0	0	0
	chr2	109127327	109130119	-	1.09127e+17	2793	ncRNA	SH3RF3-AS1	SH3RF3 antisense RNA 1	100287216	0.223	0.249	0.253
	chr18	51392042	51562469	+	51392042,51392257;51465407,51468378;51560593,51560886;51561181,51562469	4771	ncRNA	LOC100287225	uncharacterized LOC100287225	100287225	0	0	0
	chr19	22286450	22317176	+	22286450,22286555;22286813,22286914;22303758,22303884;22304688,22304783;22313671,22317176	3937	protein_coding	ZNF729	zinc finger protein 729	100287226	0.023	0.031	0.067
	chr3	156673171	156675713	-	1.56673e+17	2543	ncRNA	TIPARP-AS1	TIPARP antisense RNA 1	100287227	0.809	0.56	0.449
	chr4	9224896	9226488	+	92248969226488	1593	protein_coding	USP17L13	ubiquitin specific peptidase 17-like family member 13	100287238	0	0	0
	chr12	27762666	27771406	-	27762666,27763396;27766665,27766799;27771048,27771406	1225	protein_coding	MANSC4	MANSC domain containing 4	100287284	0.039	0.018	0
	chr3	158740438	158780055	+	158740438,158740466;158742030,158742144;158760292,158760383;158769278,158769482;158779032,158780055	1465	unknown	LOC100287290	cytokine receptor CRL2	100287290	0.145	0.046	0.014
	chr7	56924140	56944353	-	56924140,56924252;56926118,56926202;56926961,56927083;56940341,56940432;56940923,56941036;56941296,56941427;56944185,56944353	828	protein_coding	LOC100287294	equilibrative nucleoside transporter 4-like	100287294	0	0	0
	chr12	30795681	30802711	+	30795681,30796216;30798145,30798315;30799913,30800021;30800534,30800601;30801701,30802711	1895	ncRNA	LINC00941	long intergenic non-protein coding RNA 941	100287314	0.124	0.363	0.453
	chr4	9243879	9245471	+	92438799245471	1593	protein_coding	USP17L17	ubiquitin specific peptidase 17-like family member 17	100287327	0	0	0
TESSP6	chr3	46719583	46736431	-	46719583,46720003;46733636,46733895;46734065,46734242;46736307,46736431	984	protein_coding	PRSS46	protease, serine, 46	100287362	0.557	0.263	0.277
	chr4	9248630	9250222	+	92486309250222	1593	protein_coding	USP17L18	ubiquitin specific peptidase 17-like family member 18	100287364	0	0	0
	chr6	108123636	108159395	+	108123636,108123775;108156202,108159395	3334	unknown	OSTM1-AS1	OSTM1 antisense RNA 1	100287366	0	0	0
	chr2	238844546	238847679	-	238844546,238847573;238847632,238847679	3076	protein_coding	LOC100287387	uncharacterized LOC100287387	100287387	0.122	0.035	0.076
A26B1,CT104.5,POTE-15,POTE15	chr15	20835372	20866321	-	20835372,20835603;20837244,20837367;20845833,20845999;20847045,20847089;20848493,20848563;20854057,20854127;20856636,20856773;20858111,20858217;20861042,20861215;20861375,20861489;20865872,20866321	1694	protein_coding	POTEB2	POTE ankyrin domain family, member B2	100287399	0	0	0
	chr4	9253378	9254970	+	92533789254970	1593	protein_coding	USP17L19	ubiquitin specific peptidase 17-like family member 19	100287404	0	0	0
GATF-C,GNAT	chr11	58905430	58908598	+	58905430,58905661;58907241,58908598	1590	unknown	LOC100287413	uncharacterized LOC100287413	100287413	0	0	0
	chr4	9258124	9259716	+	92581249259716	1593	protein_coding	USP17L20	ubiquitin specific peptidase 17-like family member 20	100287441	0	0	0
	chr6	116369367	116372064	-	1.16369e+17	2698	unknown	LOC100287467	uncharacterized LOC100287467	100287467	0.156	0.17	0.3
	chr4	9262872	9264464	+	92628729264464	1593	protein_coding	USP17L21	ubiquitin specific peptidase 17-like family member 21	100287478	0	0	0
	chr7	129502479	129512932	+	129502479,129502827;129512247,129512932	1035	protein_coding	SMKR1	small lysine-rich protein 1	100287482	0.979	0.625	0.547
bA291L22.2,CDC10L,SEPT7L	chr1	224008662	224010605	+	2.24009e+17	1944	unknown	LOC100287497	uncharacterized LOC100287497	100287497	0.617	0.409	0.619
	chr4	9267619	9269211	+	92676199269211	1593	protein_coding	USP17L22	ubiquitin specific peptidase 17-like family member 22	100287513	0	0	0
	chr15	72782835	72798199	+	72782835,72785196;72787422,72787593;72798004,72798199	2730	ncRNA	ADPGK-AS1	ADPGK antisense RNA 1	100287559	0.548	0.263	0.048
NCRNA00173	chr12	116533422	116536513	+	116533422,116533616;116533966,116535521;116536120,116536211;116536353,116536513	2004	ncRNA	LINC00173	long intergenic non-protein coding RNA 173	100287569	0.187	0.011	0.096
	chr5	50969217	50970187	-	50969217,50969577;50969923,50970187	626	ncRNA	LOC100287592	uncharacterized LOC100287592	100287592	0.028	0	0.048
	chr9	11987	14525	+	11987,12340;12726,12834;13334,14525	1655	pseudo	DDX11L5	DEAD/H (Asp-Glu-Ala-Asp/His) box helicase 11 like 5	100287596	0.137	0.067	0.33
	GL000224.1	51123	53591	+	51123,51148;51392,51484;53422,53591	289	ncRNA	LOC100287610	uncharacterized LOC100287610	100287610	0	0	0
	chr15	73917468	73928248	-	73917468,73919383;73919838,73920038;73925270,73925505;73927654,73927960;73928065,73928248	2844	ncRNA	LOXL1-AS1	LOXL1 antisense RNA 1	100287616	3.971	4.687	3.073
	chr6	118782708	118783420	+	1.18783e+17	713	pseudo	LOC100287632	selenoprotein K pseudogene	100287632	0.024	0	0
	chr3	95654423	95683193	-	95654423,95655847;95663244,95663340;95668410,95668765;95681002,95681125;95682601,95683193	2595	pseudo	MTHFD2P1	methylenetetrahydrofolate dehydrogenase (NADP+ dependent) 2, methenyltetrahydrofolate cyclohydrolase pseudogene 1	100287639	0.003	0	0
	chr8	54780908	54870110	+	54780908,54781058;54783547,54783710;54837450,54837669;54852574,54852728;54857028,54857106;54865835,54865916;54869843,54870110	1119	protein_coding	LOC100287651	lipoxygenase homology domain-containing protein 1-like	100287651	0.012	0	0
	chr7	63349070	63351774	+	63349070,63349548;63351599,63351774	655	ncRNA	LOC100287704	uncharacterized LOC100287704	100287704	0	0	0
	chr6	46746917	46759218	+	46746917,46746990;46749896,46749979;46751937,46752111;46753722,46753950;46758723,46759218	1058	protein_coding	ANKRD66	ankyrin repeat domain 66	100287718	0.004	0	0
	chr1	113812612	113901237	+	113812612,113812825;113814387,113814491;113815378,113815472;113856635,113856724;113857536,113857657;113857983,113858016;113897868,113897989;113899872,113901237	2148	ncRNA	AP4B1-AS1	AP4B1 antisense RNA 1	100287722	2.065	1.228	0.875
	chrX	135120621	135123601	+	135120621,135120672;135123241,135123601	413	ncRNA	LOC100287728	uncharacterized LOC100287728	100287728	0	0	0
LL0XNC01-157D4.1,LL0XNC01-237H1.2	chrX	102769167	102885410	+	102769167,102769341;102770352,102770420;102816992,102817082;102826969,102827144;102839801,102839863;102845857,102846020;102865042,102865152;102884143,102885410	2117	ncRNA	LINC00630	long intergenic non-protein coding RNA 630	100287765	0.493	0.291	0.353
	chr20	37676910	37683234	+	37676910,37677086;37677958,37678618;37678916,37679026;37682072,37683234	2112	ncRNA	LOC100287792	uncharacterized LOC100287792	100287792	0	0	0
	chr17	38748915	38751457	+	3.87489e+15	2543	unknown	LOC100287808	uncharacterized LOC100287808	100287808	0.619	0.755	0.755
	chr1	231591292	231612090	-	231591292,231591800;231612003,231612090	597	ncRNA	LINC00582	long intergenic non-protein coding RNA 582	100287814	0	0	0.017
	GL000225.1	36289	37628	+	36289,36876;36972,37205;37362,37628	1089	protein_coding	LOC100287823		100287823	0	0	0
	chr7	63396340	63399041	-	63396340,63396515;63398566,63399041	652	ncRNA	LOC100287834	uncharacterized LOC100287834	100287834	0	0	0
	chr8	47189307	47192816	+	4.71893e+15	3510	pseudo	LOC100287846	patched 1 pseudogene	100287846	0.269	0.323	0.348
	chr3	101414268	101414633	+	1.01414e+17	366	protein_coding	LOC100287852	protein FAM136A-like	100287852	0	0	0
	chr1	5708171	5712195	-	5708171,5709066;5711997,5712195	1095	unknown	LOC100287877	uncharacterized LOC100287877	100287877	0	0	0
	chr3	64078361	64087363	-	64078361,64079235;64079835,64080007;64083091,64083684;64086877,64087363	2129	ncRNA	LINC00994	long intergenic non-protein coding RNA 994	100287879	0.012	0.004	0.014
	chr11	74493440	74498242	+	74493440,74493973;74496649,74498242	2128	unknown	LOC100287896	uncharacterized LOC100287896	100287896	5.755	2.798	1.538
	chr1	2641368	2789665	-	2641368,2641895;2644264,2644478;2645293,2645563;2783609,2783775;2785819,2786023;2787481,2787706;2789503,2789665	1775	protein_coding	TTC34		100287898	0.186	0.033	0.017
	chr1	236523069	236524508	-	2.36523e+17	1440	ncRNA	LGALS8-AS1	LGALS8 antisense RNA 1	100287902	0.459	0.31	0.112
	chr9	97188583	97221235	-	97188583,97188599;97191731,97191798;97194703,97194840;97200459,97200565;97204861,97205034;97211373,97211487;97221030,97221235	825	pseudo	ANKRD18CP	ankyrin repeat domain 18C, pseudogene	100287922	0.1	0	0
TIM23	chr10	45972453	46003742	+	45972453,45972730;45975454,45975512;45982523,45982616;45982846,45982930;45985383,45985441;45988737,45988847;46002361,46002484;46003203,46003742	1350	protein_coding	TIMM23	translocase of inner mitochondrial membrane 23 homolog (yeast)	100287932	26.93	42.691	49.332
	chr1	785720	787127	+	785720787127	1408	unknown	LOC100287934	uncharacterized LOC100287934	100287934	0.037	0.01	0.093
	chr12	106496410	106774831	-	106496410,106496546;106500076,106500182;106507628,106507810;106774690,106774831	569	ncRNA	LOC100287944	uncharacterized LOC100287944	100287944	0.527	0.439	0.089
	chr1	181236388	181238604	+	181236388,181236505;181237632,181237737;181238570,181238604	259	ncRNA	GM140	uncharacterized LOC100287948	100287948	0	0	0
	chr1	764865	778688	-	764865,765247;766329,766387;768548,768613;769497,769712;772976,773107;774171,774280;778284,778688	1371	ncRNA	LOC100288069	uncharacterized LOC100288069	100288069	0.044	0	0.029
	chr11	102783676	102836766	+	102783676,102784064;102793145,102793261;102795148,102795224;102798024,102798122;102830732,102830810;102831468,102832906;102833452,102833564;102836438,102836766	2642	pseudo	WTAPP1	Wilms tumor 1 associated protein pseudogene 1	100288077	0.02	0.172	0.031
	chr1	185323846	185335039	-	185323846,185324028;185333020,185333302;185334266,185334387;185334961,185335039	667	pseudo	GS1-279B7.1	microtubule-associated protein 1 light chain 3 beta pseudogene	100288079	0	0	0
	chr1	223983032	223992644	-	223983032,223983285;223984382,223984440;223986575,223986640;223988045,223988585;223992240,223992644	1325	lncRNA			100288102	0.125	0.057	0.046
	chr18	13419499	13427534	-	13419499,13421208;13423575,13423693;13425932,13426113;13427380,13427534	2166	ncRNA	LDLRAD4-AS1	LDLRAD4 antisense RNA 1	100288122	0.064	0.004	0.014
	chr19	1822089	1824543	+	1822089,1823257;1823623,1823716;1824109,1824543	1698	ncRNA	LOC100288123	uncharacterized LOC100288123	100288123	0.876	0.71	0.565
	chr1	145289900	145420596	-	145289900,145291769;145292381,145292489;145293204,145293376;145294021,145294072;145294782,145294954;145295567,145295618;145296338,145296510;145297139,145297247;145297962,145298134;145298787,145298838;145299548,145299720;145300329,145300380;145301100,145301272;145301901,145302009;145302724,145302896;145303533,145303584;145304294,145304466;145305070,145305178;145305893,145306065;145306716,145306767…	18983	protein_coding	NBPF20	neuroblastoma breakpoint family, member 20	100288142	0.03	0.018	0.025
	chr5	473236	480892	+	473236,473399;475137,475319;476232,476563;477092,477465;477474,477849;479782,480892	2540	ncRNA	LOC100288152	uncharacterized LOC100288152	100288152	1.277	0.708	1.178
	chr16	14925750	14927283	-	14925750,14925782;14926021,14926827;14927048,14927283	1076	ncRNA	LOC100288162	uncharacterized LOC100288162	100288162	0.016	0.004	0.028
	chr1	1059715	1066453	+	1059715,1059846;1060280,1060393;1063079,1063201;1065830,1066453	993	unknown	LOC100288175	uncharacterized LOC100288175	100288175	1.09	1.618	2.758
	chr8	142702252	142726973	-	142702252,142707579;142708315,142708418;142726722,142726973	5684	ncRNA	LOC100288181	uncharacterized LOC100288181	100288181	0.203	0.146	0.272
	chr6	79233674	79236800	+	79233674,79233927;79234062,79236800	2993	ncRNA	HMGN3-AS1	HMGN3 antisense RNA 1	100288198	8.029	11.392	6.256
KAP22.2	chr21	30590105	30590397	-	3.05901e+15	293	protein_coding	KRTAP22-2	keratin associated protein 22-2	100288287	0	0	0
	chr21	30718525	30718777	-	3.07185e+15	253	protein_coding	KRTAP21-3	keratin associated protein 21-3	100288323	0	0	0
NPIP	chr16	15363624	15413404	-	15363624,15364069;15364076,15364932;15365429,15365464;15365574,15365634;15366653,15366760;15369712,15369856;15370020,15370119;15373715,15373843;15378232,15378447;15380928,15381085;15381240,15381291;15381329,15381486;15412920,15413404	2951	protein_coding	NPIPA5	nuclear pore complex interacting protein family, member A5	100288332	0.637	0.561	0.942
	chr11	113269532	113273901	-	113269532,113269648;113270204,113270521;113273624,113273901	713	ncRNA	NCAM1-AS1	NCAM1 antisense RNA1	100288346	3.287	0.776	0.085
D-X,FAM7A1,FAM7A2	chr15	30572555	30600708	+	30572555,30572571;30572969,30573016;30579288,30579412;30596660,30596738;30600102,30600708	876	pseudo	ULK4P2		100288380	0.015	0.005	0
	chr4	52743517	52751640	-	52743517,52745943;52750710,52750829;52750930,52751069;52751343,52751640	2985	protein_coding	ERVMER34-1	endogenous retrovirus group MER34, member 1	100288413	0.143	0.154	0.179
	chr3	8221147	8501658	-	8221147,8222719;8494681,8494766;8498550,8498849;8501471,8501658	2147	ncRNA	LMCD1-AS1	LMCD1 antisense RNA 1 (head to head)	100288428	0.081	0.033	0.089
IFNAR2-AS1	chr21	33265632	33266260	-	33265632,33265902;33266063,33266260	469	ncRNA	IL10RB-AS1	IL10RB antisense RNA 1 (head to head)	100288432	0.631	2.722	4.287
HN7	chr10	37601438	37602931	-	3.76014e+15	1494	protein_coding	MTRNR2L7	MT-RNR2-like 7	100288485	0	0	0
	chr15	101976558	101979093	-	101976558,101977746;101978246,101978372;101978740,101979093	1670	pseudo	DDX11L9	DEAD/H (Asp-Glu-Ala-Asp/His) box helicase 11 like 9	100288486	0	0	0
	chr4	9234385	9236334	+	9234385,9236002;9236273,9236334	1680	protein_coding	USP17L15	ubiquitin specific peptidase 17-like family member 15	100288520	0	0	0
	chr7	290170	294422	+	290170,290276;290653,290821;291063,291683;294233,294422	1087	protein_coding	WI2-2373I1.2	forkhead box L1-like	100288524	0	0	0
	chr8	85775016	85776093	-	8.5775e+15	1078	pseudo	REXO1L2P	REX1, RNA exonuclease 1 homolog (S. cerevisiae)-like 2 (pseudogene)	100288527	0	0	0
	chr8	85790325	85792352	-	8.57903e+15	2028	protein_coding	LOC100288562	exonuclease GOR-like	100288562	0	0	0
	chr2	110402917	110423816	-	110402917,110403421;110406688,110406802;110407938,110408019;110423661,110423816	858	pseudo	LOC100288570	glycosylphosphatidylinositol anchor attachment protein 1 homolog (yeast) pseudogene	100288570	0.01	0.088	0
	chr15	32519848	32533741	-	32519848,32520181;32522542,32522567;32523029,32523213;32526813,32526978;32528532,32528701;32529783,32529938;32533212,32533741	1567	pseudo	WHAMMP1		100288615	0.619	0.216	0.129
B'-T,FAM7B1	chr15	30646115	30773009	+	30646115,30646295;30647668,30647714;30658717,30658844;30716220,30716342;30748576,30748670;30750402,30750556;30767858,30773009	5881	pseudo	LOC100288637	OTU deubiquitinase 7A pseudogene	100288637	0.093	0.11	0.158
DUX4L	chr4	190173774	190175845	+	190173774,190175131;190175193,190175284;190175647,190175845	1649	protein_coding	DUX4	double homeobox 4	100288687	0	0	0
PINCH-3	chr2	110436614	110473075	-	110436614,110436696;110438149,110438420;110445883,110447160;110449819,110449867;110451161,110451253;110451864,110452018;110454851,110455000;110455435,110455555;110457030,110457096;110465051,110465627;110468095,110468254;110472597,110473075	3484	protein_coding	LIMS3L	LIM and senescent cell antigen-like domains 3-like	100288695	0.017	0.014	0.026
	chr13	28136843	28139174	-	28136843,28138405;28138547,28139174	2191	ncRNA	PAN3-AS1	PAN3 antisense RNA 1	100288730	1.3	0.542	0.378
	chr8	94637285	94639467	-	9.46373e+15	2183	ncRNA	LOC100288748	uncharacterized LOC100288748	100288748	1.201	0.681	0.597
FAM39F,WASH5P,-	chr12	14477	17756	-	14477,14944;15085,15153;15913,16065;16722,16880;16969,17170;17348,17483;17723,17756	1221	pseudo	LOC100288778		100288778	9.26	6.252	15.674
	chr20	2815840	2817158	+	2815840,2815863;2815939,2815958;2816302,2816415;2816507,2817158	810	protein_coding	TMEM239	transmembrane protein 239	100288797	0	0	0
	chr12	46383655	46652579	+	46383655,46383713;46383730,46384161;46387395,46387609;46387747,46387985;46455012,46455141;46470153,46470262;46571256,46571412;46652390,46652579	1532	ncRNA	LOC100288798	uncharacterized LOC100288798	100288798	3.912	2.541	2.269
	chr3	75664336	75667217	+	75664336,75664557;75664819,75664896;75665126,75665203;75665527,75667217	2069	protein_coding	FRG2C	FSHD region gene 2 family, member C	100288801	0	0.013	0.01
	chr1	146547489	146822034	+	146547489,146547568;146557344,146557468;146573833,146574034;146581049,146581232;146595072,146595171;146617029,146617147;146622443,146622666;146631009,146631076;146641461,146641696;146643574,146643674;146646125,146646260;146648632,146648796;146650299,146650451;146679009,146679247;146683066,146683339;146690959,146691102;146692830,146693143;146725131,146725271;146728838,146728957;146729217,146729426…	8867	pseudo	HYDIN2	HYDIN2, axonemal central pair apparatus protein (pseudogene)	100288805	0.008	0.004	0.013
	chrX	9961450	9968127	+	9961450,9961497;9967337,9968127	839	protein_coding	LOC100288814	uncharacterized LOC100288814	100288814	0.031	0.032	0.12
	chr3	9216895	9219508	+	9216895,9216989;9217362,9217476;9217731,9218553;9219209,9219356;9219467,9219508	1223	ncRNA	SRGAP3-AS3	SRGAP3 antisense RNA 3	100288831	0.004	0	0
	chr9	120793497	120798731	+	120793497,120793922;120798575,120798731	583	pseudo	LOC100288842	UDP-GlcNAc:betaGal beta-1,3-N-acetylglucosaminyltransferase 5 pseudogene	100288842	0.47	0.038	0.087
	chr14	39265703	39267061	-	3.92657e+15	1359	ncRNA	LOC100288846	uncharacterized LOC100288846	100288846	2.522	1.133	1.442
	chr17	49505657	49574064	-	49505657,49506500;49510983,49511113;49573819,49574064	1221	ncRNA	LOC100288866	uncharacterized LOC100288866	100288866	0.135	0.201	0
	chr2	130689353	130718843	+	130689353,130690323;130691535,130691579;130693463,130693796;130693810,130695591;130695892,130696041;130696268,130696409;130700216,130700227;130702254,130702428;130703201,130704749;130718500,130718843	5504	ncRNA	FAR2P3	fatty acyl CoA reductase 2 pseudogene 3	100288897	0.013	0.004	0.015
DBA13,S29,-	chr14	49597311	49599158	-	4.95973e+15	1848	unknown	LOC100288910	uncharacterized LOC100288910	100288910	0.962	0.867	0.612
	chr2	36354749	36355570	-	36354749,36354981;36355088,36355570	716	ncRNA	LOC100288911	uncharacterized LOC100288911	100288911	6.468	4.052	5.659
A26B3,ANKRD21,CT104.1,POTE,POTE-21,POTE21,POTE-15,POTEB	GL000213.1	108007	139339	-	108007,108247;109884,110007;118422,118588;119629,119673;121073,121143;126648,126718;129228,129365;131064,131170;133943,134116;134276,134390;138767,139339	1826	protein_coding	LOC100288966	POTE ankyrin domain family member D-like	100288966	0	0	0
COLEC3P,MBL1P1	chr10	79904898	79931801	+	79904898,79905049;79906572,79906780;79907668,79907856;79920952,79921068;79921914,79921988;79931726,79931801	818	pseudo	LOC100288974	BMS1 homolog, ribosome assembly protein (yeast) pseudogene	100288974	0.165	0.158	0.457
	chr7	142240737	142247067	-	142240737,142240871;142242304,142242363;142242498,142242594;142242882,142242973;142243324,142243490;142243683,142243785;142243977,142244144;142244961,142245044;142245290,142245451;142245987,142246133;142246780,142247067	1503	pseudo	MOXD2P	monooxygenase, DBH-like 2, pseudogene	100289017	0	0	0
	chr9	128111171	128118734	-	128111171,128112649;128113478,128114686;128115074,128115289;128117710,128117835;128117923,128118734	3842	ncRNA	SLC25A25-AS1	SLC25A25 antisense RNA 1	100289019	1.134	0.428	0.731
	GL000214.1	50945	71753	-	50945,51391;52732,52945;53527,53808;69685,69834;71272,71643;71733,71753	1486	pseudo	LOC100289026	putative uncharacterized protein FLJ00310-like	100289026	0	0	0
CT78	chrY	9527899	9530513	+	9527899,9528411;9529019,9529096;9529225,9529336;9529438,9529583;9529690,9529771;9530466,9530513	979	protein_coding	TSPY10	testis specific protein, Y-linked 10	100289087	0	0	0
	chr16	28878957	28879921	-	28878957,28879107;28879489,28879921	584	ncRNA	LOC100289092	uncharacterized LOC100289092	100289092	0.164	0.894	1.228
	chr20	28557311	28602839	-	28557311,28559671;28577617,28577621;28581919,28582029;28583019,28583110;28586299,28586403;28588643,28588757;28590557,28590614;28591394,28591519;28600392,28600461;28601657,28601756;28602609,28602839	3374	pseudo	LOC100289097	protein FRG1-like	100289097	1.551	2.043	1.53
	chr7	66493684	66495474	+	66493684,66494212;66495255,66495474	749	ncRNA	LOC100289098	uncharacterized LOC100289098	100289098	6.886	3.028	4.344
FAM27E1	chr9	41647674	41649440	+	4.16477e+15	1767	ncRNA	FAM27E2	family with sequence similarity 27, member E2	100289124	0.005	0	0
	chr9	38540567	38545372	-	38540567,38540849;38542312,38544638;38545316,38545372	2667	ncRNA	FAM95C	family with sequence similarity 95, member C	100289137	3.594	0.122	1.129
CYorf16,FAM197Y2P	chrY	9458743	9464345	-	9458743,9458802;9462358,9462516;9464012,9464157;9464244,9464345	467	ncRNA	FAM197Y5	family with sequence similarity 197, Y-linked, member 5	100289150	0	0	0
	chr1	67832288	68202987	+	67832288,67832436;68034647,68034763;68071800,68071873;68098643,68098836;68099729,68099792;68100698,68100774;68117451,68117732;68121125,68121241;68138297,68138450;68201969,68202987	2247	ncRNA	GNG12-AS1	GNG12 antisense RNA 1	100289178	0.757	1.623	2.608
	chr7	99598081	99610833	+	99598081,99598155;99598269,99598381;99600038,99600057;99600205,99600285;99602577,99602680;99604386,99604596;99606748,99606894;99607673,99607810;99610393,99610833	1330	protein_coding	GS1-259H13.2	transmembrane protein 225-like	100289187	4.689	4.024	3.935
	chrY	9476985	9484873	-	9476985,9479112;9482664,9482749;9484553,9484662;9484859,9484873	2339	ncRNA	FAM197Y4	family with sequence similarity 197, Y-linked, member 4	100289188	0	0	0
	chr1	147382192	147517875	-	147382192,147384863;147514338,147514448;147515521,147515676;147517443,147517875	3372	ncRNA	LINC00624	long intergenic non-protein coding RNA 624	100289211	0.003	0.008	0.015
	chr5	98929134	98931009	+	9.89291e+15	1876	ncRNA	LOC100289230	uncharacterized LOC100289230	100289230	1.741	0.65	1.939
	chr17	10794913	10804099	-	10794913,10795948;10803606,10804099	1530	ncRNA	LINC00675	long intergenic non-protein coding RNA 675	100289255	0.037	0	0
	chr13	95672835	95676826	-	95672835,95674668;95675852,95676826	2809	ncRNA	DNAJC3-AS1	DNAJC3 antisense RNA 1 (head to head)	100289274	3.698	1.271	1.144
	chr19	12195015	12207574	+	12195015,12195143;12207332,12207574	372	ncRNA	LOC100289333	uncharacterized LOC100289333	100289333	0.561	0.156	0.299
	chr9	137084946	137086817	-	1.37085e+17	1872	ncRNA	MAN1B1-AS1	MAN1B1 antisense RNA 1 (head to head)	100289341	3.496	1.586	0.734
	chr3	143000845	143001467	-	1.43001e+17	623	ncRNA	LOC100289361	uncharacterized LOC100289361	100289361	5.507	2.4	3.909
	chr13	99196374	99200757	-	99196374,99197802;99200366,99200757	1821	ncRNA	UBAC2-AS1	UBAC2 antisense RNA 1	100289373	1.127	0.368	0.433
	chr11	78139793	78173977	+	78139793,78140072;78141595,78141702;78148977,78149093;78173400,78173977	1083	ncRNA	KCTD21-AS1	KCTD21 antisense RNA 1	100289388	2.594	0.899	0.522
	chr13	112967484	112968638	-	1.12967e+17	1155	ncRNA	MCF2L-AS1	MCF2L antisense RNA 1	100289410	3.31	1.472	2.301
	chr10	22436387	22438453	+	2.24364e+15	2067	unknown	LOC100289455	uncharacterized LOC100289455	100289455	1.067	0.46	0.152
BD-2,DEFB-2,DEFB102,DEFB2,DEFB4,HBD-2,SAP1,DEFB4P	chr8	7414863	7416832	-	7414863,7415097;7416770,7416832	298	protein_coding	DEFB4B		100289462	0	0	0
	chr20	1773365	1779746	-	1773365,1773542;1774511,1774665;1778520,1778848;1779662,1779746	747	pseudo	LOC100289473	cytoskeleton associated protein 2-like pseudogene	100289473	0.023	0.036	0.027
	chr6	166342631	166351469	+	166342631,166343147;166348079,166351469	3908	ncRNA	LOC100289495	uncharacterized LOC100289495	100289495	1.349	0.405	0.3
	chr10	101819068	101828889	+	101819068,101819248;101827860,101827939;101828181,101828889	970	ncRNA	KCNIP2-AS1	KCNIP2 antisense RNA 1	100289509	0.278	0.147	0.188
	chr14	69766283	69767713	-	6.97663e+15	1431	ncRNA	LOC100289511	uncharacterized LOC100289511	100289511	23.643	14.096	4.625
	chr18	24396906	24397815	+	2.43969e+15	910	unknown	LOC100289533	uncharacterized LOC100289533	100289533	0.335	0.24	0.255
	chr7	102363861	102380633	+	102363861,102364411;102365974,102366076;102375823,102375949;102376212,102376322;102380485,102380633	1041	protein_coding	LOC100289561	uncharacterized LOC100289561	100289561	4.432	2.616	2.3
	chr16	32170043	32188113	-	32170043,32170732;32170825,32170952;32171060,32171192;32171466,32171676;32174383,32174533;32175527,32175630;32176015,32176188;32179386,32179560;32180585,32180756;32181255,32181364;32181811,32181940;32182090,32182411;32187003,32187105;32188009,32188113	2708	pseudo	HERC2P4	hect domain and RLD 2 pseudogene 4	100289574	0.013	0.012	0.004
	chr16	88731180	88741425	+	88731180,88731448;88737821,88738405;88738504,88741425	3776	ncRNA	LOC100289580	uncharacterized LOC100289580	100289580	0.266	0.143	0.142
	chr12	132921433	132956306	-	132921433,132927162;132932713,132932805;132933035,132933155;132945621,132945797;132948148,132948270;132956243,132956306	6308	protein_coding	ZNF605	zinc finger protein 605	100289635	2.97	1.292	2.188
	chr19	42821863	42826878	+	42821863,42821913;42822813,42823775;42824932,42825344;42826433,42826878	1873	ncRNA	LOC100289650	uncharacterized LOC100289650	100289650	0.002	0	0.005
	chr15	28788243	28789392	+	28788243,28788347;28788603,28789392	895	pseudo	LOC100289656	Dexi homolog (mouse) pseudogene	100289656	0.219	0	0.011
	chr5	109883182	109885499	+	109883182,109883284;109883871,109883970;109884437,109885499	1266	pseudo	LOC100289673	phosphoglycerate mutase family member 5 pseudogene	100289673	0	0	0
	chr7	149262171	149284994	+	149262171,149262357;149266335,149266730;149266819,149266945;149267097,149267222;149278136,149278248;149278399,149278527;149281505,149284994	4568	protein_coding	ZNF783	zinc finger family member 783	100289678	2.249	1.26	1.809
-	chr10	133667082	133668084	+	1.33667e+17	1003	protein_coding	LOC100291626	double homeobox protein 4-like	100291626	0	0	0
	chr12	1500491	1504424	+	1500491,1500776;1502467,1504424	2244	ncRNA	LINC00942	long intergenic non-protein coding RNA 942	100292680	0.047	0.187	0.5
-	chr20	30537843	30551470	+	30537843,30537973;30541994,30542051;30545601,30545727;30549811,30550742;30550787,30551470	1932	protein_coding	LOC100292952	zinc finger protein 285-like	100292952	0.007	0	0
-	chr14	106107938	106117181	-	106107938,106108278;106108362,106108466;106116621,106116941;106117039,106117181	910	protein_coding	LOC100293211	uncharacterized LOC100293211	100293211	0.019	0	4.419
	chr19	57830294	57846238	+	57830294,57830564;57839023,57839149;57840838,57841796;57844256,57846238	3340	protein_coding	ZNF587B	zinc finger protein 587B	100293516	2.686	1.562	2.075
	chr6	31982057	32035418	+	31982057,31982172;31982305,31982503;31982718,31982919;31983129,31983199;31983278,31983366;31983585,31983667;31983838,31983934;31984073,31984178;31984276,31984408;31991192,31991307;31991407,31991586;31991732,31991914;31992047,31992232;31992386,31992544;31992796,31992922;31993090,31993164;31993425,31993622;31993714,31993825;31993916,31993986;31994245,31994384;31994498,31994707;31994952,31995003;319…	5427	protein_coding	C4B_2	complement component 4B (Chido blood group), copy 2	100293534	3.35	13.099	4.446
	chr3	13647746	13654447	-	13647746,13648476;13654091,13654447	1088	unknown	LOC100293612	uncharacterized LOC100293612	100293612	0	0	0
hsa-mir-8072	chr12	123363499	123365789	+	123363499,123364007;123364576,123364593;123364706,123364744;123364958,123365136;123365525,123365789	1010	protein_coding	LOC100293704	uncharacterized LOC100293704	100293704	2.73	0.685	1.471
-	chr1	120969667	120973936	+	120969667,120969684;120972786,120972910;120973108,120973246;120973347,120973936	872	ncRNA	LOC100293748	uncharacterized LOC100293748	100293748	0.249	0.128	0.232
-	chr7	143602779	143608757	+	143602779,143603111;143604585,143604835;143607793,143608757	1549	protein_coding	LOC100294033	protein FAM115A-like	100294033	0.034	0	0
-	chr6	32894176	32903758	+	32894176,32895026;32900920,32903758	3690	ncRNA	LOC100294145		100294145	3.926	2.28	2.185
-	chr17	46299525	46362078	-	46299525,46299665;46311214,46311275;46352820,46352930;46358250,46358414;46361676,46362078	882	protein_coding	LOC100294341	ADP-ribosylation factor-like protein 17-like	100294341	0.133	0.091	0.023
	chr17	80351830	80415168	-	80351830,80355288;80414929,80415168	3699	ncRNA	LOC100294362	uncharacterized LOC100294362	100294362	0.851	0.447	0.434
	chr6	136982159	136993231	-	136982159,136983153;136990054,136990360;136993174,136993231	1360	ncRNA	NHEG1	neuroblastoma highly expressed 1	100294720	0	0	0
7B4,CD144	chr16	66366622	66404786	+	66366622,66366758;66379319,66379547;66386809,66387097;66388324,66388440;66389358,66389522;66390403,66390590;66392136,66392383;66396059,66396201;66397982,66398106;66398456,66398561;66400771,66401016;66402652,66404786	4128	protein_coding	CDH5	cadherin 5, type 2 (vascular endothelium)	1003	11.047	32.059	21.075
hsa-mir-1184,hsa-mir-1184-1,MIR1184,MIRN1184	chrX	154887360	154887458	-	1.54887e+17	99	ncRNA	MIR1184-1	microRNA 1184-1	100302111	0.044	0.045	0
hsa-mir-1284,MIRN1284	chr3	71541970	71542089	-	7.1542e+15	120	ncRNA	MIR1284	microRNA 1284	100302112	0	0	0
hsa-mir-1200,MIRN1200	chr7	36919357	36919432	-	3.69194e+15	76	ncRNA	MIR1200	microRNA 1200	100302113	0	0	0
hsa-mir-513c,MIRN513C	chrX	147189704	147189787	-	1.4719e+17	84	ncRNA	MIR513C	microRNA 513c	100302114	0	0	0
hsa-mir-1468,MIRN1468	chrX	63786002	63786087	-	6.3786e+15	86	ncRNA	MIR1468	microRNA 1468	100302115	0	0	0
hsa-mir-1265,MIRN1265	chr10	14436576	14436661	+	1.44366e+15	86	ncRNA	MIR1265	microRNA 1265	100302116	0	0	0
hsa-mir-320b-1,MIR320B-1,MIRN320B1	chr1	116671749	116671827	+	1.16672e+17	79	ncRNA	MIR320B1	microRNA 320b-1	100302117	0	0	0
hsa-mir-1286,MIRN1286	chr22	20249134	20249211	-	2.02491e+15	78	ncRNA	MIR1286	microRNA 1286	100302118	0	0.057	0
hsa-mir-1538,MIRN1538	chr16	69565808	69565868	-	6.95658e+15	61	ncRNA	MIR1538	microRNA 1538	100302119	1.854	2.342	3.479
hsa-mir-1276,MIRN1276	chr15	85770496	85770578	-	8.57705e+15	83	ncRNA	MIR1276	microRNA 1276	100302121	0	0	0.122
hsa-mir-1183,MIRN1183	chr7	21471058	21471146	+	2.14711e+15	89	ncRNA	MIR1183	microRNA 1183	100302122	0	0	0
hsa-mir-1275,MIRN1275	chr6	33999972	34000051	-	3.4e+15	80	ncRNA	MIR1275	microRNA 1275	100302123	0	0	0
hsa-mir-1288,MIRN1288	chr17	16282014	16282088	+	1.6282e+15	75	ncRNA	MIR1288	microRNA 1288	100302124	0	0	0
hsa-mir-1289-1,MIRN1289-1	chr20	35453954	35454097	-	3.5454e+15	144	ncRNA	MIR1289-1	microRNA 1289-1	100302125	0	0	0
hsa-mir-1471,MIRN1471	chr2	231892242	231892298	-	2.31892e+17	57	ncRNA	MIR1471	microRNA 1471	100302126	0	0	0
hsa-mir-1470,MIRN1470	chr19	15449548	15449608	+	1.54495e+15	61	ncRNA	MIR1470	microRNA 1470	100302127	0	0	0
hsa-mir-1302-3,MIRN1302-3	chr2	113582959	113583096	-	1.13583e+17	138	ncRNA	MIR1302-3	microRNA 1302-3	100302128	0.032	0.097	0
hsa-mir-1915,MIRN1915	chr10	21496562	21496641	-	2.14966e+15	80	ncRNA	MIR1915	microRNA 1915	100302129	0.217	0.056	0.253
hsa-mir-1302-4,MIRN1302-4	chr2	207269275	207269424	-	2.07269e+17	150	ncRNA	MIR1302-4	microRNA 1302-4	100302130	0	0	0
	chr18	30298910	30298960	+	3.02989e+15	51	ncRNA	MIR302F	microRNA 302f	100302131	0	0	0
C1orf153,hsa-mir-1182,MIRN1182	chr1	231019828	231019924	-	2.3102e+17	97	ncRNA	MIR1182	microRNA 1182	100302132	13.674	27.151	9.584
hsa-mir-1287,MIRN1287	chr10	98395218	98395307	-	9.83952e+15	90	ncRNA	MIR1287	microRNA 1287	100302133	4.928	1.885	0.337
hsa-mir-1289-2,MIRN1289-2	chr5	133427596	133427706	-	1.33428e+17	111	ncRNA	MIR1289-2	microRNA 1289-2	100302134	0	0	0
hsa-mir-320c-1,MIR320C-1,MIRN320C1	chr18	21683510	21683597	+	2.16835e+15	88	ncRNA	MIR320C1	microRNA 320c-1	100302135	0.099	0	0.23
hsa-mir-1252,MIRN1252	chr12	79419257	79419321	+	7.94193e+15	65	ncRNA	MIR1252	microRNA 1252	100302136	0	0	0
hsa-mir-1914,MIRN1914	chr20	63941465	63941544	-	6.39415e+15	80	ncRNA	MIR1914	microRNA 1914	100302137	5.49	2.734	6.189
NOL5A,SCA36,RNU57,U57,RNU56,U56,U86,HBII-55,hsa-mir-1292,MIRN1292	chr20	2652777	2652842	+	26527772652842	66	ncRNA	MIR1292	microRNA 1292	100302138	14.825	11.836	3.674
hsa-mir-1537,MIRN1537	chr1	235853000	235853060	-	2.35853e+17	61	ncRNA	MIR1537	microRNA 1537	100302139	0	0	0
hsa-mir-1302-6,MIRN1302-6	chr7	18127220	18127309	-	1.81272e+15	90	ncRNA	MIR1302-6	microRNA 1302-6	100302140	0	0	0
hsa-mir-1913,MIRN1913	chr6	166509354	166509433	-	1.66509e+17	80	ncRNA	MIR1913	microRNA 1913	100302141	0	0	0
	chr2	176600980	176601052	-	1.76601e+17	73	ncRNA	MIR1246	microRNA 1246	100302142	0	0	0
BM-010,DDX2B,eIF-4A-II,EIF4A,eIF4A-II,EIF4F,E3,E3-2,RNE3,RNU107,R39B,SNR39B,ACA4,HBI-61,hsa-mir-1248,MIRN1248	chr3	186786672	186786777	+	1.86787e+17	106	ncRNA	MIR1248	microRNA 1248	100302143	1.231	0.379	0
hsa-mir-1912,MIRN1912	chrX	114651544	114651623	+	1.14652e+17	80	ncRNA	MIR1912	microRNA 1912	100302144	0	0	0
hsa-mir-1247,MIRN1247	chr14	101560287	101560422	-	1.0156e+17	136	ncRNA	MIR1247	microRNA 1247	100302145	0.352	0.098	0.892
hsa-mir-1302-5,MIRN1302-5	chr20	50614636	50614785	-	5.06146e+15	150	ncRNA	MIR1302-5	microRNA 1302-5	100302146	0	0	0
	chr8	141786242	141786313	-	1.41786e+17	72	ncRNA	MIR1302-7		100302147	0	0	0
hsa-mir-1263,MIRN1263	chr3	164171471	164171556	-	1.64171e+17	86	ncRNA	MIR1263	microRNA 1263	100302148	0	0	0
hsa-mir-1249,MIRN1249	chr22	45200954	45201019	-	4.5201e+15	66	ncRNA	MIR1249	microRNA 1249	100302149	0.132	0	0.459
hsa-mir-1296,MIRN1296	chr10	63372957	63373048	-	6.3373e+15	92	ncRNA	MIR1296	microRNA 1296	100302150	0	0.097	0
hsa-mir-548n,MIRN548N	chr7	34940760	34940834	-	3.49408e+15	75	ncRNA	MIR548N	microRNA 548n	100302152	0	0	0
hsa-mir-1298,MIRN1298	chrX	114715233	114715344	+	1.14715e+17	112	ncRNA	MIR1298	microRNA 1298	100302153	0	0	0
hsa-mir-1256,MIRN1256	chr1	20988314	20988432	-	2.09883e+15	119	ncRNA	MIR1256	microRNA 1256	100302155	0	0	0
hsa-mir-1229,MIRN1229	chr5	179798278	179798346	-	1.79798e+17	69	ncRNA	MIR1229	microRNA 1229	100302156	23.949	52.984	31.778
hsa-mir-1185-1,MIRN1185-1	chr14	101042977	101043062	+	1.01043e+17	86	ncRNA	MIR1185-1	microRNA 1185-1	100302157	0	0	0
hsa-mir-1231,MIRN1231	chr1	201808611	201808702	+	2.01809e+17	92	ncRNA	MIR1231	microRNA 1231	100302158	0	0.146	0
hsa-mir-548f-3,MIR548F-3,MIRN548F3	chr5	110513829	110513915	-	1.10514e+17	87	ncRNA	MIR548F3	microRNA 548f-3	100302159	0	0	0
hsa-mir-1233,hsa-mir-1233-1,MIR1233,MIRN1233	chr15	34382069	34382150	-	3.43821e+15	82	ncRNA	MIR1233-1	microRNA 1233-1	100302160	0	0	0
hsa-mir-1205,MIRN1205	chr8	127960633	127960695	+	1.27961e+17	63	ncRNA	MIR1205	microRNA 1205	100302161	0	0	0
hsa-mir-1278,MIRN1278	chr1	193136503	193136583	+	1.93137e+17	81	ncRNA	MIR1278	microRNA 1278	100302163	0	0	0
hsa-mir-2113	chr6	98024531	98024621	+	9.80245e+15	91	ncRNA	MIR2113	microRNA 2113	100302164	0	0	0
hsa-mir-1273,hsa-mir-1273a,MIR1273,MIRN1273	chr8	100023982	100024084	-	1.00024e+17	103	ncRNA	MIR1273A	microRNA 1273a	100302165	0	0	0
	chr8	10825373	10825443	-	1.08254e+15	71	ncRNA	MIR1322	microRNA 1322	100302166	0	0	0
hsa-mir-1299,MIRN1299	chr9	40929010	40929092	-	4.0929e+15	83	ncRNA	MIR1299	microRNA 1299	100302167	0.157	0	0
hsa-mir-1257,MIRN1257	chr20	61953546	61953662	-	6.19535e+15	117	ncRNA	MIR1257		100302168	0	0	0
hsa-mir-320d-2,MIR320D-2,MIRN320D2	chrX	140926172	140926219	-	1.40926e+17	48	ncRNA	MIR320D2	microRNA 320d-2	100302169	0	0	0
	chr8	128008898	128008956	+	1.28009e+17	59	ncRNA	MIR1206	microRNA 1206	100302170	0	0	0
	chrX	85835780	85835858	+	8.58358e+15	79	ncRNA	MIR1321	microRNA 1321	100302171	0	0	0
hsa-mir-1258,MIRN1258	chr2	179860836	179860908	-	1.79861e+17	73	ncRNA	MIR1258	microRNA 1258	100302172	0	0	0
hsa-mir-1307,MIRN1307	chr10	103394253	103394401	-	1.03394e+17	149	ncRNA	MIR1307	microRNA 1307	100302174	11.178	20.522	17.022
hsa-mir-1207,MIRN1207	chr8	128049152	128049238	+	1.28049e+17	87	ncRNA	MIR1207	microRNA 1207	100302175	0	0	0
hsa-mir-1269,hsa-mir-1269a,MIR1269,MIRN1269	chr4	66276824	66276928	+	6.62768e+15	105	ncRNA	MIR1269A	microRNA 1269a	100302177	0	0	0
hsa-mir-1295,hsa-mir-1295a,MIR1295,MIRN1295	chr1	171101728	171101806	-	1.71102e+17	79	ncRNA	MIR1295A	microRNA 1295a	100302178	0	0	0
hsa-mir-1270,hsa-mir-1270-1,MIR1270-1,MIR1270-2,MIRN1270	chr19	20399272	20399354	-	2.03993e+15	83	ncRNA	MIR1270	microRNA 1270	100302179	0.576	0.269	0.852
hsa-mir-1294,MIRN1294	chr5	154347106	154347247	+	1.54347e+17	142	ncRNA	MIR1294	microRNA 1294	100302181	0	0	0
	chr12	69273157	69273218	-	6.92732e+15	62	ncRNA	MIR1279	microRNA 1279	100302182	14.028	8.064	3.097
hsa-mir-1825,MIRN1825	chr20	32237795	32237847	+	3.22378e+15	53	ncRNA	MIR1825	microRNA 1825	100302183	183.218	164.067	256.233
hsa-mir-1272,MIRN1272	chr15	64762387	64762515	-	6.47624e+15	129	ncRNA	MIR1272	microRNA 1272	100302184	0	0	0
LINC00079,NCRNA00079,hsa-mir-1204	chr8	127795962	127796028	+	1.27796e+17	67	ncRNA	MIR1204	microRNA 1204	100302185	0	0.133	0.302
hsa-mir-548i-3,MIR548I-3,MIRN548I3	chr8	8088941	8089089	-	80889418089089	149	ncRNA	MIR548I3	microRNA 548i-3	100302186	0	0	0
	chr13	54311972	54312048	-	5.4312e+15	77	ncRNA	MIR1297	microRNA 1297	100302187	0	0	0
	chr4	113106863	113106955	+	1.13107e+17	93	ncRNA	MIR1243	microRNA 1243	100302188	0	0	0
hsa-mir-1976	chr1	26554542	26554593	+	2.65545e+15	52	ncRNA	MIR1976	microRNA 1976	100302190	0	0	0
hsa-mir-548i-4,MIR548I-4,MIRN548I4	chrX	84225752	84225828	-	8.42258e+15	77	ncRNA	MIR548I4	microRNA 548i-4	100302191	0	0	0
hsa-mir-548f-1,MIR548F-1,MIRN548F1	chr10	54607874	54607957	-	5.46079e+15	84	ncRNA	MIR548F1	microRNA 548f-1	100302192	0	0	0
hsa-mir-1255a,MIRN1255A	chr4	101330302	101330414	-	1.0133e+17	113	ncRNA	MIR1255A	microRNA 1255a	100302193	0	0	0
hsa-mir-320c-2,MIR320C-2,MIRN320C2	chr18	24321686	24321735	+	2.43217e+15	50	ncRNA	MIR320C2	microRNA 320c-2	100302195	0	0	0
CPSF160,HSU37012,P/cl.18,hsa-mir-939,MIRN939,hsa-mir-1234,MIRN1234,hsa-mir-6849	chr8	144400086	144400165	-	1.444e+17	80	ncRNA	MIR1234	microRNA 1234	100302196	0.381	0.446	0
C22orf12,DGCRK6,Gy1,pasha,hsa-mir-1306,MIRN1306	chr22	20086058	20086142	+	2.00861e+15	85	ncRNA	MIR1306	microRNA 1306	100302197	2.916	2.311	1.545
hsa-mir-1228,MIRN1228	chr12	57194504	57194576	+	5.71945e+15	73	ncRNA	MIR1228	microRNA 1228	100302201	0.238	0	0.138
hsa-mir-1266,MIRN1266	chr15	52277117	52277200	-	5.22771e+15	84	ncRNA	MIR1266	microRNA 1266	100302202	0	0	0
hsa-mir-1271,MIRN1271	chr5	176367946	176368031	+	1.76368e+17	86	ncRNA	MIR1271	microRNA 1271	100302203	0	0	0
hsa-mir-548i-1,MIR548I-1,MIRN548I1	chr3	125790404	125790552	-	1.2579e+17	149	ncRNA	MIR548I1		100302204	0.029	0	0
hsa-mir-1283-2,MIRN1283-2	chr19	53758232	53758318	+	5.37582e+15	87	ncRNA	MIR1283-2	microRNA 1283-2	100302205	0	0	0
hsa-mir-1253,MIRN1253	chr17	2748078	2748182	-	27480782748182	105	ncRNA	MIR1253	microRNA 1253	100302208	0	0	0
hsa-mir-1185-2,MIRN1185-2	chr14	101044198	101044283	+	1.01044e+17	86	ncRNA	MIR1185-2	microRNA 1185-2	100302209	0	0	0
EloA-BP1,ELOABP1,REX1,TCEB3BP1,hsa-mir-1909,MIRN1909	chr19	1816159	1816238	-	18161591816238	80	ncRNA	MIR1909	microRNA 1909	100302210	27.016	49.549	45.849
hsa-mir-1203,MIRN1203	chr17	48156427	48156511	-	4.81564e+15	85	ncRNA	MIR1203	microRNA 1203	100302211	0	0	0
hsa-mir-1324,MIRN1324	chr3	75630763	75630858	+	7.56308e+15	96	ncRNA	MIR1324	microRNA 1324	100302212	0	0	0
hsa-mir-1181,MIRN1181	chr19	10403458	10403538	-	1.04035e+15	81	ncRNA	MIR1181	microRNA 1181	100302213	122.461	168.248	86.449
hsa-mir-1277,MIRN1277	chrX	118386394	118386471	+	1.18386e+17	78	ncRNA	MIR1277	microRNA 1277	100302214	0	0	0
hsa-mir-1827,MIRN1827	chr12	100189884	100189949	+	1.0019e+17	66	ncRNA	MIR1827	microRNA 1827	100302217	0.132	0	0
hsa-mir-1285-1,MIRN1285-1	chr7	92204015	92204098	-	9.2204e+15	84	ncRNA	MIR1285-1	microRNA 1285-1	100302218	0.311	0.266	0
hsa-mir-1245,hsa-mir-1245a,MIR1245,MIRN1245	chr2	188978092	188978161	+	1.88978e+17	70	ncRNA	MIR1245A	microRNA 1245a	100302219	0	0	3.32
hsa-mir-1293,MIRN1293	chr12	50234142	50234212	-	5.02341e+15	71	ncRNA	MIR1293	microRNA 1293	100302220	0	0	0
	chr12	48654444	48654530	-	4.86544e+15	87	ncRNA	MIR1291	microRNA 1291	100302221	0.6	0.564	0.697
hsa-mir-1911,MIRN1911	chrX	114763184	114763263	+	1.14763e+17	80	ncRNA	MIR1911	microRNA 1911	100302222	0	0	0
hsa-mir-1302-8,MIRN1302-8	chr9	97363554	97363681	-	9.73636e+15	128	ncRNA	MIR1302-8	microRNA 1302-8	100302223	0	0.035	0
hsa-mir-2110	chr10	114174105	114174179	-	1.14174e+17	75	ncRNA	MIR2110	microRNA 2110	100302224	1.044	1.845	0.808
hsa-mir-2053	chr8	112643493	112643583	+	1.12643e+17	91	ncRNA	MIR2053	microRNA 2053	100302225	0	0	0
hsa-mir-1238,MIRN1238	chr19	10552122	10552204	+	1.05521e+15	83	ncRNA	MIR1238	microRNA 1238	100302226	1.939	2.581	1.948
	chr12	112695034	112695176	-	1.12695e+17	143	ncRNA	MIR1302-1	microRNA 1302-1	100302227	0	0	0
hsa-mir-1261,MIRN1261	chr11	90869121	90869202	-	9.08691e+15	82	ncRNA	MIR1261	microRNA 1261	100302228	0	0	0
hsa-mir-1250,MIRN1250	chr17	81133196	81133308	-	8.11332e+15	113	ncRNA	MIR1250	microRNA 1250	100302229	0	0	0.089
hsa-mir-1226,MIRN1226	chr3	47849555	47849629	+	4.78496e+15	75	ncRNA	MIR1226	microRNA 1226	100302232	13.684	16.605	15.224
hsa-mir-1268,hsa-mir-1268a,MIR1268,MIRN1268	chr15	22225278	22225329	-	2.22253e+15	52	ncRNA	MIR1268A	microRNA 1268a	100302233	0	0.086	0
ACA36b,hsa-mir-664,hsa-mir-664a,MIR664,MIRN664	chr1	220200538	220200619	-	2.20201e+17	82	ncRNA	MIR664A	microRNA 664a	100302234	0	0	0
hsa-mir-1179,MIRN1179	chr15	88608107	88608197	+	8.86081e+15	91	ncRNA	MIR1179	microRNA 1179	100302235	0	0	0
hsa-mir-1260,hsa-mir-1260a,MIR1260,MIRN1260	chr14	77266218	77266290	+	7.72662e+15	73	ncRNA	MIR1260A	microRNA 1260a	100302236	0	0	0
hsa-mir-1281,MIRN1281	chr22	41092513	41092566	+	4.10925e+15	54	ncRNA	MIR1281	microRNA 1281	100302237	2.255	0.992	0.561
MIR103-1,MIRN103-1,hsa-mir-103-1-as,MIR103-1AS,MIRN103-1AS	chr5	168560904	168560965	+	1.68561e+17	62	ncRNA	MIR103B1	microRNA 103b-1	100302238	0	0	0
hsa-mir-548f-5,MIR548F-5,MIRN548F5	chrX	32641474	32641559	-	3.26415e+15	86	ncRNA	MIR548F5	microRNA 548f-5	100302239	0	0	0
JOSD3,RAFI41,TAF(I)41,TAFI41,ACA8,ACA1,ACA18,ACA40,ACA32,mgh28S-2410,hsa-mir-1304,MIRN1304	chr11	93733674	93733764	-	9.37337e+15	91	ncRNA	MIR1304	microRNA 1304	100302240	0.669	0.736	2.11
D6S45,NELF-E,RD,RDBP,RDP,hsa-mir-1236,MIRN1236	chr6	31956839	31956940	-	3.19568e+15	102	ncRNA	MIR1236		100302242	0.043	0	0
hsa-mir-1972,hsa-mir-1972-1,MIR1972	chr16	15010321	15010397	-	1.50103e+15	77	ncRNA	MIR1972-1	microRNA 1972-1	100302243	0	0	0
hsa-mir-1301,MIRN1301	chr2	25328640	25328721	-	2.53286e+15	82	ncRNA	MIR1301	microRNA 1301	100302246	0	0	0
hsa-mir-1197,MIRN1197	chr14	101025564	101025651	+	1.01026e+17	88	ncRNA	MIR1197	microRNA 1197	100302250	0	0	0
hsa-mir-1264,MIRN1264	chrX	114652655	114652723	+	1.14653e+17	69	ncRNA	MIR1264	microRNA 1264	100302251	0	0	0
4F5REL,FAM2C,H4F5REL,HsT17089,C15orf63,hsa-mir-1282,MIRN1282	chr15	43793659	43793759	-	4.37937e+15	101	ncRNA	MIR1282	microRNA 1282	100302254	3066.28	3652.17	4047.47
hsa-mir-1323,MIRN1323	chr19	53671968	53672040	+	5.3672e+15	73	ncRNA	MIR1323	microRNA 1323	100302255	0	0	0
hsa-mir-1180,MIRN1180	chr17	19344506	19344574	-	1.93445e+15	69	ncRNA	MIR1180	microRNA 1180	100302256	0.567	0	0.293
hsa-mir-1539,MIRN1539	chr18	49487373	49487422	+	4.94874e+15	50	ncRNA	MIR1539	microRNA 1539	100302257	0.174	0.089	0
hsa-mir-1469,MIRN1469	chr15	96333261	96333307	+	9.63333e+15	47	ncRNA	MIR1469	microRNA 1469	100302258	1.665	0.19	0.215
hsa-mir-1202,MIRN1202	chr6	155946797	155946879	+	1.55947e+17	83	ncRNA	MIR1202	microRNA 1202	100302259	0.157	0.108	0.122
	chr8	74705693	74705747	+	7.47057e+15	55	ncRNA	MIR2052	microRNA 2052	100302260	0	0	0
	chr16	85741621	85741700	-	8.57416e+15	80	ncRNA	MIR1910	microRNA 1910	100302261	0.054	0.056	0
D5D,FADS6,FADSD5,LLCDL1,TU12,hsa-mir-1908,MIRN1908	chr11	61815161	61815240	-	6.18152e+15	80	ncRNA	MIR1908	microRNA 1908	100302263	0	0	0
hsa-mir-1283-1,MIRN1283-1	chr19	53688481	53688567	+	5.36885e+15	87	ncRNA	MIR1283-1	microRNA 1283-1	100302265	0	0	0
	chr4	125507259	125507307	+	1.25507e+17	49	ncRNA	MIR2054	microRNA 2054	100302267	0	0	0
hsa-mir-1285-2,MIRN1285-2	chr2	70252918	70253005	-	7.02529e+15	88	ncRNA	MIR1285-2	microRNA 1285-2	100302268	0	0	0
hsa-mir-1305,MIRN1305	chr4	182169293	182169378	+	1.82169e+17	86	ncRNA	MIR1305	microRNA 1305	100302270	0	0	0
hsa-mir-1254,hsa-mir-1254-1,MIR1254,MIRN1254	chr10	68759318	68759414	+	6.87593e+15	97	ncRNA	MIR1254-1	microRNA 1254-1	100302273	0.403	0.322	0.104
CRIK,STK21,hsa-mir-1178,MIRN1178	chr12	119713634	119713724	-	1.19714e+17	91	ncRNA	MIR1178	microRNA 1178	100302274	0.621	0.196	0
hsa-mir-548l,MIRN548L	chr11	94466495	94466580	-	9.44665e+15	86	ncRNA	MIR548L	microRNA 548l	100302275	0	0	0
hsa-mir-1290,MIRN1290	chr1	18897071	18897148	-	1.88971e+15	78	ncRNA	MIR1290	microRNA 1290	100302276	0	0	0
hsa-mir-548i-2,MIR548I-2,MIRN548I2	chr4	9556168	9556316	-	95561689556316	149	ncRNA	MIR548I2	microRNA 548i-2	100302277	0	0.06	0.475
hsa-mir-1302-2,MIRN1302-2	chr1	30366	30503	+	3036630503	138	ncRNA	MIR1302-2	microRNA 1302-2	100302278	0	0	0
hsa-mir-1262,MIRN1262	chr1	68183518	68183610	-	6.81835e+15	93	ncRNA	MIR1262	microRNA 1262	100302279	0	0	0
hsa-mir-1237,MIRN1237	chr11	64368602	64368703	+	6.43686e+15	102	ncRNA	MIR1237	microRNA 1237	100302280	0.64	2.319	0.396
hsa-mir-1208,MIRN1208	chr8	128150116	128150188	+	1.2815e+17	73	ncRNA	MIR1208	microRNA 1208	100302281	0	0	0
MIR103-2,MIRN103-2,hsa-mir-103-2-as,MIR103-2-AS,MIR103-2AS,MIRN103-2AS	chr20	3917502	3917563	-	39175023917563	62	ncRNA	MIR103B2	microRNA 103b-2	100302282	6.593	9.072	8.312
hsa-mir-1227,MIRN1227	chr19	2234062	2234149	-	22340622234149	88	ncRNA	MIR1227	microRNA 1227	100302283	17.543	6.746	3.56
hsa-mir-1303,MIRN1303	chr5	154685776	154685861	+	1.54686e+17	86	ncRNA	MIR1303	microRNA 1303	100302284	0.101	0	0
TMSA,hsa-mir-1244,hsa-mir-1244-1,MIR1244,MIRN1244	chr12	9239467	9239551	-	92394679239551	85	ncRNA	MIR1244-1	microRNA 1244-1	100302285	5.73	7.3	14.978
hsa-mir-1267,MIRN1267	chr13	107531171	107531248	-	1.07531e+17	78	ncRNA	MIR1267	microRNA 1267	100302286	0	0	0
hsa-mir-548h-3,MIR548H-3,MIRN548H3	chr17	13543529	13543646	-	1.35435e+15	118	ncRNA	MIR548H3	microRNA 548h-3	100302287	0	0	0
hsa-mir-548p,MIRN548P	chr5	100816482	100816565	-	1.00816e+17	84	ncRNA	MIR548P	microRNA 548p	100302288	0	0	0
hsa-mir-1251,MIRN1251	chr12	97491909	97491978	+	9.74919e+15	70	ncRNA	MIR1251	microRNA 1251	100302289	0.808	0.191	0
	chr4	116299725	116299768	+	1.163e+17	44	ncRNA	MIR1973	microRNA 1973	100302290	0	0	0
	chr1	143630937	143660323	-	143630937,143631171;143635509,143635780;143654918,143655143;143660221,143660323	836	pseudogene			100302292	0	0	0
	chr1	178091508	178093993	-	178091508,178093412;178093561,178093993	2338	ncRNA	RASAL2-AS1	RASAL2 antisense RNA 1	100302401	0.34	0.754	0.406
FAM41AY	chrY	18389270	18405046	-	18389270,18389996;18390079,18390300;18390513,18390700;18390994,18391203;18391478,18391571;18391681,18391851;18392445,18392538;18392786,18392914;18404244,18404293;18404889,18405046	2043	ncRNA	FAM41AY2	family with sequence similarity 41, member A, Y-linked 2	100302526	0	0	0
	chr3	107109790	107240638	-	107109790,107110004;107112060,107112146;107129888,107129992;107240443,107240638	603	ncRNA	LINC00882	long intergenic non-protein coding RNA 882	100302640	2.459	0.422	0.737
	chr2	27889456	27891114	-	2.78895e+15	1659	ncRNA	BRE-AS1	BRE antisense RNA 1	100302650	1.57	7.986	4.196
ASB-3	chr2	53670293	53860033	-	53670293,53670690;53693884,53694014;53700271,53700528;53714384,53714581;53716566,53716743;53728712,53728847;53729458,53729570;53750783,53750941;53765377,53765585;53859828,53860033	1986	protein_coding	GPR75-ASB3	GPR75-ASB3 readthrough	100302652	6.987	7.566	6.96
HANC,NCRNA00184	chr1	234629311	234634780	+	234629311,234629747;234632948,234634780	2270	ncRNA	LINC00184	long intergenic non-protein coding RNA 184	100302691	0.01	0.018	0.013
LINC00182,MIR374AHG,NCRNA00182	chrX	74028136	74293574	-	74028136,74029551;74031596,74031840;74274342,74274410;74280394,74280494;74280931,74281085;74281702,74281848;74293352,74293574	2356	ncRNA	FTX	FTX transcript, XIST regulator (non-protein coding)	100302692	0.796	1.067	1.068
	chr5	115578642	115626179	-	115578642,115581315;115616318,115616445;115620435,115620680;115625601,115626179	3627	protein_coding	TMED7-TICAM2	TMED7-TICAM2 readthrough	100302736	3.873	3.696	2.07
RNU6-21	chr16	62187540	62187646	-	6.21875e+15	107	snRNA	RNU6-21P	RNA, U6 small nuclear 21, pseudogene	100302738	0	0	0
	chr20	5119586	5119969	+	51195865119969	384	ncRNA	PCNA-AS1	PCNA antisense RNA 1	100302739	26.715	54.763	16.393
	chr10	88991422	88992975	-	8.89914e+15	1554	ncRNA	FAS-AS1	FAS antisense RNA 1	100302740	0.062	0.098	0.143
RNU6-15	chr10	21321961	21322067	+	2.1322e+15	107	snRNA	RNU6-15P	RNA, U6 small nuclear 15, pseudogene	100302741	0.244	0.042	0.094
RNU6-42	chr3	196784980	196785086	-	1.96785e+17	107	snRNA	RNU6-42P	RNA, U6 small nuclear 42, pseudogene	100302742	0.041	0.042	0
ACA67B	chr2	10446714	10446849	-	1.04467e+15	136	snoRNA	SNORA80B	small nucleolar RNA, H/ACA box 80B	100302743	0.064	0.131	0.149
	chr5	76712403	76712888	+	7.67124e+15	486	ncRNA	NCRUPAR	non-protein coding RNA, upstream of F2R/PAR1	100302746	0	0.009	0.021
	chr1	231528653	232041272	+	231528653,231528826;231529255,231529359;231537213,231537327;231542481,231542611;231561128,231561255;231616644,231616906;231617953,231618059;231693826,231694805;231701955,231702561;231749926,231750619;231767140,231767269;231770835,231771070;231795242,231795296;231800108,231800210;231818329,231819244;231958828,231958888;232008785,232009049;232026435,232026552;232036692,232041272	9769	ncRNA	TSNAX-DISC1	TSNAX-DISC1 readthrough (NMD candidate)	100303453	0.894	1.389	1.043
ZEB2-AS,ZEB2AS,ZEB2NAT	chr2	144519614	144520899	+	144519614,144519674;144519959,144520110;144520215,144520285;144520754,144520899	430	ncRNA	ZEB2-AS1	ZEB2 antisense RNA 1	100303491	0.758	0.675	1.316
	chrX	119466033	119469120	-	1.19466e+17	3088	ncRNA	SLC25A5-AS1	SLC25A5 antisense RNA 1	100303728	6.83	4.374	2.055
	chr5	65944805	65945573	-	6.59448e+15	769	pseudo	LOC100303749	LSM3 homolog, U6 small nuclear RNA associated (S. cerevisiae) pseudogene	100303749	0	0	0
CSRP2BP	chr20	18137855	18143169	+	18137855,18138051;18142208,18143169	1159	protein_coding	PET117	PET117 homolog (S. cerevisiae)	100303755	10.994	10.106	10.505
	chr17	1516919	1518096	+	1516919,1517093;1517718,1518096	554	ncRNA	PITPNA-AS1	PITPNA antisense RNA 1	100306951	27.191	21.312	21.212
	chr15	49156298	49158625	+	4.91563e+15	2328	pseudo	NDUFAF4P1	NADH dehydrogenase (ubiquinone) complex I, assembly factor 4 pseudogene 1	100306975	0.013	0.004	0.043
OTX2OS1	chr14	56813183	56930833	+	56813183,56813469;56897540,56897648;56898268,56898345;56928880,56930833	2428	ncRNA	OTX2-AS1	OTX2 antisense RNA 1 (head to head)	100309464	0	0	0
SPDYE2L	chr7	102650325	102662084	+	102650325,102650377;102651349,102652508;102653136,102653669;102654984,102655214;102656248,102656306;102657551,102657636;102659690,102660083;102660206,102660310;102661146,102662084	3561	protein_coding	SPDYE2B	speedy/RINGO cell cycle regulator family member E2B	100310812	0.001	0.021	0.026
	chr7	6031376	6036552	+	6031376,6031591;6032839,6032936;6035444,6036552	1423	protein_coding	ANKRD61	ankyrin repeat domain 61	100310846	0.165	0.053	0.135
MIR320B-2,MIRN320B2	chr1	224257004	224257141	-	2.24257e+17	138	ncRNA	MIR320B2	microRNA 320b-2	100313769	0.063	0.097	0.073
MIRN548K	chr11	70283955	70284070	+	7.0284e+15	116	ncRNA	MIR548K	microRNA 548k	100313770	0	0	0.174
hsa-mir-548f-2,MIR548F-2,MIRN548F2	chr2	212426263	212426360	-	2.12426e+17	98	ncRNA	MIR548F2	microRNA 548f-2	100313771	0	0	0
MIRN548M	chrX	95063141	95063226	-	9.50631e+15	86	ncRNA	MIR548M	microRNA 548m	100313772	0	0	0
MIR548H-2,MIRN548H2	chr16	11306440	11306527	-	1.13064e+15	88	ncRNA	MIR548H2	microRNA 548h-2	100313773	0	0	0
MIRN302E	chr11	7234766	7234837	+	72347667234837	72	ncRNA	MIR302E	microRNA 302e	100313774	0	0	0
hsa-mir-670	chr11	43559656	43559753	+	4.35597e+15	98	ncRNA	MIR670	microRNA 670	100313777	0.089	0	0
hsa-mir-759	chr13	52810050	52810140	+	5.28101e+15	91	ncRNA	MIR759	microRNA 759	100313778	0	0	0
	chr17	43444806	43444885	+	4.34448e+15	80	ncRNA	MIR2117	microRNA 2117	100313779	0.163	0	0
	chr9	94809962	94810057	+	9.481e+15	96	ncRNA	MIR2278	microRNA 2278	100313780	0	0	0
hsa-mir-718	chrX	154019920	154019989	-	1.5402e+17	70	ncRNA	MIR718	microRNA 718	100313781	0.373	0	0
MIR1255B-1,MIRN1255B1	chr4	36426366	36426428	-	3.64264e+15	63	ncRNA	MIR1255B1	microRNA 1255b-1	100313806	0	0	0
MIRN513B	chrX	147199044	147199127	-	1.47199e+17	84	ncRNA	MIR513B	microRNA 513b	100313822	0	0	0
MIRN663B	chr2	132256966	132257080	-	1.32257e+17	115	ncRNA	MIR663B	microRNA 663b	100313824	0	0	0
MIRN548O	chr7	102405742	102405855	-	1.02406e+17	114	ncRNA	MIR548O	microRNA 548o	100313829	0	0	0
MIR548H-1,MIRN548H1	chr14	64095024	64095125	-	6.4095e+15	102	ncRNA	MIR548H1	microRNA 548h-1	100313830	0.171	0	0
hsa-mir-1255b-2,MIR1255B-2,MIRN1255B2	chr1	167998660	167998726	+	1.67999e+17	67	ncRNA	MIR1255B2	microRNA 1255b-2	100313835	0	0	0
hsa-mir-762	chr16	30893903	30893985	+	3.08939e+15	83	ncRNA	MIR762	microRNA 762	100313837	153.618	144.241	59.166
hsa-mir-764	chrX	114639435	114639519	+	1.14639e+17	85	ncRNA	MIR764	microRNA 764	100313838	0	0	0
	chrX	150228004	150228083	+	1.50228e+17	80	ncRNA	MIR2114	microRNA 2114	100313839	0	0	0
	chr3	48316360	48316459	-	4.83164e+15	100	ncRNA	MIR2115	microRNA 2115	100313840	0	0	0
	chr10	12725254	12725353	-	1.27253e+15	100	ncRNA	MIR548Q	microRNA 548q	100313841	0	0	0
	chr13	24162416	24162504	+	2.41624e+15	89	ncRNA	MIR2276	microRNA 2276	100313842	0	0	0
hsa-mir-711	chr3	48578902	48578977	-	4.85789e+15	76	ncRNA	MIR711	microRNA 711	100313843	0.172	1.057	0.133
hsa-mir-548h-4,MIR548H-4,MIRN548H4	chr8	27048853	27048963	-	2.70489e+15	111	ncRNA	MIR548H4	microRNA 548h-4	100313884	0.039	0	0
	chr15	59171183	59171262	-	5.91712e+15	80	ncRNA	MIR2116	microRNA 2116	100313886	0	0	0.253
	chr5	93620696	93620788	-	9.36207e+15	93	ncRNA	MIR2277	microRNA 2277	100313887	8.323	3.552	2.934
hsa-mir-761	chr1	51836344	51836402	-	5.18363e+15	59	ncRNA	MIR761	microRNA 761	100313892	2.58	1.438	3.768
hsa-mir-548f-4,MIR548F-4,MIRN548F4	chr7	147378017	147378121	-	1.47378e+17	105	ncRNA	MIR548F4	microRNA 548f-4	100313895	0	0	0
MIR320D-1,MIRN320D1	chr13	40727828	40727875	-	4.07278e+15	48	ncRNA	MIR320D1	microRNA 320d-1	100313896	0	0	0
hsa-mir-548j,MIRN548J	chr22	26555212	26555323	-	2.65552e+15	112	ncRNA	MIR548J	microRNA 548j	100313914	0	0	0
hsa-mir-548e,MIRN548E	chr10	110988926	110989013	+	1.10989e+17	88	ncRNA	MIR548E	microRNA 548e	100313921	0	0	0
	chr5	55172262	55172353	-	5.51723e+15	92	ncRNA	MIR449C	microRNA 449c	100313923	0	0	0
hsa-mir-548g,MIRN548G	chr4	147344629	147344717	-	1.47345e+17	89	ncRNA	MIR548G	microRNA 548g	100313938	0	0	0
HOXA-AS6,HOXA13-AS1,NCRNA00213	chr7	27200421	27206520	+	27200421,27200521;27200623,27201681;27201836,27202638;27204712,27206520	3772	ncRNA	HOTTIP	HOXA distal transcript antisense RNA	100316868	0	0.002	0
	chr7	100572228	100573864	-	100572228,100572571;100572654,100572751;100572860,100573013;100573106,100573212;100573297,100573400;100573597,100573864	1075	protein_coding	SAP25	Sin3A-associated protein, 25kDa	100316904	1.659	1.964	9.728
	chr2	206115573	206116572	-	2.06116e+17	1000	pseudo	GCSHP3	glycine cleavage system protein H (aminomethyl carrier) pseudogene 3	100329109	7.658	4.665	1.051
	chrX	111876051	111903990	+	111876051,111876189;111876200,111876273;111881897,111882016;111895951,111896096;111896407,111896495;111901540,111903990	3019	protein_coding	TRPC5OS	TRPC5 opposite strand	100329135	0.007	0.006	0.02
	chr12	49389174	49392335	+	4.93892e+15	3162	pseudo	LOC100335030	FGFR1 oncogene partner 2 pseudogene	100335030	0.04	0.03	0.102
U70F	chr2	164687643	164687777	-	1.64688e+17	135	snoRNA	SNORA70F	small nucleolar RNA, H/ACA box 70F	100337591	0.451	0	0
	chr4	70133604	70146704	+	70133604,70133660;70136048,70136072;70139909,70139935;70141392,70141415;70141508,70141552;70142428,70142553;70143164,70143206;70146620,70146704	432	pseudo	CSN1S2BP	casein alpha s2-like B, pseudogene	100337616	0	0	0
NCRNA00102	chrX	2612991	2615347	-	2612991,2613696;2614717,2615347	1337	ncRNA	LINC00102	long intergenic non-protein coding RNA 102	100359394	0	0	0
CAF-1,CAF1,CAF1B,CAF1P150,P150	chr19	4402663	4443397	+	4402663,4402814;4405912,4405962;4408903,4409759;4418020,4418076;4422566,4422795;4423335,4423395;4423806,4423874;4428664,4428890;4429438,4429606;4429708,4429788;4430549,4430641;4431952,4432207;4433070,4433539;4442245,4442341;4442925,4443397	3343	protein_coding	CHAF1A	chromatin assembly factor 1, subunit A (p150)	10036	2.652	5.556	3.228
U70G	chr12	68627234	68627375	-	6.86272e+15	142	snoRNA	SNORA70G	small nucleolar RNA, H/ACA box 70G	100379132	0	0	0
U70D	chr16	71698567	71698701	-	7.16986e+15	135	snoRNA	SNORA70D	small nucleolar RNA, H/ACA box 70D	100379141	0	0	0
BA318C17.1,NCRNA00186	chr20	14884253	14929518	-	14884253,14884594;14888096,14888304;14904941,14906029;14929375,14929518	1784	ncRNA	MACROD2-AS1	MACROD2 antisense RNA 1	100379174	0.005	0	0
	chr4	1115197	1123164	-	1115197,1115409;1116264,1116410;1117148,1117273;1123118,1123164	533	pseudo	TMED11P	transmembrane emp24 protein transport domain containing 11, pseudogene	100379220	0.024	0	0.038
	chr19	44105339	44113183	-	44105339,44108337;44112822,44113183	3361	ncRNA	LOC100379224	uncharacterized LOC100379224	100379224	2.781	1.422	3.039
BOK-AS,BOKAS,NAToB,NCRNA00151	chr2	241544384	241559143	-	241544384,241544844;241558777,241559143	828	ncRNA	BOK-AS1	BOK antisense RNA 1	100379249	0.903	0.598	0.317
U70E	chr11	83041464	83041598	-	8.30415e+15	135	snoRNA	SNORA70E	small nucleolar RNA, H/ACA box 70E	100379250	0	0	0
NPPA-AS,NPPAAS	chr1	11840319	11847616	+	11840319,11841207;11843704,11844073;11845547,11845766;11847434,11847616	1662	ncRNA	NPPA-AS1	NPPA antisense RNA 1	100379251	2.151	0.808	1.125
	chr9	124658436	124698628	+	124658436,124658741;124698318,124698628	617	ncRNA	MIR181A2HG	MIR181A2 host gene (non-protein coding)	100379345	2.15	10.302	8.745
	chr11	117291346	117292143	+	1.17291e+17	798	ncRNA	BACE1-AS	BACE1 antisense RNA	100379571	3.259	3.412	1.254
BACH-1,BTBD24,C21orf41,NCRNA00258	chr21	29596040	29630747	+	29596040,29596778;29597570,29597694;29630539,29630747	1073	ncRNA	GRIK1-AS2	GRIK1 antisense RNA 2	100379661	0.085	0.179	0.311
ADPRT2,ADPRTL2,ADPRTL3,ARTD2,pADPRT-2,PARP-2	chr14	20343614	20357904	+	20343614,20343687;20344932,20345126;20345394,20345464;20346863,20346913;20350526,20350622;20351047,20351122;20352245,20352347;20354085,20354247;20354809,20354947;20355752,20355815;20355897,20356031;20356307,20356434;20356590,20356689;20357051,20357149;20357396,20357520;20357638,20357904	1887	protein_coding	PARP2	poly (ADP-ribose) polymerase 2	10038	10.179	7.13	11.24
MGR	chr1	203797523	203800462	+	2.03798e+17	2940	protein_coding	ZBED6	zinc finger, BED-type containing 6	100381270	0.667	0.131	0.213
ADPRT3,ADPRTL2,ADPRTL3,ARTD3,IRT1,PADPRT-3	chr3	51942286	51948867	+	51942286,51942708;51942930,51943046;51943349,51943538;51944089,51944217;51944390,51944578;51944778,51944910;51944998,51945224;51945495,51945644;51945853,51945939;51946166,51946343;51947740,51947895;51948311,51948867	2536	protein_coding	PARP3	poly (ADP-ribose) polymerase family, member 3	10039	13.629	11.628	10.83
CAD6,KCAD	chr5	31193655	31329146	+	31193655,31193886;31267346,31267701;31293962,31294256;31297289,31297408;31299464,31299631;31302111,31302298;31305174,31305427;31313318,31313454;31316208,31316329;31317375,31317492;31317673,31317924;31322818,31329146	8571	protein_coding	CDH6	cadherin 6, type 2, K-cadherin (fetal kidney)	1004	0.669	11.047	9.521
OK/KNS-CL.3,SRCASM	chr17	54900691	54961967	+	54900691,54900923;54903708,54903792;54905489,54905567;54906779,54906786;54912666,54912815;54913748,54913873;54914639,54914743;54915746,54915862;54930073,54930206;54936649,54936709;54937109,54937226;54938924,54939020;54947261,54947312;54949518,54949623;54950045,54950126;54960566,54960627;54961235,54961967	2348	protein_coding	TOM1L1	target of myb1 (chicken)-like 1	10040	21.627	15.201	10.07
HSD-34,HSD34,RNF36,Trif,-	chr15	44728988	44732851	+	44728988,44729552;44731363,44732851	2054	pseudo	LOC100419583	ring finger protein 4 pseudogene	100419583	9.815	28.715	21.281
	chr4	190064502	190067864	+	1.90065e+17	3363	ncRNA	DBET	D4Z4 binding element transcript (non-protein coding)	100419743	0.006	0.007	0.006
	chr10	37793938	37795175	-	3.77939e+15	1238	pseudo	ZNF33BP1	zinc finger protein 33B pseudogene 1	100419868	0.004	0.022	0.016
HMG2L1,HMGBCG,THC211630	chr22	35257345	35295807	+	35257345,35257557;35262323,35262421;35263078,35263226;35263796,35263874;35263982,35264096;35264648,35265603;35283962,35284043;35285997,35286061;35287347,35287452;35288238,35288407;35292992,35293114;35293607,35295807	4358	protein_coding	HMGXB4	HMG box domain containing 4	10042	4.208	3.559	3.105
	chr19	28435388	28727694	-	28435388,28436815;28436916,28437134;28437485,28437718;28461287,28461497;28466402,28466780;28722570,28722780;28724204,28724318;28724819,28724989;28726294,28726337;28727580,28727694	3127	pseudo	LOC100420587	SHC SH2-domain binding protein 1 pseudogene	100420587	0.053	0.003	0
	chr10	50021182	50067803	-	50021182,50021467;50048202,50048333;50050532,50050633;50054638,50054724;50059101,50059273;50061478,50061596;50066526,50067803	2177	pseudo	FAM21EP	family with sequence similarity 21, member A pseudogene	100421577	0.206	0.082	0.065
	chr1	163421070	163423191	-	1.63421e+17	2122	pseudo	LOC100422212	eukaryotic translation initiation factor 3, subunit J pseudogene	100422212	0	0	0
	chr15	51918963	51924120	-	51918963,51919143;51922716,51922908;51924040,51924120	455	pseudo	LOC100422556	Leo1, Paf1/RNA polymerase II complex component, homolog (S. cerevisiae) pseudogene	100422556	0.277	0.206	0.4
	chr6	106717452	106787425	-	106717452,106718242;106724567,106724660;106725342,106725389;106733982,106734077;106735298,106735418;106739701,106739770;106787259,106787425	1387	ncRNA	LOC100422737	uncharacterized LOC100422737	100422737	0.169	0.048	0.066
	chr6	154853360	154853436	+	1.54853e+17	77	ncRNA	MIR1273C	microRNA 1273c	100422821	0	0	0
	chr11	81890741	81890836	-	8.18907e+15	96	ncRNA	MIR4300	microRNA 4300	100422823	0	0	0
	chr2	177255945	177256010	-	1.77256e+17	66	ncRNA	MIR3128	microRNA 3128	100422824	0	0	0
	chr11	46451807	46451887	+	4.64518e+15	81	ncRNA	MIR3160-2	microRNA 3160-2	100422825	0	0.055	0
	chr4	7460028	7460118	+	74600287460118	91	ncRNA	MIR4274	microRNA 4274	100422826	0	0	0
	chr11	46451805	46451889	-	4.64518e+15	85	ncRNA	MIR3160-1	microRNA 3160-1	100422827	0	0.053	0
	chr8	27886039	27886116	-	2.7886e+15	78	ncRNA	MIR4287	microRNA 4287	100422828	0	0	0
	chr18	44970082	44970166	-	4.49701e+15	85	ncRNA	MIR4319	microRNA 4319	100422829	0	0	0
hsa-mir-1302-2,MIRN1302-2	chr15	101960459	101960596	-	1.0196e+17	138	ncRNA	MIR1302-9	microRNA 1302-9	100422831	0	0	0
JFY-1,JFY1,PUMA	chr19	47226944	47227019	-	4.72269e+15	76	ncRNA	MIR3191	microRNA 3191	100422832	0.172	0.998	0.399
	chr19	18282077	18282161	+	1.82821e+15	85	ncRNA	MIR3188	microRNA 3188	100422833	0.256	0	0.119
hsa-mir-1302-2,MIRN1302-2	chr19	71973	72110	+	7197372110	138	ncRNA	MIR1302-10	microRNA 1302-10	100422834	0	0	0
	chr17	1022476	1022559	-	10224761022559	84	ncRNA	MIR3183	microRNA 3183	100422835	0	0	0.12
	chr16	18402178	18402271	-	1.84022e+15	94	ncRNA	MIR3180-3	microRNA 3180-3	100422836	0	0	0
	chr14	101030052	101030129	+	1.0103e+17	78	ncRNA	MIR1193	microRNA 1193	100422837	0	0	0
	chr1	170151378	170151462	-	1.70151e+17	85	ncRNA	MIR3119-1	microRNA 3119-1	100422839	0	0	0
	chr18	6374361	6374425	-	63743616374425	65	ncRNA	MIR4317	microRNA 4317	100422840	0	0	0
	chr15	90006755	90006841	+	9.00068e+15	87	ncRNA	MIR3174	microRNA 3174	100422841	0.05	0	0
miR-24-1,MIR189,MIRN24-1,miRNA24-1	chr9	95086014	95086094	-	9.5086e+15	81	ncRNA	MIR3074	microRNA 3074	100422842	3.436	6.393	9.106
	chr10	14383200	14383277	-	1.43832e+15	78	ncRNA	MIR4293	microRNA 4293	100422843	0	0	0
	GL000009.2	81325	81399	-	8132581399	75	ncRNA	MIR3118-3	microRNA 3118-3	100422844	0	0	0
hsa-mir-1233,hsa-mir-1233-1,MIR1233,MIRN1233	chr15	34528290	34528371	-	3.45283e+15	82	ncRNA	MIR1233-2	microRNA 1233-2	100422845	0.265	0	0
	chr11	69083176	69083258	+	6.90832e+15	83	ncRNA	MIR3164	microRNA 3164	100422846	0	0	0
	chrX	147250151	147250230	-	1.4725e+17	80	ncRNA	MIR514B	microRNA 514b	100422847	0	0	0
	chr7	63621090	63621169	+	6.36211e+15	80	ncRNA	MIR4283-2	microRNA 4283-2	100422848	0	0	0
	chr4	173268160	173268233	+	1.73268e+17	74	ncRNA	MIR548T	microRNA 548t	100422849	0	0	0
	chr8	17681578	17681657	-	1.76816e+15	80	ncRNA	MIR548V	microRNA 548v	100422850	0	0	0
	chr17	77396984	77397054	-	7.7397e+15	71	ncRNA	MIR4316	microRNA 4316	100422851	0	0	0
	chr16	83508346	83508408	+	8.35083e+15	63	ncRNA	MIR3182	microRNA 3182	100422853	0	0	0.321
	chr19	813584	813653	+	813584813653	70	ncRNA	MIR3187	microRNA 3187	100422854	0.124	1.02	1.155
	chr11	113450023	113450088	-	1.1345e+17	66	ncRNA	MIR4301	microRNA 4301	100422855	0	0	0
	chr1	241132272	241132346	+	2.41132e+17	75	ncRNA	MIR3123	microRNA 3123	100422856	0	0	0
	chr18	37657135	37657215	+	3.76571e+15	81	ncRNA	MIR4318	microRNA 4318	100422857	0	0	0
	chr7	102293110	102293187	+	1.02293e+17	78	ncRNA	MIR4285	microRNA 4285	100422858	0	0	0
	chr3	69048958	69049035	-	6.9049e+15	78	ncRNA	MIR3136	microRNA 3136	100422859	0.167	0	0
	chr9	136830957	136831023	+	1.36831e+17	67	ncRNA	MIR4292	microRNA 4292	100422860	1.558	1.865	1.508
	chr13	99643059	99643149	+	9.96431e+15	91	ncRNA	MIR4306	microRNA 4306	100422861	0	0	0.222
	chr2	11767444	11767525	+	1.17674e+15	82	ncRNA	MIR548S	microRNA 548s	100422862	0	0	0
	chr2	109141490	109141588	-	1.09141e+17	99	ncRNA	MIR4265	microRNA 4265	100422863	0	0	0
	chr3	124732439	124732516	+	1.24732e+17	78	ncRNA	MIR544B	microRNA 544b	100422864	0.112	0	0
	chr18	50126499	50126563	-	5.01265e+15	65	ncRNA	MIR4320	microRNA 4320	100422865	0	0	0
	chr1	23044305	23044372	+	2.30443e+15	68	ncRNA	MIR3115	microRNA 3115	100422866	0	0	0
	chr10	130962588	130962668	-	1.30963e+17	81	ncRNA	MIR378C	microRNA 378c	100422867	0	0	0
	chr3	15496239	15496308	-	1.54962e+15	70	ncRNA	MIR4270	microRNA 4270	100422868	0	0	0
	chr9	18573306	18573379	+	1.85733e+15	74	ncRNA	MIR3152	microRNA 3152	100422869	0	0	0
	chr16	14911220	14911313	+	1.49112e+15	94	ncRNA	MIR3180-1		100422870	0	0	0
	chr1	66628440	66628517	+	6.66284e+15	78	ncRNA	MIR3117	microRNA 3117	100422871	0.446	0	0
TMSA,hsa-mir-1244,hsa-mir-1244-1,MIR1244,MIRN1244	chr2	231713314	231713398	+	2.31713e+17	85	ncRNA	MIR1244-3	microRNA 1244-3	100422872	207.406	274.815	731.679
	chr10	129843299	129843374	-	1.29843e+17	76	ncRNA	MIR4297	microRNA 4297	100422873	0.057	0	0.133
	chr5	31936102	31936159	-	3.19361e+15	58	ncRNA	MIR4279	microRNA 4279	100422874	0	0	0
	chr20	18470615	18470691	+	1.84706e+15	77	ncRNA	MIR3192	microRNA 3192	100422875	0.056	0	0
	chr8	29957272	29957348	-	2.99573e+15	77	ncRNA	MIR3148	microRNA 3148	100422876	0	0	0
	chrX	153981098	153981176	-	1.53981e+17	79	ncRNA	MIR3202-2	microRNA 3202-2	100422877	0	0	0
	chr13	41101019	41101100	-	4.1101e+15	82	ncRNA	MIR3168	microRNA 3168	100422878	0.053	0	0
	chr1	248826377	248826443	+	2.48826e+17	67	ncRNA	MIR3124	microRNA 3124	100422879	0.649	0.2	0
	chr11	59595077	59595158	-	5.95951e+15	82	ncRNA	MIR3162	microRNA 3162	100422880	0	0	0
	chr13	98208524	98208600	+	9.82085e+15	77	ncRNA	MIR3170	microRNA 3170	100422881	0	0	0
mir-214,MIRN214,miRNA214,DNM3-AS1,MIR199A2HG	chr1	172138808	172138888	+	1.72139e+17	81	ncRNA	MIR3120	microRNA 3120	100422882	3.006	4.519	10.229
	chr20	57321502	57321591	-	5.73215e+15	90	ncRNA	MIR4325	microRNA 4325	100422883	0	0	0
	chr6	57390132	57390212	+	5.73901e+15	81	ncRNA	MIR548U	microRNA 548u	100422884	0	0	0
TMSA,hsa-mir-1244,hsa-mir-1244-1,MIR1244,MIRN1244	chr12	12111952	12112036	+	1.2112e+15	85	ncRNA	MIR1244-2	microRNA 1244-2	100422885	1.484	1.943	3.447
	chr16	16300159	16300242	+	1.63002e+15	84	ncRNA	MIR3179-2	microRNA 3179-2	100422886	0	0	0
	chr5	87114879	87114954	-	8.71149e+15	76	ncRNA	MIR4280	microRNA 4280	100422887	0	0	0
	chr2	79649294	79649359	-	7.96493e+15	66	ncRNA	MIR4264	microRNA 4264	100422888	0	0	0
	chr20	51452905	51452977	-	5.14529e+15	73	ncRNA	MIR3194	microRNA 3194	100422889	0	0	0
	chr21	13644775	13644850	-	1.36448e+15	76	miRNA			100422890	0	0	0
	chr21	30375294	30375378	-	3.03753e+15	85	ncRNA	MIR4327	microRNA 4327	100422891	0	0	0
	chr10	96064315	96064399	-	9.60643e+15	85	ncRNA	MIR3157	microRNA 3157	100422892	0	0	0
	chr9	128244947	128245030	-	1.28245e+17	84	ncRNA	MIR3154	microRNA 3154	100422893	0	0.053	0
	chr1	209623444	209623510	-	2.09623e+17	67	ncRNA	MIR4260	microRNA 4260	100422894	4.803	145.508	26.091
	chr10	48985512	48985587	-	4.89855e+15	76	ncRNA	MIR4294	microRNA 4294	100422895	0	0	0
	chr4	152489327	152489416	-	1.52489e+17	90	ncRNA	MIR3140	microRNA 3140	100422896	0	0	0
	chr12	25874020	25874079	-	2.5874e+15	60	ncRNA	MIR4302	microRNA 4302	100422897	0	0	0
	chr1	37161563	37161634	+	3.71616e+15	72	ncRNA	MIR4255	microRNA 4255	100422898	0	0	0
JFY-1,JFY1,PUMA	chr19	47226942	47227021	+	4.72269e+15	80	ncRNA	MIR3190	microRNA 3190	100422899	0.163	0.949	0.379
	chr10	101601417	101601497	+	1.01601e+17	81	ncRNA	MIR3158-1	microRNA 3158-1	100422900	0.054	0.055	0
hsa-mir-3135a,MIR3135	chr3	20137565	20137641	+	2.01376e+15	77	ncRNA	MIR3135A	microRNA 3135a	100422901	0	0.058	0
	chr1	62078786	62078859	+	6.20788e+15	74	ncRNA	MIR3116-1	microRNA 3116-1	100422902	0	0	0
	chr8	28505116	28505182	-	2.85051e+15	67	ncRNA	MIR4288	microRNA 4288	100422903	0	0	0
	chr20	31607186	31607240	+	3.16072e+15	55	ncRNA	MIR3193	microRNA 3193	100422904	1.107	0	0.184
	chr15	66040233	66040332	+	6.60402e+15	100	ncRNA	MIR4311	microRNA 4311	100422905	0	0	0
	chr15	21843750	21843824	+	2.18438e+15	75	miRNA			100422906	0	0	0
	chr18	14830166	14830242	+	1.48302e+15	77	ncRNA	MIR3156-2	microRNA 3156-2	100422907	0	0	0
	chr2	189133036	189133111	-	1.89133e+17	76	ncRNA	MIR3129	microRNA 3129	100422908	0	0	0
	chr10	112634170	112634254	+	1.12634e+17	85	ncRNA	MIR4295	microRNA 4295	100422909	0	0	0
	chr9	127785918	127786007	+	1.27786e+17	90	ncRNA	MIR2861	microRNA 2861	100422910	3.769	3.273	1.347
	chrX	50010672	50010750	+	5.00107e+15	79	ncRNA	MIR500B	microRNA 500b	100422911	0	0	0
	chr22	30731557	30731641	+	3.07316e+15	85	ncRNA	MIR3200	microRNA 3200	100422912	0	0	0
	chr19	46709293	46709345	-	4.67093e+15	53	ncRNA	MIR320E	microRNA 320e	100422913	0.082	0.421	2.288
	chr1	22863159	22863226	-	2.28632e+15	68	ncRNA	MIR4253	microRNA 4253	100422914	2.75	2.232	0
hsa-mir-338,MIRN338	chr17	81125877	81125955	+	8.11259e+15	79	ncRNA	MIR3065	microRNA 3065	100422915	0.055	0.226	0.128
	chr22	48274364	48274415	+	4.82744e+15	52	ncRNA	MIR3201	microRNA 3201	100422916	0	0	0
	chr7	56955785	56955864	-	5.69558e+15	80	ncRNA	MIR4283-1	microRNA 4283-1	100422917	0	0	0
	chr11	126988458	126988542	-	1.26988e+17	85	ncRNA	MIR3167	microRNA 3167	100422918	0	0	0
hsa-mir-1302-2,MIRN1302-2	chr9	30144	30281	+	3014430281	138	ncRNA	MIR1302-11	microRNA 1302-11	100422919	0	0	0
	chr21	18686090	18686164	-	1.86861e+15	75	ncRNA	MIR548X	microRNA 548x	100422920	0	0	0
hsa-mir-1972,hsa-mir-1972-1,MIR1972	chr16	70030346	70030422	+	7.00303e+15	77	ncRNA	MIR1972-2	microRNA 1972-2	100422922	0.226	0	0
	chr16	26025237	26025310	+	2.60252e+15	74	ncRNA	MIR548W	microRNA 548w	100422923	0	0	0
	chr12	97995383	97995448	-	9.79954e+15	66	ncRNA	MIR4303	microRNA 4303	100422924	0	0	0
	chr19	10230413	10230485	+	1.02304e+15	73	ncRNA	MIR4322	microRNA 4322	100422925	0	0.306	0.277
	chr3	195134506	195134580	-	1.95135e+17	75	ncRNA	MIR3137	microRNA 3137	100422926	0	0	0
	chr9	93819357	93819421	+	9.38194e+15	65	ncRNA	MIR4291	microRNA 4291	100422927	0	0	0
	chr2	96798278	96798353	+	9.67983e+15	76	ncRNA	MIR3127	microRNA 3127	100422928	0	0	0
	chr2	10192614	10192671	-	1.01926e+15	58	ncRNA	MIR4261	microRNA 4261	100422929	0	0	0
	chrX	151168222	151168326	+	1.51168e+17	105	ncRNA	MIR4330	microRNA 4330	100422930	0	0	0
	chr12	123010667	123010728	-	1.23011e+17	62	ncRNA	MIR4304	microRNA 4304	100422931	0.21	0	0
	chrX	78901194	78901249	-	7.89012e+15	56	ncRNA	MIR4328	microRNA 4328	100422932	0	0	0
	chr3	10330229	10330285	+	1.03302e+15	57	ncRNA	MIR378B	microRNA 378b	100422933	0	0	0
	chr6	27147626	27147688	+	2.71476e+15	63	ncRNA	MIR3143	microRNA 3143	100422934	0	0	0
	chr15	20832795	20832869	+	2.08328e+15	75	ncRNA	MIR3118-4	microRNA 3118-4	100422935	0	0	0
	chr9	89312225	89312306	+	8.93122e+15	82	ncRNA	MIR3153	microRNA 3153	100422936	0.424	0	0
	chr4	28819582	28819668	+	2.88196e+15	87	ncRNA	MIR4275	microRNA 4275	100422937	0	0	0
	chr5	160474444	160474525	+	1.60474e+17	82	ncRNA	MIR3142	microRNA 3142	100422938	0	0	0
	chr7	57405025	57405090	+	5.7405e+15	66	ncRNA	MIR3147	microRNA 3147	100422939	0	0	0
	chr13	39664034	39664135	-	3.9664e+15	102	ncRNA	MIR4305	microRNA 4305	100422940	0	0	0
	chr3	67225464	67225527	+	6.72255e+15	64	ncRNA	MIR4272	microRNA 4272	100422941	0	0	0
	chr2	241477905	241477982	+	2.41478e+17	78	ncRNA	MIR3133	microRNA 3133	100422942	0	0	0
	chr19	18386562	18386634	+	1.83866e+15	73	ncRNA	MIR3189	microRNA 3189	100422943	0	4.708	4.014
	chr17	81451104	81451188	-	8.14511e+15	85	ncRNA	MIR3186	microRNA 3186	100422944	0.409	0.105	0.119
	chr20	63286808	63286866	+	6.32868e+15	59	ncRNA	MIR4326	microRNA 4326	100422945	0	0.303	0.171
	chr1	62078789	62078856	-	6.20788e+15	68	ncRNA	MIR3116-2	microRNA 3116-2	100422946	0	0	0
	chr1	212077613	212077685	+	2.12078e+17	73	ncRNA	MIR3122	microRNA 3122	100422947	0	0	0
	chr7	73711317	73711397	+	7.37113e+15	81	ncRNA	MIR4284	microRNA 4284	100422948	0	0	0
	KI270706.1	45989	46061	+	4598946061	73	ncRNA	MIR3118-2	microRNA 3118-2	100422949	0.417	0.245	0
	chr5	154596012	154596072	-	1.54596e+17	61	ncRNA	MIR3141	microRNA 3141	100422950	0	0	0
	chr6	120015179	120015257	+	1.20015e+17	79	ncRNA	MIR3144	microRNA 3144	100422951	0	0	0
	chr3	49274120	49274186	+	4.92741e+15	67	ncRNA	MIR4271	microRNA 4271	100422952	6.231	7.728	7.088
	chr11	72072228	72072302	-	7.20722e+15	75	ncRNA	MIR3165	microRNA 3165	100422953	0.058	0	0
	chr14	102539644	102539726	+	1.0254e+17	83	ncRNA	MIR4309	microRNA 4309	100422954	0	0	0
	chr3	75738280	75738363	+	7.57383e+15	84	ncRNA	MIR4273	microRNA 4273	100422955	0.569	0	0
	chr16	16309879	16309966	+	1.63099e+15	88	ncRNA	MIR3180-2	microRNA 3180-2	100422956	0	0	0
	chr2	219058688	219058750	-	2.19059e+17	63	ncRNA	MIR3131	microRNA 3131	100422957	0.138	0	0
	chr2	219906502	219906565	-	2.19907e+17	64	ncRNA	MIR4268	microRNA 4268	100422959	0	0	0
	chr16	14901508	14901591	+	1.49015e+15	84	ncRNA	MIR3179-1		100422960	0	0	0
hsa-mir-6080	chr17	64822030	64822102	-	6.4822e+15	73	ncRNA	MIR4315-2	microRNA 4315-2	100422961	3.336	1.773	1.246
	chr5	176629439	176629500	-	1.76629e+17	62	ncRNA	MIR4281	microRNA 4281	100422962	0	0	0
	chr9	90023441	90023535	-	9.00234e+15	95	ncRNA	MIR4290	microRNA 4290	100422963	0	0	0
MIR3150	chr8	95072914	95072993	+	9.50729e+15	80	ncRNA	MIR3150A	microRNA 3150a	100422964	0	0	0
	chr2	27996367	27996449	+	2.79964e+15	83	ncRNA	MIR4263	microRNA 4263	100422965	0.734	0.968	0.365
	chr5	1708785	1708868	-	17087851708868	84	ncRNA	MIR4277	microRNA 4277	100422966	0	0	0
	chr7	19705358	19705436	-	1.97054e+15	79	ncRNA	MIR3146	microRNA 3146	100422967	0	0	0
	chr1	3127975	3128035	+	31279753128035	61	ncRNA	MIR4251	microRNA 4251	100422968	0.143	0	0
	chr17	37033745	37033813	+	3.70337e+15	69	ncRNA	MIR2909		100422969	0	0.194	0
	chr1	10227718	10227803	+	1.02277e+15	86	ncRNA	MIR1273D	microRNA 1273d	100422970	0	0	0
	chr15	68801850	68801925	-	6.88019e+15	76	ncRNA	MIR4312	microRNA 4312	100422971	0	0	0
	chr13	61199798	61199880	-	6.11998e+15	83	ncRNA	MIR3169	microRNA 3169	100422973	0	0	0
	chr16	2531922	2532005	-	25319222532005	84	ncRNA	MIR3178	microRNA 3178	100422974	1.087	0.053	0.12
	chr1	6429834	6429896	-	64298346429896	63	ncRNA	MIR4252	microRNA 4252	100422975	0	0	0
	chr1	112461770	112461833	-	1.12462e+17	64	ncRNA	MIR4256	microRNA 4256	100422976	0	0.209	0
hsa-mir-1184,hsa-mir-1184-1,MIR1184,MIRN1184	chrX	155457517	155457615	+	1.55458e+17	99	ncRNA	MIR1184-3	microRNA 1184-3	100422977	0.044	0.045	0
	chr17	48724408	48724475	-	4.87244e+15	68	ncRNA	MIR3185	microRNA 3185	100422978	0	0.197	0
	chr19	49308797	49308868	-	4.93088e+15	72	ncRNA	MIR4324	microRNA 4324	100422979	0.846	0	0.14
	chr19	42133445	42133513	-	4.21334e+15	69	ncRNA	MIR4323	microRNA 4323	100422980	0	0	0
	chr14	95137919	95137986	-	9.51379e+15	68	ncRNA	MIR3173	microRNA 3173	100422981	0	0	0
	chr8	10666978	10667070	+	1.0667e+15	93	ncRNA	MIR4286	microRNA 4286	100422982	0	0	0
	chr17	8088056	8088147	+	80880568088147	92	ncRNA	MIR4314	microRNA 4314	100422983	0	0	0
	chr14	54878113	54878193	-	5.48781e+15	81	ncRNA	MIR4308	microRNA 4308	100422984	0	0	0
hsa-mir-1184,hsa-mir-1184-1,MIR1184,MIRN1184	chrX	155383100	155383198	-	1.55383e+17	99	ncRNA	MIR1184-2	microRNA 1184-2	100422985	0.088	0.09	0
	chr2	12737367	12737444	+	1.27374e+15	78	ncRNA	MIR3125	microRNA 3125	100422986	0	0	0
	chrX	153981097	153981177	+	1.53981e+17	81	ncRNA	MIR3202-1	microRNA 3202-1	100422987	0	0	0
	chr10	45164014	45164088	+	4.5164e+15	75	ncRNA	MIR3156-1	microRNA 3156-1	100422988	0	0	0
hsa-mir-3155a,MIR3155,hsa-mir-3155b	chr10	6152196	6152277	+	61521966152277	82	ncRNA	MIR3155A	microRNA 3155a	100422989	0	0	0.616
	chr3	15697298	15697371	-	1.56973e+15	74	ncRNA	MIR3134	microRNA 3134	100422990	0.118	0	0
	chr11	96341438	96341526	+	9.63414e+15	89	ncRNA	MIR1260B	microRNA 1260b	100422991	1.319	1.455	0.795
	chr8	103154614	103154689	+	1.03155e+17	76	ncRNA	MIR3151	microRNA 3151	100422992	0	0.117	0
MIR3130-3,MIR3130-4	chr2	206783234	206783308	-	2.06783e+17	75	ncRNA	MIR3130-1	microRNA 3130-1	100422993	0	0	0
	chr2	110069961	110070042	-	1.1007e+17	82	ncRNA	MIR4267	microRNA 4267	100422994	0	0	0
	chr15	92904399	92904475	+	9.29044e+15	77	ncRNA	MIR3175	microRNA 3175	100422995	0	0	0.131
	chr2	11836933	11836986	-	1.18369e+15	54	ncRNA	MIR4262	microRNA 4262	100422996	0	0	0
	chr1	150551929	150552014	+	1.50552e+17	86	ncRNA	MIR4257	microRNA 4257	100422997	0.202	0.26	0
	chr22	27920526	27920611	+	2.79205e+15	86	ncRNA	MIR3199-2	microRNA 3199-2	100422998	0	0	0
	chr5	6827853	6827921	-	68278536827921	69	ncRNA	MIR4278	microRNA 4278	100422999	0	0	0
	chr11	48096782	48096858	+	4.80968e+15	77	ncRNA	MIR3161	microRNA 3161	100423000	0	0	0
	chr6	138435213	138435294	-	1.38435e+17	82	ncRNA	MIR3145	microRNA 3145	100423001	0	0	0
MIR3130-3,MIR3130-4	chr2	206783234	206783308	+	2.06783e+17	75	ncRNA	MIR3130-2	microRNA 3130-2	100423002	0	0	0
hsa-mir-423,MIRN423	chr17	30117086	30117160	-	3.01171e+15	75	ncRNA	MIR3184	microRNA 3184	100423003	0.58	0.238	0.943
hsa-mir-6080	chr17	45475363	45475435	-	4.54754e+15	73	ncRNA	MIR4315-1		100423004	1.847	0.55	0.554
	chr6	72967687	72967753	-	7.29677e+15	67	ncRNA	MIR4282	microRNA 4282	100423005	0.13	0	0
	chr16	18411894	18411977	-	1.84119e+15	84	ncRNA	MIR3179-3	microRNA 3179-3	100423006	0	0	0
	GL000008.2	131855	131929	+	131855131929	75	ncRNA	MIR3118-1	microRNA 3118-1	100423008	0	0	0
	chrX	112780718	112780788	-	1.12781e+17	71	ncRNA	MIR4329	microRNA 4329	100423009	0	0	0
	chr1	170151378	170151462	+	1.70151e+17	85	ncRNA	MIR3119-2	microRNA 3119-2	100423010	0	0	0
	chr4	10078611	10078692	-	1.00786e+15	82	ncRNA	MIR3138	microRNA 3138	100423011	0.053	0.054	0.246
	chr16	1734985	1735066	+	17349851735066	82	ncRNA	MIR3177	microRNA 3177	100423012	0	0	0
	chr15	41866495	41866551	-	4.18665e+15	57	ncRNA	MIR4310	microRNA 4310	100423013	0	0	0
	chr20	63238779	63238842	+	6.32388e+15	64	ncRNA	MIR3196	microRNA 3196	100423014	0	0	0
	chr9	88745836	88745905	-	8.87458e+15	70	ncRNA	MIR4289	microRNA 4289	100423015	0	0	0
	chr11	18387787	18387860	+	1.83878e+15	74	ncRNA	MIR3159	microRNA 3159	100423016	0	0	0
	chr4	143343460	143343535	+	1.43343e+17	76	ncRNA	MIR3139	microRNA 3139	100423017	0	0	0
	chr21	13406384	13406460	-	1.34064e+15	77	ncRNA	MIR3156-3	microRNA 3156-3	100423018	0	0	0
	chr14	26908642	26908725	+	2.69086e+15	84	ncRNA	MIR4307	microRNA 4307	100423019	0	0	0
	chr1	154975693	154975783	+	1.54976e+17	91	ncRNA	MIR4258	microRNA 4258	100423020	0.573	0.147	0.444
	chr11	1859464	1859536	-	18594641859536	73	ncRNA	MIR4298	microRNA 4298	100423021	0	0	0
	chr21	41167557	41167629	+	4.11676e+15	73	ncRNA	MIR3197	microRNA 3197	100423023	0.536	0.245	0
MIR3198	chr22	17764180	17764259	-	1.77642e+15	80	ncRNA	MIR3198-1	microRNA 3198-1	100423025	0.109	0.056	0.253
	chr11	11656651	11656722	-	1.16567e+15	72	ncRNA	MIR4299	microRNA 4299	100423026	0	0	0
	chr2	109313571	109313625	-	1.09314e+17	55	ncRNA	MIR4266	microRNA 4266	100423027	0	0	0
	chr1	31758660	31758735	-	3.17587e+15	76	ncRNA	MIR4254	microRNA 4254	100423028	0	0	0
	chr11	66934434	66934506	-	6.69344e+15	73	ncRNA	MIR3163	microRNA 3163	100423029	0	0.122	0
	chr2	69103682	69103755	+	6.91037e+15	74	ncRNA	MIR3126	microRNA 3126	100423030	0	0	0
MIF,MIS	chr19	2250639	2250718	+	22506392250718	80	ncRNA	MIR4321	microRNA 4321	100423031	1.739	1.395	2.652
	chr1	180438314	180438390	-	1.80438e+17	77	ncRNA	MIR3121	microRNA 3121	100423032	0	0	0
	chr10	101601417	101601497	-	1.01601e+17	81	ncRNA	MIR3158-2	microRNA 3158-2	100423033	0.054	0.055	0
	chr22	27920525	27920612	-	2.79205e+15	88	ncRNA	MIR3199-1	microRNA 3199-1	100423034	0	0	0
	chr15	75762215	75762315	-	7.57622e+15	101	ncRNA	MIR4313	microRNA 4313	100423035	0	0	0
	chr2	207109987	207110073	-	2.0711e+17	87	ncRNA	MIR2355	microRNA 2355	100423036	0	0	0
	chr16	543277	543366	+	543277543366	90	ncRNA	MIR3176	microRNA 3176	100423037	0	0	0
	chr2	219549073	219549147	-	2.19549e+17	75	ncRNA	MIR3132	microRNA 3132	100423039	0	0.06	0
	chr11	88176502	88176593	+	8.81765e+15	92	ncRNA	MIR3166	microRNA 3166	100423040	0	0	0
	chr10	125032783	125032870	-	1.25033e+17	88	ncRNA	MIR4296	microRNA 4296	100423041	0	0	0
	chr4	174423795	174423864	+	1.74424e+17	70	ncRNA	MIR4276	microRNA 4276	100423042	0	0	0
	chr2	239305462	239305545	+	2.39305e+17	84	ncRNA	MIR4269	microRNA 4269	100423043	0.155	0	0
	chr22	22887780	22895834	+	22887780,22888259;22893700,22893818;22895375,22895834	1059	protein_coding	IGLL5	immunoglobulin lambda-like polypeptide 5	100423062	0.632	0.464	318.971
	chr22	35299275	35347994	+	35299275,35299378;35299804,35299980;35317877,35317961;35321959,35322037;35322999,35323177;35323496,35323630;35323768,35323914;35327271,35327387;35330347,35330480;35332981,35333014;35333404,35333497;35334328,35334448;35338713,35338788;35345725,35345784;35346930,35346972;35347055,35347994	2525	protein_coding	TOM1	target of myb1 (chicken)	10043	32.299	29.889	29.277
NKp65	chr12	9881489	9895833	+	9881489,9881665;9884934,9885032;9888733,9888780;9893020,9893168;9893429,9893541;9895689,9895833	731	protein_coding	KLRF2	killer cell lectin-like receptor subfamily F, member 2	100431172	0.012	0.14	0
CHAT,NSP3,PRO34088,SHEP1	chr9	127738317	127778769	-	127738317,127738921;127739682,127739888;127740258,127740369;127741788,127741959;127742849,127742964;127744564,127745099;127747147,127747271;127749211,127749665;127751172,127751300;127755079,127755304;127761611,127761650;127762121,127762440;127766901,127767301;127771186,127771369;127773990,127774467;127778591,127778769	4285	protein_coding	SH2D3C	SH2 domain containing 3C	10044	5.541	15.535	15.691
NSP1	chr19	6752160	6767512	-	6752160,6752753;6753456,6753641;6754052,6754448;6754616,6754731;6754831,6755315;6759594,6759670;6760638,6760987;6763680,6763816;6767387,6767512	2468	protein_coding	SH2D3A	SH2 domain containing 3A	10045	6.828	11.934	12.393
CG1,CXorf6,F18,HYSP2	chrX	150361422	150514178	+	150361422,150361699;150362817,150362886;150363278,150363530;150445454,150445612;150462772,150462846;150469745,150471490;150473680,150473802;150503274,150503517;150509962,150510046;150512004,150514178	5208	protein_coding	MAMLD1	mastermind-like domain containing 1	10046	0.517	3.987	2.852
	chr13	32496206	32498492	-	3.24962e+15	2287	pseudo	MINOS1P1	mitochondrial inner membrane organizing system 1 pseudogene 1	100462953	0.006	0.01	0.018
HN1,HN2	chr17	22523111	22524665	+	2.25231e+15	1555	protein_coding	MTRNR2L1	MT-RNR2-like 1	100462977	0	0.014	0.019
HN2,HN8	chr5	80650000	80651035	-	8.065e+15	1036	protein_coding	MTRNR2L2	MT-RNR2-like 2	100462981	0	0.004	0
HN3	chr20	57358440	57359822	-	5.73584e+15	1383	protein_coding	MTRNR2L3	MT-RNR2-like 3	100462983	0	0	0
HN4	chr16	3371053	3372283	-	33710533372283	1231	protein_coding	MTRNR2L4	MT-RNR2-like 4	100463285	0.018	0.007	0
HN5	chr10	55598990	55600728	+	5.5599e+15	1739	protein_coding	MTRNR2L5	MT-RNR2-like 5	100463289	0.003	0	0.012
HN6	chr7	142666299	142667693	+	1.42666e+17	1395	protein_coding	MTRNR2L6		100463482	0	0	0
HN2,HN8	chr11	10507887	10509176	-	1.05079e+15	1290	protein_coding	MTRNR2L8	MT-RNR2-like 8	100463486	0.017	0.003	0.008
HN9	chr6	61574103	61574629	+	6.15741e+15	527	protein_coding	MTRNR2L9	MT-RNR2-like 9 (pseudogene)	100463487	0	0	0
HN10	chrX	55181391	55182511	-	5.51814e+15	1121	protein_coding	MTRNR2L10	MT-RNR2-like 10	100463488	0	0	0
CRES,CTES5	chr20	23491101	23496018	+	23491101,23491409;23491525,23491898;23492958,23493071;23495831,23496018	985	protein_coding	CST8	cystatin 8 (cystatin-related epididymal specific)	10047	0	0	0
BPM-L,BPM90,RanBP7,RANBPM	chr6	13621498	13711564	-	13621498,13622492;13625653,13625764;13632370,13632521;13634431,13634552;13637808,13637955;13639563,13639753;13641199,13641307;13642479,13642591;13644545,13644729;13652659,13652681;13657109,13657276;13658780,13658832;13696785,13696896;13710729,13710838;13710935,13711564	3223	protein_coding	RANBP9	RAN binding protein 9	10048	11.199	15.425	16.998
DJ4,DnaJ,HHDJ1,HSJ-2,HSJ2,LGMD1D,LGMD1E,MRJ,MSJ-1	chr7	157337016	157417439	+	157337016,157337144;157337548,157337811;157358547,157358637;157363161,157363270;157366502,157366561;157367373,157367483;157382246,157382377;157384867,157385008;157385541,157386324;157409795,157410108;157416016,157417439	3561	protein_coding	DNAJB6	DnaJ (Hsp40) homolog, subfamily B, member 6	10049	10.053	10.393	8.49
	chr3	157089881	157101135	+	157089881,157090122;157099483,157099581;157100686,157101135	791	ncRNA	LINC00881	long intergenic non-protein coding RNA 881	100498859	1.034	0.175	0.051
NCRNA00276	chr2	14228874	14400958	-	14228874,14232064;14235890,14235950;14316969,14317103;14400843,14400958	3503	ncRNA	LINC00276	long intergenic non-protein coding RNA 276	100499171	0	0.001	0
	chr4	82893452	82900916	-	82893452,82894847;82895692,82895774;82897989,82898062;82899713,82899737;82900077,82900223;82900334,82900916	2308	ncRNA	THAP9-AS1	THAP9 antisense RNA 1	100499177	16.266	14.221	15.533
	chr8	103156990	103172140	-	103156990,103157038;103165825,103166296;103171936,103172140	726	ncRNA	BAALC-AS1	BAALC antisense RNA 1	100499183	0.246	0.314	0.418
	chr2	113977669	113979984	-	1.13978e+17	2316	ncRNA	LOC100499194	uncharacterized LOC100499194	100499194	0.034	0.002	0
THY1-AS1	chr11	119381778	119499233	+	119381778,119381908;119394981,119395154;119469809,119469975;119498550,119499233	1156	ncRNA	USP2-AS1	USP2 antisense RNA 1 (head to head)	100499227	0.41	0.197	0.122
	chr12	9240003	9243049	+	9240003,9240539;9241118,9243049	2469	ncRNA	LINC00987	long intergenic non-protein coding RNA 987	100499405	0.562	1.419	2.525
	chr17	68101555	68135929	+	68101555,68101959;68102943,68103058;68106422,68106553;68114422,68114525;68125390,68125480;68125585,68135929	11193	ncRNA	LINC00674	long intergenic non-protein coding RNA 674	100499466	6.664	6.59	7.022
LINC00511	chr17	72403322	72592804	-	72403322,72404816;72428236,72428298;72431128,72431224;72592203,72592804	2257	ncRNA	LINC00673	long intergenic non-protein coding RNA 673	100499467	0.212	4.931	2.659
BDAG1,C9orf174,KIAA1529	chr9	97307628	97377295	+	97307628,97307806;97307983,97308132;97309414,97309604;97312113,97312201;97313236,97313345;97314393,97314521;97314618,97314728;97314851,97314946;97317065,97317228;97318463,97318582;97320126,97320205;97322833,97322921;97323781,97323903;97325019,97325192;97326554,97326669;97328020,97328146;97330154,97330193;97330322,97330767;97343340,97343563;97347314,97347489;97349111,97349291;97350409,97350555;973…	5635	protein_coding	CCDC180	coiled-coil domain containing 180	100499483	2.622	0.748	1.399
	chr9	97238426	97297314	+	97238426,97238567;97246096,97246186;97250792,97250843;97251541,97251557;97276569,97276697;97277556,97277626;97279362,97279473;97281516,97281669;97287660,97287735;97290584,97290665;97290854,97290902;97291371,97291487;97292556,97292675;97293947,97294110;97294845,97294991;97295620,97297314	3218	pseudo	LOC100499484	SUGT1-1300002K09Rik pseudogene	100499484	0.976	0.194	0.408
	chr10	22435425	22437929	-	2.24354e+15	2505	ncRNA	LOC100499489	uncharacterized LOC100499489	100499489	2.451	1.641	1.565
CDH7L1	chr18	65750252	65880939	+	65750252,65750380;65750921,65751150;65762647,65763052;65809704,65809998;65814485,65814604;65822081,65822248;65824644,65824831;65843812,65844065;65857816,65857952;65858925,65859046;65859708,65859825;65862666,65862917;65880401,65880939	2958	protein_coding	CDH7	cadherin 7, type 2	1005	0	0.002	0.003
KAIA2138	chr6	25754699	25781175	+	25754699,25754781;25761927,25762053;25768336,25768435;25768985,25769190;25770067,25770300;25770384,25770471;25770926,25771012;25773275,25773393;25773513,25773674;25776595,25776959;25777926,25778016;25779054,25781175	3784	protein_coding	SLC17A4	solute carrier family 17, member 4	10050	0	0.001	0.008
	chr8	95946984	95948348	-	9.5947e+15	1365	pseudo	LOC100500773	serine/arginine-rich splicing factor 3 pseudogene	100500773	0	0	0
	chr1	38089231	38089329	+	3.80892e+15	99	ncRNA	MIR3659	microRNA 3659	100500801	0	0	0
	chr12	95309923	95309984	+	9.53099e+15	62	ncRNA	MIR3685	microRNA 3685	100500802	5.681	3.6	6.356
	chr3	159282646	159282734	+	1.59283e+17	89	ncRNA	MIR3919	microRNA 3919	100500803	0	0	0
EF1G,GIG35	chr7	133034860	133034915	-	1.33035e+17	56	ncRNA	MIR3654	microRNA 3654	100500804	1722.77	1930.53	1083.88
	chr5	86620497	86620575	+	8.66205e+15	79	ncRNA	MIR3607	microRNA 3607	100500805	1.541	1.695	8.825
MIRN374B	chrX	74218549	74218618	+	7.42185e+15	70	ncRNA	MIR374C	microRNA 374c	100500807	0	0	0
	chr1	25906362	25906454	-	2.59064e+15	93	ncRNA	MIR3917	microRNA 3917	100500808	22.491	52.318	20.969
hsa-mir-23c	chrX	20017088	20017187	-	2.00171e+15	100	ncRNA	MIR23C	microRNA 23c	100500809	0	0.089	0
	chr1	228097263	228097341	+	2.28097e+17	79	ncRNA	MIR3620	microRNA 3620	100500810	34.954	33.733	3.837
	chr9	137169186	137169270	-	1.37169e+17	85	ncRNA	MIR3621	microRNA 3621	100500811	0	0.263	0.357
	chr16	2270713	2270772	+	22707132270772	60	ncRNA	MIR3677	microRNA 3677	100500812	2.174	0.67	0
	chr20	44408120	44408203	+	4.44081e+15	84	ncRNA	MIR3646	microRNA 3646	100500813	0	0	0
	chr20	47166967	47167058	+	4.7167e+15	92	ncRNA	MIR3616	microRNA 3616	100500814	0.52	0	0
MIR3687	chr21	8987370	8987430	+	89873708987430	61	ncRNA	MIR3687-1	microRNA 3687-1	100500815	0	0	0
	chr12	1660315	1660380	-	16603151660380	66	ncRNA	MIR3649	microRNA 3649	100500816	0	0	0
	chr12	128294092	128294178	+	1.28294e+17	87	ncRNA	MIR3612	microRNA 3612	100500817	0	0	0
	chr4	184851013	184851110	-	1.84851e+17	98	ncRNA	MIR3945	microRNA 3945	100500818	0	0	0
	chr7	98881650	98881729	+	9.88817e+15	80	ncRNA	MIR3609	microRNA 3609	100500819	0.652	0.223	1.01
	chr5	140647844	140647926	+	1.40648e+17	83	ncRNA	MIR3655	microRNA 3655	100500820	45.844	48.618	14.365
	chr9	91636251	91636361	+	9.16363e+15	111	ncRNA	MIR3910-1	microRNA 3910-1	100500821	0	0	0
	chrX	39661216	39661321	+	3.96612e+15	106	ncRNA	MIR3937	microRNA 3937	100500822	0	0	0
	chr11	101519820	101519905	-	1.0152e+17	86	ncRNA	MIR3920	microRNA 3920	100500823	0	0	0
	chr5	38557502	38557561	-	3.85575e+15	60	ncRNA	MIR3650	microRNA 3650	100500824	54.648	6.473	8.757
	chr5	90016621	90016720	-	9.00166e+15	100	ncRNA	MIR3660	microRNA 3660	100500825	0	0	0
	chr22	35335640	35335758	+	3.53356e+15	119	ncRNA	MIR3909	microRNA 3909	100500826	0.11	0.038	0.17
	chr17	56891270	56891355	-	5.68913e+15	86	ncRNA	MIR3614	microRNA 3614	100500827	3.691	4.308	3.76
	chr22	46091044	46091126	+	4.6091e+15	83	ncRNA	MIR3619	microRNA 3619	100500828	0	0	0
	chr7	43150895	43150994	+	4.31509e+15	100	ncRNA	MIR3943	microRNA 3943	100500829	0	0	0
hsa-mir-550a-2,MIR550-2,MIRN550-2	chr7	32732981	32733077	-	3.2733e+15	97	ncRNA	MIR550B2	microRNA 550b-2	100500830	0	0	0
	chr5	171386656	171386760	-	1.71387e+17	105	ncRNA	MIR3912	microRNA 3912	100500831	0.041	0	0
TSA903,UK,UMPK	chr1	165907921	165907976	+	1.65908e+17	56	ncRNA	MIR3658	microRNA 3658	100500832	6.445	23.355	38.072
	chr22	29333158	29333267	-	2.93332e+15	110	ncRNA	MIR3653	microRNA 3653	100500833	0.514	0.284	0.092
	chr10	57304479	57304559	-	5.73045e+15	81	ncRNA	MIR3924	microRNA 3924	100500834	0	0.055	0
	chr7	151433489	151433639	-	1.51433e+17	151	ncRNA	MIR3907	microRNA 3907	100500835	0.288	0.207	0.268
	chr7	71307672	71307770	-	7.13077e+15	99	ncRNA	MIR3914-1	microRNA 3914-1	100500836	0	0	0
	chr2	188995630	188995692	+	1.88996e+17	63	ncRNA	MIR3606	microRNA 3606	100500837	34.306	58.455	48.597
	chr8	12727237	12727299	+	1.27272e+15	63	ncRNA	MIR3926-2	microRNA 3926-2	100500838	0	0	0
	chr8	129484057	129484142	-	1.29484e+17	86	ncRNA	MIR3686	microRNA 3686	100500839	0	0	0
HSPC172,PTD009,SBDN,SYNBINDIN,TRS23	chr11	119018944	119019012	+	1.19019e+17	69	ncRNA	MIR3656	microRNA 3656	100500840	98.318	130.163	40.271
	chr17	75406069	75406162	+	7.54061e+15	94	ncRNA	MIR3678	microRNA 3678	100500841	0	0	0
ECGP,GP96,GRP94,HEL-S-125m,HEL35,TRA1	chr12	103930425	103930555	+	1.0393e+17	131	ncRNA	MIR3652	microRNA 3652	100500842	223.94	95.444	15.118
	chr12	104591633	104591716	+	1.04592e+17	84	ncRNA	MIR3922	microRNA 3922	100500843	0	0	0
	chr11	70872270	70872368	-	7.08723e+15	99	ncRNA	MIR3664	microRNA 3664	100500844	0	0	0
hsa-mir-642,hsa-mir-642a,MIR642,MIRN642	chr19	45674932	45675008	-	4.56749e+15	77	ncRNA	MIR642B	microRNA 642b	100500845	0	0	0
	chr9	134849487	134849564	-	1.34849e+17	78	ncRNA	MIR3689A	microRNA 3689a	100500846	0	0	0
	chr17	74748613	74748699	+	7.47486e+15	87	ncRNA	MIR3615	microRNA 3615	100500847	14.995	5.695	2.671
	chr1	247201967	247202060	-	2.47202e+17	94	ncRNA	MIR3916	microRNA 3916	100500849	4.487	1.567	2.042
	chr2	53849122	53849205	-	5.38491e+15	84	ncRNA	MIR3682	microRNA 3682	100500850	15.79	15.783	27.426
	chr6	158764661	158764753	-	1.58765e+17	93	ncRNA	MIR3918	microRNA 3918	100500851	107.454	40.271	38.679
	chr16	15154850	15155002	-	1.51549e+15	153	ncRNA	MIR3180-4	microRNA 3180-4	100500852	0	0	0
	chr1	33332393	33332492	-	3.33324e+15	100	ncRNA	MIR3605	microRNA 3605	100500853	38.703	29.729	11.216
	chr1	65057755	65057842	-	6.50578e+15	88	ncRNA	MIR3671	microRNA 3671	100500854	1.186	0	1.952
	chr15	76586647	76586691	+	7.65866e+15	45	ncRNA	MIR3713	microRNA 3713	100500855	0	0	0
MIRN548C	chr12	64622509	64622605	-	6.46225e+15	97	ncRNA	MIR548Z	microRNA 548z	100500856	0	0.046	0
	chr6	166997807	166997912	-	1.66998e+17	106	ncRNA	MIR3939	microRNA 3939	100500857	0	0	0
	chr8	27701677	27701759	+	2.77017e+15	83	ncRNA	MIR3622A	microRNA 3622a	100500858	0	0	0
	chr3	99964314	99964398	-	9.99643e+15	85	ncRNA	MIR3921	microRNA 3921	100500859	0	0	0
	chr22	20085746	20085833	+	2.00857e+15	88	ncRNA	MIR3618	microRNA 3618	100500860	1.631	1.268	1.378
	chr13	77698012	77698116	-	7.7698e+15	105	ncRNA	MIR3665	microRNA 3665	100500861	1.45	0.255	0.481
MIR3648	chr21	8986999	8987178	+	89869998987178	180	ncRNA	MIR3648-1	microRNA 3648-1	100500862	0	0	0
MIRN548D1	chr8	123348034	123348130	+	1.23348e+17	97	ncRNA	MIR548AA1	microRNA 548aa-1	100500863	0	0.046	0.313
	chr18	35934088	35934142	-	3.59341e+15	55	ncRNA	MIR3929	microRNA 3929	100500864	0	0	0.735
	chr5	132365490	132365599	-	1.32365e+17	110	ncRNA	MIR3936	microRNA 3936	100500865	6.009	2.11	2.756
	chr10	122416965	122417067	+	1.22417e+17	103	ncRNA	MIR3941	microRNA 3941	100500866	0	0	0.098
	chr4	98997387	98997460	+	9.89974e+15	74	ncRNA	MIR3684	microRNA 3684	100500867	0	0	0
	chr12	69584723	69584822	+	6.95847e+15	100	ncRNA	MIR3913-2	microRNA 3913-2	100500868	0	0	0
	chrX	121370972	121371053	+	1.21371e+17	82	ncRNA	MIR3672	microRNA 3672	100500869	0	0	0
	chr8	12727232	12727304	-	1.27272e+15	73	ncRNA	MIR3926-1	microRNA 3926-1	100500870	0	0	0
	chr8	27701673	27701767	-	2.77017e+15	95	ncRNA	MIR3622B	microRNA 3622b	100500871	0	0	0
	chr9	127690687	127690795	-	1.27691e+17	109	ncRNA	MIR3911	microRNA 3911	100500872	13.804	14.948	14.739
bA6B20.2,C6orf125,Cbp6,M19,MNF1	chr6	33698128	33698234	+	3.36981e+15	107	ncRNA	MIR3934	microRNA 3934	100500873	1.382	0.209	0.378
	chr3	55852492	55852594	-	5.58525e+15	103	ncRNA	MIR3938	microRNA 3938	100500875	0	0	0
	chr1	16858949	16859021	-	1.68589e+15	73	ncRNA	MIR3675	microRNA 3675	100500876	0	0	0
	chr3	79507887	79507969	+	7.95079e+15	83	ncRNA	MIR3923	microRNA 3923	100500877	0	0	0
	chr2	134127125	134127192	+	1.34127e+17	68	ncRNA	MIR3679	microRNA 3679	100500878	0	0	0
	chr6	140205252	140205326	+	1.40205e+17	75	ncRNA	MIR3668	microRNA 3668	100500879	0	0	0
	chr6	134979338	134979432	-	1.34979e+17	95	ncRNA	MIR3662	microRNA 3662	100500880	0.458	0.188	1.064
MIR3688	chr4	159128802	159128894	-	1.59129e+17	93	ncRNA	MIR3688-1	microRNA 3688-1	100500881	0	0	0
	chr22	49543393	49543466	-	4.95434e+15	74	ncRNA	MIR3667	microRNA 3667	100500882	0	0	0
hsa-mir-550a-1,MIR550-1,MIRN550-1	chr7	30289794	30289890	-	3.02898e+15	97	ncRNA	MIR550B1	microRNA 550b-1	100500883	0.09	0.046	0
	chr2	12199130	12199201	+	1.21991e+15	72	ncRNA	MIR3681	microRNA 3681	100500884	0	0	0
	chr6	36622436	36622512	-	3.66224e+15	77	ncRNA	MIR3925	microRNA 3925	100500885	0.113	0	0
	chr7	7066964	7067045	-	70669647067045	82	ncRNA	MIR3683	microRNA 3683	100500886	0	0	0
hsa-mir-676	chrX	70022857	70022923	+	7.00229e+15	67	ncRNA	MIR676	microRNA 676	100500887	0	0.067	0.603
	chr19	6416410	6416511	-	64164106416511	102	ncRNA	MIR3940	microRNA 3940	100500888	40.502	42.713	9.807
	chr12	112037599	112037715	-	1.12038e+17	117	ncRNA	MIR3657	microRNA 3657	100500889	0.074	0	0
	chr10	35079598	35079680	-	3.50796e+15	83	ncRNA	MIR3611	microRNA 3611	100500890	0	0	0
	chr16	56245520	56245623	+	5.62455e+15	104	ncRNA	MIR3935	microRNA 3935	100500891	0	0	0
	chr10	117167678	117167774	-	1.17168e+17	97	ncRNA	MIR3663	microRNA 3663	100500893	0	0	0
hsa-mir-3690-1,hsa-mir-3690-2,MIR3690-1,MIR3690-2	chrX	1293918	1293992	+	12939181293992	75	ncRNA	MIR3690	microRNA 3690	100500894	0	0	0
MIRN548D2	chr17	67471489	67471585	+	6.74715e+15	97	ncRNA	MIR548AA2	microRNA 548aa-2	100500895	0	0	1.042
	chr7	114653345	114653455	+	1.14653e+17	111	ncRNA	MIR3666	microRNA 3666	100500896	0.118	0	0
	chr20	45705102	45705180	-	4.57051e+15	79	ncRNA	MIR3617	microRNA 3617	100500897	0	0	0
	chr9	109511475	109511545	-	1.09511e+17	71	ncRNA	MIR3927	microRNA 3927	100500898	0	0	0
	chr6	157529132	157529200	+	1.57529e+17	69	ncRNA	MIR3692	microRNA 3692	100500899	0	0	0
	chr6	5148233	5148322	-	51482335148322	90	ncRNA	MIR3691	microRNA 3691	100500900	0	0	0
	chr22	31160062	31160119	-	3.11601e+15	58	ncRNA	MIR3928	microRNA 3928	100500901	0.375	0	0
	chr9	91636264	91636345	-	9.16363e+15	82	ncRNA	MIR3910-2	microRNA 3910-2	100500902	0	0	0
	chr12	69584722	69584823	-	6.95847e+15	102	ncRNA	MIR3913-1	microRNA 3913-1	100500903	0	0	0
	chr15	35372256	35372364	-	3.53723e+15	109	ncRNA	MIR3942	microRNA 3942	100500904	0.239	0.164	1.483
	chr5	134225757	134225852	+	1.34226e+17	96	ncRNA	MIR3661	microRNA 3661	100500905	86.52	85.371	19.683
	chr9	134850125	134850272	-	1.3485e+17	148	ncRNA	MIR3689B	microRNA 3689b	100500906	0	0	0
MIR3150	chr8	95072911	95072996	-	9.50729e+15	86	ncRNA	MIR3150B	microRNA 3150b	100500907	0	0	0
	chr13	49996415	49996501	-	4.99964e+15	87	ncRNA	MIR3613	microRNA 3613	100500908	0.25	0.257	0
	chr12	123536409	123536534	+	1.23536e+17	126	ncRNA	MIR3908	microRNA 3908	100500909	0	0	0
hsa-mir-3670-1,MIR3670	chr16	14907717	14907781	+	1.49077e+15	65	ncRNA	MIR3670-1	microRNA 3670-1	100500910	0	0	0
	chr10	133371556	133371663	-	1.33372e+17	108	ncRNA	MIR3944	microRNA 3944	100500911	0	0	0
	chr8	1801125	1801192	+	18011251801192	68	ncRNA	MIR3674		100500912	0.256	0.197	0.594
	chr3	16933196	16933260	+	1.69332e+15	65	ncRNA	MIR3714	microRNA 3714	100500913	0	0	0
C8orf81,NCRNA00255	chr8	116874728	116874800	-	1.16875e+17	73	ncRNA	MIR3610	microRNA 3610	100500914	2.204	0.978	0.277
	chrX	32583656	32583752	-	3.25837e+15	97	ncRNA	MIR3915	microRNA 3915	100500915	0	0	0
	chr16	2135977	2136129	-	21359772136129	153	ncRNA	MIR3180-5	microRNA 3180-5	100500916	0	0	0
hsa-mir-3680-1,MIR3680	chr16	21506049	21506135	-	2.1506e+15	87	ncRNA	MIR3680-1	microRNA 3680-1	100500917	0	0	0
	chr9	92292458	92292547	-	9.22925e+15	90	ncRNA	MIR3651	microRNA 3651	100500918	0.145	0	0.225
	chr14	47760995	47761104	-	4.7761e+15	110	ncRNA	MIR548Y	microRNA 548y	100500919	0	0	0
	chr7	71307674	71307768	+	7.13077e+15	95	ncRNA	MIR3914-2	microRNA 3914-2	100500920	0	0	0
	chr11	22846922	22860426	-	22846922,22847521;22857922,22858026;22859452,22859496;22860377,22860426	800	protein_coding	CCDC179	coiled-coil domain containing 179	100500938	0	0	0.025
SCHIP-1	chr3	159069252	159897366	+	159069252,159069441;159245843,159245907;159252727,159252807;159262548,159262683;159764443,159765138;159866163,159866281;159886207,159886324;159887708,159887905;159888820,159888943;159892097,159892190;159896723,159897366	2465	protein_coding	IQCJ-SCHIP1	IQCJ-SCHIP1 readthrough	100505385	1.074	9.045	8.211
	chr18	56083356	56137536	-	56083356,56083950;56085205,56085389;56087639,56087760;56090185,56090303;56102691,56102829;56105527,56105613;56121278,56121446;56121623,56121957;56122293,56122529;56129801,56129973;56137306,56137536	2392	ncRNA	LOC100505474	long intergenic non-protein coding RNA 1539	100505474	0.814	0.039	0.038
	chr6	152380530	152381713	+	152380530,152380593;152381060,152381713	718	ncRNA	SYNE1-AS1	SYNE1 antisense RNA 1	100505475	1.369	0.746	0.493
	chr9	114666434	114691241	-	114666434,114666746;114668206,114668337;114671383,114671505;114671720,114671827;114682035,114682089;114691171,114691241	802	protein_coding	LOC100505478	uncharacterized LOC100505478	100505478	0	0.011	0
	chr7	151877042	151879223	+	151877042,151877140;151877837,151877866;151878562,151879223	791	ncRNA	PRKAG2-AS1	PRKAG2 antisense RNA 1	100505483	6.047	2.128	3.296
LINC01190	chr19	41454169	41500644	-	41454169,41456487;41479081,41479284;41494540,41495427;41500584,41500644	3472	ncRNA	PCAT19	prostate cancer associated transcript 19 (non-protein coding)	100505495	2.773	4.091	7.503
	chr2	145023116	145182645	+	145023116,145023273;145171998,145172131;145182204,145182645	734	protein_coding	LOC100505498	uncharacterized LOC100505498	100505498	0.622	0.833	1.445
	chr8	59119262	59121347	+	59119262,59119285;59119930,59120071;59120336,59121347	1178	unknown	LOC100505501	uncharacterized LOC100505501	100505501	1.938	0.477	0.755
	chr10	31362799	31364077	-	3.13628e+15	1279	unknown	LOC100505502	uncharacterized LOC100505502	100505502	0.007	0.007	0
	chr11	66409194	66417137	+	66409194,66410368;66410856,66410973;66416793,66417137	1638	ncRNA	LOC100505504	uncharacterized LOC100505504	100505504	0.021	0.142	0.043
	chr20	12950340	12951627	+	12950340,12950761;12951451,12951627	599	ncRNA	LOC100505515	uncharacterized LOC100505515	100505515	0	0	0
	chr13	77818937	77908442	+	77818937,77819010;77828243,77828415;77829028,77829102;77830553,77830603;77833365,77833427;77833733,77834990;77907692,77908442	2445	ncRNA	EDNRB-AS1	EDNRB antisense RNA 1	100505518	0.004	0.005	0.054
	chr6	37507348	37536280	+	37507348,37507704;37534276,37534345;37534933,37534957;37535532,37536280	1201	ncRNA	FLJ45825	uncharacterized LOC100505530	100505530	0.007	0	0.008
	chr8	60402171	60413818	-	60402171,60405249;60408355,60408497;60413556,60413818	3485	ncRNA	LINC01301	long intergenic non-protein coding RNA 1301	100505532	0.115	0.029	0.078
	chr15	39921009	39925880	+	39921009,39921686;39922787,39925880	3772	ncRNA	LOC100505534	uncharacterized LOC100505534	100505534	0.029	0.004	0
	chr20	13237420	13239687	-	13237420,13238109;13238984,13239104;13239453,13239687	1046	ncRNA	ISM1-AS1	ISM1 antisense RNA 1	100505536	0.05	0	0.058
	chr13	79406309	79424336	+	79406309,79406477;79412682,79412907;79415262,79415364;79417835,79417916;79420760,79420815;79421987,79422214;79422727,79424336	2474	ncRNA	RBM26-AS1	RBM26 antisense RNA 1	100505538	1.085	0.431	0.584
	chr10	97102756	97103747	+	97102756,97103110;97103320,97103491;97103586,97103747	689	ncRNA	SLIT1-AS1	SLIT1 antisense RNA 1	100505540	0	0	0.015
	chr4	146109455	146121913	-	146109455,146109866;146111311,146111473;146111601,146111750;146113642,146113756;146114292,146114465;146121746,146121913	1182	ncRNA	LINC01095	long intergenic non-protein coding RNA 1095	100505545	0.022	0	0
	chr3	176604148	176635532	-	176604148,176604686;176634345,176634535;176635441,176635532	822	ncRNA	LINC01208	long intergenic non-protein coding RNA 1208	100505547	0.005	0.033	0
	chr18	57630302	57669276	+	57630302,57630518;57641559,57642052;57668006,57669276	1982	protein_coding	LOC100505549	uncharacterized LOC100505549	100505549	2.457	2.417	1.687
	chr19	9787412	9793186	-	9787412,9787810;9792876,9793186	710	ncRNA	LOC100505555	uncharacterized LOC100505555	100505555	1.372	1.867	1.466
	chr10	97828478	97849798	-	97828478,97828634;97829594,97829721;97849666,97849798	418	ncRNA	LINC00866	long intergenic non-protein coding RNA 866	100505561	0.021	0.032	0
	chr16	10940719	10943021	+	10940719,10941029;10941186,10943021	2147	unknown	LOC100505564	uncharacterized LOC100505564	100505564	7.595	8.707	2.843
	chr3	177441921	177752704	+	177441921,177442110;177539395,177539493;177629417,177629555;177751911,177752704	1222	ncRNA	LINC00578	long intergenic non-protein coding RNA 578	100505566	0.278	0.332	0.513
	chr11	1688297	1689056	+	1688297,1688329;1688503,1689056	587	ncRNA	LOC100505570	uncharacterized LOC100505570	100505570	0	0	0
	chr15	40323532	40333588	+	40323532,40326715;40333565,40333588	3208	protein_coding	INAFM2	InaF-motif containing 2	100505573	8.314	13.151	11.919
	chr17	38925168	38929384	+	38925168,38925891;38926417,38929384	3692	ncRNA	LINC00672	long intergenic non-protein coding RNA 672	100505576	0.184	0.363	0.504
	chr10	33759713	33772680	-	33759713,33760575;33765750,33767346;33772183,33772680	2958	ncRNA	LINC00838	long intergenic non-protein coding RNA 838	100505583	0	0	0
GEF1,LBCL2,LSC,P115-RHOGEF,SUB1.5	chr19	41928729	41930136	+	41928729,41928986;41929655,41930136	740	ncRNA	LOC100505585	uncharacterized LOC100505585	100505585	0.012	0.211	0.273
	chr9	124007675	124009396	-	124007675,124008091;124009066,124009396	748	ncRNA	LOC100505588	uncharacterized LOC100505588	100505588	0	0	0
	chr17	39941474	39944734	+	39941474,39941549;39943933,39944734	878	protein_coding	LRRC3C	leucine rich repeat containing 3C	100505591	0.04	0.02	0
	chr18	3466250	3478978	+	3466250,3466357;3467127,3467296;3473954,3474142;3478756,3478978	690	ncRNA	LOC100505592	long intergenic non-protein coding RNA 1540	100505592	0.139	1.1	1.289
	chr10	34815768	34816422	+	34815768,34815801;34816120,34816422	337	ncRNA	PARD3-AS1	PARD3 antisense RNA 1	100505601	1.536	0.57	0.54
	chr3	180414173	180422493	+	180414173,180414457;180421851,180422493	928	ncRNA	LOC100505609	uncharacterized LOC100505609	100505609	0	0	0
FSD2-AS1,SCARNA15HG	chr15	82750564	82757206	+	82750564,82750848;82754629,82755037;82756730,82756785;82756904,82757206	1053	ncRNA	SNHG21	small nucleolar RNA host gene 21 (non-protein coding)	100505616	5.72	2.365	2.956
	chr16	52083065	52085109	-	52083065,52084566;52084713,52084824;52085066,52085109	1658	ncRNA	LINC00919	long intergenic non-protein coding RNA 919	100505619	0	0	0
	chr19	42132629	42137099	+	42132629,42132761;42132905,42133028;42136672,42137099	685	ncRNA	LOC100505622	uncharacterized LOC100505622	100505622	0.038	0.007	0.103
	chr2	27335542	27337803	+	27335542,27335720;27336292,27336470;27337211,27337326;27337437,27337803	841	ncRNA	GTF3C2-AS1	GTF3C2 antisense RNA 1	100505624	5.977	4.013	1.91
	chr5	6686325	6707711	-	6686325,6686932;6702558,6702709;6705108,6707711	3364	ncRNA	LOC100505625	uncharacterized LOC100505625	100505625	0.025	0	0
	chr1	159961224	159979086	+	159961224,159961405;159976644,159977112;159978600,159979086	1138	ncRNA	LINC01133	long intergenic non-protein coding RNA 1133	100505633	0.852	0.031	0.932
	chr6	39884249	39899790	-	39884249,39889055;39891306,39891379;39891623,39891763;39897197,39897403;39898961,39899012;39899749,39899790	5323	ncRNA	LOC100505635	uncharacterized LOC100505635	100505635	0.541	0.37	0.645
	chr5	140102922	140108012	-	140102922,140104166;140105587,140105762;140106296,140108012	3138	ncRNA	LINC01024	long intergenic non-protein coding RNA 1024	100505636	1.232	1.203	1.758
	chr3	14942779	14948441	-	14942779,14946154;14947087,14947505;14947739,14947893;14948013,14948441	4379	ncRNA	FGD5-AS1	FGD5 antisense RNA 1	100505641	35.952	47.727	41.258
	chr15	40693734	40695105	-	40693734,40694795;40695012,40695105	1156	ncRNA	RAD51-AS1	RAD51 antisense RNA 1 (head to head)	100505648	2.611	1.22	1.442
	chr1	206056371	206063425	+	206056371,206056463;206060248,206060449;206061345,206061397;206061662,206063425	2112	ncRNA	LOC100505650	uncharacterized LOC100505650	100505650	0.605	3.756	4.248
	chr5	141558311	141565260	+	141558311,141558487;141561802,141561905;141563065,141565260	2477	ncRNA	LOC100505658	uncharacterized LOC100505658	100505658	0.005	0.004	0
	chr8	66192114	66197319	+	66192114,66192967;66193258,66193311;66196725,66197319	1503	ncRNA	LINC00967	long intergenic non-protein coding RNA 967	100505659	0.003	0	0
	chr20	40004461	40008529	+	40004461,40004491;40006263,40006442;40007903,40008529	838	ncRNA	LINC01370	long intergenic non-protein coding RNA 1370	100505663	0	0	0
	chr20	23187622	23190307	+	23187622,23187640;23187967,23188158;23189783,23190307	736	ncRNA	LOC100505664	uncharacterized LOC100505664	100505664	0.03	0.018	0.275
	chr1	155045191	155063991	-	155045191,155045853;155045960,155046246;155049269,155049361;155050607,155051165;155063757,155063991	1837	ncRNA	LOC100505666	uncharacterized LOC100505666	100505666	1.245	2.26	0.963
	chr8	66419587	66428977	-	66419587,66423782;66426042,66426177;66428942,66428977	4368	ncRNA	RRS1-AS1	RRS1 antisense RNA 1 (head to head)	100505676	0.035	0.006	0.023
	chr5	111512226	111739726	+	111512226,111512508;111669419,111669635;111727945,111728066;111728537,111728760;111729491,111729680;111731781,111734846;111738304,111739726	5525	ncRNA	STARD4-AS1	STARD4 antisense RNA 1	100505678	1.531	2.82	3.855
	chr15	84172490	84182233	+	84172490,84172585;84174008,84174157;84181982,84182233	498	protein_coding	UBE2Q2L	ubiquitin-conjugating enzyme E2Q family member 2-like	100505679	0	0	0.02
	chr19	47484282	47501597	+	47484282,47484524;47493447,47493601;47495028,47495144;47501457,47501597	656	ncRNA	NAPA-AS1	NAPA antisense RNA 1	100505681	29.864	29.872	8.395
	chr20	23356594	23358127	-	23356594,23356969;23357051,23357137;23357955,23358127	636	ncRNA	LINC01431	long intergenic non-protein coding RNA 1431	100505683	2.81	0.681	1.112
	chr4	151955991	151969381	+	151955991,151956256;151966996,151969381	2652	ncRNA	LOC100505685	uncharacterized LOC100505685	100505685	0	0	0
	chr3	183447608	183456013	+	183447608,183447947;183452078,183452512;183454012,183454093;183455199,183456013	1672	ncRNA	LINC00888	long intergenic non-protein coding RNA 888	100505687	4.421	3.804	3.481
	chr16	54039393	54040373	+	54039393,54039434;54039546,54040373	870	ncRNA	FTO-IT1	FTO intronic transcript 1 (non-protein coding)	100505692	0.185	0.503	0.36
	chr3	15254184	15264498	+	15254184,15257606;15258634,15260582;15264296,15264498	5575	ncRNA	SH3BP5-AS1	SH3BP5 antisense RNA 1	100505696	17.953	12.126	15.509
	chr4	78645994	78684501	+	78645994,78646263;78649601,78649709;78662918,78663011;78673343,78673414;78680761,78684501	4286	ncRNA	LINC01094	long intergenic non-protein coding RNA 1094	100505702	0.127	0.46	0.752
	chr3	184715826	184738945	+	184715826,184716174;184734035,184734240;184737552,184737771;184738635,184738945	1086	protein_coding	LOC100505710	uncharacterized LOC100505710	100505710	0.645	1.541	2.354
	chr6	41381392	41383081	-	41381392,41381946;41382049,41382259;41383068,41383081	780	ncRNA	LOC100505711	uncharacterized LOC100505711	100505711	0	0	0
	chr19	43891804	43901803	-	43891804,43893140;43900868,43900954;43901037,43901803	2191	ncRNA	LOC100505715	uncharacterized LOC100505715	100505715	0.615	0.465	0.281
	chr2	28307691	28310459	-	28307691,28309574;28309937,28309979;28310277,28310459	2110	ncRNA	LOC100505716	uncharacterized LOC100505716	100505716	0.064	0.057	0.053
	chr8	68911803	69104190	-	68911803,68913540;68924387,68924495;68954058,68954162;69068328,69068549;69103998,69104190	2367	ncRNA	LOC100505718	uncharacterized LOC100505718	100505718	0	0.009	0
KAP9.7,KRTAP9L1	chr17	41275698	41276207	+	4.12757e+15	510	protein_coding	KRTAP9-7		100505724	0	0	0
	chr21	44485571	44491142	+	44485571,44486230;44490394,44491142	1409	ncRNA	LOC100505727	uncharacterized LOC100505727	100505727	0.062	0.025	0.115
	chr2	28148315	28206961	-	28148315,28150240;28151176,28151269;28206484,28206961	2498	ncRNA	LOC100505736	uncharacterized LOC100505736	100505736	0.002	0	0
	chr5	8457687	8463096	+	8457687,8457766;8459933,8463096	3244	ncRNA	MIR4458HG	MIR4458 host gene (non-protein coding)	100505738	3.221	4.798	9.4
	chr8	69424870	69448244	-	69424870,69425721;69429976,69430048;69447587,69447731;69447818,69448244	1497	ncRNA	LOC100505739	uncharacterized LOC100505739	100505739	0.015	0.095	0.02
SP-2,SPAP1	chr1	84506289	84556467	+	84506289,84506418;84516187,84516395;84520585,84520691;84522390,84522507;84525696,84525749;84525845,84526073;84532860,84532974;84533622,84533766;84544202,84544320;84545634,84545759;84548786,84548964;84550432,84550530;84553035,84553124;84555910,84556467	2278	protein_coding	SPATA1	spermatogenesis associated 1	100505741	0.451	0.762	0.727
	chr21	44921035	44929680	+	44921035,44921351;44922913,44922983;44926868,44927004;44927625,44927667;44927854,44929680	2395	ncRNA	ITGB2-AS1	ITGB2 antisense RNA 1	100505746	0.091	0.738	1.447
KAP16.1	chr17	41307700	41309253	-	4.13077e+15	1554	protein_coding	KRTAP16-1		100505753	0	0	0
	chr14	22919456	22923407	+	22919456,22921120;22922969,22923407	2104	ncRNA	PRMT5-AS1	PRMT5 antisense RNA 1	100505758	15.493	7.313	4.274
	chr10	102449817	102456293	+	102449817,102450022;102450187,102450360;102451399,102451555;102452090,102452187;102455337,102456293	1592	ncRNA	RPARP-AS1	RPARP antisense RNA 1	100505761	32.211	38.344	28.238
	chr7	77051699	77060688	-	77051699,77051879;77052733,77052837;77052960,77053203;77055236,77055321;77056550,77056608;77057637,77057867;77059180,77059698;77060353,77060688	1761	protein_coding	LOC100505767	putative speedy protein-like protein LOC442572-like	100505767	0.173	0.023	0.069
	chr1	87353524	87371655	-	87353524,87353867;87354844,87355198;87357576,87357678;87371569,87371655	889	ncRNA	LINC01364	long intergenic non-protein coding RNA 1364	100505768	0.01	0.005	0
	chr20	63627140	63628989	+	63627140,63627392;63628190,63628989	1053	ncRNA	LOC100505771	uncharacterized LOC100505771	100505771	28.962	13.527	22.454
	chr2	28709050	28736225	-	28709050,28709499;28736027,28736225	649	ncRNA	LOC100505774	uncharacterized LOC100505774	100505774	0.576	0.908	0.311
	chr18	71519964	71578956	-	71519964,71521082;71521989,71523256;71527777,71527967;71531623,71531816;71534214,71534296;71548599,71548696;71578807,71578956	3103	ncRNA	LOC100505776	long intergenic non-protein coding RNA 1541	100505776	0	0	0
	chr17	41402416	41412588	+	41402416,41402508;41408421,41410317;41412419,41412588	2160	ncRNA	LOC100505782	uncharacterized LOC100505782	100505782	0	0.004	0
	chr20	44210960	44226027	+	44210960,44211077;44211082,44211491;44214888,44215003;44224821,44226027	1851	ncRNA	OSER1-AS1	OSER1 antisense RNA 1 (head to head)	100505783	8.874	5.583	5.595
	chr4	156642538	156643806	+	156642538,156642638;156643454,156643806	454	ncRNA	LOC100505784	uncharacterized LOC100505784	100505784	0	0	0
	chr1	164769116	164774641	-	164769116,164769356;164769859,164770116;164770327,164771577;164774429,164774641	1963	ncRNA	LOC100505795	uncharacterized LOC100505795	100505795	0	0.002	0
	chr18	72867812	72881399	+	72867812,72868000;72869049,72869140;72881190,72881399	491	ncRNA	LOC100505797	uncharacterized LOC100505797	100505797	0.089	0.5	0.391
	chr5	140570004	140594570	-	140570004,140570213;140570292,140570446;140571199,140571357;140573701,140573751;140573824,140574032;140575443,140575576;140591064,140591150;140591670,140591752;140592024,140592101;140594245,140594364;140594499,140594570	1358	unknown	LOC100505798	uncharacterized LOC100505798	100505798	0.935	0.039	0.119
	chr5	9546200	9550298	+	9546200,9546530;9548990,9549149;9549302,9550298	1488	ncRNA	SNHG18	small nucleolar RNA host gene 18 (non-protein coding)	100505806	6.713	6.066	9.337
	chr5	118282574	118284777	+	118282574,118282727;118283713,118284777	1219	ncRNA	LOC100505811	uncharacterized LOC100505811	100505811	0.014	0.04	0.066
	chr19	48255675	48258194	+	48255675,48255794;48256351,48258194	1964	ncRNA	LOC100505812	uncharacterized LOC100505812	100505812	1.422	2.748	2.264
	chr18	73324941	73349889	+	73324941,73325193;73332465,73332581;73349084,73349889	1176	ncRNA	LOC100505817	uncharacterized LOC100505817	100505817	0	0.004	0.009
	chr1	148162716	148163413	+	148162716,148162992;148163142,148163413	549	ncRNA	LOC100505824	uncharacterized LOC100505824	100505824	0	0.057	0.037
	chr20	44963794	44966458	-	44963794,44965448;44965562,44965685;44966117,44966458	2121	ncRNA	STK4-AS1	STK4 antisense RNA 1 (head to head)	100505826	0.232	0.059	0.033
	chr1	213821884	213988346	-	213821884,213822433;213832522,213832622;213894663,213894743;213895394,213895518;213966071,213966284;213979311,213979415;213986069,213986804;213988321,213988346	1938	ncRNA	PROX1-AS1	PROX1 antisense RNA 1	100505832	0.803	0.106	0.099
	chr19	29002555	29013955	+	29002555,29002623;29003602,29003740;29004174,29004252;29010731,29010946;29012511,29013955	1948	ncRNA	LINC01532	long intergenic non-protein coding RNA 1532	100505835	0.114	0.005	0
	chr10	103746779	103755409	+	103746779,103747096;103749782,103749920;103753844,103755409	2023	ncRNA	SH3PXD2A-AS1	SH3PXD2A antisense RNA 1	100505839	0.095	0.159	0.16
	chr5	122160176	122182663	+	122160176,122160262;122179550,122179730;122182491,122182663	441	protein_coding	LOC100505841	zinc finger protein 474-like	100505841	0	0.04	0.046
	chr5	10440735	10441851	-	10440735,10441373;10441688,10441851	803	ncRNA	ROPN1L-AS1	ROPN1L antisense RNA 1	100505845	0	0.028	0.013
	chr19	23949579	23957930	-	23949579,23950226;23952170,23952436;23957731,23957930	1115	unknown	LOC100505851	uncharacterized LOC100505851	100505851	0.012	0.056	0.036
	chr18	75696083	75712403	-	75696083,75697611;75712016,75712403	1917	ncRNA	LOC100505853	uncharacterized LOC100505853	100505853	0	0	0
RSBN1L-AS1	chr7	77683851	77697345	-	77683851,77684251;77685202,77685328;77695896,77697345	1978	ncRNA	APTR	Alu-mediated CDKN1A/p21 transcriptional regulator (non-protein coding)	100505854	11.69	6.689	7.05
	chr16	66408524	66410901	+	66408524,66408814;66410280,66410901	913	ncRNA	LINC00920	long intergenic non-protein coding RNA 920	100505865	0.3	0.905	0.863
	chr10	104351301	104353575	-	104351301,104351927;104353118,104353575	1085	ncRNA	CCDC147-AS1	CCDC147 antisense RNA 1 (head to head)	100505869	0.224	0.522	0.559
	KI270741.1	44378	52080	+	44378,44469;47850,48007;50807,51471;52059,52080	937	ncRNA	LOC100505874	uncharacterized LOC100505874	100505874	0	0	0
	chr4	78971748	79308799	+	78971748,78971876;78973000,78973052;79086096,79086262;79195836,79195932;79306691,79306728;79308273,79308799	1011	ncRNA	LINC01088	long intergenic non-protein coding RNA 1088	100505875	0.615	1.338	1.769
	chr2	37196492	37204743	+	37196492,37196520;37198494,37198672;37199704,37199819;37201048,37201092;37201642,37201726;37201863,37204743	3335	ncRNA	CEBPZOS	CEBPZ opposite strand	100505876	17.03	17.439	23.269
	chr3	23195070	23206222	-	23195070,23195414;23202425,23202740;23203164,23203441;23204666,23204777;23206184,23206222	1090	protein_coding	UBE2E2-AS1	UBE2E2 antisense RNA 1 (head to head)	100505877	1.46	3.047	0.946
	chr5	86746818	86749772	+	86746818,86747067;86749116,86749173;86749322,86749772	759	ncRNA	LOC100505878	uncharacterized LOC100505878	100505878	0	0	0
C6orf54,HGC6.1.1,NCRNA00300	chr6	167994187	167997077	-	167994187,167994464;167995513,167996103;167996238,167996601;167996906,167997077	1405	ncRNA	KIF25-AS1	KIF25 antisense RNA 1	100505879	0	0	0
	chr7	79452957	79471208	+	79452957,79453191;79453587,79453655;79453960,79454244;79454886,79455007;79458847,79458999;79459536,79467470;79470594,79470679;79470783,79471208	9311	ncRNA	MAGI2-AS3	MAGI2 antisense RNA 3	100505881	3.418	2.943	3.437
	chr1	6724745	6730012	+	6724745,6724850;6727527,6727612;6729720,6730012	485	ncRNA	LOC100505887	uncharacterized LOC100505887	100505887	0.502	0.064	0.208
	chr10	104664608	104666216	-	104664608,104665133;104665449,104666216	1294	ncRNA	SORCS3-AS1	SORCS3 antisense RNA 1	100505890	0	0	0
	chr4	20392189	20394856	+	20392189,20392263;20393350,20393453;20393566,20393659;20394529,20394856	601	ncRNA	SLIT2-IT1	SLIT2 intronic transcript 1 (non-protein coding)	100505893	0	0.015	0
linc-POLR3G-8	chr5	88268882	88436674	+	88268882,88269119;88270526,88270585;88282042,88282106;88287436,88287622;88291384,88291476;88292568,88292643;88392195,88392342;88410073,88410194;88436273,88436674	1391	ncRNA	TMEM161B-AS1	TMEM161B antisense RNA 1	100505894	3.436	3.735	5.361
	chr3	194004077	194070970	-	194004077,194004088;194005438,194005654;194009963,194010577;194015551,194015635;194070822,194070970	1078	ncRNA	LOC100505902	uncharacterized LOC100505902	100505902	5.434	0.277	0.619
	chr17	83220527	83226500	-	83220527,83221408;83226410,83226500	973	ncRNA	LOC100505909	uncharacterized LOC100505909	100505909	0	0	0
	chr4	22327354	22339666	-	22327354,22327889;22329857,22330004;22335041,22335167;22339580,22339666	898	ncRNA	LOC100505912	uncharacterized LOC100505912	100505912	0.082	0.03	0.011
	chr16	15094411	15109197	+	15094411,15094811;15103123,15103355;15106962,15107167;15107428,15109197	2610	ncRNA	LOC100505915	uncharacterized LOC100505915	100505915	0.068	0.038	0.046
	chr1	168400188	168422656	-	168400188,168402343;168412793,168412936;168422130,168422204;168422590,168422656	2442	ncRNA	LOC100505918	uncharacterized LOC100505918	100505918	0	0.002	0
	chr3	194203016	194250153	-	194203016,194203679;194204819,194205018;194206248,194206307;194250056,194250153	1022	ncRNA	LOC100505920	uncharacterized LOC100505920	100505920	4.808	17.764	18.222
	chr7	7949839	7968752	-	7949839,7950506;7950672,7950709;7955861,7956016;7958520,7958618;7968544,7968752	1170	ncRNA	LOC100505921	uncharacterized LOC100505921	100505921	1.498	0.687	0.665
	chr21	17438890	17449185	+	17438890,17438997;17441674,17441843;17444083,17444200;17448865,17449185	717	ncRNA	C21orf37	chromosome 21 open reading frame 37	100505929	0	0.012	0
	chr10	109945559	110008381	-	109945559,109946295;109947196,109947276;109953756,109953891;110005957,110006081;110008181,110008381	1280	ncRNA	ADD3-AS1	ADD3 antisense RNA 1	100505933	2.059	0.418	0.663
	chr7	8237045	8343281	+	8237045,8237209;8261498,8261751;8261945,8262419;8262580,8262826;8264591,8264680;8340383,8340556;8341017,8341226;8343125,8343281	1772	ncRNA	LOC100505938	uncharacterized LOC100505938	100505938	2.221	2.262	2.15
	chr1	94333313	94334806	+	94333313,94333409;94334512,94334806	392	ncRNA	LOC100505940	uncharacterized LOC100505940	100505940	0.044	0.251	0.284
	chr16	67517706	67528745	-	67517706,67518385;67528317,67528745	1109	ncRNA	LOC100505942	uncharacterized LOC100505942	100505942	0.588	0.294	0.592
	chr16	34978794	34979844	-	34978794,34979191;34979741,34979844	502	ncRNA	LOC100505948	uncharacterized LOC100505948	100505948	0	0	0
	chr2	3957655	3974032	-	3957655,3958941;3959916,3960556;3973545,3974032	2416	ncRNA	LINC01304	long intergenic non-protein coding RNA 1304	100505964	0	0	0
	chr14	27612588	27639636	+	27612588,27612677;27613421,27613496;27619823,27619873;27634244,27634344;27636420,27639636	3535	ncRNA	LINC00645	long intergenic non-protein coding RNA 645	100505967	0	0	0
	chr1	8878835	8879885	+	8878835,8878960;8879565,8879885	447	ncRNA	ENO1-AS1	ENO1 antisense RNA 1	100505975	3.016	0.369	0.723
	chr12	106680758	106684700	-	106680758,106681157;106681991,106682169;106683502,106683744;106684660,106684700	863	ncRNA	LOC100505978	uncharacterized LOC100505978	100505978	0.564	0.155	0.117
	chr2	160257719	160271895	-	160257719,160258046;160271720,160271895	504	ncRNA	LOC100505984	uncharacterized LOC100505984	100505984	13.313	5.013	5.734
	chr6	50093597	50099283	+	50093597,50093831;50098712,50099283	807	ncRNA	LOC100505985	uncharacterized LOC100505985	100505985	0	0	0
	chr4	164754131	164803795	+	164754131,164754411;164770419,164770555;164801091,164803795	3123	ncRNA	LINC01207	long intergenic non-protein coding RNA 1207	100505989	0.001	0	0.006
	chr9	137170928	137172046	-	137170928,137171164;137171414,137171443;137171641,137171776;137171940,137172046	510	protein_coding	TMEM210	transmembrane protein 210	100505993	0	0.009	0
SCAL1	chr5	91302986	91314402	-	91302986,91303161;91303873,91303971;91310914,91311032;91313078,91313229;91313638,91313777;91314080,91314402	1009	ncRNA	LUCAT1	lung cancer associated transcript 1 (non-protein coding)	100505994	0.194	1.42	1.062
	chr13	111972310	112108015	+	111972310,111972393;112095475,112095631;112098316,112098474;112103955,112104243;112106129,112107359;112107712,112108015	2224	ncRNA	LINC00403	long intergenic non-protein coding RNA 403	100505996	0	0	0
	chr1	100264742	100266174	-	100264742,100265247;100265815,100265917;100266004,100266174	780	ncRNA	RTCA-AS1	RTCA antisense RNA 1	100506007	2.158	1.476	1.27
	chr19	46480788	46601200	-	46480788,46481440;46518642,46519972;46525476,46525784;46526925,46527072;46576599,46576691;46600883,46601200	2852	protein_coding	PPP5D1	PPP5 tetratricopeptide repeat domain containing 1	100506012	0.831	0.632	0.546
ELA,Ende,tdl	chr4	164876988	164897527	+	164876988,164877407;164878920,164879009;164895416,164897527	2622	protein_coding	APELA	apelin receptor early endogenous ligand	100506013	0.008	0.003	0
	chr2	3531813	3534197	-	3531813,3532310;3533108,3533370;3533711,3533741;3534113,3534197	877	ncRNA	LOC100506014	uncharacterized LOC100506014	100506014	2.697	1.588	2.661
	chr13	112155157	112160709	-	112155157,112155807;112159633,112160709	1728	ncRNA	LOC100506016	uncharacterized LOC100506016	100506016	0	0	0
	chr1	9425094	9428996	-	9425094,9427381;9428842,9428916;9428922,9428996	2438	ncRNA	LOC100506022	uncharacterized LOC100506022	100506022	0.821	0.421	0.56
	chr1	173235060	173477155	-	173235060,173240023;173462324,173462454;173476632,173477155	5619	ncRNA	LOC100506023	uncharacterized LOC100506023	100506023	0.159	0.099	0.103
	chr7	16210486	16270604	+	16210486,16210603;16235902,16235979;16237309,16237413;16261899,16262096;16266227,16266311;16268857,16270604	2332	ncRNA	ISPD-AS1	ISPD antisense RNA 1	100506025	0.006	0.01	0
	chr19	49838645	49851676	-	49838645,49840076;49844316,49844892;49846723,49846753;49851568,49851676	2149	ncRNA	PTOV1-AS1	PTOV1 antisense RNA 1	100506033	9.228	6.801	9.521
	chr4	79492593	79576460	+	79492593,79492774;79493152,79493585;79513785,79513902;79575141,79576460	2054	ncRNA	LINC00989	long intergenic non-protein coding RNA 989	100506035	0.227	0.23	0.167
	chr2	96812239	96814050	-	96812239,96812489;96813494,96814050	808	ncRNA	LOC100506036	uncharacterized LOC100506036	100506036	2.239	0.923	0.638
	chr1	173863248	173863941	+	1.73863e+17	694	ncRNA	GAS5-AS1	GAS5 antisense RNA 1	100506046	16.931	25.529	52.459
	chr2	43097746	43102445	-	43097746,43098040;43102035,43102445	706	ncRNA	LOC100506047	uncharacterized LOC100506047	100506047	1.86	0.278	0.429
	chr7	16526880	16581489	+	16526880,16527042;16532495,16532568;16537627,16537696;16557360,16557441;16558889,16558999;16566313,16566402;16567391,16567543;16580074,16580101;16581324,16581489	937	protein_coding	LRRC72	leucine rich repeat containing 72	100506049	0.005	0	0
	chr7	64024416	64030102	-	64024416,64027004;64027791,64027912;64029286,64029361;64029997,64030102	2893	ncRNA	LINC01005	long intergenic non-protein coding RNA 1005	100506050	0	0	0
	chr2	3558386	3561750	+	3558386,3558998;3559404,3559729;3561317,3561750	1373	ncRNA	RNASEH1-AS1	RNASEH1 antisense RNA 1	100506054	4.773	2.019	1.648
	chr16	70219581	70226033	-	70219581,70219795;70219912,70219991;70220721,70220880;70221254,70221401;70222371,70222480;70224856,70226033	1891	pseudo	SMG1P7	SMG1 pseudogene 7	100506060	0.246	0.205	1.4
	chr19	46660364	46677456	+	46660364,46660408;46661478,46662437;46669168,46669310;46671141,46671341;46677140,46677456	1666	ncRNA	DACT3-AS1	DACT3 antisense RNA 1	100506068	0.018	0.027	0.018
	chr18	80067256	80081304	+	80067256,80067308;80069798,80069906;80079687,80079808;80080781,80081304	808	ncRNA	RBFADN	RBFA downstream neighbor (non-protein coding)	100506070	0.721	0.188	0.85
	chr14	30876179	30889808	-	30876179,30876552;30884510,30884674;30885413,30886326;30889143,30889255;30889384,30889808	1991	ncRNA	LOC100506071	uncharacterized LOC100506071	100506071	0.29	0.24	0.183
	chr2	97278717	97291878	+	97278717,97278744;97283935,97284173;97284690,97284785;97284878,97285007;97291540,97291878	832	ncRNA	LOC100506076	uncharacterized LOC100506076	100506076	0.005	0.038	0.085
	chr11	4187152	4202653	+	4187152,4187204;4202259,4202653	448	ncRNA	LOC100506082	uncharacterized LOC100506082	100506082	0.864	0.349	0.135
	chr16	70315640	70346747	-	70315640,70316142;70317256,70317373;70333820,70333960;70341940,70342099;70346199,70346747	1471	ncRNA	LOC100506083	uncharacterized LOC100506083	100506083	3.911	2.686	1.367
ARF1P2,ARL17P1,ARL17,ARL17A	chr17	46274184	46362046	-	46274184,46275418;46299525,46299665;46311172,46311275;46339397,46339774;46352820,46352930;46358250,46358414;46361676,46362046	2505	protein_coding	ARL17B	ADP-ribosylation factor-like 17B	100506084	0.514	0.253	0.415
	chr4	169917761	169975902	-	169917761,169921697;169923061,169923187;169933991,169934066;169942706,169942843;169975816,169975902	4365	ncRNA	LOC100506085	uncharacterized LOC100506085	100506085	0	0	0
	chr7	20217459	20221702	+	20217459,20217622;20217788,20217858;20218256,20218363;20219492,20219756;20221343,20221702	968	ncRNA	LOC100506098	uncharacterized LOC100506098	100506098	3.257	4.45	3.82
	chr9	128724462	128733243	+	128724462,128724635;128732842,128733243	576	ncRNA	LOC100506100	uncharacterized LOC100506100	100506100	2.212	2.991	4.403
	chr4	170742595	170743735	-	170742595,170743028;170743665,170743735	505	ncRNA	LOC100506107	uncharacterized LOC100506107	100506107	0.043	0	0
	chr2	44940154	44941878	-	44940154,44940833;44941188,44941507;44941710,44941878	1169	ncRNA	SIX3-AS1	SIX3 antisense RNA 1	100506108	0	0	0
	chr11	75813143	75814964	-	75813143,75813861;75814463,75814797;75814927,75814964	1092	ncRNA	LOC100506113	uncharacterized LOC100506113	100506113	0.131	0.086	0.093
	chr19	50486810	50488060	-	50486810,50487188;50487392,50488060	1048	ncRNA	LOC100506114	uncharacterized LOC100506114	100506114	8.656	2.091	10.403
	chr20	50267486	50279795	+	50267486,50267663;50275646,50275735;50277491,50277613;50278177,50279795	2010	protein_coding	LINC01272	long intergenic non-protein coding RNA 1272	100506115	0.26	2.414	2.72
	chr9	129332305	129347477	+	129332305,129332473;129333975,129334198;129336899,129336988;129338792,129338917;129341736,129342043;129347226,129347477	1169	ncRNA	LINC01503	long intergenic non-protein coding RNA 1503	100506119	1.183	2.024	3.336
	chr4	171040602	171059160	+	171040602,171040834;171055355,171055417;171055828,171055898;171056205,171056338;171057877,171059160	1785	ncRNA	LOC100506122	uncharacterized LOC100506122	100506122	0	0	0
	chr2	97416067	97425470	-	97416067,97416405;97422439,97422659;97422955,97423084;97423177,97425470	2984	ncRNA	LOC100506123	uncharacterized LOC100506123	100506123	0	0.003	0.054
ATD4,IFT139,JBTS11,NPHP12,SRTD4,THM1	chr2	165857475	165871941	-	165857475,165857614;165858215,165858404;165862944,165863065;165870798,165871941	1596	ncRNA	LOC100506124	uncharacterized LOC100506124	100506124	0.431	0.187	0.582
	chr12	48789147	48790535	+	48789147,48789227;48789576,48789690;48789985,48790119;48790313,48790535	554	ncRNA	LOC100506125	uncharacterized LOC100506125	100506125	0.612	0.29	0.347
	chr10	118357108	118359203	+	118357108,118357158;118357527,118357848;118358997,118359203	580	ncRNA	LINC00867	long intergenic non-protein coding RNA 867	100506126	0.045	0.069	0.087
	chr11	76381325	76408132	+	76381325,76382210;76403660,76408132	5359	protein_coding	LOC100506127	putative uncharacterized protein FLJ37770-like	100506127	0.78	0.239	0.313
	chr2	165933857	165948321	+	165933857,165934076;165934734,165934789;165947197,165947341;165947888,165947925;165948035,165948321	746	ncRNA	TTC21B-AS1	TTC21B antisense RNA 1	100506134	0.035	0	0
DSS1,ECD,SEM1,SHFD1,Shfdg1,SHSF1	chr7	96621657	96664338	-	96621657,96622643;96645724,96645936;96647429,96647540;96656457,96656585;96664203,96664338	1577	ncRNA	LOC100506136	uncharacterized LOC100506136	100506136	0.375	0.241	0.167
	chr2	46568256	46580238	-	46568256,46569570;46580035,46580238	1519	ncRNA	LOC100506142	uncharacterized LOC100506142	100506142	0.115	0.041	0.033
	chr1	34981526	34985347	-	34981526,34982119;34983767,34983947;34985198,34985347	925	protein_coding	ZMYM6NB	ZMYM6 neighbor	100506144	45.945	87.317	60.911
	chr14	34916680	34982669	-	34916680,34916698;34938813,34939088;34963929,34964040;34969170,34969307;34971942,34972391;34982424,34982669	1241	ncRNA	SRP54-AS1	SRP54 antisense RNA 1 (head to head)	100506157	0.505	0.378	0.212
	chr12	9936579	9943495	-	9936579,9936814;9939063,9939170;9939909,9940093;9942489,9942572;9943130,9943495	979	ncRNA	LOC100506159	uncharacterized LOC100506159	100506159	0	0	0.031
	chr1	222589169	222592633	+	222589169,222589189;222589698,222590407;222592166,222592633	1199	ncRNA	TAF1A-AS1	TAF1A antisense RNA 1	100506161	1.618	0.551	0.548
LW-1	chrX	149774068	149776859	+	149774068,149775245;149776083,149776859	1955	protein_coding	HSFX1	heat shock transcription factor family, X linked 1	100506164	0.004	0.002	0
	chr16	73386805	73421396	+	73386805,73387254;73420093,73420230;73420657,73421396	1328	ncRNA	LOC100506172	uncharacterized LOC100506172	100506172	0	0	0
	chr20	50645212	50660291	+	50645212,50645886;50659866,50660291	1101	ncRNA	LOC100506175	uncharacterized LOC100506175	100506175	0.059	0.032	0
	chr7	22563337	22573998	+	22563337,22563430;22564966,22565152;22571775,22572013;22572085,22573998	2434	ncRNA	LOC100506178	uncharacterized LOC100506178	100506178	0.095	0.064	0.129
	chr6	57260524	57263346	-	57260524,57261717;57262446,57262667;57263303,57263346	1460	ncRNA	LOC100506188	uncharacterized LOC100506188	100506188	0.119	0.043	0.138
	chr9	129488660	129513686	+	129488660,129489299;129493478,129493595;129502397,129503139;129503323,129503672;129513419,129513686	2119	ncRNA	LINC00963	long intergenic non-protein coding RNA 963	100506190	7.936	7.946	4.935
	chr22	33724986	33750817	+	33724986,33725101;33725612,33725756;33726116,33726197;33727491,33727632;33732256,33733685;33737564,33737783;33744129,33744328;33746415,33746457;33747670,33747824;33750604,33750817	2747	ncRNA	LARGE-AS1	LARGE antisense RNA 1	100506195	0.005	0.003	0.007
	chr6	8435623	8785445	+	8435623,8436178;8437940,8438031;8558585,8558643;8710609,8712293;8784191,8784337;8785117,8785445	2868	ncRNA	LOC100506207	uncharacterized LOC100506207	100506207	0.664	0.302	0.109
	chr11	565657	568457	-	565657,567853;568352,568457	2303	ncRNA	MIR210HG		100506211	0.391	0.328	0.347
GCFC1-AS1	chr21	32728114	32743122	+	32728114,32730661;32732519,32732916;32733589,32733657;32738272,32738341;32742262,32743122	3946	ncRNA	PAXBP1-AS1	PAXBP1 antisense RNA 1	100506215	1.163	0.471	0.699
-	chr5	21481307	21484687	-	2.14813e+15	3381	pseudo	LOC100506217	putative POM121-like protein 1-like	100506217	0.008	0	0
	chr4	184893000	184899461	-	184893000,184894140;184897335,184897567;184899307,184899461	1529	ncRNA	LINC01093	long intergenic non-protein coding RNA 1093	100506229	0	0.012	0
	chr11	83072066	83073712	+	83072066,83072146;83072623,83072804;83073303,83073712	673	ncRNA	RAB30-AS1	RAB30 antisense RNA 1 (head to head)	100506233	8.29	8.848	11.125
	chr2	47906711	47908167	+	47906711,47907123;47907318,47908167	1263	ncRNA	LOC100506235	uncharacterized LOC100506235	100506235	0.899	0.721	1.32
	chr7	25831291	25833064	-	25831291,25831559;25831766,25831949;25832910,25833064	608	ncRNA	LOC100506236	uncharacterized LOC100506236	100506236	0	0	0
	chr14	36519278	36523016	+	36519278,36519679;36521644,36523016	1775	ncRNA	NKX2-1-AS1	NKX2-1 antisense RNA 1	100506237	24.379	24.811	17.493
	chr22	36965248	36968172	+	36965248,36965513;36966390,36966507;36967168,36967588;36967986,36968172	992	ncRNA	LL22NC01-81G9.3	uncharacterized protein FLJ39582-like	100506241	0.149	0.049	0.01
	chr3	42936342	42942792	+	42936342,42936455;42938850,42938931;42941226,42941352;42941958,42942071;42942538,42942792	692	protein_coding	KRBOX1	KRAB box domain containing 1	100506243	5.631	0.471	1.037
TMSA,hsa-mir-1244,hsa-mir-1244-1,MIR1244,MIRN1244,-	chr12	12111010	12111688	+	1.2111e+15	679	protein_coding	LOC100506248	prothymosin alpha-like	100506248	0.737	1.072	0.848
	chr4	75178628	75180866	-	75178628,75178890;75180411,75180465;75180804,75180866	381	ncRNA	LOC100506253	uncharacterized LOC100506253	100506253	0.068	0.012	0.106
	chr11	7437627	7465835	-	7437627,7441719;7450373,7450442;7457796,7457959;7461239,7461336;7465753,7465835	4508	ncRNA	LOC100506258	uncharacterized LOC100506258	100506258	0.184	0.093	0.085
	chr22	37352190	37354839	-	37352190,37352440;37353126,37354839	1965	ncRNA	LOC100506271	uncharacterized LOC100506271	100506271	0	0	0
	chr4	187532878	187672641	-	187532878,187533203;187665762,187665838;187672562,187672641	483	ncRNA	LOC100506272	uncharacterized LOC100506272	100506272	0	0	0
	chr2	7421261	7450254	+	7421261,7421387;7426851,7427019;7428388,7428456;7430180,7430293;7445880,7445956;7449884,7450254	927	ncRNA	LOC100506274	uncharacterized LOC100506274	100506274	0.014	0.053	0.098
	chr3	42934244	42936785	-	42934244,42935356;42935757,42936785	2142	ncRNA	KRBOX1-AS1	KRBOX1 antisense RNA 1	100506275	0.305	0.025	0
	chr16	75226383	75228203	+	75226383,75226402;75226493,75226725;75226820,75226997;75227091,75227306;75227990,75228203	861	ncRNA	LOC100506281	uncharacterized LOC100506281	100506281	0.126	0.202	0.552
	chr11	83190920	83193794	-	83190920,83191168;83192506,83192541;83192736,83192816;83193467,83193794	694	unknown	LOC100506282	uncharacterized LOC100506282	100506282	1.673	0.868	1.005
	chr2	101151660	101155412	+	101151660,101152759;101154035,101155412	2478	ncRNA	LOC100506286	uncharacterized LOC100506286	100506286	1.455	0.157	0.179
	chr7	26551839	26557200	+	26551839,26552210;26554809,26557200	2764	ncRNA	LOC100506289	uncharacterized LOC100506289	100506289	0.085	0.015	0.037
	chr2	8670984	8681863	-	8670984,8671277;8671581,8671772;8673037,8673307;8679809,8680587;8681827,8681863	1573	ncRNA	ID2-AS1	ID2 antisense RNA 1 (head to head)	100506299	2.61	0.973	1.06
	chr7	155641916	155645198	-	155641916,155642970;155643468,155643604;155643941,155644185;155644214,155644406;155645131,155645198	1698	ncRNA	LOC100506302	uncharacterized LOC100506302	100506302	1.562	2.061	2.476
	chr11	12979534	12989548	-	12979534,12980999;12989456,12989548	1559	ncRNA	LINC00958	long intergenic non-protein coding RNA 958	100506305	1.989	4.384	3.915
HOXA-AS1,HOXA1-AS1,NCRNA00179	chr7	27096094	27100258	+	27096094,27096388;27099098,27099366;27099779,27100258	1044	ncRNA	HOTAIRM1	HOXA transcript antisense RNA, myeloid-specific 1	100506311	0.866	2.403	4.462
	chr12	12979837	12984642	+	12979837,12979888;12980000,12980391;12983344,12984642	1743	ncRNA	LOC100506314	uncharacterized LOC100506314	100506314	7.33	4.221	4.313
	chr2	9205428	9206444	-	9205428,9205855;9206137,9206163;9206227,9206444	673	ncRNA	LOC100506317	uncharacterized LOC100506317	100506317	0.51	0.405	0.27
	chr3	44427702	44429618	+	44427702,44428158;44428555,44428624;44428847,44428941;44429066,44429618	1175	ncRNA	LOC100506319	uncharacterized LOC100506319	100506319	0	0.015	0.026
	chr14	65089918	65094311	+	65089918,65090019;65090535,65090647;65093632,65094311	895	ncRNA	LOC100506321	uncharacterized LOC100506321	100506321	8.362	6.938	3.556
	chr17	47898386	47941404	-	47898386,47900378;47918452,47918571;47941336,47941404	2182	ncRNA	LOC100506325	uncharacterized LOC100506325	100506325	0.965	0.739	0.458
	chr2	101983465	101985545	+	101983465,101983578;101983692,101983821;101984584,101984937;101985148,101985545	996	ncRNA	LINC01127	long intergenic non-protein coding RNA 1127	100506328	0.541	0.65	0.436
	chr9	15888037	15890769	+	15888037,15888088;15888983,15890769	1839	ncRNA	LOC100506331	uncharacterized LOC100506331	100506331	0.021	0.015	0.055
	chr21	33931212	33971186	+	33931212,33931742;33945810,33945895;33969237,33971186	2567	ncRNA	LINC00649	long intergenic non-protein coding RNA 649	100506334	0.229	0.089	0.102
	chr1	111739841	111747798	+	111739841,111740077;111744375,111744529;111746060,111747798	2131	ncRNA	FAM212B-AS1	FAM212B antisense RNA 1	100506343	0.367	0.404	0.322
	chr8	90646367	90651757	+	90646367,90646633;90648478,90651757	3547	ncRNA	LOC100506351	uncharacterized LOC100506351	100506351	0.128	0.07	0.1
	chr14	69811777	69815967	+	69811777,69811998;69815265,69815967	925	unknown	LOC100506358	uncharacterized LOC100506358	100506358	0.005	0.01	0.011
GS1-251I9.4	chr8	91059906	91070189	-	91059906,91063746;91067911,91069822;91069931,91070189	6012	ncRNA	OTUD6B-AS1	OTUD6B antisense RNA 1 (head to head)	100506365	6.395	4.119	3.269
	chr11	86955621	87000950	+	86955621,86955712;86957982,86958026;86999876,87000950	1212	ncRNA	LOC100506368	uncharacterized LOC100506368	100506368	0.642	0.372	0.292
	chr17	183824	187251	-	183824,184458;187096,187251	791	ncRNA	LOC100506371	uncharacterized LOC100506371	100506371	0	0	0.128
	chr19	56264330	56310454	+	56264330,56264551;56272742,56272919;56276092,56276109;56284109,56284206;56284998,56285024;56295959,56295967;56296336,56296362;56297505,56297531;56301968,56302095;56304774,56304830;56310124,56310454	1122	protein_coding	LOC100506374	uncharacterized LOC100506374	100506374	0.24	0.107	0.171
	chr1	1173062	1177205	-	11730621177205	4144	unknown	TTLL10-AS1	TTLL10 antisense RNA 1	100506376	0.001	0.005	0.007
	chr6	10746421	10747736	-	10746421,10747229;10747461,10747736	1085	ncRNA	LOC100506379	uncharacterized LOC100506379	100506379	0.212	0.037	0.168
MY040	chr7	156472099	156603195	-	156472099,156472711;156603051,156603195	758	ncRNA	LINC01006	long intergenic non-protein coding RNA 1006	100506380	6.598	3.039	2.866
	chr20	59626464	59628289	-	59626464,59626949;59628098,59628289	678	ncRNA	LOC100506384	uncharacterized LOC100506384	100506384	0	0	0
	chr21	34745825	34784886	+	34745825,34746016;34747781,34748367;34782125,34782190;34782581,34784886	3151	ncRNA	LINC01426	long intergenic non-protein coding RNA 1426	100506385	0.119	1.51	1.478
-	chr17	331159	333488	+	331159,331721;331800,331866;332574,333488	1545	protein_coding	LOC100506388	uncharacterized LOC100506388	100506388	0.639	0.029	0.124
	chr1	112956415	112964072	+	112956415,112957722;112960477,112960575;112963972,112964072	1508	ncRNA	SLC16A1-AS1	SLC16A1 antisense RNA 1	100506392	0.147	0.112	0.235
	chr12	20014685	20098868	+	20014685,20015028;20019632,20019696;20098752,20098868	526	ncRNA	LOC100506393	uncharacterized LOC100506393	100506393	0.017	0	0
	chr13	113864177	113866832	+	113864177,113864295;113865010,113866832	1942	ncRNA	GAS6-AS2	GAS6 antisense RNA 2 (head to head)	100506394	1.912	0.954	0.952
AML1,AML1-EVI-1,AMLCR1,CBFA2,EVI-1,PEBP2aB	chr21	35372507	35580764	-	35372507,35372793;35461961,35462025;35580660,35580764	457	ncRNA	LOC100506403	uncharacterized LOC100506403	100506403	0	0	0
	chr2	11681460	11683323	+	11681460,11681492;11682298,11683323	1059	ncRNA	LOC100506405	uncharacterized LOC100506405	100506405	0	0.008	0
	chr5	35938801	35939993	+	35938801,35938924;35939723,35939993	395	ncRNA	LOC100506406	uncharacterized LOC100506406	100506406	0	0	0
	chr6	11043758	11079144	+	11043758,11043825;11044691,11044966;11047909,11047999;11049109,11049219;11073455,11073545;11077689,11079144	2093	ncRNA	ELOVL2-AS1	ELOVL2 antisense RNA 1	100506409	0.023	0.026	0.019
	chr14	70809944	70816048	+	70809944,70810674;70815111,70816048	1669	ncRNA	LOC100506411	uncharacterized LOC100506411	100506411	1.707	1.147	1.344
	chr14	46064159	46501903	+	46064159,46064216;46210824,46210939;46211747,46211804;46438181,46438250;46449908,46449954;46471359,46471511;46490192,46490287;46501307,46501903	1195	ncRNA	LINC00871	long intergenic non-protein coding RNA 871	100506412	0	0.011	0.008
	chr7	111808505	111821779	+	111808505,111808613;111819378,111821779	2511	ncRNA	DOCK4-AS1	DOCK4 antisense RNA 1	100506413	0	0.002	0.016
linc-Brn1a	chr2	104805425	104851476	-	104805425,104807843;104812433,104812618;104812709,104812812;104851312,104851476	2874	ncRNA	LINC01158	long intergenic non-protein coding RNA 1158	100506421	0	0	0
	chr9	26066675	26118408	+	26066675,26066826;26092361,26092447;26094493,26094627;26109953,26110139;26114384,26114465;26116129,26116246;26116850,26118408	2320	protein_coding	LOC100506422	putative deoxyuridine 5'-triphosphate nucleotidohydrolase-like protein FLJ16323	100506422	0.011	0	0
PlncRNA-1	chr21	36131767	36156308	-	36131767,36133074;36133687,36133761;36141396,36141946;36146256,36146355;36156217,36156308	2126	ncRNA	CBR3-AS1	CBR3 antisense RNA 1	100506428	5.684	4.697	7.281
	chr14	47764953	47795014	-	47764953,47767757;47789906,47789943;47794972,47795014	2886	ncRNA	LINC00648	long intergenic non-protein coding RNA 648	100506433	0.096	0.039	0.021
	chr17	28599133	28617377	+	28599133,28599246;28599698,28599855;28616285,28617377	1365	ncRNA	SPAG5-AS1	SPAG5 antisense RNA 1	100506436	15.881	14.837	3.805
	chr1	226656080	226675068	-	226656080,226657274;226674917,226675068	1347	ncRNA	ITPKB-IT1	ITPKB intronic transcript 1 (non-protein coding)	100506443	0.019	0.01	0.015
	chr4	53695852	53902766	+	53695852,53696168;53716832,53717007;53733187,53734358;53735942,53736507;53899920,53900028;53902517,53902766	2590	ncRNA	LOC100506444	uncharacterized LOC100506444	100506444	0.015	0.017	0
	chr14	49927567	49961960	-	49927567,49927818;49943752,49943892;49946154,49946317;49960539,49960619;49961703,49961960	896	ncRNA	LOC100506446	uncharacterized LOC100506446	100506446	0.01	0.025	0.034
	chr12	25954654	25959442	-	25954654,25955241;25956227,25956347;25956639,25956764;25957453,25957585;25959326,25959442	1085	ncRNA	RASSF8-AS1	RASSF8 atnisense RNA 1	100506451	1.387	0.983	1.006
LINC00037,NCRNA00037	chr22	18998106	19031229	+	18998106,18998194;19005906,19005942;19014353,19014506;19014598,19014613;19030782,19031229	744	lncRNA			100506454	0.17	0.186	0.258
	chr2	12007116	12578348	+	12007116,12007227;12007747,12007843;12083449,12083618;12106818,12106951;12131306,12131585;12166738,12166855;12308688,12308784;12558206,12558444;12576817,12578348	2779	ncRNA	LOC100506457	uncharacterized LOC100506457	100506457	0	0.005	0.007
	chr4	55366601	55385580	-	55366601,55367163;55374871,55375033;55377607,55377770;55385545,55385580	926	ncRNA	SRD5A3-AS1	SRD5A3 antisense RNA 1	100506462	0.268	0.28	0.6
	chr12	113744577	113773683	-	113744577,113746595;113767075,113767208;113773615,113773683	2222	ncRNA	LINC01234	long intergenic non-protein coding RNA 1234	100506465	0	0.002	0
	chr19	35540738	35546029	-	35540738,35541584;35541751,35542074;35542911,35543273;35545937,35546029	1627	ncRNA	LOC100506469	TMEM147 antisense RNA 1	100506469	18.795	10.596	4.242
	chr20	61079064	61080179	+	61079064,61079330;61079980,61080179	467	ncRNA	LOC100506470	uncharacterized LOC100506470	100506470	0	0	0
	chr22	39432160	39437128	+	39432160,39432663;39432817,39432866;39433229,39433236;39434125,39437128	3566	ncRNA	LOC100506472	uncharacterized LOC100506472	100506472	0.556	0.381	0.544
	chr2	105334034	105337278	-	105334034,105335068;105335159,105335657;105336305,105337278	2508	ncRNA	LOC100506473	uncharacterized LOC100506473	100506473	0.931	0.295	0.552
	chr2	12966782	13007013	-	12966782,12968033;12981037,12981118;13001588,13001741;13002424,13002608;13003824,13003951;13006871,13007013	1944	ncRNA	LOC100506474	uncharacterized LOC100506474	100506474	0.067	0.073	0.192
	chr5	38399814	38403471	-	38399814,38400006;38400451,38402081;38403399,38403471	1897	ncRNA	EGFLAM-AS2	EGFLAM antisense RNA 2	100506475	0	0	0.011
	chr14	73787360	73803628	+	73787360,73787509;73789027,73789116;73802885,73803628	984	ncRNA	LOC100506476	uncharacterized LOC100506476	100506476	10.005	5.285	7.198
	chr7	115679345	115682618	-	115679345,115680371;115682389,115682618	1257	ncRNA	LOC100506489	uncharacterized LOC100506489	100506489	0	0	0
M41	chr21	40383083	40385358	+	40383083,40383584;40383652,40384138;40384579,40385358	1769	ncRNA	DSCAM-AS1	DSCAM antisense RNA 1	100506492	0	0	0
	chr5	38556786	38671216	+	38556786,38559177;38594922,38595069;38607600,38608862;38640929,38641029;38644350,38644445;38646632,38646714;38647233,38647435;38653077,38653160;38653865,38653952;38671026,38671216	4649	ncRNA	LIFR-AS1	LIFR antisense RNA 1	100506495	4.192	0.518	0.567
	chr7	28979967	29013369	+	28979967,28980098;28996165,28996251;29000969,29001055;29001329,29001384;29010023,29013369	3709	ncRNA	LOC100506497	uncharacterized LOC100506497	100506497	0.298	0.16	0.267
	chr14	73822559	73830163	-	73822559,73823492;73829896,73830163	1202	ncRNA	LOC100506498	uncharacterized LOC100506498	100506498	0.054	0.253	0.177
	chr14	50007313	50039884	-	50007313,50007419;50010606,50010685;50010934,50011026;50039015,50039257;50039392,50039469;50039681,50039884	805	ncRNA	LOC100506499	uncharacterized LOC100506499	100506499	0.011	0.083	0.201
	chr1	2181811	2184373	-	2181811,2182785;2183571,2183704;2183991,2184373	1492	protein_coding	LOC100506504	uncharacterized LOC100506504	100506504	1.428	1.266	1.896
	chr7	30390885	30404055	+	30390885,30391035;30402912,30403022;30403602,30404055	716	ncRNA	LINC01176	long intergenic non-protein coding RNA 1176	100506516	0.826	1.397	4.262
	chr11	777577	784298	+	777577,777695;778113,778218;783530,783671;784024,784298	642	ncRNA	LOC100506518		100506518	6.604	4.325	6.201
	chr5	61732790	61735698	-	61732790,61733746;61735377,61735526;61735625,61735698	1181	ncRNA	LOC100506526	uncharacterized LOC100506526	100506526	0.018	0	0.026
	chr7	101562755	101569006	-	101562755,101563087;101565306,101567480;101568850,101569006	2665	ncRNA	LINC01007	long intergenic non-protein coding RNA 1007	100506527	0.005	0.013	0.008
	chr15	61729850	61731389	+	61729850,61730004;61730582,61731389	963	ncRNA	LOC100506530	uncharacterized LOC100506530	100506530	0	0.19	0.063
	chr9	134527114	134545254	+	134527114,134527284;134544920,134545254	506	ncRNA	LOC100506532	uncharacterized LOC100506532	100506532	0	0.018	0.02
C8orf38	chr8	94986765	94989655	+	94986765,94987776;94988358,94989655	2310	ncRNA	LOC100506538	uncharacterized LOC100506538	100506538	0.956	1.179	1.085
	chr11	18599804	18610255	+	18599804,18599997;18601092,18601180;18603158,18603195;18603772,18603869;18609238,18610255	1437	ncRNA	SPTY2D1-AS1	SPTY2D1 antisense RNA 1	100506540	1.74	1.14	1.013
TCONS_00024492	chr16	86196181	86199720	+	86196181,86196412;86199512,86199720	441	ncRNA	LINC01082	long intergenic non-protein coding RNA 1082	100506542	0	0	0
	chr5	40825262	40829142	-	4.08253e+15	3881	ncRNA	LOC100506548	uncharacterized LOC100506548	100506548	20.04	8.928	5.632
	chr12	116977440	116987337	-	116977440,116979589;116980250,116980419;116985183,116985376;116985654,116987337	4198	ncRNA	LOC100506551	uncharacterized LOC100506551	100506551	0.136	0.093	0.13
	chr3	111045315	111069959	-	111045315,111045909;111052504,111052659;111069264,111069471;111069790,111069959	1129	ncRNA	PVRL3-AS1	PVRL3 antisense RNA 1	100506555	0.797	0.391	0.17
	chr7	157525789	157527319	+	1.57526e+17	1531	unknown	LOC100506557	uncharacterized LOC100506557	100506557	0	0	0
	chr8	97950715	97952302	+	97950715,97950898;97951984,97952302	503	ncRNA	LOC100506558	uncharacterized LOC100506558	100506558	0.078	0	0
	chr2	109758799	109760369	-	109758799,109759556;109760300,109760369	828	ncRNA	LOC100506563	uncharacterized LOC100506563	100506563	0.005	0	0
	chr4	56530609	56603323	+	56530609,56531169;56548790,56548823;56552549,56552614;56559392,56559520;56575505,56575642;56584497,56584611;56596500,56596631;56600934,56601109;56603209,56603323	1466	protein_coding	THEGL	theg spermatid protein-like	100506564	0.003	0.006	0.034
	chr1	228073909	228076557	-	2.28074e+17	2649	protein_coding	LOC100506571	uncharacterized LOC100506571	100506571	0.028	0	0.031
	chr16	87302798	87317420	-	87302798,87303075;87305719,87305905;87310297,87310333;87311150,87311296;87314971,87315096;87315772,87315823;87317087,87317420	1161	protein_coding	C16orf95	chromosome 16 open reading frame 95	100506581	1.506	1.05	1.358
	chr7	157854585	157866092	+	157854585,157854875;157855927,157856130;157857290,157857548;157862545,157866092	4302	ncRNA	LOC100506585	uncharacterized LOC100506585	100506585	0.015	0.217	0.188
	chr17	32179304	32180069	-	3.21793e+15	766	unknown	LOC100506596		100506596	0.051	0.082	0.264
	chr9	135462718	135472249	-	135462718,135464850;135468088,135468709;135472077,135472249	2928	ncRNA	PPP1R26-AS1	PPP1R26 antisense RNA 1	100506599	0.59	0.288	0.238
	chr14	76781733	76786724	-	76781733,76782776;76783693,76783851;76786085,76786724	1843	ncRNA	LOC100506603	uncharacterized LOC100506603	100506603	11.021	20.723	30.242
	chr12	29280415	29317848	-	29280415,29281542;29282164,29282360;29292215,29292328;29293066,29293540;29307850,29308044;29309771,29309903;29317708,29317848	2383	ncRNA	LOC100506606	uncharacterized LOC100506606	100506606	0.403	0.313	0.598
	chr3	112596794	112601969	-	1.12597e+17	5176	ncRNA	LINC01279	long intergenic non-protein coding RNA 1279	100506621	11.162	7.174	9.712
	chr13	22210285	22276521	+	22210285,22210428;22274523,22276521	2143	ncRNA	LINC00540	long intergenic non-protein coding RNA 540	100506622	0.067	0.158	0.123
	chr11	30863603	30992686	-	30863603,30865332;30878544,30878711;30881158,30881308;30892818,30892997;30894248,30894384;30899541,30899642;30900346,30900498;30903491,30903683;30904961,30905164;30906540,30906725;30908946,30909116;30911327,30911420;30915511,30915711;30916870,30917028;30920776,30920935;30922503,30922638;30925309,30925408;30931771,30931952;30952445,30952568;30992459,30992686	4759	protein_coding	DCDC5	doublecortin domain containing 5	100506627	0.326	0.026	0.047
	chr19	58403941	58408466	-	58403941,58404825;58405007,58408466	4345	unknown	LOC100506634	hepatocellular carcinoma-associated antigen HCA25a	100506634	1.055	0.301	0.267
	chr3	48847937	48851982	+	48847937,48848408;48848987,48851982	3468	ncRNA	PRKAR2A-AS1	PRKAR2A antisense RNA 1	100506637	1.107	0.4	0.288
pHZ-10,ZBTB35	chr5	43067023	43093558	+	43067023,43067786;43067970,43068217;43093023,43093558	1548	ncRNA	LOC100506639	uncharacterized LOC100506639	100506639	2.194	1.202	0.842
EyeLinc4	chr12	120201291	120212828	+	120201291,120201426;120206545,120206621;120209839,120209934;120212375,120212828	763	ncRNA	PXN-AS1	PXN antisense RNA 1	100506649	15.417	12.935	5.35
	chr17	52985519	52987652	+	52985519,52985721;52986440,52986526;52986636,52986784;52987256,52987652	836	protein_coding	C17orf112	chromosome 17 open reading frame 112	100506650	0	0	0.012
	chr16	25140571	25149032	-	25140571,25140858;25146248,25148239;25148706,25149032	2607	ncRNA	LCMT1-AS2	LCMT1 antisense RNA 2	100506655	0.015	0.002	0.039
BLCPMG,PPP1R115	chr5	69492292	69558104	+	69492292,69492659;69492763,69492900;69504177,69504294;69509141,69509819;69513948,69514109;69534694,69534839;69544904,69545119;69547930,69548101;69551544,69551585;69553570,69558104	6576	protein_coding	OCLN	occludin	100506658	1.411	1.528	0.323
	chr12	31020763	31073847	-	31020763,31022029;31060660,31060770;31073195,31073847	2031	ncRNA	DDX11-AS1	DDX11 antisense RNA 1	100506660	0.229	0.134	0.189
	chr7	125437856	125480804	+	125437856,125438037;125438145,125438297;125480749,125480804	391	ncRNA	LOC100506664	uncharacterized LOC100506664	100506664	0	0	0
	chr12	120490338	120495946	-	120490338,120492110;120495823,120495946	1897	ncRNA	DYNLL1-AS1	DYNLL1 antisense RNA 1	100506668	5.3	2.965	3.761
	chr5	44744328	44808793	-	44744328,44745408;44745942,44746038;44777037,44777101;44808642,44808793	1395	ncRNA	LOC100506674	uncharacterized LOC100506674	100506674	1.322	0.435	0.377
	chr11	32035979	32047509	-	32035979,32036248;32036656,32036996;32038852,32038924;32040067,32040377;32041108,32041318;32047446,32047509	1270	ncRNA	LOC100506675	uncharacterized LOC100506675	100506675	0	0	0
AA02,AA04,AA05	chr17	33529787	33533760	-	33529787,33530198;33533450,33533513;33533605,33533760	632	pseudo	AA06	uncharacterized LOC100506677	100506677	0	0	0
	chr22	43038313	43052366	+	43038313,43040264;43041211,43041301;43052055,43052366	2355	ncRNA	LOC100506679	uncharacterized LOC100506679	100506679	2.423	1.768	3.402
	chr13	23418971	23428869	+	23418971,23419301;23426967,23428869	2234	ncRNA	SACS-AS1	SACS antisense RNA 1	100506680	0.008	0	0
	chr6	15247686	15248696	-	15247686,15248144;15248510,15248696	646	ncRNA	JARID2-AS1	JARID2 antisense RNA 1	100506681	0.451	0.359	0.422
	chr7	127476883	127485804	+	127476883,127476969;127477597,127477668;127479133,127479237;127485112,127485804	957	ncRNA	LOC100506682	uncharacterized LOC100506682	100506682	0.177	0.042	0.021
	chr15	67403611	67521844	-	67403611,67408475;67421335,67421498;67430321,67430400;67459692,67459975;67466494,67466738;67514920,67515260;67519000,67519102;67520779,67520973;67521007,67521062;67521494,67521844	6684	ncRNA	IQCH-AS1	IQCH antisense RNA 1	100506686	2.716	1.415	1.252
	chr5	987177	997340	-	987177,990623;997271,997340	3517	ncRNA	LOC100506688	uncharacterized LOC100506688	100506688	0.135	0.255	0.299
	chr12	122063290	122068560	+	122063290,122063531;122064377,122064682;122064817,122065378;122068028,122068191;122068289,122068560	1546	ncRNA	LOC100506691	uncharacterized LOC100506691	100506691	0.534	0.326	0.32
KDM5B-AS1,ncRNA-a2,PCAN-R1	chr1	202810946	202811913	+	202810946,202811370;202811575,202811913	764	ncRNA	PCAT6	prostate cancer associated transcript 6 (non-protein coding)	100506696	3.677	3.184	5.092
NCRNA00327	chr13	23469512	23487464	+	23469512,23470191;23470514,23470690;23486235,23487464	2087	ncRNA	LINC00327	long intergenic non-protein coding RNA 327	100506697	0.015	0.047	0.092
	chr14	81441987	81450157	-	81441987,81442196;81442285,81442442;81449889,81450157	637	ncRNA	LOC100506700	uncharacterized LOC100506700	100506700	1.174	0.028	0.286
	chr9	37079896	37090401	+	37079896,37080536;37086668,37090401	4375	pseudo	EBLN3	endogenous Bornavirus-like nucleoprotein 3	100506710	14.303	10.788	11.529
	chr17	6985123	7012334	-	6985123,6985540;7009796,7009889;7012196,7012334	651	ncRNA	LOC100506713	uncharacterized LOC100506713	100506713	3.507	1.659	0.869
	chr22	45133758	45163781	-	45133758,45134797;45138824,45138916;45152405,45152584;45163577,45163781	1518	ncRNA	NUP50-AS1	NUP50 antisense RNA 1 (head to head)	100506714	1.45	1.3	1.238
-	chr14	85533846	85563052	+	85533846,85533993;85549639,85551780;85552396,85552843;85557810,85559415;85559699,85560371;85561190,85561289;85562643,85563052	5527	ncRNA	LOC100506718	uncharacterized LOC100506718	100506718	0.254	0.125	0.45
LSAMP-AS4,TCONS_00005428	chr3	116921431	116932238	+	116921431,116921560;116930917,116932238	1452	ncRNA	LINC00901	long intergenic non-protein coding RNA 901	100506724	0	0	0
	chr7	35716437	35719712	+	35716437,35716868;35717031,35717128;35719070,35719712	1173	ncRNA	LOC100506725	uncharacterized LOC100506725	100506725	0.167	0.194	0.267
	chr1	19293247	19295736	-	1.92932e+15	2490	ncRNA	LOC100506730	uncharacterized LOC100506730	100506730	2.242	1.854	1.781
	chr14	85524432	85531759	-	85524432,85525507;85528617,85531759	4219	ncRNA	LOC100506731	uncharacterized LOC100506731	100506731	0.375	0.157	0.225
	chr10	49121839	49151547	+	49121839,49122276;49135656,49136081;49141253,49141367;49142930,49143088;49145782,49145900;49150805,49151547	2000	ncRNA	FAM170B-AS1	FAM170B antisense RNA 1	100506733	0	0.045	0.005
hDx-1	chr12	113015607	113058152	+	113015607,113016094;113055625,113055730;113056086,113056143;113056710,113056944;113057449,113058152	1591	pseudo	IMMP1LP2	IMP1 inner mitochondrial membrane peptidase-like (S. cerevisiae) pseudogene 2	100506734	0.558	0.154	0.025
	chr17	35474923	35487739	-	35474923,35475485;35478075,35478185;35479117,35480195;35487726,35487739	1767	protein_coding	SLFN12L	schlafen family member 12-like	100506736	0.022	0.03	0.12
	chr22	45604432	45606017	-	45604432,45604758;45605401,45606017	944	ncRNA	LOC100506737	uncharacterized LOC100506737	100506737	0.17	0.005	0.086
CASP-12,CASP12P1	chr11	104885718	104898670	-	104885718,104886102;104886691,104886812;104887196,104887305;104890374,104890523;104891170,104891404;104892331,104892503;104892897,104892991;104897217,104897468;104898408,104898670	1785	protein_coding	CASP12	caspase 12 (gene/pseudogene)	100506742	0.497	0.37	0.459
	chr4	86924894	86934850	-	86924894,86926326;86933395,86933542;86934487,86934850	1945	ncRNA	LOC100506746	uncharacterized LOC100506746	100506746	1.827	0.861	1.423
	chr1	202986452	203007265	-	202986452,202987662;202988450,202988605;202990266,202990393;202991134,202991244;203006999,203007265	1873	pseudo	LOC100506747	alpha-1,3-mannosyl-glycoprotein 4-beta-N-acetylglucosaminyltransferase-like protein LOC641515 homolog	100506747	0.007	0	0.027
	chr2	235505126	235507566	+	235505126,235505634;235506953,235507566	1123	ncRNA	AGAP1-IT1	AGAP1 intronic transcript 1 (non-protein coding)	100506749	0.035	0.068	0.09
	chr8	102864183	102865317	+	102864183,102864623;102865103,102865317	656	ncRNA	LOC100506753	uncharacterized LOC100506753	100506753	3.434	1.912	1.217
MIRN195,miRNA195,hsa-mir-497,MIRN497,MIR195HG	chr17	7015818	7019654	-	7015818,7016014;7017069,7017388;7019378,7019654	794	ncRNA	MIR497HG	mir-497-195 cluster host gene (non-protein coding)	100506755	59.211	99.942	89.005
	chrX	134550024	134560398	+	134550024,134550225;134558380,134558497;134559386,134560398	1333	ncRNA	LINC00629	long intergenic non-protein coding RNA 629	100506757	0.904	0.208	0.22
hg533,OR7E48P,OST193	chr13	41442564	41443766	+	4.14426e+15	1203	pseudo	OR7E37P	olfactory receptor, family 7, subfamily E, member 37 pseudogene	100506759	0	0	0
	chr3	118943076	118948241	+	118943076,118943186;118944862,118944990;118945868,118946035;118947049,118948241	1601	ncRNA	IGSF11-AS1	IGSF11 antisense RNA 1	100506765	0	0	0
	chr10	49296283	49298893	-	49296283,49296773;49298690,49298893	695	ncRNA	C10orf71-AS1	C10orf71 antisense RNA 1	100506769	0	0	0
	chr1	203287036	203288798	+	203287036,203287311;203287700,203287831;203287908,203288306;203288505,203288798	1101	ncRNA	LINC01353	long intergenic non-protein coding RNA 1353	100506775	0.059	0.166	0.33
	chr7	38341577	38378637	+	38341577,38341799;38346021,38346127;38350346,38350450;38375557,38378637	3516	ncRNA	TRG-AS1	T cell receptor gamma locus antisense RNA 1	100506776	0.139	0.221	0.486
	chr17	58325450	58353727	+	58325450,58325728;58328050,58328121;58328938,58329074;58329605,58329664;58337202,58337679;58346280,58346343;58351735,58351914;58351999,58353727	2999	ncRNA	BZRAP1-AS1	BZRAP1 antisense RNA 1	100506779	8.557	7.573	4.269
	chr2	176134841	176137098	-	176134841,176134950;176135319,176135422;176136621,176137098	692	ncRNA	HOXD-AS2	HOXD cluster antisense RNA 2	100506783	0.597	2.425	2.526
	chr18	26422995	26438046	+	26422995,26423319;26424948,26425301;26425881,26425990;26437890,26438046	946	ncRNA	LOC100506787	long intergenic non-protein coding RNA 1543	100506787	0.005	0.052	0
	chrX	135396429	135397749	+	135396429,135396461;135397393,135397749	390	ncRNA	LOC100506790	uncharacterized LOC100506790	100506790	0	0.034	0
	chr5	1363582	1380073	-	1363582,1364691;1379562,1380073	1622	ncRNA	LINC01511	long intergenic non-protein coding RNA 1511	100506791	0.027	0	0.006
	chr1	234527891	234531779	-	234527891,234530342;234531026,234531181;234531528,234531779	2860	ncRNA	LINC01354	long intergenic non-protein coding RNA 1354	100506795	0.401	0.033	0.12
	chr2	118182922	118186439	-	118182922,118183322;118185338,118185551;118186341,118186439	714	ncRNA	LOC100506797	uncharacterized LOC100506797	100506797	1.389	1.776	2.349
	chr1	21293290	21299869	+	21293290,21293743;21293934,21294210;21298027,21299869	2574	ncRNA	LOC100506801	uncharacterized LOC100506801	100506801	0.034	0.062	0.302
	chr6	75285014	75291864	+	75285014,75285309;75290254,75290338;75290949,75291864	1297	ncRNA	LOC100506804	uncharacterized LOC100506804	100506804	0.617	0.313	0.421
	chr1	234724042	234731643	+	234724042,234724082;234725223,234725678;234728348,234731643	3793	ncRNA	LINC01132	long intergenic non-protein coding RNA 1132	100506810	0.335	0.466	0.17
	chr3	123585513	123630821	+	123585513,123585553;123585556,123585801;123629494,123629681;123630496,123630821	801	ncRNA	MYLK-AS1	MYLK antisense RNA 1	100506826	2.601	2.97	1.261
	chr4	44017062	44022061	+	44017062,44017370;44019751,44022061	2620	ncRNA	LOC100506827	uncharacterized LOC100506827	100506827	0.003	0.003	0.015
	chr9	86948698	87002033	+	86948698,86948993;86950867,86950999;86981770,86981925;86987448,86987615;86988802,86988906;86997314,86997403;86998594,87002033	4388	ncRNA	LOC100506834	uncharacterized LOC100506834	100506834	0.195	0.027	0.078
	chr10	43859411	43895433	+	43859411,43860360;43861879,43861927;43867157,43867339;43874190,43874412;43894865,43895433	1974	ncRNA	LINC00840	long intergenic non-protein coding RNA 840	100506835	0.181	0.127	0.276
	chr3	51817603	51819635	+	51817603,51817762;51817970,51818071;51818209,51818471;51819194,51819635	967	pseudo	IQCF4	IQ motif containing F5 pseudogene	100506840	0	0	0
	chr12	57931449	57936164	-	57931449,57931737;57935470,57935553;57935839,57936164	699	ncRNA	LOC100506844	uncharacterized LOC100506844	100506844	22.079	9.33	12.2
-	chr6	79420267	79421659	+	79420267,79420637;79421038,79421659	993	ncRNA	LOC100506851	uncharacterized LOC100506851	100506851	0.018	0.013	0
	chr5	2303720	2312201	-	2303720,2303964;2310905,2311080;2312179,2312201	444	ncRNA	LOC100506858	uncharacterized LOC100506858	100506858	0	0	0
	chr13	52036697	52063052	-	52036697,52037218;52050104,52050221;52061819,52061953;52062369,52063052	1459	protein_coding	LOC100506859	serine/threonine-protein kinase Nek5-like	100506859	0.137	0.055	0.035
	chr7	130913464	130921946	+	130913464,130913625;130914962,130915102;130915900,130916132;130921536,130921946	947	ncRNA	LOC100506860	uncharacterized LOC100506860	100506860	0.767	0.495	0.352
	chr2	178522827	178620217	+	178522827,178522860;178523191,178523636;178535732,178535828;178537361,178537691;178538698,178539890;178540107,178540169;178542222,178542361;178571300,178571449;178582572,178582706;178582991,178583181;178583524,178583921;178584573,178584993;178591139,178591314;178597596,178597681;178598556,178598673;178599594,178599750;178600476,178600667;178604731,178605405;178608167,178608266;178614035,178614804…	6390	ncRNA	TTN-AS1	TTN antisense RNA 1	100506866	0.321	0.79	1.033
	chr12	58591544	58812669	+	58591544,58591868;58802826,58802962;58805941,58806059;58812414,58812669	837	ncRNA	LOC100506869	uncharacterized LOC100506869	100506869	0	0	0
	chr11	112284933	112291779	+	112284933,112285028;112287061,112287184;112290191,112290461;112291320,112291779	951	protein_coding	LOC100506870	uncharacterized LOC100506870	100506870	2.908	9.913	6.078
	chr15	84570649	84580181	+	84570649,84570734;84571134,84571228;84572215,84572344;84573022,84573251;84577948,84580181	2775	ncRNA	LINC00933	long intergenic non-protein coding RNA 933	100506874	0.205	0.193	0.164
MKLN1-AS2	chr7	131309744	131328022	-	131309744,131310773;131311130,131311223;131323365,131323868;131324252,131324425;131326806,131327606;131327615,131327779;131327990,131328022	2801	ncRNA	MKLN1-AS	MKLN1 antisense RNA	100506881	0.716	0.183	0.209
	chr17	60421208	60422495	-	60421208,60421551;60422246,60422495	594	ncRNA	LOC100506882	uncharacterized LOC100506882	100506882	0.051	0.353	0.221
	chr6	19803716	19804673	-	19803716,19803910;19804171,19804673	698	ncRNA	LOC100506885	uncharacterized LOC100506885	100506885	7.613	4.892	4.473
	chr18	46962768	46964644	-	4.69628e+15	1877	protein_coding	TCEB3CL2	transcription elongation factor B polypeptide 3C-like 2	100506888	0	0	0
	chr7	43508728	43522542	-	43508728,43510247;43510983,43512123;43522288,43522542	2916	ncRNA	LOC100506895	uncharacterized LOC100506895	100506895	0.01	0.005	0
	chr17	10715943	10716582	-	1.07159e+15	640	pseudo	MAGOH2	mago-nashi homolog 2 (pseudogene)	100506898	1.277	0.335	0.758
	chrX	103404777	103487541	+	103404777,103405096;103408158,103408299;103449384,103449410;103450497,103450660;103461215,103461354;103475101,103475229;103486389,103487541	2075	ncRNA	LOC100506901	uncharacterized LOC100506901	100506901	0.098	0.11	0.015
	chr3	126393032	126394798	-	126393032,126393293;126393483,126393653;126394299,126394798	933	ncRNA	CCDC37-AS1	CCDC37 antisense RNA 1 (head to head)	100506907	0	0	0
	chr6	83983729	83988436	+	83983729,83983756;83985430,83985649;83986894,83987051;83988092,83988436	751	ncRNA	LOC100506908	uncharacterized LOC100506908	100506908	0	0	0
	chr1	239707126	239719119	-	239707126,239707760;239714177,239714264;239718950,239719119	893	ncRNA	CHRM3-AS2	CHRM3 antisense RNA 2	100506915	0	0	0
	chr2	127378128	127389411	+	127378128,127378201;127387466,127387628;127387725,127388311;127388881,127388998;127389111,127389411	1243	protein_coding	LOC100506922	basic proline-rich protein-like	100506922	2.243	1.052	1.106
-	chr16	30477740	30497340	-	30477740,30477802;30480914,30480989;30481221,30481343;30489059,30489322;30495724,30495821;30496397,30496791;30497263,30497340	1097	unknown	LOC100506928	uncharacterized LOC100506928	100506928	0.234	0.118	0.184
	chr1	240739142	240743650	-	240739142,240739853;240742834,240742876;240743511,240743572;240743591,240743650	877	ncRNA	LOC100506929	uncharacterized LOC100506929	100506929	0	0	0
	chr19	36313061	36331718	-	36313061,36313322;36315957,36316070;36319716,36320760;36321300,36321357;36321993,36322030;36322130,36322225;36330253,36330492;36331447,36331718	2125	ncRNA	LINC00665	long intergenic non-protein coding RNA 665	100506930	8.871	7.186	4.351
	chr7	132759007	132760632	+	132759007,132759405;132760318,132760632	714	ncRNA	LOC100506937	uncharacterized LOC100506937	100506937	0	0	0
	chr10	52296848	52314128	-	52296848,52297913;52300513,52300838;52301261,52301400;52309400,52309537;52313398,52313485;52313634,52314128	2253	ncRNA	PRKG1-AS1	PRKG1 antisense RNA 1	100506939	5.167	4.947	2.615
	chr3	88338415	88476278	+	88338415,88338643;88465088,88467151;88475734,88475902;88476154,88476278	2587	protein_coding	LOC100506944	chitinase-like protein PB1E7.04c-like	100506944	0	0.002	0
	chr1	23760382	23778297	-	23760382,23761151;23772111,23772166;23772268,23772426;23778199,23778297	1084	ncRNA	TCEB3-AS1	TCEB3 antisense RNA 1	100506963	13.72	11.312	8.221
COX10-AS,COX10AS	chr17	13776628	13792550	-	13776628,13777349;13790269,13792550	3004	ncRNA	LOC100506974	uncharacterized LOC100506974	100506974	0.303	0.095	0.333
	chr1	24539274	24556024	-	24539274,24539876;24551888,24552048;24555816,24556024	973	ncRNA	LOC100506985	uncharacterized LOC100506985	100506985	7.102	3.913	1.173
	chr8	12437013	12566845	+	12437013,12437710;12438164,12438511;12440969,12441061;12444756,12444894;12497583,12497849;12530943,12531031;12549487,12551049;12565886,12566845	4157	ncRNA	LOC100506990	uncharacterized LOC100506990	100506990	4.976	1.368	1.142
	chr3	62261819	62318947	-	62261819,62264142;62292614,62292717;62294700,62294778;62317106,62317192;62317808,62317903;62318866,62318947	2772	ncRNA	PTPRG-AS1	PTPRG antisense RNA 1	100506994	0.621	1.85	0.463
	chr14	95573605	95578681	+	95573605,95573682;95577429,95578681	1331	ncRNA	LOC100506999	uncharacterized LOC100506999	100506999	0	0	0
	chr17	65100809	65117143	+	65100809,65101042;65101207,65101296;65109192,65109252;65110716,65111095;65117055,65117143	854	ncRNA	LOC100507002	uncharacterized LOC100507002	100507002	7.058	1.735	2.65
Goofy	chr19	49426431	49428818	+	49426431,49427613;49427946,49428119;49428619,49428818	1557	protein_coding	GFY	golgi-associated, olfactory signaling regulator	100507003	0.003	0.003	0.039
	chr2	64228401	64257452	+	64228401,64228629;64229497,64229640;64251119,64251983;64252420,64252859;64257431,64257452	1700	ncRNA	LOC100507006	uncharacterized LOC100507006	100507006	0.138	0.349	0.689
	chr10	58999518	59001617	+	58999518,58999787;59001229,59001617	659	ncRNA	LINC00844	long intergenic non-protein coding RNA 844	100507008	0.073	0.765	0.552
	chr4	94743668	94757978	-	94743668,94744094;94754830,94754905;94757394,94757978	1088	ncRNA	BMPR1B-AS1	BMPR1B antisense RNA 1 (head to head)	100507012	0.004	0	0.019
M1,MUSER1	chr10	59736990	59753445	-	59736990,59737220;59738459,59738562;59738998,59739119;59753354,59753445	549	ncRNA	LINC00948	long intergenic non-protein coding RNA 948	100507027	0.174	0.081	0.166
	chr3	129893871	129908912	+	129893871,129893927;129901707,129901860;129905627,129908912	3497	ncRNA	TMCC1-AS1	TMCC1 antisense RNA 1 (head to head)	100507032	0.257	0.139	0.159
	chr3	194496317	194501503	-	194496317,194499043;194501262,194501503	2969	ncRNA	LOC100507033	uncharacterized LOC100507033	100507033	0.271	0.068	0.041
	chr10	3141601	3148629	+	3141601,3141769;3142972,3143088;3143856,3143986;3144971,3148629	4076	ncRNA	PITRM1-AS1	PITRM1 antisense RNA 1	100507034	2.96	2.364	1.354
LINC00617,TUNA	chr14	95876772	95925571	+	95876772,95877177;95922781,95925571	3197	ncRNA	TUNAR	TCL1 upstream neural differentiation-associated RNA	100507043	0.001	0.415	0.395
	chr11	75240905	75243704	+	7.52409e+15	2800	protein_coding	TPBGL	trophoblast glycoprotein-like	100507050	0.179	0.12	0.173
	chr4	99088857	99301356	+	99088857,99089284;99133555,99133805;99154545,99157579;99204357,99204431;99286795,99287033;99288666,99288785;99290937,99290948;99300299,99300370;99300469,99300655;99300951,99301356	4825	ncRNA	LOC100507053	uncharacterized LOC100507053	100507053	0.263	0.058	0.113
	chr4	1574062	1580516	-	1574062,1574544;1580158,1580516	842	ncRNA	LOC100507054	uncharacterized LOC100507054	100507054	1.56	3.022	4.692
	chr12	132603086	132610451	-	132603086,132603404;132604254,132604376;132604462,132604584;132604706,132604831;132604860,132605164;132605290,132605323;132606147,132606359;132608859,132609018;132610323,132610451	1532	protein_coding	LRCOL1	leucine rich colipase-like 1	100507055	0.054	0.242	0.218
CARLo-5	chr8	127207382	127219268	-	127207382,127209717;127218810,127219268	2795	ncRNA	CCAT1	colon cancer associated transcript 1 (non-protein coding)	100507056	0	0	0.014
	chr3	197002906	197004744	+	197002906,197002973;197003602,197003970;197004097,197004359;197004494,197004744	951	ncRNA	MFI2-AS1	MFI2 antisense RNA 1	100507057	3.114	4.863	4.983
	chr10	61016275	61026417	+	61016275,61016341;61025792,61026417	693	ncRNA	LINC00845	long intergenic non-protein coding RNA 845	100507058	0	0	0
	chr10	4384246	4410612	+	4384246,4384477;4391724,4391826;4406469,4406573;4408455,4410612	2598	ncRNA	LINC00703	long intergenic non-protein coding RNA 703	100507059	0	0	0.023
	chr3	64004022	64012243	+	64004022,64006068;64009697,64009753;64011797,64012243	2551	ncRNA	PSMD6-AS2	PSMD6 antisense RNA 2	100507062	0.133	0.066	0.309
LINC00447	chr13	30882835	30932608	-	30882835,30883335;30883938,30884060;30930672,30930874;30931246,30932608	2190	ncRNA	TEX26-AS1	TEX26 antisense RNA 1	100507064	0.016	0.026	0.023
	chr12	65466817	65642372	-	65466817,65467134;65499579,65500084;65538684,65538761;65544238,65544491;65556758,65556997;65557081,65557311;65557899,65558814;65569991,65570068;65587343,65587452;65613179,65613277;65626612,65626685;65642039,65642372	3238	ncRNA	LOC100507065	uncharacterized LOC100507065	100507065	0.575	1.464	2.546
	chr12	122395542	122399944	+	122395542,122395665;122396583,122396705;122399296,122399944	896	ncRNA	CLIP1-AS1	CLIP1 antisense RNA 1	100507066	0.121	0.04	0.147
	chr8	22254576	22275174	-	22254576,22254906;22274979,22275174	527	ncRNA	LOC100507071	uncharacterized LOC100507071	100507071	0.734	0.381	0.288
	chr2	66574030	66695588	+	66574030,66574165;66665721,66665817;66675201,66675230;66675758,66675821;66691672,66691723;66695203,66695588	765	ncRNA	LOC100507073	uncharacterized LOC100507073	100507073	0.102	0.018	0.092
	chr3	197298247	197303751	+	197298247,197298610;197298978,197299092;197302528,197303751	1703	ncRNA	DLG1-AS1	DLG1 antisense RNA 1	100507086	0.786	0.262	0.38
	chr12	123081384	123084744	+	123081384,123081992;123082888,123082959;123083235,123084744	2191	ncRNA	LOC100507091	uncharacterized LOC100507091	100507091	0.016	0	0.005
[truncated: 28,728 more rows]
