# Supplementary material for: Proteogenomics analysis unveils a TFG-RET gene fusion and druggable targets in papillary thyroid carcinomas
Source: Nat Commun. 2020 Apr 28;11:2056. doi: 10.1038/s41467-020-15955-w (PMC7188865; doi:10.1038/s41467-020-15955-w)
Supplement: Supplementary file 6 — Supplementary Data 3 [file 41467_2020_15955_MOESM6_ESM.xlsx]

## Sheet: Sheet1
	logFC	PValue	FDR
SLC5A5	-6.37758	9.12539e-17	1.69906e-12
DPP6	-5.56934	6.43062e-14	4.48775e-10
SLC5A8	-5.5866	7.23092e-14	4.48775e-10
MROH2A	-5.76718	3.52592e-13	1.64123e-09
BEX1	-5.44588	6.50056e-13	2.42068e-09
TFF3	-5.23766	1.53434e-12	4.7613e-09
CDH16	-5.47383	4.61028e-12	1.22627e-08
MYOC	-5.52334	1.10282e-11	2.56669e-08
WSCD2	-5.03828	1.32809e-11	2.74753e-08
CUX2	-6.42391	2.3882e-11	4.15967e-08
TDRD9	-4.89269	2.45751e-11	4.15967e-08
CRABP1	-4.9543	3.06639e-11	4.57319e-08
CLCNKB	-4.80215	3.19305e-11	4.57319e-08
OCA2	-4.74294	3.74561e-11	4.98139e-08
OGDHL	-4.76665	5.24173e-11	6.50638e-08
SLITRK5	-5.15843	8.23758e-11	9.58597e-08
KIT	-4.63652	9.62958e-11	1.05467e-07
WDR72	-4.65447	1.13071e-10	1.1696e-07
TFF2	-5.69419	1.21747e-10	1.19306e-07
APOC1	6.71707	1.56862e-10	1.43569e-07
GDF10	-4.82318	1.61928e-10	1.43569e-07
ATP2C2	-4.5822	2.75615e-10	2.33258e-07
ECM1	6.70458	2.94804e-10	2.3865e-07
KLHDC7B	6.33565	5.32538e-10	3.97251e-07
TPO	-4.71986	5.33394e-10	3.97251e-07
COL23A1	-4.53119	6.11869e-10	4.38169e-07
SLC22A31	6.28147	8.10463e-10	5.58889e-07
TRIM36	6.12262	1.23536e-09	8.2147e-07
FAM180B	-5.29974	1.72737e-09	1.10903e-06
SLIT1	6.17802	1.85353e-09	1.15036e-06
PCSK1N	6.56406	2.1266e-09	1.27726e-06
CPNE4	6.21836	2.59094e-09	1.50752e-06
ZNF804B	-5.60831	2.92491e-09	1.64652e-06
RAP1GAP	-4.32632	3.0067e-09	1.64652e-06
MMP9	5.97621	4.30665e-09	2.29101e-06
COL9A3	-4.68737	5.21035e-09	2.69476e-06
C1orf64	-5.46754	5.3692e-09	2.70187e-06
HMGA2	6.49051	5.70295e-09	2.7943e-06
CHI3L1	5.98547	6.61287e-09	3.15705e-06
KRT17	7.35327	9.72419e-09	4.52637e-06
TCEAL5	-5.55175	1.06994e-08	4.85881e-06
PRSS2	8.72765	1.1149e-08	4.94245e-06
KCNN4	5.66833	1.16437e-08	5.04172e-06
GDF15	7.00735	1.21311e-08	5.13337e-06
APOE	5.72776	1.32234e-08	5.47124e-06
FOXJ1	-4.34341	1.4515e-08	5.87509e-06
CATSPER1	5.77103	1.72288e-08	6.82518e-06
NKAIN4	5.51138	1.94654e-08	7.55053e-06
NAPSA	5.53544	2.03743e-08	7.74181e-06
EPHB1	-5.46812	2.47051e-08	9.03763e-06
IP6K3	-4.38997	2.47553e-08	9.03763e-06
LINGO2	-4.91356	2.66317e-08	9.53569e-06
PRSS1	8.10055	2.82814e-08	9.93531e-06
ADCY8	5.44421	2.92968e-08	1.01014e-05
CARTPT	-6.35297	3.03041e-08	1.02588e-05
CWH43	-4.35463	3.49921e-08	1.16342e-05
APOC4-APOC2	5.96601	3.85998e-08	1.26086e-05
MUC21	7.65077	4.32288e-08	1.38772e-05
FCN1	6.55026	4.45731e-08	1.40662e-05
RETN	7.69788	4.64611e-08	1.44177e-05
F5	5.49321	4.93027e-08	1.50486e-05
SLC26A4	-3.88172	5.1243e-08	1.53886e-05
KRT14	5.57168	5.33416e-08	1.56092e-05
DDX25	-4.27589	5.36542e-08	1.56092e-05
TREM1	5.3771	5.48399e-08	1.57087e-05
CNTN5	-5.10984	5.73547e-08	1.61801e-05
LAMP5	5.59666	6.25252e-08	1.6935e-05
AOX1	-4.25878	6.26368e-08	1.6935e-05
LRP1B	-4.34722	6.27593e-08	1.6935e-05
GATM	-3.71281	6.98231e-08	1.85719e-05
MYO1G	5.19155	7.38644e-08	1.93701e-05
TCEAL2	-4.79253	7.95057e-08	2.05599e-05
PKHD1L1	-3.84851	8.2016e-08	2.09186e-05
IGFBPL1	-4.1659	8.47375e-08	2.10312e-05
BTBD11	-3.82884	8.51475e-08	2.10312e-05
RXRG	5.2375	8.58461e-08	2.10312e-05
CSGALNACT1	-3.69233	9.12826e-08	2.20726e-05
PPP1R1B	5.61547	9.32439e-08	2.22578e-05
CYSLTR2	6.32934	9.85668e-08	2.32306e-05
PRR15	5.34277	1.01498e-07	2.36224e-05
TUBB3	4.99203	1.04845e-07	2.39902e-05
LYZ	5.32421	1.05799e-07	2.39902e-05
SERPINE1	5.22252	1.06944e-07	2.39902e-05
SLC22A18AS	5.1582	1.13937e-07	2.52548e-05
CHRDL1	-3.79023	1.22259e-07	2.67805e-05
IVL	5.44905	1.2493e-07	2.70474e-05
SCARA5	-4.8228	1.26928e-07	2.71639e-05
PLA2R1	-3.71636	1.40282e-07	2.96808e-05
PDZK1IP1	5.3098	1.50372e-07	3.14582e-05
TMEM139	-3.90633	1.66337e-07	3.44115e-05
MMP7	7.88192	1.74982e-07	3.58021e-05
SORD	-3.791	1.89713e-07	3.83943e-05
SLC26A7	-3.92968	1.93931e-07	3.88258e-05
TRPC5	6.3364	2.18413e-07	4.3262e-05
KRT15	4.82869	2.28406e-07	4.47652e-05
KLHDC8A	4.85206	2.43492e-07	4.7197e-05
ACAN	5.28173	2.45884e-07	4.7197e-05
ABCC11	6.21675	2.5422e-07	4.82993e-05
SFTPB	7.56596	2.95791e-07	5.56296e-05
TNC	5.26968	3.32929e-07	6.17898e-05
PLAUR	4.90846	3.35183e-07	6.17898e-05
RET	4.89087	3.56616e-07	6.50965e-05
C8orf4	5.30088	3.64733e-07	6.59317e-05
ALOX5	4.85389	3.73743e-07	6.64859e-05
ZMAT4	-4.44792	3.74941e-07	6.64859e-05
GLP2R	-7.59907	4.25204e-07	7.46875e-05
C12orf39	-3.88043	4.55449e-07	7.92524e-05
ALDH1L1	-4.24103	4.69096e-07	8.08713e-05
ZNF560	5.54546	4.98398e-07	8.44955e-05
CDC45	5.08582	4.99195e-07	8.44955e-05
LYVE1	-3.65374	5.10622e-07	8.56511e-05
GPR37	7.2909	5.30016e-07	8.81105e-05
AOC1	4.977	5.39129e-07	8.84756e-05
SCUBE3	-3.60292	5.41716e-07	8.84756e-05
SERPINA1	4.81874	5.50195e-07	8.9079e-05
CTTNBP2	-3.78193	5.91483e-07	9.49381e-05
ALOX15B	4.61211	6.07939e-07	9.59564e-05
SYT12	6.87883	6.08134e-07	9.59564e-05
CHIT1	5.70618	6.21911e-07	9.73056e-05
NFE2L3	4.88579	6.49722e-07	0.00010081
PRR15L	-3.73621	6.81562e-07	0.000104876
PCSK2	4.66981	7.55949e-07	0.000115369
CD70	6.20341	7.76386e-07	0.000117525
BMP5	-6.91502	8.49315e-07	0.000127527
VSTM2A	-6.28073	8.84944e-07	0.000130452
STK32A	5.02647	8.88132e-07	0.000130452
SKOR2	6.36308	8.8998e-07	0.000130452
SEMA3D	-4.32849	9.04041e-07	0.000130452
ANKRD22	5.45638	9.10371e-07	0.000130452
KIAA1456	-3.36494	9.16509e-07	0.000130452
CXCL14	5.88263	9.17838e-07	0.000130452
PKNOX2	-3.53809	9.34868e-07	0.000131866
FOSL1	5.1844	9.48965e-07	0.000132848
AZU1	5.63168	9.88139e-07	0.000137082
RGS8	-6.31262	9.93934e-07	0.000137082
SFN	4.4913	1.01341e-06	0.000138741
FAXDC2	-3.47416	1.03332e-06	0.000140433
ROR2	-3.36251	1.07885e-06	0.000145038
FLRT1	-3.9696	1.08278e-06	0.000145038
FAM20A	4.53958	1.15211e-06	0.000153222
KIAA1239	-9.43722	1.22777e-06	0.000161279
CCL13	4.92167	1.23001e-06	0.000161279
CLDN16	5.24053	1.28824e-06	0.000167733
DPT	-3.96089	1.36336e-06	0.00017628
FHDC1	-3.34298	1.42334e-06	0.000182767
PTCHD4	4.4507	1.47638e-06	0.000188279
PLEKHN1	4.54644	1.51584e-06	0.000191996
GPM6A	-3.99029	1.52789e-06	0.000192215
TMPRSS4	5.69588	1.61464e-06	0.000200714
CCL17	6.25715	1.61701e-06	0.000200714
CDH15	5.47769	1.63918e-06	0.00020116
STRA6	4.35524	1.64221e-06	0.00020116
PHLDA2	4.47678	1.70582e-06	0.000207586
ABI3BP	-3.34369	1.72424e-06	0.000208465
CBLN1	5.7003	1.74537e-06	0.000209658
TREM2	4.48553	1.77689e-06	0.000212076
RYR2	-3.49678	1.81536e-06	0.000214909
SLC12A5	5.17231	1.82371e-06	0.000214909
MFSD2A	4.37095	1.87086e-06	0.00021792
MPPED2	-3.40263	1.87267e-06	0.00021792
MARCO	5.19883	2.03055e-06	0.000234825
GRIN2C	-3.39146	2.06678e-06	0.000237539
HS6ST2	4.43009	2.18793e-06	0.00024992
SMIM22	5.06967	2.21217e-06	0.000251149
NMU	7.33842	2.34284e-06	0.000264003
SLC27A6	5.50909	2.35375e-06	0.000264003
PAX9	4.28156	2.36882e-06	0.000264102
TMEM171	-3.2898	2.38349e-06	0.000264156
TNFRSF12A	4.92381	2.41221e-06	0.000265757
KCNA2	-7.51559	2.4449e-06	0.000267774
GRHL3	5.70526	2.51252e-06	0.000273571
TMEM253	-3.61582	2.61629e-06	0.000283214
MYOT	-5.20082	2.6331e-06	0.000283386
MISP	4.52252	2.66343e-06	0.000284431
IHH	-4.85754	2.67337e-06	0.000284431
G0S2	4.3964	2.71456e-06	0.000287173
MYBPH	7.50389	2.74656e-06	0.000288916
IL4I1	5.10779	2.76351e-06	0.000289066
SCEL	4.47313	2.82157e-06	0.000293211
ALDH1A1	-3.39684	2.84446e-06	0.000293211
PHEX	4.86395	2.86523e-06	0.000293211
CSF2	6.18726	2.86612e-06	0.000293211
PDLIM4	4.45495	2.89321e-06	0.000294364
PLEKHH1	-3.20703	3.03905e-06	0.000307522
PRMT8	5.09344	3.06073e-06	0.000308042
AGTR1	-4.37774	3.19853e-06	0.00032018
RASGRF1	4.91349	3.23282e-06	0.000321029
NGEF	4.38357	3.2415e-06	0.000321029
CXCL17	5.89446	3.28251e-06	0.00032337
MMRN1	-3.56434	3.40027e-06	0.000333209
MATN2	-3.57252	3.45652e-06	0.000335443
SAA1	7.65859	3.4591e-06	0.000335443
FCN3	4.16387	3.61624e-06	0.000348864
FER1L6	-5.93522	3.7075e-06	0.000355825
LIPH	5.29794	3.88138e-06	0.000370602
RUNX1	4.51358	4.18241e-06	0.000397307
UBE2C	4.67237	4.58809e-06	0.000433633
RELN	-3.81625	4.77163e-06	0.000448702
OIT3	5.10664	4.84498e-06	0.00045331
GRIA3	5.26862	4.95416e-06	0.000461208
NPFFR2	-6.46237	5.25267e-06	0.000486564
TFCP2L1	-5.33938	5.34892e-06	0.000490686
GALR2	5.70697	5.34987e-06	0.000490686
CLDN1	4.8516	5.58683e-06	0.000509908
TRABD2A	4.15092	5.77726e-06	0.000524716
SH2D6	-3.6909	6.2642e-06	0.00056618
CCL3	4.06301	6.41616e-06	0.000577113
DPP4	4.66184	6.48288e-06	0.000580312
ICAM5	4.04925	6.68916e-06	0.000595911
TMC8	4.01337	6.94921e-06	0.000612227
ADH1B	-3.19274	6.99905e-06	0.000612227
GPER	-3.15982	6.99996e-06	0.000612227
KCTD8	-3.87002	7.00773e-06	0.000612227
LRRK2	4.15688	7.03671e-06	0.000612227
CCL20	7.73444	7.08489e-06	0.000613552
LAMB3	4.51407	7.22627e-06	0.000622897
TMC6	4.0969	7.53283e-06	0.000646331
C4orf48	4.59384	7.63179e-06	0.000651818
LCN10	-3.47681	7.71258e-06	0.00065571
CCL18	5.06647	7.87512e-06	0.000666485
SERPINA5	-7.2223	8.0149e-06	0.000675246
COL13A1	4.00457	8.53922e-06	0.000716179
METTL7B	4.26323	8.78318e-06	0.000733336
TESC	4.08415	8.86571e-06	0.000736922
CD164L2	4.80506	8.9093e-06	0.000737254
LCN2	4.62819	8.96461e-06	0.000738549
CITED2	-3.25391	9.6774e-06	0.00079376
SALL4	-3.89614	9.79956e-06	0.000800255
IER5L	4.08121	9.91191e-06	0.000805894
FGFR2	-3.14019	1.02305e-05	0.000828183
PPARGC1A	-3.60134	1.03405e-05	0.000833459
CDH3	4.7991	1.08753e-05	0.000872792
KIF20A	4.19084	1.11208e-05	0.000888659
TMEM92	5.34961	1.12761e-05	0.000897218
LIFR	-3.67583	1.13733e-05	0.000899442
ADIG	-4.63002	1.14006e-05	0.000899442
FAM181B	-3.45745	1.17268e-05	0.000914922
HLA-DQB2	4.40464	1.17409e-05	0.000914922
GPR98	-3.21439	1.17443e-05	0.000914922
ASPG	-3.771	1.20223e-05	0.000932682
CITED1	4.49168	1.20995e-05	0.000934774
GPR162	4.00144	1.24907e-05	0.000961012
CYP17A1	-3.43554	1.2722e-05	0.000974779
S100A9	3.95589	1.29482e-05	0.000988041
