# Supplementary material for: Proteogenomics analysis unveils a TFG-RET gene fusion and druggable targets in papillary thyroid carcinomas
Source: Nat Commun. 2020 Apr 28;11:2056. doi: 10.1038/s41467-020-15955-w (PMC7188865; doi:10.1038/s41467-020-15955-w)
Supplement: Supplementary file 7 — Supplementary Data 4 [file 41467_2020_15955_MOESM7_ESM.xlsx]

## Sheet: SingleRuns_NoFilter_proteins
Protein Group	Protein ID	Accession	Significance	Coverage (%)	#Peptides	#Unique	PTM	Accession	Entry	Sparkline	3007_R1 Intensity	3007_R2 Intensity	3007_R3 Intensity	3010_R1 Intensity	3010_R2 Intensity	3010_R3 Intensity	3008_R1 Intensity	3008_R2 Intensity	3008_R3 Intensity	Sample Profile (Ratio)	3007 Intensity	3010 Intensity	3008 Intensity	Group Profile (Ratio)	Avg. Mass	Description	ttest 3007-3010	ttest 3007-3008	ttest 3008-3010	tumor up	metastasis vs normal	tumor vs metastasis	Accession	Entry	Description	Avg 3007 Intensity	Avg 3010 Intensity	Avg 3008 Intensity	3007 (normal) only	3010 (tumor) only	3008(metastasis) only	not in normal	not in tumor	not in Metastasis	all three
363	467	P62805|H4_HUMAN	29.76	69	20	20	Oxidation (M); Deamidation (NQ)	P62805	H4_HUMAN		42300000000	49300000000	41800000000	63600000000	72700000000	73800000000	59300000000	59600000000	58900000000	0.58:0.68:0.58:0.87:1.00:1.01:0.82:0.82:0.81	44600000000	70100000000	59300000000	0.64:1.00:0.85	11367	Histone H4 OS=Homo sapiens GN=HIST1H4A PE=1 SV=2	5.53171	6.37434	0.0292574	-999	-999	0.240821	P62805	H4_HUMAN	Histone H4 OS=Homo sapiens GN=HIST1H4A PE=1 SV=2	44600000000	70100000000	59300000000	0	0	0	0	0	0	1
23	3	P02768|ALBU_HUMAN	200	80	65	60	Carbamidomethylation; Oxidation (M); Deamidation (NQ)	P02768	ALBU_HUMAN		5840000000	8920000000	8220000000	15700000000	20200000000	18600000000	37400000000	31700000000	29500000000	0.29:0.44:0.41:0.78:1.00:0.92:1.85:1.57:1.46	10500000000	21200000000	34400000000	0.50:1.00:1.63	69367	Serum albumin OS=Homo sapiens GN=ALB PE=1 SV=2	4.9836	0.992435	0.00550705	-999	2.10121	-0.855331	P02768	ALBU_HUMAN	Serum albumin OS=Homo sapiens GN=ALB PE=1 SV=2	10500000000	21200000000	34400000000	0	0	0	0	0	0	1
1	1	P01266|THYG_HUMAN	200	84	198	197	Carbamidomethylation; Oxidation (M); Deamidation (NQ)	P01266	THYG_HUMAN		42700000000	111000000000	103000000000	14600000000	29800000000	31500000000	19100000000	25000000000	28900000000	1.43:3.73:3.45:0.49:1.00:1.06:0.64:0.84:0.97	105000000000	27300000000	30000000000	3.84:1.00:1.10	304790	Thyroglobulin OS=Homo sapiens GN=TG PE=1 SV=5	92.6848	83.3678	0.881398	-999	-999	-999	P01266	THYG_HUMAN	Thyroglobulin OS=Homo sapiens GN=TG PE=1 SV=5	105000000000	27300000000	30000000000	0	0	0	0	0	0	1
32	55	P60709|ACTB_HUMAN	200	79	31	10	Carbamidomethylation; Oxidation (M); Deamidation (NQ)	P60709	ACTB_HUMAN		7640000000	8300000000	8140000000	25800000000	20100000000	19400000000	34100000000	23500000000	23700000000	0.38:0.41:0.40:1.28:1.00:0.96:1.69:1.17:1.18	9000000000	21800000000	27200000000	0.41:1.00:1.25	41737	Actin cytoplasmic 1 OS=Homo sapiens GN=ACTB PE=1 SV=1	4.36729	9.62258	0.257752	-999	-999	-999	P60709	ACTB_HUMAN	Actin cytoplasmic 1 OS=Homo sapiens GN=ACTB PE=1 SV=1	9000000000	21800000000	27200000000	0	0	0	0	0	0	1
73	68	P27797|CALR_HUMAN	200	73	26	26	Carbamidomethylation; Oxidation (M); Deamidation (NQ)	P27797	CALR_HUMAN		3500000000	8310000000	6910000000	12300000000	19600000000	19100000000	15400000000	29300000000	31100000000	0.18:0.42:0.35:0.62:1.00:0.97:0.78:1.49:1.58	6470000000	17800000000	26200000000	0.36:1.00:1.47	48142	Calreticulin OS=Homo sapiens GN=CALR PE=1 SV=1	30.2649	36.6236	0.206654	-999	-999	-999	P27797	CALR_HUMAN	Calreticulin OS=Homo sapiens GN=CALR PE=1 SV=1	6470000000	17800000000	26200000000	0	0	0	0	0	0	1
177	172	P07858|CATB_HUMAN	200	55	18	18	Carbamidomethylation; Oxidation (M); Deamidation (NQ)	P07858	CATB_HUMAN		2830000000	6440000000	6430000000	12500000000	20200000000	20100000000	18700000000	19800000000	21300000000	0.14:0.32:0.32:0.62:1.00:1.00:0.93:0.98:1.06	6710000000	17700000000	20000000000	0.38:1.00:1.13	37822	Cathepsin B OS=Homo sapiens GN=CTSB PE=1 SV=3	20.5067	0.849397	0.429774	-999	1.92938	-999	P07858	CATB_HUMAN	Cathepsin B OS=Homo sapiens GN=CTSB PE=1 SV=3	6710000000	17700000000	20000000000	0	0	0	0	0	0	1
282	209	P68871|HBB_HUMAN	36.85	95	19	12	Carbamidomethylation; Oxidation (M); Deamidation (NQ)	P68871	HBB_HUMAN		18100000000	16700000000	17400000000	8890000000	11300000000	11000000000	14900000000	12100000000	13400000000	1.61:1.48:1.54:0.79:1.00:0.98:1.32:1.07:1.19	19100000000	11600000000	13500000000	1.64:1.00:1.16	15998	Hemoglobin subunit beta OS=Homo sapiens GN=HBB PE=1 SV=2	2.14104	21.1124	0.0503961	-999	-999	-999	P68871	HBB_HUMAN	Hemoglobin subunit beta OS=Homo sapiens GN=HBB PE=1 SV=2	19100000000	11600000000	13500000000	0	0	0	0	0	0	1
36	2	P02545|LMNA_HUMAN	98.76	73	57	55	Carbamidomethylation; Oxidation (M); Deamidation (NQ)	P02545	LMNA_HUMAN		4190000000	9400000000	7660000000	14000000000	19600000000	18200000000	9440000000	10800000000	10500000000	0.21:0.48:0.39:0.71:1.00:0.93:0.48:0.55:0.54	7080000000	17300000000	10200000000	0.41:1.00:0.59	74140	Prelamin-A/C OS=Homo sapiens GN=LMNA PE=1 SV=1	19.1383	202.834	0.0154486	-999	-999	0.752835	P02545	LMNA_HUMAN	Prelamin-A/C OS=Homo sapiens GN=LMNA PE=1 SV=1	7080000000	17300000000	10200000000	0	0	0	0	0	0	1
30	24	P08670|VIME_HUMAN	200	81	49	41	Carbamidomethylation; Deamidation (NQ); Oxidation (M)	P08670	VIME_HUMAN		2410000000	2450000000	2350000000	8980000000	7050000000	6280000000	12000000000	8730000000	7660000000	0.34:0.35:0.33:1.27:1.00:0.89:1.71:1.24:1.09	2400000000	7460000000	9490000000	0.32:1.00:1.27	53652	Vimentin OS=Homo sapiens GN=VIM PE=1 SV=4	5.75382	9.83606	0.256596	-999	-999	-999	P08670	VIME_HUMAN	Vimentin OS=Homo sapiens GN=VIM PE=1 SV=4	2400000000	7460000000	9490000000	0	0	0	0	0	0	1
878	623	P09382|LEG1_HUMAN	200	57	6	6	Carbamidomethylation; Deamidation (NQ); Oxidation (M)	P09382	LEG1_HUMAN		605000000	1220000000	1240000000	4020000000	7290000000	7990000000	6640000000	9490000000	11500000000	0.08:0.17:0.17:0.55:1.00:1.10:0.91:1.30:1.58	1050000000	6440000000	9200000000	0.16:1.00:1.43	14716	Galectin-1 OS=Homo sapiens GN=LGALS1 PE=1 SV=2	20.9333	7.89748	0.211113	-999	-999	-999	P09382	LEG1_HUMAN	Galectin-1 OS=Homo sapiens GN=LGALS1 PE=1 SV=2	1050000000	6440000000	9200000000	0	0	0	0	0	0	1
2	13	P35555|FBN1_HUMAN	200	57	119	115	Carbamidomethylation; Oxidation (M); Deamidation (NQ)	P35555	FBN1_HUMAN		1360000000	4230000000	3930000000	6300000000	12000000000	12800000000	5280000000	10800000000	11000000000	0.11:0.35:0.33:0.53:1.00:1.07:0.44:0.90:0.92	3500000000	10500000000	9090000000	0.33:1.00:0.86	312237	Fibrillin-1 OS=Homo sapiens GN=FBN1 PE=1 SV=3	56.4991	83.967	0.654415	-999	-999	-999	P35555	FBN1_HUMAN	Fibrillin-1 OS=Homo sapiens GN=FBN1 PE=1 SV=3	3500000000	10500000000	9090000000	0	0	0	0	0	0	1
595	726	P01834|IGKC_HUMAN	200	86	9	9	Carbamidomethylation; Deamidation (NQ)	P01834	IGKC_HUMAN		371000000	1060000000	857000000	1410000000	4240000000	3830000000	2770000000	6550000000	6890000000	0.09:0.25:0.20:0.33:1.00:0.90:0.65:1.55:1.63	1120000000	5060000000	8530000000	0.22:1.00:1.69	11609	Ig kappa chain C region OS=Homo sapiens GN=IGKC PE=1 SV=1	99.4254	44.275	0.230704	-999	-999	-999	P01834	IGKC_HUMAN	Ig kappa chain C region OS=Homo sapiens GN=IGKC PE=1 SV=1	1120000000	5060000000	8530000000	0	0	0	0	0	0	1
68	25	P30101|PDIA3_HUMAN	134.6	71	43	42	Carbamidomethylation; Oxidation (M); Deamidation (NQ)	P30101	PDIA3_HUMAN		1620000000	3460000000	3600000000	5580000000	9450000000	9810000000	4760000000	7210000000	11700000000	0.17:0.37:0.38:0.59:1.00:1.04:0.50:0.76:1.24	2900000000	8330000000	8250000000	0.35:1.00:0.99	56782	Protein disulfide-isomerase A3 OS=Homo sapiens GN=PDIA3 PE=1 SV=4	39.547	136.895	0.880845	-999	-999	-999	P30101	PDIA3_HUMAN	Protein disulfide-isomerase A3 OS=Homo sapiens GN=PDIA3 PE=1 SV=4	2900000000	8330000000	8250000000	0	0	0	0	0	0	1
492	594	P62807|H2B1C_HUMAN	58.44	62	11	3	Oxidation (M); Deamidation (NQ)	P62807	H2B1C_HUMAN		2550000000	6510000000	6060000000	8260000000	10800000000	10400000000	7870000000	8200000000	8350000000	0.24:0.60:0.56:0.76:1.00:0.97:0.73:0.76:0.77	5050000000	9850000000	8150000000	0.51:1.00:0.83	13906	Histone H2B type 1-C/E/F/G/I OS=Homo sapiens GN=HIST1H2BC PE=1 SV=4	55.4552	120.883	0.104005	-999	-999	-999	P62807	H2B1C_HUMAN	Histone H2B type 1-C/E/F/G/I OS=Homo sapiens GN=HIST1H2BC PE=1 SV=4	5050000000	9850000000	8150000000	0	0	0	0	0	0	1
262	207	P04083|ANXA1_HUMAN	200	68	23	23	Carbamidomethylation; Oxidation (M); Deamidation (NQ)	P04083	ANXA1_HUMAN		153000000	475000000	440000000	6000000000	4170000000	4350000000	8480000000	3680000000	5970000000	0.04:0.11:0.11:1.44:1.00:1.04:2.04:0.88:1.43	401000000	6240000000	8080000000	0.06:1.00:1.30	38714	Annexin A1 OS=Homo sapiens GN=ANXA1 PE=1 SV=2	2.81332	25.9547	0.468337	-999	-999	-999	P04083	ANXA1_HUMAN	Annexin A1 OS=Homo sapiens GN=ANXA1 PE=1 SV=2	401000000	6240000000	8080000000	0	0	0	0	0	0	1
87	32	P06576|ATPB_HUMAN	200	79	28	28	Oxidation (M); Deamidation (NQ)	P06576	ATPB_HUMAN		2130000000	2460000000	2470000000	6260000000	6320000000	6470000000	8290000000	7360000000	7560000000	0.34:0.39:0.39:0.99:1.00:1.02:1.31:1.17:1.20	2370000000	6360000000	7980000000	0.37:1.00:1.26	56560	ATP synthase subunit beta mitochondrial OS=Homo sapiens GN=ATP5B PE=1 SV=3	0.0108757	0.103574	0.0087065	1.43205	1.71701	-0.284956	P06576	ATPB_HUMAN	ATP synthase subunit beta mitochondrial OS=Homo sapiens GN=ATP5B PE=1 SV=3	2370000000	6360000000	7980000000	0	0	0	0	0	0	1
35	12	P12109|CO6A1_HUMAN	77.52	47	39	39	Carbamidomethylation; Deamidation (NQ); Oxidation (M)	P12109	CO6A1_HUMAN		3470000000	7370000000	5660000000	9050000000	13900000000	13000000000	6630000000	7590000000	9330000000	0.25:0.53:0.41:0.65:1.00:0.94:0.48:0.55:0.67	5820000000	12000000000	7870000000	0.48:1.00:0.65	108529	Collagen alpha-1(VI) chain OS=Homo sapiens GN=COL6A1 PE=1 SV=3	44.4455	283.443	0.0703405	-999	-999	-999	P12109	CO6A1_HUMAN	Collagen alpha-1(VI) chain OS=Homo sapiens GN=COL6A1 PE=1 SV=3	5820000000	12000000000	7870000000	0	0	0	0	0	0	1
399	282	P22626|ROA2_HUMAN	200	56	19	18	Carbamidomethylation; Oxidation (M); Deamidation (NQ)	P22626	ROA2_HUMAN		286000000	820000000	801000000	1730000000	3250000000	3520000000	3890000000	7020000000	7100000000	0.09:0.25:0.25:0.53:1.00:1.08:1.20:2.16:2.18	698000000	3270000000	7080000000	0.21:1.00:2.17	37430	Heterogeneous nuclear ribonucleoproteins A2/B1 OS=Homo sapiens GN=HNRNPA2B1 PE=1 SV=2	34.2285	12.9077	0.0567907	-999	-999	-999	P22626	ROA2_HUMAN	Heterogeneous nuclear ribonucleoproteins A2/B1 OS=Homo sapiens GN=HNRNPA2B1 PE=1 SV=2	698000000	3270000000	7080000000	0	0	0	0	0	0	1
622	570	Q16777|H2A2C_HUMAN	200	59	7	1	Deamidation (NQ); Oxidation (M)	Q16777	H2A2C_HUMAN		909000000	980000000	713000000	9370000000	5910000000	5180000000	8930000000	5430000000	3420000000	0.15:0.17:0.12:1.59:1.00:0.88:1.51:0.92:0.58	868000000	6910000000	5940000000	0.13:1.00:0.86	13988	Histone H2A type 2-C OS=Homo sapiens GN=HIST2H2AC PE=1 SV=4	17.4465	60.5632	0.687518	-999	-999	-999	Q16777	H2A2C_HUMAN	Histone H2A type 2-C OS=Homo sapiens GN=HIST2H2AC PE=1 SV=4	868000000	6910000000	5940000000	0	0	0	0	0	0	1
104	50	P07355|ANXA2_HUMAN	90.99	71	34	34	Carbamidomethylation; Deamidation (NQ)	P07355	ANXA2_HUMAN		3360000000	2210000000	2060000000	7150000000	5530000000	5210000000	5750000000	5800000000	5030000000	0.61:0.40:0.37:1.29:1.00:0.94:1.04:1.05:0.91	2570000000	5970000000	5910000000	0.43:1.00:0.99	38604	Annexin A2 OS=Homo sapiens GN=ANXA2 PE=1 SV=2	16.1435	5.92519	0.5385	-999	-999	-999	P07355	ANXA2_HUMAN	Annexin A2 OS=Homo sapiens GN=ANXA2 PE=1 SV=2	2570000000	5970000000	5910000000	0	0	0	0	0	0	1
29	4	P14625|ENPL_HUMAN	76.38	63	57	51	Carbamidomethylation; Oxidation (M); Deamidation (NQ)	P14625	ENPL_HUMAN		2850000000	1700000000	1440000000	3900000000	3110000000	3220000000	4450000000	4230000000	4300000000	0.92:0.55:0.46:1.26:1.00:1.04:1.43:1.36:1.39	3010000000	5340000000	5820000000	0.56:1.00:1.09	92469	Endoplasmin OS=Homo sapiens GN=HSP90B1 PE=1 SV=1	81.8599	10.4326	0.022988	-999	-999	-0.343484	P14625	ENPL_HUMAN	Endoplasmin OS=Homo sapiens GN=HSP90B1 PE=1 SV=1	3010000000	5340000000	5820000000	0	0	0	0	0	0	1
3	8	P35579|MYH9_HUMAN	200	64	144	121	Carbamidomethylation; Deamidation (NQ); Oxidation (M)	P35579	MYH9_HUMAN		298000000	1120000000	1020000000	2630000000	7960000000	8690000000	3280000000	6040000000	7460000000	0.04:0.14:0.13:0.33:1.00:1.09:0.41:0.76:0.94	1090000000	7150000000	5600000000	0.15:1.00:0.78	226530	Myosin-9 OS=Homo sapiens GN=MYH9 PE=1 SV=4	75.626	32.8296	0.732163	-999	-999	-999	P35579	MYH9_HUMAN	Myosin-9 OS=Homo sapiens GN=MYH9 PE=1 SV=4	1090000000	7150000000	5600000000	0	0	0	0	0	0	1
113	26	P25705|ATPA_HUMAN	200	63	27	27	Carbamidomethylation; Deamidation (NQ); Oxidation (M)	P25705	ATPA_HUMAN		1230000000	1640000000	1620000000	4260000000	4470000000	4270000000	5260000000	4980000000	5260000000	0.27:0.37:0.36:0.95:1.00:0.95:1.18:1.11:1.18	1500000000	4350000000	5170000000	0.34:1.00:1.19	59751	ATP synthase subunit alpha mitochondrial OS=Homo sapiens GN=ATP5A1 PE=1 SV=1	0.0798647	0.0398636	0.00197019	1.53372	1.78748	-0.253757	P25705	ATPA_HUMAN	ATP synthase subunit alpha mitochondrial OS=Homo sapiens GN=ATP5A1 PE=1 SV=1	1500000000	4350000000	5170000000	0	0	0	0	0	0	1
11	30	P02751|FINC_HUMAN	200	58	85	85	Carbamidomethylation; Deamidation (NQ); Oxidation (M)	P02751	FINC_HUMAN		198000000	75100000	85000000	2820000000	2570000000	2480000000	4990000000	3290000000	3320000000	0.08:0.03:0.03:1.10:1.00:0.96:1.94:1.28:1.29	209000000	3760000000	5110000000	0.06:1.00:1.36	262622	Fibronectin OS=Homo sapiens GN=FN1 PE=1 SV=4	0.0370416	4.59735	0.0949593	4.45793	-999	-999	P02751	FINC_HUMAN	Fibronectin OS=Homo sapiens GN=FN1 PE=1 SV=4	209000000	3760000000	5110000000	0	0	0	0	0	0	1
548	670	Q00325|MPCP_HUMAN	200	30	11	11	Carbamidomethylation; Oxidation (M); Deamidation (NQ)	Q00325	MPCP_HUMAN		790000000	1000000000	1010000000	3560000000	3430000000	3040000000	5770000000	4290000000	4200000000	0.23:0.29:0.29:1.04:1.00:0.89:1.68:1.25:1.22	934000000	3350000000	4780000000	0.28:1.00:1.43	40095	Phosphate carrier protein mitochondrial OS=Homo sapiens GN=SLC25A3 PE=1 SV=2	0.260807	3.03878	0.0570889	1.84082	-999	-999	Q00325	MPCP_HUMAN	Phosphate carrier protein mitochondrial OS=Homo sapiens GN=SLC25A3 PE=1 SV=2	934000000	3350000000	4780000000	0	0	0	0	0	0	1
5	14	P12111|CO6A3_HUMAN	77.27	50	132	131	Carbamidomethylation; Oxidation (M); Deamidation (NQ)	P12111	CO6A3_HUMAN		2520000000	3110000000	2790000000	5800000000	6460000000	6110000000	5530000000	4480000000	4270000000	0.39:0.48:0.43:0.90:1.00:0.95:0.86:0.69:0.66	2820000000	6120000000	4760000000	0.46:1.00:0.78	343668	Collagen alpha-3(VI) chain OS=Homo sapiens GN=COL6A3 PE=1 SV=5	0.354257	17.5243	0.0347723	1.12546	-999	0.363356	P12111	CO6A3_HUMAN	Collagen alpha-3(VI) chain OS=Homo sapiens GN=COL6A3 PE=1 SV=5	2820000000	6120000000	4760000000	0	0	0	0	0	0	1
650	294	P60660|MYL6_HUMAN	200	85	11	9	Carbamidomethylation; Oxidation (M)	P60660	MYL6_HUMAN		1550000000	1290000000	1260000000	4670000000	3770000000	3550000000	5510000000	4460000000	4110000000	0.41:0.34:0.33:1.24:1.00:0.94:1.46:1.18:1.09	1390000000	4010000000	4720000000	0.35:1.00:1.18	16930	Myosin light polypeptide 6 OS=Homo sapiens GN=MYL6 PE=1 SV=2	3.06687	2.62403	0.268424	-999	-999	-999	P60660	MYL6_HUMAN	Myosin light polypeptide 6 OS=Homo sapiens GN=MYL6 PE=1 SV=2	1390000000	4010000000	4720000000	0	0	0	0	0	0	1
198	177	P21796|VDAC1_HUMAN	200	82	22	22	Carbamidomethylation; Deamidation (NQ)	P21796	VDAC1_HUMAN		568000000	928000000	779000000	3190000000	3750000000	3700000000	4410000000	4870000000	4560000000	0.15:0.25:0.21:0.85:1.00:0.99:1.18:1.30:1.22	760000000	3560000000	4610000000	0.21:1.00:1.30	30773	Voltage-dependent anion-selective channel protein 1 OS=Homo sapiens GN=VDAC1 PE=1 SV=2	0.306044	0.0398303	0.00894845	2.22556	2.60491	-0.379346	P21796	VDAC1_HUMAN	Voltage-dependent anion-selective channel protein 1 OS=Homo sapiens GN=VDAC1 PE=1 SV=2	760000000	3560000000	4610000000	0	0	0	0	0	0	1
63	5	P11021|GRP78_HUMAN	87.9	60	40	38	Carbamidomethylation; Deamidation (NQ); Oxidation (M)	P11021	GRP78_HUMAN		1950000000	2160000000	1840000000	3220000000	3370000000	3330000000	4930000000	4610000000	4220000000	0.58:0.64:0.55:0.96:1.00:0.99:1.46:1.37:1.25	1990000000	3310000000	4580000000	0.60:1.00:1.39	72333	78 kDa glucose-regulated protein OS=Homo sapiens GN=HSPA5 PE=1 SV=2	0.38192	0.560408	0.00367299	0.73745	1.20952	-0.472068	P11021	GRP78_HUMAN	78 kDa glucose-regulated protein OS=Homo sapiens GN=HSPA5 PE=1 SV=2	1990000000	3310000000	4580000000	0	0	0	0	0	0	1
401	292	P23284|PPIB_HUMAN	200	51	15	14	Carbamidomethylation; Deamidation (NQ); Oxidation (M)	P23284	PPIB_HUMAN		823000000	1170000000	1480000000	1500000000	2600000000	2450000000	5090000000	4160000000	4360000000	0.32:0.45:0.57:0.58:1.00:0.94:1.96:1.60:1.68	1540000000	2530000000	4540000000	0.61:1.00:1.79	23743	Peptidyl-prolyl cis-trans isomerase B OS=Homo sapiens GN=PPIB PE=1 SV=2	103.327	1.00412	0.00616092	-999	1.97041	-1.0551	P23284	PPIB_HUMAN	Peptidyl-prolyl cis-trans isomerase B OS=Homo sapiens GN=PPIB PE=1 SV=2	1540000000	2530000000	4540000000	0	0	0	0	0	0	1
233	229	Q9HDC9|APMAP_HUMAN	200	60	17	17	Carbamidomethylation; Deamidation (NQ); Oxidation (M)	Q9HDC9	APMAP_HUMAN		564000000	1440000000	1240000000	1640000000	4060000000	4000000000	2730000000	4270000000	4760000000	0.14:0.35:0.31:0.40:1.00:0.99:0.67:1.05:1.17	1270000000	3590000000	4100000000	0.35:1.00:1.14	46480	Adipocyte plasma membrane-associated protein OS=Homo sapiens GN=APMAP PE=1 SV=2	108.441	22.6825	0.531776	-999	-999	-999	Q9HDC9	APMAP_HUMAN	Adipocyte plasma membrane-associated protein OS=Homo sapiens GN=APMAP PE=1 SV=2	1270000000	3590000000	4100000000	0	0	0	0	0	0	1
48	54	P12110|CO6A2_HUMAN	59.15	36	33	33	Carbamidomethylation; Oxidation (M); Deamidation (NQ)	P12110	CO6A2_HUMAN		2290000000	3020000000	2590000000	4900000000	5530000000	5040000000	4060000000	3900000000	3680000000	0.41:0.55:0.47:0.89:1.00:0.91:0.73:0.71:0.67	2630000000	5160000000	3880000000	0.51:1.00:0.75	108579	Collagen alpha-2(VI) chain OS=Homo sapiens GN=COL6A2 PE=1 SV=4	1.5648	11.1489	0.00442122	0.969549	-999	0.410382	P12110	CO6A2_HUMAN	Collagen alpha-2(VI) chain OS=Homo sapiens GN=COL6A2 PE=1 SV=4	2630000000	5160000000	3880000000	0	0	0	0	0	0	1
102	221	P27824|CALX_HUMAN	200	62	29	29	Carbamidomethylation; Deamidation (NQ); Oxidation (M)	P27824	CALX_HUMAN		470000000	874000000	938000000	3320000000	2420000000	2420000000	4900000000	3530000000	3040000000	0.19:0.36:0.39:1.37:1.00:1.00:2.02:1.46:1.26	1240000000	4130000000	3830000000	0.30:1.00:0.93	67568	Calnexin OS=Homo sapiens GN=CANX PE=1 SV=2	7.30831	10.4175	0.155936	-999	-999	-999	P27824	CALX_HUMAN	Calnexin OS=Homo sapiens GN=CANX PE=1 SV=2	1240000000	4130000000	3830000000	0	0	0	0	0	0	1
152	181	P08758|ANXA5_HUMAN	200	75	27	27	Deamidation (NQ); Carbamidomethylation; Oxidation (M)	P08758	ANXA5_HUMAN		760000000	764000000	689000000	1370000000	1330000000	1270000000	3710000000	3830000000	3880000000	0.57:0.58:0.52:1.03:1.00:0.96:2.80:2.89:2.93	754000000	1320000000	3810000000	0.57:1.00:2.88	35937	Annexin A5 OS=Homo sapiens GN=ANXA5 PE=1 SV=2	0.178036	0.00115352	1.80525e-06	0.843136	2.36749	-1.52435	P08758	ANXA5_HUMAN	Annexin A5 OS=Homo sapiens GN=ANXA5 PE=1 SV=2	754000000	1320000000	3810000000	0	0	0	0	0	0	1
834	634	Q9H8H3|MET7A_HUMAN	200	53	8	7	Carbamidomethylation; Deamidation (NQ)	Q9H8H3	MET7A_HUMAN		695000000	890000000	800000000	1620000000	1560000000	1510000000	2660000000	2920000000	2750000000	0.45:0.57:0.51:1.04:1.00:0.97:1.71:1.88:1.77	1020000000	2110000000	3710000000	0.48:1.00:1.76	28319	Methyltransferase-like protein 7A OS=Homo sapiens GN=METTL7A PE=1 SV=1	0.499881	0.0537187	0.000124963	0.975599	1.80433	-0.828729	Q9H8H3	MET7A_HUMAN	Methyltransferase-like protein 7A OS=Homo sapiens GN=METTL7A PE=1 SV=1	1020000000	2110000000	3710000000	0	0	0	0	0	0	1
62	105	P06396|GELS_HUMAN	200	58	26	26	Carbamidomethylation; Deamidation (NQ)	P06396	GELS_HUMAN		480000000	579000000	659000000	1880000000	3010000000	3020000000	3030000000	3690000000	4170000000	0.16:0.19:0.22:0.63:1.00:1.00:1.01:1.23:1.39	708000000	2630000000	3630000000	0.27:1.00:1.38	85697	Gelsolin OS=Homo sapiens GN=GSN PE=1 SV=1	9.84895	1.38023	0.119153	-999	2.6642	-999	P06396	GELS_HUMAN	Gelsolin OS=Homo sapiens GN=GSN PE=1 SV=1	708000000	2630000000	3630000000	0	0	0	0	0	0	1
7	33	P35580|MYH10_HUMAN	200	60	124	98	Carbamidomethylation; Oxidation (M); Deamidation (NQ)	P35580	MYH10_HUMAN		60900000	129000000	116000000	2180000000	3740000000	3590000000	2560000000	3990000000	4140000000	0.02:0.03:0.03:0.58:1.00:0.96:0.68:1.07:1.11	109000000	3170000000	3580000000	0.03:1.00:1.13	228997	Myosin-10 OS=Homo sapiens GN=MYH10 PE=1 SV=3	6.08616	4.08599	0.607837	-999	-999	-999	P35580	MYH10_HUMAN	Myosin-10 OS=Homo sapiens GN=MYH10 PE=1 SV=3	109000000	3170000000	3580000000	0	0	0	0	0	0	1
862	383	P04792|HSPB1_HUMAN	200	75	12	12	Deamidation (NQ); Oxidation (M)	P04792	HSPB1_HUMAN		947000000	748000000	623000000	2730000000	2280000000	2230000000	3510000000	3030000000	3120000000	0.41:0.33:0.27:1.19:1.00:0.98:1.54:1.33:1.37	823000000	2980000000	3580000000	0.28:1.00:1.20	22783	Heat shock protein beta-1 OS=Homo sapiens GN=HSPB1 PE=1 SV=2	1.54602	0.26286	0.0204432	1.64311	2.05914	-0.416033	P04792	HSPB1_HUMAN	Heat shock protein beta-1 OS=Homo sapiens GN=HSPB1 PE=1 SV=2	823000000	2980000000	3580000000	0	0	0	0	0	0	1
158	272	P14618|KPYM_HUMAN	200	66	32	32	Carbamidomethylation; Deamidation (NQ)	P14618	KPYM_HUMAN		138000000	557000000	553000000	967000000	2750000000	2750000000	1650000000	2530000000	3210000000	0.05:0.20:0.20:0.35:1.00:1.00:0.60:0.92:1.17	575000000	3400000000	3550000000	0.17:1.00:1.05	57937	Pyruvate kinase PKM OS=Homo sapiens GN=PKM PE=1 SV=4	80.5291	21.3851	0.701333	-999	-999	-999	P14618	KPYM_HUMAN	Pyruvate kinase PKM OS=Homo sapiens GN=PKM PE=1 SV=4	575000000	3400000000	3550000000	0	0	0	0	0	0	1
527	484	P62937|PPIA_HUMAN	99.51	75	11	9	Carbamidomethylation; Deamidation (NQ); Oxidation (M)	P62937	PPIA_HUMAN		864000000	1430000000	1800000000	1750000000	1620000000	1050000000	3820000000	3040000000	3140000000	0.53:0.88:1.11:1.08:1.00:0.65:2.36:1.88:1.94	1410000000	1690000000	3500000000	0.84:1.00:2.07	18012	Peptidyl-prolyl cis-trans isomerase A OS=Homo sapiens GN=PPIA PE=1 SV=2	1336.19	10.0439	0.00466367	-999	-999	-1.17788	P62937	PPIA_HUMAN	Peptidyl-prolyl cis-trans isomerase A OS=Homo sapiens GN=PPIA PE=1 SV=2	1410000000	1690000000	3500000000	0	0	0	0	0	0	1
50	81	P68104|EF1A1_HUMAN	80.95	64	22	16	Carbamidomethylation; Oxidation (M); Deamidation (NQ)	P68104	EF1A1_HUMAN		1480000000	1650000000	1440000000	2480000000	2180000000	2000000000	4080000000	3150000000	2930000000	0.68:0.76:0.66:1.14:1.00:0.92:1.87:1.45:1.35	1530000000	2230000000	3400000000	0.69:1.00:1.52	50141	Elongation factor 1-alpha 1 OS=Homo sapiens GN=EEF1A1 PE=1 SV=1	18.4873	11.3046	0.0370592	-999	-999	-0.609306	P68104	EF1A1_HUMAN	Elongation factor 1-alpha 1 OS=Homo sapiens GN=EEF1A1 PE=1 SV=1	1530000000	2230000000	3400000000	0	0	0	0	0	0	1
448	440	P84243|H33_HUMAN	44.72	62	14	1	Carbamidomethylation; Deamidation (NQ)	P84243	H33_HUMAN		4270000000	3210000000	2460000000	2240000000	621000000	571000000	3660000000	3690000000	2440000000	6.88:5.17:3.97:3.61:1.00:0.92:5.90:5.95:3.94	3380000000	1150000000	3280000000	2.93:1.00:2.84	15328	Histone H3.3 OS=Homo sapiens GN=H3F3A PE=1 SV=2	79.9047	1638.55	0.0365325	-999	-999	-1.51226	P84243	H33_HUMAN	Histone H3.3 OS=Homo sapiens GN=H3F3A PE=1 SV=2	3380000000	1150000000	3280000000	0	0	0	0	0	0	1
278	170	O75367|H2AY_HUMAN	200	56	20	17	Carbamidomethylation; Deamidation (NQ); Oxidation (M)	O75367	H2AY_HUMAN		657000000	1170000000	1070000000	4260000000	4480000000	4120000000	3090000000	3380000000	2980000000	0.15:0.26:0.24:0.95:1.00:0.92:0.69:0.75:0.67	1210000000	4310000000	3170000000	0.28:1.00:0.74	39617	Core histone macro-H2A.1 OS=Homo sapiens GN=H2AFY PE=1 SV=4	0.106404	0.655789	0.0020152	2.15026	1.70575	0.444504	O75367	H2AY_HUMAN	Core histone macro-H2A.1 OS=Homo sapiens GN=H2AFY PE=1 SV=4	1210000000	4310000000	3170000000	0	0	0	0	0	0	1
607	782	P51572|BAP31_HUMAN	200	44	10	10	Deamidation (NQ); Oxidation (M)	P51572	BAP31_HUMAN		356000000	820000000	770000000	2630000000	3540000000	3540000000	2650000000	3030000000	3770000000	0.10:0.23:0.22:0.74:1.00:1.00:0.75:0.86:1.07	773000000	3240000000	3160000000	0.24:1.00:0.98	27992	B-cell receptor-associated protein 31 OS=Homo sapiens GN=BCAP31 PE=1 SV=3	2.68696	3.92178	0.855833	-999	-999	-999	P51572	BAP31_HUMAN	B-cell receptor-associated protein 31 OS=Homo sapiens GN=BCAP31 PE=1 SV=3	773000000	3240000000	3160000000	0	0	0	0	0	0	1
54	31	P07437|TBB5_HUMAN	200	85	34	6	Carbamidomethylation; Oxidation (M); Deamidation (NQ)	P07437	TBB5_HUMAN		418000000	549000000	502000000	2190000000	1760000000	1780000000	3290000000	2700000000	2370000000	0.24:0.31:0.28:1.24:1.00:1.01:1.87:1.53:1.34	561000000	1910000000	3150000000	0.29:1.00:1.65	49671	Tubulin beta chain OS=Homo sapiens GN=TUBB PE=1 SV=2	1.06432	1.86471	0.0445814	1.9637	2.50867	-0.544968	P07437	TBB5_HUMAN	Tubulin beta chain OS=Homo sapiens GN=TUBB PE=1 SV=2	561000000	1910000000	3150000000	0	0	0	0	0	0	1
757	667	P49755|TMEDA_HUMAN	200	41	10	10	Carbamidomethylation; Deamidation (NQ)	P49755	TMEDA_HUMAN		257000000	545000000	510000000	1940000000	3060000000	3130000000	2480000000	3200000000	3430000000	0.08:0.18:0.17:0.63:1.00:1.02:0.81:1.04:1.12	452000000	2710000000	3070000000	0.17:1.00:1.13	24976	Transmembrane emp24 domain-containing protein 10 OS=Homo sapiens GN=TMED10 PE=1 SV=2	7.93278	1.69878	0.533601	-999	2.79568	-999	P49755	TMEDA_HUMAN	Transmembrane emp24 domain-containing protein 10 OS=Homo sapiens GN=TMED10 PE=1 SV=2	452000000	2710000000	3070000000	0	0	0	0	0	0	1
261	134	P21397|AOFA_HUMAN	200	59	23	20	Deamidation (NQ); Carbamidomethylation	P21397	AOFA_HUMAN		400000000	679000000	589000000	1860000000	2240000000	2110000000	2130000000	3430000000	3290000000	0.18:0.30:0.26:0.83:1.00:0.94:0.95:1.53:1.47	636000000	2070000000	2950000000	0.31:1.00:1.42	59682	Amine oxidase [flavin-containing] A OS=Homo sapiens GN=MAOA PE=1 SV=1	0.691181	8.13523	0.10823	1.89647	-999	-999	P21397	AOFA_HUMAN	Amine oxidase [flavin-containing] A OS=Homo sapiens GN=MAOA PE=1 SV=1	636000000	2070000000	2950000000	0	0	0	0	0	0	1
487	425	P30048|PRDX3_HUMAN	200	68	15	15	Carbamidomethylation; Deamidation (NQ)	P30048	PRDX3_HUMAN		488000000	839000000	731000000	2260000000	2350000000	2350000000	2890000000	3060000000	2850000000	0.21:0.36:0.31:0.96:1.00:1.00:1.23:1.30:1.21	928000000	2360000000	2940000000	0.39:1.00:1.24	27693	Thioredoxin-dependent peroxide reductase mitochondrial OS=Homo sapiens GN=PRDX3 PE=1 SV=3	0.193421	0.0891079	0.000988851	1.75784	2.09626	-0.338416	P30048	PRDX3_HUMAN	Thioredoxin-dependent peroxide reductase mitochondrial OS=Homo sapiens GN=PRDX3 PE=1 SV=3	928000000	2360000000	2940000000	0	0	0	0	0	0	1
599	687	P00403|COX2_HUMAN	200	61	7	7	Carbamidomethylation; Deamidation (NQ); Oxidation (M)	P00403	COX2_HUMAN		484000000	400000000	318000000	1310000000	1040000000	955000000	1810000000	1670000000	1420000000	0.47:0.39:0.31:1.26:1.00:0.92:1.75:1.61:1.36	687000000	1920000000	2920000000	0.36:1.00:1.52	25565	Cytochrome c oxidase subunit 2 OS=Homo sapiens GN=MT-CO2 PE=1 SV=1	6.83009	0.989716	0.0272974	-999	2.02734	-0.568131	P00403	COX2_HUMAN	Cytochrome c oxidase subunit 2 OS=Homo sapiens GN=MT-CO2 PE=1 SV=1	687000000	1920000000	2920000000	0	0	0	0	0	0	1
597	871	P10620|MGST1_HUMAN	200	69	9	9	Carbamidomethylation; Oxidation (M); Deamidation (NQ)	P10620	MGST1_HUMAN		236000000	227000000	201000000	2140000000	1880000000	1720000000	3190000000	2800000000	2640000000	0.13:0.12:0.11:1.14:1.00:0.92:1.70:1.49:1.41	221000000	1920000000	2880000000	0.12:1.00:1.50	17599	Microsomal glutathione S-transferase 1 OS=Homo sapiens GN=MGST1 PE=1 SV=1	0.279415	0.146616	0.00917172	3.1118	3.70011	-0.58831	P10620	MGST1_HUMAN	Microsomal glutathione S-transferase 1 OS=Homo sapiens GN=MGST1 PE=1 SV=1	221000000	1920000000	2880000000	0	0	0	0	0	0	1
626	565	Q93077|H2A1C_HUMAN	22.89	61	8	2	Deamidation (NQ)	Q93077	H2A1C_HUMAN		2680000000	4800000000	4660000000	5360000000	5240000000	5010000000	3160000000	2580000000	2490000000	0.51:0.92:0.89:1.02:1.00:0.95:0.60:0.49:0.48	4050000000	5200000000	2750000000	0.78:1.00:0.53	14105	Histone H2A type 1-C OS=Homo sapiens GN=HIST1H2AC PE=1 SV=3	295.18	247.949	0.000460742	-999	-999	0.923506	Q93077	H2A1C_HUMAN	Histone H2A type 1-C OS=Homo sapiens GN=HIST1H2AC PE=1 SV=3	4050000000	5200000000	2750000000	0	0	0	0	0	0	1
98	220	P13010|XRCC5_HUMAN	200	64	35	35	Carbamidomethylation; Deamidation (NQ); Oxidation (M)	P13010	XRCC5_HUMAN		191000000	263000000	239000000	1800000000	2350000000	2330000000	2060000000	2620000000	3040000000	0.08:0.11:0.10:0.77:1.00:0.99:0.88:1.12:1.29	289000000	2210000000	2660000000	0.13:1.00:1.20	82705	X-ray repair cross-complementing protein 5 OS=Homo sapiens GN=XRCC5 PE=1 SV=3	0.767556	2.06424	0.286249	3.22507	-999	-999	P13010	XRCC5_HUMAN	X-ray repair cross-complementing protein 5 OS=Homo sapiens GN=XRCC5 PE=1 SV=3	289000000	2210000000	2660000000	0	0	0	0	0	0	1
169	143	P40926|MDHM_HUMAN	200	73	20	20	Carbamidomethylation; Deamidation (NQ)	P40926	MDHM_HUMAN		449000000	850000000	819000000	1410000000	2840000000	2590000000	2310000000	2820000000	2730000000	0.16:0.30:0.29:0.50:1.00:0.91:0.81:0.99:0.96	710000000	2290000000	2620000000	0.31:1.00:1.14	35503	Malate dehydrogenase mitochondrial OS=Homo sapiens GN=MDH2 PE=1 SV=3	46.2185	1.22948	0.507868	-999	1.89183	-999	P40926	MDHM_HUMAN	Malate dehydrogenase mitochondrial OS=Homo sapiens GN=MDH2 PE=1 SV=3	710000000	2290000000	2620000000	0	0	0	0	0	0	1
783	562	P24539|AT5F1_HUMAN	200	43	9	9	Deamidation (NQ)	P24539	AT5F1_HUMAN		78400000	595000000	687000000	1420000000	4070000000	4510000000	1410000000	2200000000	3170000000	0.02:0.15:0.17:0.35:1.00:1.11:0.35:0.54:0.78	667000000	3840000000	2580000000	0.17:1.00:0.67	28909	ATP synthase F(0) complex subunit B1 mitochondrial OS=Homo sapiens GN=ATP5F1 PE=1 SV=2	74.4537	50.687	0.380927	-999	-999	-999	P24539	AT5F1_HUMAN	ATP synthase F(0) complex subunit B1 mitochondrial OS=Homo sapiens GN=ATP5F1 PE=1 SV=2	667000000	3840000000	2580000000	0	0	0	0	0	0	1
239	287	P09211|GSTP1_HUMAN	200	90	15	15	Deamidation (NQ); Carbamidomethylation; Oxidation (M)	P09211	GSTP1_HUMAN		810000000	691000000	619000000	874000000	738000000	717000000	2670000000	2510000000	2450000000	1.10:0.94:0.84:1.18:1.00:0.97:3.62:3.40:3.32	712000000	781000000	2560000000	0.91:1.00:3.27	23356	Glutathione S-transferase P OS=Homo sapiens GN=GSTP1 PE=1 SV=2	697.191	0.0495656	2.75009e-05	-999	1.84762	-1.71197	P09211	GSTP1_HUMAN	Glutathione S-transferase P OS=Homo sapiens GN=GSTP1 PE=1 SV=2	712000000	781000000	2560000000	0	0	0	0	0	0	1
168	70	P04843|RPN1_HUMAN	200	54	24	24	Carbamidomethylation	P04843	RPN1_HUMAN		395000000	370000000	373000000	1640000000	1310000000	1300000000	1940000000	1850000000	1930000000	0.30:0.28:0.28:1.25:1.00:0.99:1.48:1.41:1.47	485000000	2310000000	2530000000	0.21:1.00:1.09	68569	Dolichyl-diphosphooligosaccharide--protein glycosyltransferase subunit 1 OS=Homo sapiens GN=RPN1 PE=1 SV=1	1.31101	0.0014559	0.0131516	1.90096	2.32951	-0.428552	P04843	RPN1_HUMAN	Dolichyl-diphosphooligosaccharide--protein glycosyltransferase subunit 1 OS=Homo sapiens GN=RPN1 PE=1 SV=1	485000000	2310000000	2530000000	0	0	0	0	0	0	1
355	342	P02647|APOA1_HUMAN	200	60	22	22		P02647	APOA1_HUMAN		449000000	662000000	613000000	1200000000	957000000	906000000	3270000000	2190000000	2110000000	0.47:0.69:0.64:1.26:1.00:0.95:3.42:2.29:2.20	575000000	1020000000	2520000000	0.56:1.00:2.47	30778	Apolipoprotein A-I OS=Homo sapiens GN=APOA1 PE=1 SV=1	27.7189	11.8377	0.0174925	-999	-999	-1.30535	P02647	APOA1_HUMAN	Apolipoprotein A-I OS=Homo sapiens GN=APOA1 PE=1 SV=1	575000000	1020000000	2520000000	0	0	0	0	0	0	1
86	65	P13667|PDIA4_HUMAN	200	56	42	42	Oxidation (M); Deamidation (NQ)	P13667	PDIA4_HUMAN		419000000	683000000	658000000	925000000	1390000000	1320000000	2260000000	2570000000	2720000000	0.30:0.49:0.47:0.67:1.00:0.95:1.63:1.85:1.96	688000000	1310000000	2510000000	0.53:1.00:1.92	72933	Protein disulfide-isomerase A4 OS=Homo sapiens GN=PDIA4 PE=1 SV=2	35.1466	0.463949	0.00275684	-999	2.1009	-1.05452	P13667	PDIA4_HUMAN	Protein disulfide-isomerase A4 OS=Homo sapiens GN=PDIA4 PE=1 SV=2	688000000	1310000000	2510000000	0	0	0	0	0	0	1
693	828	P16401|H15_HUMAN	200	31	10	7		P16401	H15_HUMAN		162000000	382000000	360000000	1240000000	1930000000	1830000000	1980000000	2750000000	2780000000	0.08:0.20:0.19:0.64:1.00:0.95:1.03:1.43:1.44	301000000	1670000000	2500000000	0.18:1.00:1.50	22580	Histone H1.5 OS=Homo sapiens GN=HIST1H1B PE=1 SV=3	6.611	2.16596	0.0690662	-999	-999	-999	P16401	H15_HUMAN	Histone H1.5 OS=Homo sapiens GN=HIST1H1B PE=1 SV=3	301000000	1670000000	2500000000	0	0	0	0	0	0	1
795	393	P23528|COF1_HUMAN	200	63	10	7	Carbamidomethylation; Deamidation (NQ)	P23528	COF1_HUMAN		222000000	230000000	224000000	817000000	725000000	493000000	1410000000	1370000000	1290000000	0.31:0.32:0.31:1.13:1.00:0.68:1.94:1.89:1.77	286000000	1470000000	2500000000	0.19:1.00:1.69	18502	Cofilin-1 OS=Homo sapiens GN=CFL1 PE=1 SV=3	16.1853	0.00987393	0.002718	-999	2.58993	-1	P23528	COF1_HUMAN	Cofilin-1 OS=Homo sapiens GN=CFL1 PE=1 SV=3	286000000	1470000000	2500000000	0	0	0	0	0	0	1
518	317	P02749|APOH_HUMAN	200	62	16	16	Carbamidomethylation; Deamidation (NQ)	P02749	APOH_HUMAN		489000000	220000000	152000000	1290000000	590000000	611000000	2860000000	1590000000	1550000000	0.83:0.37:0.26:2.18:1.00:1.03:4.85:2.69:2.62	340000000	829000000	2490000000	0.41:1.00:3.00	38298	Beta-2-glycoprotein 1 OS=Homo sapiens GN=APOH PE=1 SV=3	168.754	31.1563	0.0745081	-999	-999	-999	P02749	APOH_HUMAN	Beta-2-glycoprotein 1 OS=Homo sapiens GN=APOH PE=1 SV=3	340000000	829000000	2490000000	0	0	0	0	0	0	1
995	700	P10606|COX5B_HUMAN	200	61	7	7	Carbamidomethylation; Deamidation (NQ)	P10606	COX5B_HUMAN		478000000	977000000	873000000	1850000000	3100000000	3160000000	1870000000	2280000000	3130000000	0.15:0.32:0.28:0.60:1.00:1.02:0.60:0.74:1.01	904000000	2910000000	2460000000	0.31:1.00:0.85	13696	Cytochrome c oxidase subunit 5B mitochondrial OS=Homo sapiens GN=COX5B PE=1 SV=2	22.8035	25.4367	0.6504	-999	-999	-999	P10606	COX5B_HUMAN	Cytochrome c oxidase subunit 5B mitochondrial OS=Homo sapiens GN=COX5B PE=1 SV=2	904000000	2910000000	2460000000	0	0	0	0	0	0	1
106	120	P10809|CH60_HUMAN	200	69	28	28	Carbamidomethylation; Deamidation (NQ); Oxidation (M)	P10809	CH60_HUMAN		408000000	427000000	409000000	2410000000	1460000000	1450000000	2600000000	937000000	1560000000	0.28:0.29:0.28:1.64:1.00:0.99:1.78:0.64:1.07	420000000	2340000000	2430000000	0.18:1.00:1.03	61055	60 kDa heat shock protein mitochondrial OS=Homo sapiens GN=HSPD1 PE=1 SV=2	22.5336	99.1784	0.904241	-999	-999	-999	P10809	CH60_HUMAN	60 kDa heat shock protein mitochondrial OS=Homo sapiens GN=HSPD1 PE=1 SV=2	420000000	2340000000	2430000000	0	0	0	0	0	0	1
360	154	Q15084|PDIA6_HUMAN	200	55	19	19	Carbamidomethylation; Deamidation (NQ)	Q15084	PDIA6_HUMAN		655000000	784000000	692000000	1710000000	1920000000	1800000000	2970000000	2100000000	2130000000	0.34:0.41:0.36:0.89:1.00:0.94:1.55:1.10:1.11	987000000	1930000000	2410000000	0.51:1.00:1.25	48121	Protein disulfide-isomerase A6 OS=Homo sapiens GN=PDIA6 PE=1 SV=1	0.185135	7.28869	0.113023	1.34942	-999	-999	Q15084	PDIA6_HUMAN	Protein disulfide-isomerase A6 OS=Homo sapiens GN=PDIA6 PE=1 SV=1	987000000	1930000000	2410000000	0	0	0	0	0	0	1
447	256	P45880|VDAC2_HUMAN	200	61	15	15	Carbamidomethylation; Deamidation (NQ)	P45880	VDAC2_HUMAN		877000000	697000000	672000000	2320000000	1940000000	1830000000	2770000000	2200000000	2190000000	0.45:0.36:0.35:1.20:1.00:0.94:1.43:1.13:1.13	749000000	2030000000	2390000000	0.37:1.00:1.18	31567	Voltage-dependent anion-selective channel protein 2 OS=Homo sapiens GN=VDAC2 PE=1 SV=2	2.39274	2.19421	0.215215	-999	-999	-999	P45880	VDAC2_HUMAN	Voltage-dependent anion-selective channel protein 2 OS=Homo sapiens GN=VDAC2 PE=1 SV=2	749000000	2030000000	2390000000	0	0	0	0	0	0	1
1810	1091	P13987|CD59_HUMAN	60.02	20	4	4	Carbamidomethylation; Deamidation (NQ)	P13987	CD59_HUMAN		586000000	1540000000	1370000000	1550000000	2590000000	2560000000	1940000000	2340000000	2610000000	0.23:0.59:0.53:0.60:1.00:0.99:0.75:0.90:1.01	1400000000	2240000000	2300000000	0.63:1.00:1.03	14177	CD59 glycoprotein OS=Homo sapiens GN=CD59 PE=1 SV=1	133.409	56.5596	0.879877	-999	-999	-999	P13987	CD59_HUMAN	CD59 glycoprotein OS=Homo sapiens GN=CD59 PE=1 SV=1	1400000000	2240000000	2300000000	0	0	0	0	0	0	1
1530	709	P61604|CH10_HUMAN	200	52	5	5		P61604	CH10_HUMAN		771000000	673000000	586000000	2630000000	1960000000	1790000000	2290000000	2250000000	2260000000	0.39:0.34:0.30:1.34:1.00:0.91:1.17:1.15:1.15	846000000	2130000000	2270000000	0.40:1.00:1.06	10932	10 kDa heat shock protein mitochondrial OS=Homo sapiens GN=HSPE1 PE=1 SV=2	9.03351	0.0145511	0.614461	-999	1.74406	-999	P61604	CH10_HUMAN	10 kDa heat shock protein mitochondrial OS=Homo sapiens GN=HSPE1 PE=1 SV=2	846000000	2130000000	2270000000	0	0	0	0	0	0	1
686	346	Q14103|HNRPD_HUMAN	110.33	30	14	12	Carbamidomethylation	Q14103	HNRPD_HUMAN		1350000000	606000000	577000000	1950000000	1430000000	1260000000	2560000000	1990000000	1970000000	0.95:0.42:0.40:1.37:1.00:0.88:1.80:1.39:1.38	963000000	1550000000	2180000000	0.62:1.00:1.41	38434	Heterogeneous nuclear ribonucleoprotein D0 OS=Homo sapiens GN=HNRNPD PE=1 SV=1	170.791	24.2907	0.0917423	-999	-999	-999	Q14103	HNRPD_HUMAN	Heterogeneous nuclear ribonucleoprotein D0 OS=Homo sapiens GN=HNRNPD PE=1 SV=1	963000000	1550000000	2180000000	0	0	0	0	0	0	1
1063	814	P60903|S10AA_HUMAN	79.45	54	5	5	Deamidation (NQ)	P60903	S10AA_HUMAN		687000000	1020000000	963000000	1220000000	1060000000	961000000	1990000000	2560000000	1770000000	0.65:0.96:0.91:1.15:1.00:0.91:1.88:2.43:1.68	1130000000	1080000000	2120000000	1.04:1.00:1.97	11203	Protein S100-A10 OS=Homo sapiens GN=S100A10 PE=1 SV=2	364.37	15.7298	0.0142378	-999	-999	-0.963486	P60903	S10AA_HUMAN	Protein S100-A10 OS=Homo sapiens GN=S100A10 PE=1 SV=2	1130000000	1080000000	2120000000	0	0	0	0	0	0	1
273	8678	Q8N6C5|IGSF1_HUMAN	200	29	19	19	Carbamidomethylation; Deamidation (NQ); Oxidation (M)	Q8N6C5	IGSF1_HUMAN		42800000	41300000	42500000	862000000	1010000000	1080000000	1600000000	2280000000	2460000000	0.04:0.04:0.04:0.86:1.00:1.07:1.59:2.26:2.44	52400000	1120000000	2110000000	0.05:1.00:1.88	148935	Immunoglobulin superfamily member 1 OS=Homo sapiens GN=IGSF1 PE=1 SV=3	0.218932	2.40056	0.0138259	4.54334	-999	-1.10279	Q8N6C5	IGSF1_HUMAN	Immunoglobulin superfamily member 1 OS=Homo sapiens GN=IGSF1 PE=1 SV=3	52400000	1120000000	2110000000	0	0	0	0	0	0	1
561	1013	P08123|CO1A2_HUMAN	200	6	6	6	Deamidation (NQ); Oxidation (M)	P08123	CO1A2_HUMAN		262000000	415000000	529000000	3140000000	6890000000	7890000000	1230000000	1620000000	3390000000	0.04:0.06:0.08:0.46:1.00:1.14:0.18:0.23:0.49	563000000	6010000000	2100000000	0.09:1.00:0.35	129314	Collagen alpha-2(I) chain OS=Homo sapiens GN=COL1A2 PE=1 SV=7	31.8272	114.935	0.0706914	-999	-999	-999	P08123	CO1A2_HUMAN	Collagen alpha-2(I) chain OS=Homo sapiens GN=COL1A2 PE=1 SV=7	563000000	6010000000	2100000000	0	0	0	0	0	0	1
503	434	P18124|RL7_HUMAN	200	44	12	12	Carbamidomethylation; Deamidation (NQ)	P18124	RL7_HUMAN		263000000	412000000	566000000	1500000000	2740000000	3120000000	1370000000	1760000000	3100000000	0.10:0.15:0.21:0.55:1.00:1.14:0.50:0.64:1.13	422000000	2450000000	2100000000	0.17:1.00:0.86	29226	60S ribosomal protein L7 OS=Homo sapiens GN=RPL7 PE=1 SV=1	25.6818	61.029	0.627003	-999	-999	-999	P18124	RL7_HUMAN	60S ribosomal protein L7 OS=Homo sapiens GN=RPL7 PE=1 SV=1	422000000	2450000000	2100000000	0	0	0	0	0	0	1
19	17	P21333|FLNA_HUMAN	200	47	79	76	Carbamidomethylation; Deamidation (NQ)	P21333	FLNA_HUMAN		263000000	446000000	397000000	967000000	1650000000	1630000000	1470000000	1970000000	1910000000	0.16:0.27:0.24:0.59:1.00:0.99:0.89:1.19:1.16	423000000	1680000000	2060000000	0.25:1.00:1.23	280737	Filamin-A OS=Homo sapiens GN=FLNA PE=1 SV=4	18.3214	1.84103	0.25109	-999	2.27419	-999	P21333	FLNA_HUMAN	Filamin-A OS=Homo sapiens GN=FLNA PE=1 SV=4	423000000	1680000000	2060000000	0	0	0	0	0	0	1
71	37	P26038|MOES_HUMAN	200	59	35	28	Carbamidomethylation; Deamidation (NQ)	P26038	MOES_HUMAN		140000000	288000000	299000000	829000000	1570000000	1700000000	1170000000	1350000000	1920000000	0.09:0.18:0.19:0.53:1.00:1.08:0.75:0.86:1.22	320000000	2040000000	2050000000	0.16:1.00:1.00	67820	Moesin OS=Homo sapiens GN=MSN PE=1 SV=3	26.398	10.2896	0.763651	-999	-999	-999	P26038	MOES_HUMAN	Moesin OS=Homo sapiens GN=MSN PE=1 SV=3	320000000	2040000000	2050000000	0	0	0	0	0	0	1
375	169	P55795|HNRH2_HUMAN	200	40	13	8	Carbamidomethylation; Deamidation (NQ); Oxidation (M)	P55795	HNRH2_HUMAN		268000000	333000000	310000000	1010000000	1300000000	1270000000	1860000000	1960000000	2290000000	0.21:0.26:0.24:0.78:1.00:0.98:1.44:1.51:1.76	304000000	1270000000	2040000000	0.24:1.00:1.61	49264	Heterogeneous nuclear ribonucleoprotein H2 OS=Homo sapiens GN=HNRNPH2 PE=1 SV=1	1.20788	0.330473	0.00610292	1.97444	2.74565	-0.771213	P55795	HNRH2_HUMAN	Heterogeneous nuclear ribonucleoprotein H2 OS=Homo sapiens GN=HNRNPH2 PE=1 SV=1	304000000	1270000000	2040000000	0	0	0	0	0	0	1
187	160	P04406|G3P_HUMAN	86.45	75	20	20	Carbamidomethylation; Deamidation (NQ)	P04406	G3P_HUMAN		812000000	547000000	523000000	1530000000	957000000	968000000	1870000000	1280000000	1150000000	0.85:0.57:0.55:1.59:1.00:1.01:1.96:1.34:1.21	636000000	1150000000	2010000000	0.55:1.00:1.75	36053	Glyceraldehyde-3-phosphate dehydrogenase OS=Homo sapiens GN=GAPDH PE=1 SV=3	117.243	49.2814	0.388376	-999	-999	-999	P04406	G3P_HUMAN	Glyceraldehyde-3-phosphate dehydrogenase OS=Homo sapiens GN=GAPDH PE=1 SV=3	636000000	1150000000	2010000000	0	0	0	0	0	0	1
1143	9006	P07737|PROF1_HUMAN	200	61	9	9	Deamidation (NQ)	P07737	PROF1_HUMAN		224000000	63200000	629000000	755000000	740000000	645000000	2380000000	1870000000	1790000000	0.30:0.09:0.85:1.02:1.00:0.87:3.22:2.52:2.42	426000000	713000000	2010000000	0.60:1.00:2.82	15054	Profilin-1 OS=Homo sapiens GN=PFN1 PE=1 SV=2	132.742	4.16558	0.00229325	-999	-999	-1.49694	P07737	PROF1_HUMAN	Profilin-1 OS=Homo sapiens GN=PFN1 PE=1 SV=2	426000000	713000000	2010000000	0	0	0	0	0	0	1
271	142	P10909|CLUS_HUMAN	72.1	39	18	18	Carbamidomethylation; Oxidation (M); Deamidation (NQ)	P10909	CLUS_HUMAN		4650000000	4200000000	3440000000	2710000000	1760000000	1690000000	2650000000	1600000000	1560000000	2.65:2.39:1.96:1.54:1.00:0.96:1.51:0.91:0.89	4520000000	2090000000	1950000000	2.16:1.00:0.93	52495	Clusterin OS=Homo sapiens GN=CLU PE=1 SV=1	23.1337	21.9071	0.821852	-999	-999	-999	P10909	CLUS_HUMAN	Clusterin OS=Homo sapiens GN=CLU PE=1 SV=1	4520000000	2090000000	1950000000	0	0	0	0	0	0	1
829	1003	P60981|DEST_HUMAN	130.85	42	6	6	Carbamidomethylation; Oxidation (M); Deamidation (NQ)	P60981	DEST_HUMAN		156000000	1030000000	852000000	815000000	1980000000	2020000000	1250000000	2020000000	2470000000	0.08:0.52:0.43:0.41:1.00:1.02:0.63:1.02:1.25	898000000	1640000000	1930000000	0.55:1.00:1.18	18506	Destrin OS=Homo sapiens GN=DSTN PE=1 SV=3	215.494	87.0802	0.593285	-999	-999	-999	P60981	DEST_HUMAN	Destrin OS=Homo sapiens GN=DSTN PE=1 SV=3	898000000	1640000000	1930000000	0	0	0	0	0	0	1
159	166	P22695|QCR2_HUMAN	200	72	20	20	Deamidation (NQ); Carbamidomethylation; Oxidation (M)	P22695	QCR2_HUMAN		345000000	669000000	619000000	1670000000	1310000000	1290000000	2360000000	1720000000	1540000000	0.26:0.51:0.47:1.28:1.00:0.98:1.81:1.32:1.18	653000000	1470000000	1870000000	0.44:1.00:1.28	48443	Cytochrome b-c1 complex subunit 2 mitochondrial OS=Homo sapiens GN=UQCRC2 PE=1 SV=3	9.14816	13.4632	0.180536	-999	-999	-999	P22695	QCR2_HUMAN	Cytochrome b-c1 complex subunit 2 mitochondrial OS=Homo sapiens GN=UQCRC2 PE=1 SV=3	653000000	1470000000	1870000000	0	0	0	0	0	0	1
807	327	P48047|ATPO_HUMAN	83.82	60	11	11	Carbamidomethylation; Deamidation (NQ)	P48047	ATPO_HUMAN		597000000	823000000	730000000	982000000	1190000000	1080000000	1550000000	1530000000	1770000000	0.50:0.69:0.61:0.82:1.00:0.91:1.30:1.29:1.49	860000000	1100000000	1840000000	0.78:1.00:1.67	23277	ATP synthase subunit O mitochondrial OS=Homo sapiens GN=ATP5O PE=1 SV=1	25.1577	1.52509	0.00547322	-999	1.17365	-0.576657	P48047	ATPO_HUMAN	ATP synthase subunit O mitochondrial OS=Homo sapiens GN=ATP5O PE=1 SV=1	860000000	1100000000	1840000000	0	0	0	0	0	0	1
394	1019	P50454|SERPH_HUMAN	200	52	17	17		P50454	SERPH_HUMAN		55200000	149000000	154000000	705000000	1380000000	1340000000	1570000000	1780000000	1810000000	0.04:0.11:0.11:0.51:1.00:0.97:1.13:1.29:1.31	146000000	1230000000	1830000000	0.12:1.00:1.49	46441	Serpin H1 OS=Homo sapiens GN=SERPINH1 PE=1 SV=2	17.0776	0.0706889	0.066746	-999	3.84853	-999	P50454	SERPH_HUMAN	Serpin H1 OS=Homo sapiens GN=SERPINH1 PE=1 SV=2	146000000	1230000000	1830000000	0	0	0	0	0	0	1
1346	947	P62888|RL30_HUMAN	200	37	4	4	Carbamidomethylation; Deamidation (NQ)	P62888	RL30_HUMAN		292000000	389000000	306000000	1040000000	2040000000	2090000000	1160000000	1420000000	1910000000	0.14:0.19:0.15:0.51:1.00:1.02:0.57:0.70:0.93	522000000	1930000000	1820000000	0.27:1.00:0.94	12784	60S ribosomal protein L30 OS=Homo sapiens GN=RPL30 PE=1 SV=2	26.6134	10.8504	0.606893	-999	-999	-999	P62888	RL30_HUMAN	60S ribosomal protein L30 OS=Homo sapiens GN=RPL30 PE=1 SV=2	522000000	1930000000	1820000000	0	0	0	0	0	0	1
867	527	P20674|COX5A_HUMAN	200	51	8	8	Oxidation (M); Deamidation (NQ)	P20674	COX5A_HUMAN		255000000	460000000	447000000	1460000000	1670000000	1610000000	1780000000	1640000000	1860000000	0.15:0.28:0.27:0.87:1.00:0.96:1.06:0.98:1.11	441000000	1580000000	1760000000	0.28:1.00:1.11	16762	Cytochrome c oxidase subunit 5A mitochondrial OS=Homo sapiens GN=COX5A PE=1 SV=2	0.340614	0.20696	0.115024	2.02828	2.18393	-999	P20674	COX5A_HUMAN	Cytochrome c oxidase subunit 5A mitochondrial OS=Homo sapiens GN=COX5A PE=1 SV=2	441000000	1580000000	1760000000	0	0	0	0	0	0	1
59	64	P02787|TRFE_HUMAN	200	69	43	43	Carbamidomethylation; Deamidation (NQ)	P02787	TRFE_HUMAN		75000000	108000000	135000000	803000000	1550000000	1770000000	1210000000	1590000000	2430000000	0.05:0.07:0.09:0.52:1.00:1.14:0.78:1.02:1.57	133000000	1380000000	1750000000	0.10:1.00:1.27	77064	Serotransferrin OS=Homo sapiens GN=TF PE=1 SV=3	21.4983	18.2584	0.471229	-999	-999	-999	P02787	TRFE_HUMAN	Serotransferrin OS=Homo sapiens GN=TF PE=1 SV=3	133000000	1380000000	1750000000	0	0	0	0	0	0	1
708	2544	P24593|IBP5_HUMAN	200	33	10	10	Carbamidomethylation; Deamidation (NQ)	P24593	IBP5_HUMAN		61800000	87200000	88800000	257000000	340000000	391000000	1470000000	1660000000	2080000000	0.18:0.26:0.26:0.76:1.00:1.15:4.33:4.88:6.13	90600000	330000000	1740000000	0.27:1.00:5.27	30570	Insulin-like growth factor-binding protein 5 OS=Homo sapiens GN=IGFBP5 PE=1 SV=1	5.80332	1.3541	0.00158287	-999	4.45346	-2.3987	P24593	IBP5_HUMAN	Insulin-like growth factor-binding protein 5 OS=Homo sapiens GN=IGFBP5 PE=1 SV=1	90600000	330000000	1740000000	0	0	0	0	0	0	1
100	196	P12956|XRCC6_HUMAN	200	61	34	34	Deamidation (NQ); Carbamidomethylation; Oxidation (M)	P12956	XRCC6_HUMAN		290000000	428000000	414000000	1210000000	1530000000	1600000000	1370000000	1480000000	1970000000	0.19:0.28:0.27:0.79:1.00:1.04:0.90:0.97:1.29	380000000	1460000000	1730000000	0.26:1.00:1.19	69843	X-ray repair cross-complementing protein 6 OS=Homo sapiens GN=XRCC6 PE=1 SV=2	1.93722	5.06	0.507433	1.93882	-999	-999	P12956	XRCC6_HUMAN	X-ray repair cross-complementing protein 6 OS=Homo sapiens GN=XRCC6 PE=1 SV=2	380000000	1460000000	1730000000	0	0	0	0	0	0	1
1122	938	Q9Y6C9|MTCH2_HUMAN	200	42	10	10	Deamidation (NQ); Carbamidomethylation	Q9Y6C9	MTCH2_HUMAN		93100000	287000000	238000000	823000000	1110000000	1040000000	1400000000	1930000000	1770000000	0.08:0.26:0.21:0.74:1.00:0.93:1.26:1.74:1.60	231000000	1020000000	1730000000	0.23:1.00:1.71	33331	Mitochondrial carrier homolog 2 OS=Homo sapiens GN=MTCH2 PE=1 SV=1	2.88428	1.51297	0.0167141	-999	3.04459	-0.778578	Q9Y6C9	MTCH2_HUMAN	Mitochondrial carrier homolog 2 OS=Homo sapiens GN=MTCH2 PE=1 SV=1	231000000	1020000000	1730000000	0	0	0	0	0	0	1
1355	671	P13073|COX41_HUMAN	109.23	43	9	9		P13073	COX41_HUMAN		538000000	529000000	737000000	693000000	1800000000	2130000000	674000000	1570000000	1700000000	0.30:0.29:0.41:0.38:1.00:1.18:0.37:0.87:0.94	604000000	1850000000	1690000000	0.33:1.00:0.91	19577	Cytochrome c oxidase subunit 4 isoform 1 mitochondrial OS=Homo sapiens GN=COX4I1 PE=1 SV=1	172.717	167.391	0.697261	-999	-999	-999	P13073	COX41_HUMAN	Cytochrome c oxidase subunit 4 isoform 1 mitochondrial OS=Homo sapiens GN=COX4I1 PE=1 SV=1	604000000	1850000000	1690000000	0	0	0	0	0	0	1
237	95	Q9UHG3|PCYOX_HUMAN	200	58	20	20	Carbamidomethylation; Deamidation (NQ)	Q9UHG3	PCYOX_HUMAN		229000000	349000000	323000000	1400000000	1290000000	1260000000	1940000000	1460000000	1590000000	0.18:0.27:0.25:1.09:1.00:0.98:1.51:1.14:1.23	330000000	1340000000	1690000000	0.25:1.00:1.27	56640	Prenylcysteine oxidase 1 OS=Homo sapiens GN=PCYOX1 PE=1 SV=3	0.0943069	1.33717	0.0812645	2.13225	2.46944	-999	Q9UHG3	PCYOX_HUMAN	Prenylcysteine oxidase 1 OS=Homo sapiens GN=PCYOX1 PE=1 SV=3	330000000	1340000000	1690000000	0	0	0	0	0	0	1
788	513	Q02878|RL6_HUMAN	200	40	13	13		Q02878	RL6_HUMAN		291000000	245000000	268000000	880000000	952000000	965000000	1410000000	1160000000	1200000000	0.31:0.26:0.28:0.92:1.00:1.01:1.49:1.22:1.26	366000000	1300000000	1680000000	0.28:1.00:1.29	32728	60S ribosomal protein L6 OS=Homo sapiens GN=RPL6 PE=1 SV=3	0.040417	0.400327	0.0166854	1.79861	2.2293	-0.430684	Q02878	RL6_HUMAN	60S ribosomal protein L6 OS=Homo sapiens GN=RPL6 PE=1 SV=3	366000000	1300000000	1680000000	0	0	0	0	0	0	1
509	338	Q99623|PHB2_HUMAN	156.54	56	14	14		Q99623	PHB2_HUMAN		488000000	500000000	620000000	1490000000	1570000000	1520000000	1940000000	1490000000	1570000000	0.31:0.32:0.39:0.95:1.00:0.97:1.23:0.94:1.00	576000000	1530000000	1670000000	0.38:1.00:1.09	33296	Prohibitin-2 OS=Homo sapiens GN=PHB2 PE=1 SV=2	0.0573216	2.52448	0.375598	1.51008	-999	-999	Q99623	PHB2_HUMAN	Prohibitin-2 OS=Homo sapiens GN=PHB2 PE=1 SV=2	576000000	1530000000	1670000000	0	0	0	0	0	0	1
15	41	Q00610|CLH1_HUMAN	200	66	80	65	Carbamidomethylation; Deamidation (NQ)	Q00610	CLH1_HUMAN		117000000	255000000	238000000	614000000	908000000	824000000	1480000000	1700000000	1680000000	0.13:0.28:0.26:0.68:1.00:0.91:1.63:1.87:1.85	227000000	782000000	1670000000	0.29:1.00:2.14	191613	Clathrin heavy chain 1 OS=Homo sapiens GN=CLTC PE=1 SV=5	7.04821	0.117631	0.00171474	-999	2.99408	-1.05075	Q00610	CLH1_HUMAN	Clathrin heavy chain 1 OS=Homo sapiens GN=CLTC PE=1 SV=5	227000000	782000000	1670000000	0	0	0	0	0	0	1
192	88	P14866|HNRPL_HUMAN	200	61	21	21	Carbamidomethylation; Deamidation (NQ)	P14866	HNRPL_HUMAN		208000000	424000000	398000000	640000000	604000000	581000000	1760000000	1130000000	1380000000	0.34:0.70:0.66:1.06:1.00:0.96:2.91:1.87:2.28	393000000	637000000	1630000000	0.62:1.00:2.55	64133	Heterogeneous nuclear ribonucleoprotein L OS=Homo sapiens GN=HNRNPL PE=1 SV=2	33.9094	9.08611	0.0114181	-999	-999	-1.22634	P14866	HNRPL_HUMAN	Heterogeneous nuclear ribonucleoprotein L OS=Homo sapiens GN=HNRNPL PE=1 SV=2	393000000	637000000	1630000000	0	0	0	0	0	0	1
119	97	P04040|CATA_HUMAN	200	63	24	24	Carbamidomethylation; Deamidation (NQ)	P04040	CATA_HUMAN		327000000	563000000	532000000	579000000	1480000000	1530000000	1330000000	1700000000	1820000000	0.22:0.38:0.36:0.39:1.00:1.03:0.90:1.15:1.23	554000000	1330000000	1610000000	0.42:1.00:1.21	59756	Catalase OS=Homo sapiens GN=CAT PE=1 SV=3	148.287	3.96214	0.286879	-999	-999	-999	P04040	CATA_HUMAN	Catalase OS=Homo sapiens GN=CAT PE=1 SV=3	554000000	1330000000	1610000000	0	0	0	0	0	0	1
362	187	P39656|OST48_HUMAN	78.2	54	14	14	Carbamidomethylation; Deamidation (NQ); Oxidation (M)	P39656	OST48_HUMAN		405000000	357000000	341000000	839000000	892000000	849000000	1000000000	1200000000	1210000000	0.45:0.40:0.38:0.94:1.00:0.95:1.12:1.34:1.35	369000000	1190000000	1610000000	0.31:1.00:1.35	50801	Dolichyl-diphosphooligosaccharide--protein glycosyltransferase 48 kDa subunit OS=Homo sapiens GN=DDOST PE=1 SV=4	0.0700581	0.717531	0.017024	1.22594	1.62834	-0.402401	P39656	OST48_HUMAN	Dolichyl-diphosphooligosaccharide--protein glycosyltransferase 48 kDa subunit OS=Homo sapiens GN=DDOST PE=1 SV=4	369000000	1190000000	1610000000	0	0	0	0	0	0	1
645	564	P63104|1433Z_HUMAN	200	48	9	9	Carbamidomethylation; Oxidation (M)	P63104	1433Z_HUMAN		219000000	268000000	270000000	847000000	771000000	613000000	1590000000	1680000000	1530000000	0.28:0.35:0.35:1.10:1.00:0.80:2.06:2.18:1.98	252000000	750000000	1610000000	0.34:1.00:2.14	27745	14-3-3 protein zeta/delta OS=Homo sapiens GN=YWHAZ PE=1 SV=1	3.95321	0.0148616	0.000464927	-999	2.66467	-1.10534	P63104	1433Z_HUMAN	14-3-3 protein zeta/delta OS=Homo sapiens GN=YWHAZ PE=1 SV=1	252000000	750000000	1610000000	0	0	0	0	0	0	1
176	110	P07237|PDIA1_HUMAN	200	63	28	28	Deamidation (NQ)	P07237	PDIA1_HUMAN		290000000	604000000	654000000	1280000000	2070000000	2270000000	1260000000	1150000000	2120000000	0.14:0.29:0.32:0.61:1.00:1.10:0.61:0.55:1.02	529000000	1870000000	1600000000	0.28:1.00:0.85	57116	Protein disulfide-isomerase OS=Homo sapiens GN=P4HB PE=1 SV=3	23.7298	66.7581	0.446253	-999	-999	-999	P07237	PDIA1_HUMAN	Protein disulfide-isomerase OS=Homo sapiens GN=P4HB PE=1 SV=3	529000000	1870000000	1600000000	0	0	0	0	0	0	1
347	418	P09622|DLDH_HUMAN	200	36	13	13	Carbamidomethylation; Deamidation (NQ)	P09622	DLDH_HUMAN		230000000	649000000	686000000	823000000	2150000000	2370000000	1160000000	1550000000	1590000000	0.11:0.30:0.32:0.38:1.00:1.10:0.54:0.72:0.74	725000000	2030000000	1570000000	0.36:1.00:0.78	54177	Dihydrolipoyl dehydrogenase mitochondrial OS=Homo sapiens GN=DLD PE=1 SV=2	116.583	18.1207	0.526909	-999	-999	-999	P09622	DLDH_HUMAN	Dihydrolipoyl dehydrogenase mitochondrial OS=Homo sapiens GN=DLD PE=1 SV=2	725000000	2030000000	1570000000	0	0	0	0	0	0	1
988	519	P00761|TRYP_PIG	200	52	6	6	Carbamidomethylation; Deamidation (NQ)	P00761	TRYP_PIG		4900000000	6680000000	6250000000	3100000000	3540000000	3490000000	1660000000	1230000000	1390000000	1.38:1.88:1.76:0.87:1.00:0.99:0.47:0.35:0.39	5940000000	3390000000	1560000000	1.75:1.00:0.46	24409	Trypsin OS=Sus scrofa PE=1 SV=1	16.9848	2.09064	0.000480946	-999	-999	1.24295	P00761	TRYP_PIG	Trypsin OS=Sus scrofa PE=1 SV=1	5940000000	3390000000	1560000000	0	0	0	0	0	0	1
99	185	P20700|LMNB1_HUMAN	200	47	26	23	Deamidation (NQ); Carbamidomethylation	P20700	LMNB1_HUMAN		287000000	670000000	675000000	1820000000	2950000000	3040000000	1190000000	1490000000	1910000000	0.10:0.23:0.23:0.62:1.00:1.03:0.40:0.50:0.65	552000000	2600000000	1540000000	0.21:1.00:0.59	66408	Lamin-B1 OS=Homo sapiens GN=LMNB1 PE=1 SV=2	13.1335	27.5065	0.0732288	-999	-999	-999	P20700	LMNB1_HUMAN	Lamin-B1 OS=Homo sapiens GN=LMNB1 PE=1 SV=2	552000000	2600000000	1540000000	0	0	0	0	0	0	1
2151	27109	P04080|CYTB_HUMAN	200	46	3	3		P04080	CYTB_HUMAN		52500000	37400000	22900000	279000000	324000000	329000000	1280000000	1470000000	1640000000	0.16:0.12:0.07:0.86:1.00:1.02:3.95:4.55:5.08	50300000	323000000	1540000000	0.16:1.00:4.76	11140	Cystatin-B OS=Homo sapiens GN=CSTB PE=1 SV=2	0.19319	0.288263	0.00039393	3.04656	5.28238	-2.23582	P04080	CYTB_HUMAN	Cystatin-B OS=Homo sapiens GN=CSTB PE=1 SV=2	50300000	323000000	1540000000	0	0	0	0	0	0	1
109	75	P16615|AT2A2_HUMAN	200	36	34	22	Carbamidomethylation; Deamidation (NQ)	P16615	AT2A2_HUMAN		224000000	346000000	310000000	938000000	1350000000	1480000000	1120000000	1210000000	1550000000	0.17:0.26:0.23:0.69:1.00:1.10:0.83:0.90:1.15	309000000	1300000000	1510000000	0.24:1.00:1.17	114757	Sarcoplasmic/endoplasmic reticulum calcium ATPase 2 OS=Homo sapiens GN=ATP2A2 PE=1 SV=1	7.85793	3.14967	0.867141	-999	-999	-999	P16615	AT2A2_HUMAN	Sarcoplasmic/endoplasmic reticulum calcium ATPase 2 OS=Homo sapiens GN=ATP2A2 PE=1 SV=1	309000000	1300000000	1510000000	0	0	0	0	0	0	1
69	44	P68371|TBB4B_HUMAN	200	84	32	2	Carbamidomethylation; Oxidation (M); Deamidation (NQ)	P68371	TBB4B_HUMAN		234000000	393000000	344000000	1270000000	1040000000	1010000000	1900000000	1250000000	1290000000	0.23:0.38:0.33:1.22:1.00:0.97:1.83:1.20:1.24	345000000	1110000000	1480000000	0.31:1.00:1.34	49831	Tubulin beta-4B chain OS=Homo sapiens GN=TUBB4B PE=1 SV=1	2.02113	10.111	0.173571	-999	-999	-999	P68371	TBB4B_HUMAN	Tubulin beta-4B chain OS=Homo sapiens GN=TUBB4B PE=1 SV=1	345000000	1110000000	1480000000	0	0	0	0	0	0	1
28	15	O00468|AGRIN_HUMAN	138.61	45	55	55	Carbamidomethylation; Deamidation (NQ); Oxidation (M)	O00468	AGRIN_HUMAN		246000000	713000000	754000000	804000000	2020000000	2150000000	556000000	1080000000	1470000000	0.12:0.35:0.37:0.40:1.00:1.06:0.27:0.54:0.73	667000000	2240000000	1460000000	0.30:1.00:0.65	217231	Agrin OS=Homo sapiens GN=AGRN PE=1 SV=5	133.299	363.875	0.284131	-999	-999	-999	O00468	AGRIN_HUMAN	Agrin OS=Homo sapiens GN=AGRN PE=1 SV=5	667000000	2240000000	1460000000	0	0	0	0	0	0	1
445	466	P04179|SODM_HUMAN	200	64	10	10	Carbamidomethylation; Deamidation (NQ)	P04179	SODM_HUMAN		141000000	353000000	381000000	808000000	1330000000	1420000000	895000000	1060000000	1340000000	0.11:0.27:0.29:0.61:1.00:1.06:0.67:0.79:1.01	306000000	1640000000	1450000000	0.19:1.00:0.88	24722	Superoxide dismutase [Mn] mitochondrial OS=Homo sapiens GN=SOD2 PE=1 SV=2	20.992	10.1174	0.723364	-999	-999	-999	P04179	SODM_HUMAN	Superoxide dismutase [Mn] mitochondrial OS=Homo sapiens GN=SOD2 PE=1 SV=2	306000000	1640000000	1450000000	0	0	0	0	0	0	1
1166	473	P07910|HNRPC_HUMAN	45.57	19	5	5		P07910	HNRPC_HUMAN		663000000	562000000	514000000	493000000	350000000	343000000	1350000000	1060000000	1070000000	1.90:1.61:1.47:1.41:1.00:0.98:3.85:3.04:3.06	580000000	395000000	1450000000	1.47:1.00:3.66	33670	Heterogeneous nuclear ribonucleoproteins C1/C2 OS=Homo sapiens GN=HNRNPC PE=1 SV=4	84.2588	8.99321	0.00201935	-999	-999	-1.55298	P07910	HNRPC_HUMAN	Heterogeneous nuclear ribonucleoproteins C1/C2 OS=Homo sapiens GN=HNRNPC PE=1 SV=4	580000000	395000000	1450000000	0	0	0	0	0	0	1
37	27	Q14697|GANAB_HUMAN	92.18	80	41	41	Carbamidomethylation; Oxidation (M); Deamidation (NQ)	Q14697	GANAB_HUMAN		423000000	745000000	655000000	864000000	1330000000	1400000000	809000000	1470000000	2020000000	0.32:0.56:0.49:0.65:1.00:1.05:0.61:1.10:1.51	608000000	1200000000	1440000000	0.51:1.00:1.20	106874	Neutral alpha-glucosidase AB OS=Homo sapiens GN=GANAB PE=1 SV=3	66.1101	148.202	0.577789	-999	-999	-999	Q14697	GANAB_HUMAN	Neutral alpha-glucosidase AB OS=Homo sapiens GN=GANAB PE=1 SV=3	608000000	1200000000	1440000000	0	0	0	0	0	0	1
1655	1296	Q6UW68|TM205_HUMAN	200	38	5	5	Carbamidomethylation; Deamidation (NQ)	Q6UW68	TM205_HUMAN		304000000	353000000	319000000	991000000	1100000000	1060000000	1370000000	1490000000	1420000000	0.28:0.32:0.29:0.90:1.00:0.97:1.25:1.36:1.29	357000000	1060000000	1440000000	0.34:1.00:1.36	21198	Transmembrane protein 205 OS=Homo sapiens GN=TMEM205 PE=1 SV=1	0.0555759	0.0141894	0.00133717	1.69086	2.13266	-0.441801	Q6UW68	TM205_HUMAN	Transmembrane protein 205 OS=Homo sapiens GN=TMEM205 PE=1 SV=1	357000000	1060000000	1440000000	0	0	0	0	0	0	1
545	969	P09651|ROA1_HUMAN	200	35	14	12	Carbamidomethylation	P09651	ROA1_HUMAN		120000000	138000000	127000000	632000000	356000000	309000000	1210000000	982000000	945000000	0.34:0.39:0.36:1.78:1.00:0.87:3.41:2.76:2.65	144000000	711000000	1440000000	0.20:1.00:2.02	38747	Heterogeneous nuclear ribonucleoprotein A1 OS=Homo sapiens GN=HNRNPA1 PE=1 SV=5	68.439	0.662283	0.00929593	-999	3.02646	-1.27421	P09651	ROA1_HUMAN	Heterogeneous nuclear ribonucleoprotein A1 OS=Homo sapiens GN=HNRNPA1 PE=1 SV=5	144000000	711000000	1440000000	0	0	0	0	0	0	1
47	87	P22314|UBA1_HUMAN	200	68	44	44	Carbamidomethylation; Deamidation (NQ)	P22314	UBA1_HUMAN		46900000	70600000	62200000	219000000	217000000	195000000	1100000000	1060000000	1030000000	0.22:0.33:0.29:1.01:1.00:0.90:5.05:4.89:4.72	59900000	283000000	1440000000	0.21:1.00:5.11	117849	Ubiquitin-like modifier-activating enzyme 1 OS=Homo sapiens GN=UBA1 PE=1 SV=3	0.226699	0.00216027	2.49513e-06	1.81205	4.14989	-2.33784	P22314	UBA1_HUMAN	Ubiquitin-like modifier-activating enzyme 1 OS=Homo sapiens GN=UBA1 PE=1 SV=3	59900000	283000000	1440000000	0	0	0	0	0	0	1
404	138	P01857|IGHG1_HUMAN	200	78	16	6	Carbamidomethylation; Deamidation (NQ)	P01857	IGHG1_HUMAN		416000000	346000000	363000000	1090000000	161000000	183000000	2000000000	934000000	1100000000	2.59:2.16:2.26:6.81:1.00:1.14:12.43:5.82:6.84	404000000	1130000000	1430000000	0.36:1.00:1.26	36106	Ig gamma-1 chain C region OS=Homo sapiens GN=IGHG1 PE=1 SV=1	1308.84	74.9024	0.126986	-999	-999	-999	P01857	IGHG1_HUMAN	Ig gamma-1 chain C region OS=Homo sapiens GN=IGHG1 PE=1 SV=1	404000000	1130000000	1430000000	0	0	0	0	0	0	1
478	416	P35232|PHB_HUMAN	200	69	15	15	Carbamidomethylation; Deamidation (NQ)	P35232	PHB_HUMAN		260000000	275000000	261000000	1230000000	996000000	1030000000	1860000000	1180000000	1230000000	0.26:0.28:0.26:1.23:1.00:1.04:1.87:1.19:1.24	320000000	1080000000	1430000000	0.30:1.00:1.31	29804	Prohibitin OS=Homo sapiens GN=PHB PE=1 SV=1	0.626267	10.6321	0.2167	2.03226	-999	-999	P35232	PHB_HUMAN	Prohibitin OS=Homo sapiens GN=PHB PE=1 SV=1	320000000	1080000000	1430000000	0	0	0	0	0	0	1
279	145	Q6UXI9|NPNT_HUMAN	200	38	16	16	Carbamidomethylation; Deamidation (NQ)	Q6UXI9	NPNT_HUMAN		300000000	419000000	430000000	760000000	1100000000	1270000000	836000000	1340000000	1780000000	0.27:0.38:0.39:0.69:1.00:1.16:0.76:1.22:1.62	392000000	1050000000	1370000000	0.37:1.00:1.30	61907	Nephronectin OS=Homo sapiens GN=NPNT PE=2 SV=3	22.954	47.7206	0.426288	-999	-999	-999	Q6UXI9	NPNT_HUMAN	Nephronectin OS=Homo sapiens GN=NPNT PE=2 SV=3	392000000	1050000000	1370000000	0	0	0	0	0	0	1
2159	1889	P17931|LEG3_HUMAN	200	26	5	5		P17931	LEG3_HUMAN		105000000	215000000	241000000	539000000	828000000	790000000	1530000000	1210000000	1290000000	0.13:0.26:0.29:0.65:1.00:0.95:1.85:1.46:1.56	217000000	737000000	1370000000	0.29:1.00:1.86	26152	Galectin-3 OS=Homo sapiens GN=LGALS3 PE=1 SV=5	10.3467	0.665735	0.00914267	-999	2.84471	-0.901754	P17931	LEG3_HUMAN	Galectin-3 OS=Homo sapiens GN=LGALS3 PE=1 SV=5	217000000	737000000	1370000000	0	0	0	0	0	0	1
1239	846	Q9NQC3|RTN4_HUMAN	200	2	2	2	Carbamidomethylation; Deamidation (NQ)	Q9NQC3	RTN4_HUMAN		175000000	324000000	257000000	992000000	1170000000	1120000000	1330000000	1330000000	1410000000	0.15:0.28:0.22:0.85:1.00:0.95:1.14:1.13:1.20	273000000	1100000000	1360000000	0.25:1.00:1.24	129931	Reticulon-4 OS=Homo sapiens GN=RTN4 PE=1 SV=2	0.431979	0.0454685	0.0114489	2.11812	2.42857	-0.310454	Q9NQC3	RTN4_HUMAN	Reticulon-4 OS=Homo sapiens GN=RTN4 PE=1 SV=2	273000000	1100000000	1360000000	0	0	0	0	0	0	1
112	60	Q99798|ACON_HUMAN	200	61	36	36	Carbamidomethylation; Deamidation (NQ)	Q99798	ACON_HUMAN		496000000	326000000	318000000	1370000000	922000000	938000000	1760000000	1110000000	1130000000	0.54:0.35:0.34:1.49:1.00:1.02:1.91:1.21:1.23	380000000	1090000000	1360000000	0.35:1.00:1.25	85425	Aconitate hydratase mitochondrial OS=Homo sapiens GN=ACO2 PE=1 SV=2	20.0639	21.7711	0.377773	-999	-999	-999	Q99798	ACON_HUMAN	Aconitate hydratase mitochondrial OS=Homo sapiens GN=ACO2 PE=1 SV=2	380000000	1090000000	1360000000	0	0	0	0	0	0	1
201	129	P55084|ECHB_HUMAN	200	62	24	24	Carbamidomethylation; Deamidation (NQ); Oxidation (M)	P55084	ECHB_HUMAN		270000000	335000000	313000000	949000000	790000000	888000000	1350000000	970000000	1270000000	0.34:0.42:0.40:1.20:1.00:1.12:1.71:1.23:1.61	319000000	875000000	1360000000	0.36:1.00:1.55	51294	Trifunctional enzyme subunit beta mitochondrial OS=Homo sapiens GN=HADHB PE=1 SV=3	0.59183	2.79502	0.0615571	1.51685	-999	-999	P55084	ECHB_HUMAN	Trifunctional enzyme subunit beta mitochondrial OS=Homo sapiens GN=HADHB PE=1 SV=3	319000000	875000000	1360000000	0	0	0	0	0	0	1
67	9004	P42224|STAT1_HUMAN	200	60	40	40	Carbamidomethylation; Deamidation (NQ); Oxidation (M)	P42224	STAT1_HUMAN		36400000	33800000	22200000	647000000	665000000	665000000	1580000000	1220000000	1290000000	0.05:0.05:0.03:0.97:1.00:1.00:2.37:1.83:1.94	34700000	659000000	1360000000	0.05:1.00:2.07	87335	Signal transducer and activator of transcription 1-alpha/beta OS=Homo sapiens GN=STAT1 PE=1 SV=2	0.000202522	0.467227	0.00309329	4.41928	5.46806	-1.04879	P42224	STAT1_HUMAN	Signal transducer and activator of transcription 1-alpha/beta OS=Homo sapiens GN=STAT1 PE=1 SV=2	34700000	659000000	1360000000	0	0	0	0	0	0	1
617	457	P22087|FBRL_HUMAN	113.57	40	9	8	Carbamidomethylation; Deamidation (NQ)	P22087	FBRL_HUMAN		175000000	558000000	444000000	672000000	1210000000	1200000000	646000000	1070000000	825000000	0.15:0.46:0.37:0.56:1.00:0.99:0.54:0.89:0.68	496000000	1470000000	1350000000	0.34:1.00:0.92	33784	rRNA 2'-O-methyltransferase fibrillarin OS=Homo sapiens GN=FBL PE=1 SV=2	68.5672	92.2273	0.45084	-999	-999	-999	P22087	FBRL_HUMAN	rRNA 2'-O-methyltransferase fibrillarin OS=Homo sapiens GN=FBL PE=1 SV=2	496000000	1470000000	1350000000	0	0	0	0	0	0	1
268	147	P61978|HNRPK_HUMAN	113.97	53	21	21	Carbamidomethylation; Deamidation (NQ)	P61978	HNRPK_HUMAN		311000000	239000000	447000000	473000000	932000000	1200000000	991000000	762000000	882000000	0.33:0.26:0.48:0.51:1.00:1.29:1.06:0.82:0.95	339000000	1100000000	1350000000	0.31:1.00:1.23	50976	Heterogeneous nuclear ribonucleoprotein K OS=Homo sapiens GN=HNRNPK PE=1 SV=1	125.373	6.46141	0.966281	-999	-999	-999	P61978	HNRPK_HUMAN	Heterogeneous nuclear ribonucleoprotein K OS=Homo sapiens GN=HNRNPK PE=1 SV=1	339000000	1100000000	1350000000	0	0	0	0	0	0	1
762	299	P30044|PRDX5_HUMAN	200	57	13	13	Carbamidomethylation; Deamidation (NQ)	P30044	PRDX5_HUMAN		379000000	413000000	393000000	959000000	970000000	883000000	1680000000	1210000000	1150000000	0.39:0.43:0.41:0.99:1.00:0.91:1.74:1.25:1.19	497000000	955000000	1350000000	0.52:1.00:1.41	22086	Peroxiredoxin-5 mitochondrial OS=Homo sapiens GN=PRDX5 PE=1 SV=4	0.0844363	8.28688	0.0734802	1.24671	-999	-999	P30044	PRDX5_HUMAN	Peroxiredoxin-5 mitochondrial OS=Homo sapiens GN=PRDX5 PE=1 SV=4	497000000	955000000	1350000000	0	0	0	0	0	0	1
97	46	Q00839|HNRPU_HUMAN	49.1	46	27	27	Carbamidomethylation; Deamidation (NQ)	Q00839	HNRPU_HUMAN		713000000	739000000	763000000	702000000	510000000	575000000	1760000000	1130000000	1160000000	1.40:1.45:1.49:1.38:1.00:1.13:3.46:2.22:2.28	747000000	596000000	1350000000	1.25:1.00:2.27	90585	Heterogeneous nuclear ribonucleoprotein U OS=Homo sapiens GN=HNRNPU PE=1 SV=6	122.119	71.1631	0.0239058	-999	-999	-1.18038	Q00839	HNRPU_HUMAN	Heterogeneous nuclear ribonucleoprotein U OS=Homo sapiens GN=HNRNPU PE=1 SV=6	747000000	596000000	1350000000	0	0	0	0	0	0	1
263	267	P00558|PGK1_HUMAN	200	72	21	19	Carbamidomethylation; Deamidation (NQ); Oxidation (M)	P00558	PGK1_HUMAN		204000000	278000000	233000000	508000000	540000000	512000000	1460000000	1200000000	1300000000	0.38:0.51:0.43:0.94:1.00:0.95:2.70:2.22:2.41	239000000	543000000	1350000000	0.44:1.00:2.48	44615	Phosphoglycerate kinase 1 OS=Homo sapiens GN=PGK1 PE=1 SV=3	0.503709	0.282149	0.000469763	1.12553	2.46949	-1.34395	P00558	PGK1_HUMAN	Phosphoglycerate kinase 1 OS=Homo sapiens GN=PGK1 PE=1 SV=3	239000000	543000000	1350000000	0	0	0	0	0	0	1
2119	1598	P50914|RL14_HUMAN	200	16	4	4	Carbamidomethylation	P50914	RL14_HUMAN		208000000	266000000	199000000	674000000	884000000	888000000	347000000	1350000000	1290000000	0.24:0.30:0.23:0.76:1.00:1.00:0.39:1.52:1.46	304000000	815000000	1330000000	0.37:1.00:1.63	23432	60S ribosomal protein L14 OS=Homo sapiens GN=RPL14 PE=1 SV=4	2.28099	133.378	0.61627	-999	-999	-999	P50914	RL14_HUMAN	60S ribosomal protein L14 OS=Homo sapiens GN=RPL14 PE=1 SV=4	304000000	815000000	1330000000	0	0	0	0	0	0	1
145	98	P00747|PLMN_HUMAN	68.78	48	25	24	Carbamidomethylation; Deamidation (NQ)	P00747	PLMN_HUMAN		211000000	371000000	385000000	417000000	723000000	812000000	557000000	1090000000	1440000000	0.29:0.51:0.53:0.58:1.00:1.12:0.77:1.51:2.00	350000000	800000000	1330000000	0.44:1.00:1.66	90569	Plasminogen OS=Homo sapiens GN=PLG PE=1 SV=2	117.494	94.9007	0.252545	-999	-999	-999	P00747	PLMN_HUMAN	Plasminogen OS=Homo sapiens GN=PLG PE=1 SV=2	350000000	800000000	1330000000	0	0	0	0	0	0	1
236	67	P02730|B3AT_HUMAN	40.66	37	23	23	Carbamidomethylation; Deamidation (NQ)	P02730	B3AT_HUMAN		509000000	820000000	782000000	480000000	793000000	536000000	1150000000	1170000000	1320000000	0.64:1.04:0.99:0.61:1.00:0.68:1.45:1.47:1.67	704000000	669000000	1330000000	1.05:1.00:1.99	101792	Band 3 anion transport protein OS=Homo sapiens GN=SLC4A1 PE=1 SV=3	875.65	17.8975	0.0052114	-999	-999	-1.00875	P02730	B3AT_HUMAN	Band 3 anion transport protein OS=Homo sapiens GN=SLC4A1 PE=1 SV=3	704000000	669000000	1330000000	0	0	0	0	0	0	1
144	329	P05787|K2C8_HUMAN	200	53	25	21	Deamidation (NQ); Oxidation (M)	P05787	K2C8_HUMAN		187000000	158000000	140000000	310000000	477000000	486000000	1190000000	1060000000	1030000000	0.39:0.33:0.29:0.65:1.00:1.02:2.50:2.23:2.15	207000000	611000000	1330000000	0.34:1.00:2.17	53704	Keratin type II cytoskeletal 8 OS=Homo sapiens GN=KRT8 PE=1 SV=7	19.3142	0.0915176	0.000891514	-999	2.75764	-1.36546	P05787	K2C8_HUMAN	Keratin type II cytoskeletal 8 OS=Homo sapiens GN=KRT8 PE=1 SV=7	207000000	611000000	1330000000	0	0	0	0	0	0	1
304	254	P00387|NB5R3_HUMAN	200	80	18	18	Carbamidomethylation; Oxidation (M); Deamidation (NQ)	P00387	NB5R3_HUMAN		287000000	448000000	490000000	1270000000	2150000000	2250000000	1170000000	1040000000	1750000000	0.13:0.21:0.23:0.59:1.00:1.04:0.55:0.48:0.81	499000000	1890000000	1320000000	0.26:1.00:0.70	34235	NADH-cytochrome b5 reductase 3 OS=Homo sapiens GN=CYB5R3 PE=1 SV=3	16.5519	27.5677	0.208213	-999	-999	-999	P00387	NB5R3_HUMAN	NADH-cytochrome b5 reductase 3 OS=Homo sapiens GN=CYB5R3 PE=1 SV=3	499000000	1890000000	1320000000	0	0	0	0	0	0	1
186	117	P42765|THIM_HUMAN	200	78	22	22	Carbamidomethylation; Deamidation (NQ); Oxidation (M)	P42765	THIM_HUMAN		209000000	188000000	235000000	912000000	1010000000	1090000000	1100000000	1270000000	1510000000	0.21:0.19:0.23:0.91:1.00:1.09:1.09:1.26:1.50	211000000	1040000000	1300000000	0.20:1.00:1.24	41924	3-ketoacyl-CoA thiolase mitochondrial OS=Homo sapiens GN=ACAA2 PE=1 SV=2	0.205015	1.4374	0.0893458	2.25273	2.61806	-999	P42765	THIM_HUMAN	3-ketoacyl-CoA thiolase mitochondrial OS=Homo sapiens GN=ACAA2 PE=1 SV=2	211000000	1040000000	1300000000	0	0	0	0	0	0	1
231	171	Q13263|TIF1B_HUMAN	200	48	19	19	Carbamidomethylation; Deamidation (NQ); Oxidation (M)	Q13263	TIF1B_HUMAN		204000000	351000000	321000000	610000000	888000000	907000000	1230000000	1340000000	1330000000	0.23:0.40:0.36:0.69:1.00:1.02:1.38:1.51:1.49	297000000	815000000	1300000000	0.36:1.00:1.60	88550	Transcription intermediary factor 1-beta OS=Homo sapiens GN=TRIM28 PE=1 SV=5	14.8986	0.103973	0.00818741	-999	2.15447	-0.697437	Q13263	TIF1B_HUMAN	Transcription intermediary factor 1-beta OS=Homo sapiens GN=TRIM28 PE=1 SV=5	297000000	815000000	1300000000	0	0	0	0	0	0	1
1537	953	Q96A26|F162A_HUMAN	200	31	4	4		Q96A26	F162A_HUMAN		36800000	148000000	157000000	488000000	972000000	1100000000	529000000	1020000000	1070000000	0.04:0.15:0.16:0.50:1.00:1.13:0.54:1.05:1.10	169000000	1270000000	1290000000	0.13:1.00:1.02	17342	Protein FAM162A OS=Homo sapiens GN=FAM162A PE=1 SV=2	30.8473	22.1023	0.942005	-999	-999	-999	Q96A26	F162A_HUMAN	Protein FAM162A OS=Homo sapiens GN=FAM162A PE=1 SV=2	169000000	1270000000	1290000000	0	0	0	0	0	0	1
462	313	P07339|CATD_HUMAN	200	51	16	16	Carbamidomethylation; Oxidation (M); Deamidation (NQ)	P07339	CATD_HUMAN		255000000	367000000	337000000	551000000	1190000000	1130000000	649000000	1280000000	1330000000	0.21:0.31:0.28:0.47:1.00:0.96:0.55:1.08:1.12	326000000	957000000	1290000000	0.34:1.00:1.35	44552	Cathepsin D OS=Homo sapiens GN=CTSD PE=1 SV=1	63.6893	44.8862	0.687852	-999	-999	-999	P07339	CATD_HUMAN	Cathepsin D OS=Homo sapiens GN=CTSD PE=1 SV=1	326000000	957000000	1290000000	0	0	0	0	0	0	1
116	275	Q7KZF4|SND1_HUMAN	200	50	28	28	Carbamidomethylation; Deamidation (NQ)	Q7KZF4	SND1_HUMAN		33500000	146000000	118000000	108000000	705000000	646000000	302000000	1380000000	1260000000	0.05:0.21:0.17:0.15:1.00:0.92:0.43:1.96:1.79	124000000	640000000	1290000000	0.19:1.00:2.02	101997	Staphylococcal nuclease domain-containing protein 1 OS=Homo sapiens GN=SND1 PE=1 SV=1	199.998	107.402	0.274165	-999	-999	-999	Q7KZF4	SND1_HUMAN	Staphylococcal nuclease domain-containing protein 1 OS=Homo sapiens GN=SND1 PE=1 SV=1	124000000	640000000	1290000000	0	0	0	0	0	0	1
1196	421	P04004|VTNC_HUMAN	116.24	24	9	9	Carbamidomethylation; Deamidation (NQ)	P04004	VTNC_HUMAN		334000000	268000000	228000000	409000000	286000000	264000000	1250000000	731000000	682000000	1.17:0.94:0.80:1.43:1.00:0.92:4.39:2.56:2.39	287000000	370000000	1290000000	0.78:1.00:3.49	54306	Vitronectin OS=Homo sapiens GN=VTN PE=1 SV=1	825.737	51.2517	0.038643	-999	-999	-1.47345	P04004	VTNC_HUMAN	Vitronectin OS=Homo sapiens GN=VTN PE=1 SV=1	287000000	370000000	1290000000	0	0	0	0	0	0	1
353	366	O75390|CISY_HUMAN	200	45	14	14	Deamidation (NQ); Carbamidomethylation; Oxidation (M)	O75390	CISY_HUMAN		93300000	344000000	302000000	821000000	1090000000	1130000000	1220000000	1270000000	1330000000	0.09:0.32:0.28:0.76:1.00:1.04:1.12:1.17:1.22	273000000	1010000000	1280000000	0.27:1.00:1.26	51712	Citrate synthase mitochondrial OS=Homo sapiens GN=CS PE=1 SV=2	6.05385	0.441874	0.0637611	-999	2.36934	-999	O75390	CISY_HUMAN	Citrate synthase mitochondrial OS=Homo sapiens GN=CS PE=1 SV=2	273000000	1010000000	1280000000	0	0	0	0	0	0	1
1352	1023	O15173|PGRC2_HUMAN	200	43	6	6	Carbamidomethylation; Deamidation (NQ)	O15173	PGRC2_HUMAN		110000000	145000000	134000000	824000000	834000000	760000000	1220000000	1360000000	1260000000	0.13:0.17:0.16:0.99:1.00:0.91:1.46:1.63:1.51	142000000	806000000	1280000000	0.18:1.00:1.59	23818	Membrane-associated progesterone receptor component 2 OS=Homo sapiens GN=PGRMC2 PE=1 SV=1	0.0204604	0.0199562	0.000573635	2.63597	3.30326	-0.667292	O15173	PGRC2_HUMAN	Membrane-associated progesterone receptor component 2 OS=Homo sapiens GN=PGRMC2 PE=1 SV=1	142000000	806000000	1280000000	0	0	0	0	0	0	1
437	235	P51991|ROA3_HUMAN	115.19	41	20	18	Carbamidomethylation; Deamidation (NQ)	P51991	ROA3_HUMAN		489000000	497000000	464000000	1070000000	723000000	683000000	1550000000	1170000000	1090000000	0.68:0.69:0.64:1.48:1.00:0.94:2.14:1.63:1.51	517000000	830000000	1270000000	0.62:1.00:1.53	39595	Heterogeneous nuclear ribonucleoprotein A3 OS=Homo sapiens GN=HNRNPA3 PE=1 SV=2	86.9988	9.06634	0.0769046	-999	-999	-999	P51991	ROA3_HUMAN	Heterogeneous nuclear ribonucleoprotein A3 OS=Homo sapiens GN=HNRNPA3 PE=1 SV=2	517000000	830000000	1270000000	0	0	0	0	0	0	1
1123	1639	P61916|NPC2_HUMAN	200	52	8	8	Carbamidomethylation; Oxidation (M); Deamidation (NQ)	P61916	NPC2_HUMAN		60900000	81600000	76600000	994000000	752000000	684000000	1490000000	1160000000	1030000000	0.08:0.11:0.10:1.32:1.00:0.91:1.99:1.54:1.37	86100000	812000000	1270000000	0.11:1.00:1.56	16570	Epididymal secretory protein E1 OS=Homo sapiens GN=NPC2 PE=1 SV=1	2.50948	1.89312	0.0661758	-999	4.07004	-999	P61916	NPC2_HUMAN	Epididymal secretory protein E1 OS=Homo sapiens GN=NPC2 PE=1 SV=1	86100000	812000000	1270000000	0	0	0	0	0	0	1
1356	729	P14854|CX6B1_HUMAN	200	76	6	6	Carbamidomethylation; Deamidation (NQ)	P14854	CX6B1_HUMAN		139000000	355000000	311000000	1450000000	994000000	999000000	1560000000	1130000000	1080000000	0.14:0.36:0.31:1.46:1.00:1.00:1.57:1.14:1.08	420000000	1150000000	1260000000	0.36:1.00:1.09	10192	Cytochrome c oxidase subunit 6B1 OS=Homo sapiens GN=COX6B1 PE=1 SV=2	10.3412	6.93276	0.638276	-999	-999	-999	P14854	CX6B1_HUMAN	Cytochrome c oxidase subunit 6B1 OS=Homo sapiens GN=COX6B1 PE=1 SV=2	420000000	1150000000	1260000000	0	0	0	0	0	0	1
149	86	P04844|RPN2_HUMAN	200	64	25	25	Carbamidomethylation; Deamidation (NQ); Oxidation (M)	P04844	RPN2_HUMAN		316000000	203000000	199000000	1300000000	1040000000	952000000	1660000000	1150000000	974000000	0.30:0.20:0.19:1.25:1.00:0.91:1.59:1.11:0.93	408000000	1110000000	1260000000	0.37:1.00:1.14	69284	Dolichyl-diphosphooligosaccharide--protein glycosyltransferase subunit 2 OS=Homo sapiens GN=RPN2 PE=1 SV=3	2.64429	14.1251	0.516437	-999	-999	-999	P04844	RPN2_HUMAN	Dolichyl-diphosphooligosaccharide--protein glycosyltransferase subunit 2 OS=Homo sapiens GN=RPN2 PE=1 SV=3	408000000	1110000000	1260000000	0	0	0	0	0	0	1
342	258	P43243|MATR3_HUMAN	133.19	33	16	16	Carbamidomethylation; Deamidation (NQ)	P43243	MATR3_HUMAN		125000000	625000000	552000000	828000000	1190000000	1130000000	1020000000	1230000000	1450000000	0.11:0.53:0.47:0.70:1.00:0.95:0.86:1.04:1.22	529000000	1070000000	1250000000	0.49:1.00:1.17	94623	Matrin-3 OS=Homo sapiens GN=MATR3 PE=1 SV=2	56.8458	27.7596	0.332917	-999	-999	-999	P43243	MATR3_HUMAN	Matrin-3 OS=Homo sapiens GN=MATR3 PE=1 SV=2	529000000	1070000000	1250000000	0	0	0	0	0	0	1
417	130	P31943|HNRH1_HUMAN	200	38	12	6	Carbamidomethylation; Deamidation (NQ)	P31943	HNRH1_HUMAN		184000000	202000000	162000000	501000000	487000000	471000000	1050000000	1190000000	1260000000	0.38:0.41:0.33:1.03:1.00:0.97:2.16:2.44:2.59	183000000	486000000	1210000000	0.38:1.00:2.50	49229	Heterogeneous nuclear ribonucleoprotein H OS=Homo sapiens GN=HNRNPH1 PE=1 SV=4	0.0526518	0.1683	0.000400307	1.41273	2.67511	-1.26238	P31943	HNRH1_HUMAN	Heterogeneous nuclear ribonucleoprotein H OS=Homo sapiens GN=HNRNPH1 PE=1 SV=4	183000000	486000000	1210000000	0	0	0	0	0	0	1
228	183	Q9Y6N5|SQRD_HUMAN	200	62	23	23	Carbamidomethylation; Deamidation (NQ)	Q9Y6N5	SQRD_HUMAN		164000000	263000000	235000000	1120000000	1190000000	1140000000	1320000000	1130000000	1010000000	0.14:0.22:0.20:0.94:1.00:0.96:1.11:0.95:0.85	232000000	1160000000	1200000000	0.20:1.00:1.03	49961	Sulfide:quinone oxidoreductase mitochondrial OS=Homo sapiens GN=SQRDL PE=1 SV=1	0.0234162	1.0449	0.973014	2.38169	2.38587	-999	Q9Y6N5	SQRD_HUMAN	Sulfide:quinone oxidoreductase mitochondrial OS=Homo sapiens GN=SQRDL PE=1 SV=1	232000000	1160000000	1200000000	0	0	0	0	0	0	1
52	45	P40939|ECHA_HUMAN	200	73	43	43	Carbamidomethylation; Deamidation (NQ); Oxidation (M)	P40939	ECHA_HUMAN		289000000	305000000	280000000	809000000	936000000	889000000	1420000000	1100000000	1080000000	0.31:0.33:0.30:0.86:1.00:0.95:1.51:1.18:1.16	291000000	878000000	1200000000	0.33:1.00:1.37	83000	Trifunctional enzyme subunit alpha mitochondrial OS=Homo sapiens GN=HADHA PE=1 SV=2	0.174398	2.06201	0.0503028	1.59155	-999	-999	P40939	ECHA_HUMAN	Trifunctional enzyme subunit alpha mitochondrial OS=Homo sapiens GN=HADHA PE=1 SV=2	291000000	878000000	1200000000	0	0	0	0	0	0	1
560	1900	P63241|IF5A1_HUMAN	200	62	13	13	Carbamidomethylation; Deamidation (NQ)	P63241	IF5A1_HUMAN		208000000	274000000	231000000	379000000	441000000	409000000	714000000	879000000	836000000	0.47:0.62:0.52:0.86:1.00:0.93:1.62:2.00:1.90	339000000	677000000	1190000000	0.50:1.00:1.76	16832	Eukaryotic translation initiation factor 5A-1 OS=Homo sapiens GN=EIF5A PE=1 SV=2	4.94208	0.729343	0.00160002	-999	1.76839	-0.982878	P63241	IF5A1_HUMAN	Eukaryotic translation initiation factor 5A-1 OS=Homo sapiens GN=EIF5A PE=1 SV=2	339000000	677000000	1190000000	0	0	0	0	0	0	1
1233	1096	P05387|RLA2_HUMAN	200	72	8	8		P05387	RLA2_HUMAN		264000000	231000000	245000000	1200000000	883000000	838000000	1430000000	1070000000	1050000000	0.30:0.26:0.28:1.36:1.00:0.95:1.62:1.21:1.19	246000000	1060000000	1180000000	0.23:1.00:1.11	11665	60S acidic ribosomal protein P2 OS=Homo sapiens GN=RPLP2 PE=1 SV=1	5.43894	2.84309	0.280063	-999	-999	-999	P05387	RLA2_HUMAN	60S acidic ribosomal protein P2 OS=Homo sapiens GN=RPLP2 PE=1 SV=1	246000000	1060000000	1180000000	0	0	0	0	0	0	1
760	435	P36542|ATPG_HUMAN	90.27	54	10	10	Carbamidomethylation; Deamidation (NQ)	P36542	ATPG_HUMAN		220000000	650000000	649000000	481000000	1050000000	1070000000	701000000	1340000000	1500000000	0.21:0.62:0.62:0.46:1.00:1.02:0.67:1.29:1.44	506000000	864000000	1180000000	0.59:1.00:1.37	32996	ATP synthase subunit gamma mitochondrial OS=Homo sapiens GN=ATP5C1 PE=1 SV=1	360.897	131.644	0.370991	-999	-999	-999	P36542	ATPG_HUMAN	ATP synthase subunit gamma mitochondrial OS=Homo sapiens GN=ATP5C1 PE=1 SV=1	506000000	864000000	1180000000	0	0	0	0	0	0	1
10	22	P98160|PGBM_HUMAN	96.84	36	88	88	Carbamidomethylation; Deamidation (NQ); Oxidation (M)	P98160	PGBM_HUMAN		216000000	623000000	613000000	723000000	1340000000	1440000000	467000000	891000000	1000000000	0.16:0.46:0.46:0.54:1.00:1.07:0.35:0.66:0.75	617000000	1630000000	1140000000	0.38:1.00:0.70	468835	Basement membrane-specific heparan sulfate proteoglycan core protein OS=Homo sapiens GN=HSPG2 PE=1 SV=4	102.363	390.703	0.240224	-999	-999	-999	P98160	PGBM_HUMAN	Basement membrane-specific heparan sulfate proteoglycan core protein OS=Homo sapiens GN=HSPG2 PE=1 SV=4	617000000	1630000000	1140000000	0	0	0	0	0	0	1
150	93	P31930|QCR1_HUMAN	75.72	71	23	23	Carbamidomethylation; Deamidation (NQ)	P31930	QCR1_HUMAN		476000000	622000000	628000000	1050000000	1290000000	1390000000	1160000000	842000000	1390000000	0.37:0.48:0.49:0.82:1.00:1.07:0.90:0.65:1.08	581000000	1300000000	1140000000	0.45:1.00:0.88	52646	Cytochrome b-c1 complex subunit 1 mitochondrial OS=Homo sapiens GN=UQCRC1 PE=1 SV=3	6.99356	50.2429	0.58165	-999	-999	-999	P31930	QCR1_HUMAN	Cytochrome b-c1 complex subunit 1 mitochondrial OS=Homo sapiens GN=UQCRC1 PE=1 SV=3	581000000	1300000000	1140000000	0	0	0	0	0	0	1
1630	738	Q07020|RL18_HUMAN	200	35	6	6	Carbamidomethylation	Q07020	RL18_HUMAN		186000000	187000000	222000000	678000000	687000000	717000000	1050000000	1180000000	1190000000	0.27:0.27:0.32:0.99:1.00:1.04:1.54:1.72:1.73	255000000	877000000	1140000000	0.29:1.00:1.30	21634	60S ribosomal protein L18 OS=Homo sapiens GN=RPL18 PE=1 SV=2	0.0133418	0.0615667	0.00066633	1.80701	2.52303	-0.716026	Q07020	RL18_HUMAN	60S ribosomal protein L18 OS=Homo sapiens GN=RPL18 PE=1 SV=2	255000000	877000000	1140000000	0	0	0	0	0	0	1
2020	26808	P14174|MIF_HUMAN	89.34	83	4	4	Carbamidomethylation; Oxidation (M)	P14174	MIF_HUMAN		126000000	186000000	172000000	380000000	1110000000	1080000000	241000000	1170000000	1110000000	0.11:0.17:0.16:0.34:1.00:0.98:0.22:1.06:1.00	304000000	1470000000	1130000000	0.21:1.00:0.77	12476	Macrophage migration inhibitory factor OS=Homo sapiens GN=MIF PE=1 SV=4	76.0399	150.817	0.968059	-999	-999	-999	P14174	MIF_HUMAN	Macrophage migration inhibitory factor OS=Homo sapiens GN=MIF PE=1 SV=4	304000000	1470000000	1130000000	0	0	0	0	0	0	1
172	140	P05556|ITB1_HUMAN	200	39	17	17	Carbamidomethylation; Deamidation (NQ)	P05556	ITB1_HUMAN		214000000	388000000	326000000	656000000	929000000	914000000	961000000	1230000000	1190000000	0.23:0.42:0.35:0.71:1.00:0.98:1.03:1.32:1.28	314000000	833000000	1130000000	0.38:1.00:1.35	88415	Integrin beta-1 OS=Homo sapiens GN=ITGB1 PE=1 SV=2	11.9188	1.9622	0.0734991	-999	1.86525	-999	P05556	ITB1_HUMAN	Integrin beta-1 OS=Homo sapiens GN=ITGB1 PE=1 SV=2	314000000	833000000	1130000000	0	0	0	0	0	0	1
681	308	Q15365|PCBP1_HUMAN	138.9	62	11	9	Carbamidomethylation; Deamidation (NQ)	Q15365	PCBP1_HUMAN		607000000	269000000	235000000	659000000	432000000	398000000	1490000000	887000000	858000000	1.41:0.62:0.54:1.52:1.00:0.92:3.45:2.05:1.99	373000000	496000000	1130000000	0.75:1.00:2.27	37498	Poly(rC)-binding protein 1 OS=Homo sapiens GN=PCBP1 PE=1 SV=2	749.481	70.8898	0.0584782	-999	-999	-999	Q15365	PCBP1_HUMAN	Poly(rC)-binding protein 1 OS=Homo sapiens GN=PCBP1 PE=1 SV=2	373000000	496000000	1130000000	0	0	0	0	0	0	1
221	188	P02679|FIBG_HUMAN	135.82	53	17	17	Carbamidomethylation; Deamidation (NQ)	P02679	FIBG_HUMAN		253000000	313000000	291000000	438000000	572000000	543000000	793000000	783000000	887000000	0.44:0.55:0.51:0.77:1.00:0.95:1.39:1.37:1.55	381000000	742000000	1100000000	0.51:1.00:1.49	51512	Fibrinogen gamma chain OS=Homo sapiens GN=FGG PE=1 SV=3	11.0431	0.24219	0.00445025	-999	1.52305	-0.665359	P02679	FIBG_HUMAN	Fibrinogen gamma chain OS=Homo sapiens GN=FGG PE=1 SV=3	381000000	742000000	1100000000	0	0	0	0	0	0	1
1279	864	P62910|RL32_HUMAN	200	41	8	8	Carbamidomethylation	P62910	RL32_HUMAN		197000000	373000000	351000000	470000000	1330000000	1590000000	821000000	976000000	1330000000	0.15:0.28:0.26:0.35:1.00:1.19:0.62:0.73:1.00	315000000	1340000000	1090000000	0.24:1.00:0.82	15860	60S ribosomal protein L32 OS=Homo sapiens GN=RPL32 PE=1 SV=2	129.092	17.6525	0.824548	-999	-999	-999	P62910	RL32_HUMAN	60S ribosomal protein L32 OS=Homo sapiens GN=RPL32 PE=1 SV=2	315000000	1340000000	1090000000	0	0	0	0	0	0	1
396	303	P09493|TPM1_HUMAN	135.71	43	16	6	Carbamidomethylation; Deamidation (NQ)	P09493	TPM1_HUMAN		234000000	579000000	673000000	746000000	1640000000	1880000000	535000000	592000000	1110000000	0.14:0.35:0.41:0.45:1.00:1.15:0.33:0.36:0.68	789000000	2010000000	1080000000	0.39:1.00:0.54	32709	Tropomyosin alpha-1 chain OS=Homo sapiens GN=TPM1 PE=1 SV=2	115.299	574.465	0.158328	-999	-999	-999	P09493	TPM1_HUMAN	Tropomyosin alpha-1 chain OS=Homo sapiens GN=TPM1 PE=1 SV=2	789000000	2010000000	1080000000	0	0	0	0	0	0	1
320	678	P02452|CO1A1_HUMAN	200	11	10	10	Oxidation (M); Carbamidomethylation; Deamidation (NQ)	P02452	CO1A1_HUMAN		223000000	289000000	252000000	1300000000	1470000000	1350000000	1140000000	1050000000	1060000000	0.15:0.20:0.17:0.88:1.00:0.92:0.78:0.72:0.72	254000000	1370000000	1080000000	0.19:1.00:0.79	138942	Collagen alpha-1(I) chain OS=Homo sapiens GN=COL1A1 PE=1 SV=5	0.0554308	0.0301976	0.00745721	2.431	2.0888	0.342205	P02452	CO1A1_HUMAN	Collagen alpha-1(I) chain OS=Homo sapiens GN=COL1A1 PE=1 SV=5	254000000	1370000000	1080000000	0	0	0	0	0	0	1
14	20	Q13813|SPTN1_HUMAN	58.16	37	65	65	Carbamidomethylation; Deamidation (NQ)	Q13813	SPTN1_HUMAN		197000000	738000000	633000000	593000000	1190000000	1270000000	515000000	1130000000	1130000000	0.16:0.62:0.53:0.50:1.00:1.06:0.43:0.95:0.94	587000000	1050000000	1080000000	0.56:1.00:1.02	284538	Spectrin alpha chain non-erythrocytic 1 OS=Homo sapiens GN=SPTAN1 PE=1 SV=3	244.767	349.921	0.769912	-999	-999	-999	Q13813	SPTN1_HUMAN	Spectrin alpha chain non-erythrocytic 1 OS=Homo sapiens GN=SPTAN1 PE=1 SV=3	587000000	1050000000	1080000000	0	0	0	0	0	0	1
559	306	Q9Y277|VDAC3_HUMAN	80.49	51	13	13	Carbamidomethylation; Deamidation (NQ)	Q9Y277	VDAC3_HUMAN		433000000	535000000	482000000	792000000	756000000	755000000	1150000000	1080000000	983000000	0.57:0.71:0.64:1.05:1.00:1.00:1.52:1.43:1.30	483000000	773000000	1080000000	0.63:1.00:1.39	30659	Voltage-dependent anion-selective channel protein 3 OS=Homo sapiens GN=VDAC3 PE=1 SV=1	1.51452	0.847637	0.00370764	0.667461	1.14787	-0.480407	Q9Y277	VDAC3_HUMAN	Voltage-dependent anion-selective channel protein 3 OS=Homo sapiens GN=VDAC3 PE=1 SV=1	483000000	773000000	1080000000	0	0	0	0	0	0	1
513	277	P62424|RL7A_HUMAN	200	50	16	16	Carbamidomethylation; Deamidation (NQ)	P62424	RL7A_HUMAN		287000000	276000000	246000000	1020000000	891000000	825000000	1250000000	991000000	981000000	0.32:0.31:0.28:1.15:1.00:0.93:1.40:1.11:1.10	270000000	912000000	1070000000	0.30:1.00:1.18	29996	60S ribosomal protein L7a OS=Homo sapiens GN=RPL7A PE=1 SV=2	0.681293	1.43521	0.197838	1.75786	1.99374	-999	P62424	RL7A_HUMAN	60S ribosomal protein L7a OS=Homo sapiens GN=RPL7A PE=1 SV=2	270000000	912000000	1070000000	0	0	0	0	0	0	1
1416	8738	P61353|RL27_HUMAN	200	43	6	6		P61353	RL27_HUMAN		69300000	126000000	171000000	935000000	827000000	726000000	1050000000	971000000	1010000000	0.08:0.15:0.21:1.13:1.00:0.88:1.27:1.17:1.22	168000000	829000000	1070000000	0.20:1.00:1.29	15798	60S ribosomal protein L27 OS=Homo sapiens GN=RPL27 PE=1 SV=2	0.79727	0.0317642	0.0485259	2.76389	3.0487	-0.284807	P61353	RL27_HUMAN	60S ribosomal protein L27 OS=Homo sapiens GN=RPL27 PE=1 SV=2	168000000	829000000	1070000000	0	0	0	0	0	0	1
472	451	P40121|CAPG_HUMAN	98.05	50	11	11	Carbamidomethylation; Deamidation (NQ)	P40121	CAPG_HUMAN		199000000	324000000	326000000	528000000	417000000	434000000	1020000000	886000000	1070000000	0.48:0.78:0.78:1.27:1.00:1.04:2.44:2.13:2.56	309000000	592000000	1070000000	0.52:1.00:1.82	38499	Macrophage-capping protein OS=Homo sapiens GN=CAPG PE=1 SV=2	54.4932	0.885571	0.001202	-999	1.80954	-1.10975	P40121	CAPG_HUMAN	Macrophage-capping protein OS=Homo sapiens GN=CAPG PE=1 SV=2	309000000	592000000	1070000000	0	0	0	0	0	0	1
1628	620	Q71UI9|H2AV_HUMAN	95.6	54	5	4	Deamidation (NQ)	Q71UI9	H2AV_HUMAN		313000000	920000000	827000000	1400000000	1720000000	1820000000	668000000	1280000000	1230000000	0.18:0.53:0.48:0.81:1.00:1.05:0.39:0.74:0.72	695000000	1650000000	1060000000	0.42:1.00:0.65	13509	Histone H2A.V OS=Homo sapiens GN=H2AFV PE=1 SV=3	23.3367	421.651	0.0657076	-999	-999	-999	Q71UI9	H2AV_HUMAN	Histone H2A.V OS=Homo sapiens GN=H2AFV PE=1 SV=3	695000000	1650000000	1060000000	0	0	0	0	0	0	1
638	226	P60174|TPIS_HUMAN	77.1	62	14	14	Carbamidomethylation; Deamidation (NQ)	P60174	TPIS_HUMAN		346000000	591000000	523000000	581000000	804000000	661000000	911000000	1050000000	1220000000	0.43:0.73:0.65:0.72:1.00:0.82:1.13:1.30:1.52	486000000	682000000	1060000000	0.71:1.00:1.55	30791	Triosephosphate isomerase OS=Homo sapiens GN=TPI1 PE=1 SV=3	202.728	13.2696	0.0267807	-999	-999	-0.636674	P60174	TPIS_HUMAN	Triosephosphate isomerase OS=Homo sapiens GN=TPI1 PE=1 SV=3	486000000	682000000	1060000000	0	0	0	0	0	0	1
953	617	P00568|KAD1_HUMAN	200	58	12	11	Carbamidomethylation; Oxidation (M)	P00568	KAD1_HUMAN		202000000	206000000	180000000	435000000	292000000	290000000	1450000000	885000000	828000000	0.69:0.71:0.62:1.49:1.00:0.99:4.96:3.03:2.84	204000000	341000000	1060000000	0.60:1.00:3.10	21635	Adenylate kinase isoenzyme 1 OS=Homo sapiens GN=AK1 PE=1 SV=3	73.7638	21.606	0.024841	-999	-999	-1.63697	P00568	KAD1_HUMAN	Adenylate kinase isoenzyme 1 OS=Homo sapiens GN=AK1 PE=1 SV=3	204000000	341000000	1060000000	0	0	0	0	0	0	1
93	82	P51659|DHB4_HUMAN	200	65	26	26	Carbamidomethylation; Deamidation (NQ); Oxidation (M)	P51659	DHB4_HUMAN		193000000	298000000	270000000	821000000	781000000	747000000	1100000000	1040000000	994000000	0.25:0.38:0.35:1.05:1.00:0.96:1.41:1.34:1.27	315000000	796000000	1050000000	0.40:1.00:1.31	79686	Peroxisomal multifunctional enzyme type 2 OS=Homo sapiens GN=HSD17B4 PE=1 SV=3	0.266944	0.0968262	0.00219735	1.62608	2.04204	-0.415958	P51659	DHB4_HUMAN	Peroxisomal multifunctional enzyme type 2 OS=Homo sapiens GN=HSD17B4 PE=1 SV=3	315000000	796000000	1050000000	0	0	0	0	0	0	1
91	16	P05023|AT1A1_HUMAN	57.99	47	38	25	Carbamidomethylation; Deamidation (NQ)	P05023	AT1A1_HUMAN		542000000	573000000	512000000	565000000	803000000	787000000	1360000000	910000000	896000000	0.67:0.71:0.64:0.70:1.00:0.98:1.69:1.13:1.12	703000000	718000000	1050000000	0.98:1.00:1.47	112896	Sodium/potassium-transporting ATPase subunit alpha-1 OS=Homo sapiens GN=ATP1A1 PE=1 SV=1	154.954	49.8648	0.119508	-999	-999	-999	P05023	AT1A1_HUMAN	Sodium/potassium-transporting ATPase subunit alpha-1 OS=Homo sapiens GN=ATP1A1 PE=1 SV=1	703000000	718000000	1050000000	0	0	0	0	0	0	1
957	1105	O14880|MGST3_HUMAN	200	61	7	7	Carbamidomethylation; Oxidation (M); Deamidation (NQ)	O14880	MGST3_HUMAN		200000000	334000000	327000000	443000000	672000000	644000000	1320000000	859000000	895000000	0.30:0.50:0.49:0.66:1.00:0.96:1.96:1.28:1.33	366000000	682000000	1050000000	0.54:1.00:1.54	16516	Microsomal glutathione S-transferase 3 OS=Homo sapiens GN=MGST3 PE=1 SV=1	41.2036	15.2276	0.0562756	-999	-999	-999	O14880	MGST3_HUMAN	Microsomal glutathione S-transferase 3 OS=Homo sapiens GN=MGST3 PE=1 SV=1	366000000	682000000	1050000000	0	0	0	0	0	0	1
182	193	P11142|HSP7C_HUMAN	200	38	23	15	Deamidation (NQ)	P11142	HSP7C_HUMAN		99000000	210000000	195000000	461000000	646000000	612000000	1020000000	1110000000	1020000000	0.15:0.33:0.30:0.71:1.00:0.95:1.58:1.72:1.58	184000000	608000000	1050000000	0.30:1.00:1.73	70898	Heat shock cognate 71 kDa protein OS=Homo sapiens GN=HSPA8 PE=1 SV=1	6.43151	0.0751919	0.00176049	-999	2.64386	-0.873782	P11142	HSP7C_HUMAN	Heat shock cognate 71 kDa protein OS=Homo sapiens GN=HSPA8 PE=1 SV=1	184000000	608000000	1050000000	0	0	0	0	0	0	1
224	274	P26599|PTBP1_HUMAN	200	69	17	17	Carbamidomethylation; Deamidation (NQ)	P26599	PTBP1_HUMAN		271000000	316000000	238000000	500000000	525000000	486000000	1070000000	938000000	1010000000	0.52:0.60:0.45:0.95:1.00:0.93:2.04:1.79:1.92	341000000	508000000	1050000000	0.67:1.00:2.06	57221	Polypyrimidine tract-binding protein 1 OS=Homo sapiens GN=PTBP1 PE=1 SV=1	1.44566	0.137739	0.00022744	0.873038	1.87113	-0.998089	P26599	PTBP1_HUMAN	Polypyrimidine tract-binding protein 1 OS=Homo sapiens GN=PTBP1 PE=1 SV=1	341000000	508000000	1050000000	0	0	0	0	0	0	1
243	159	P49411|EFTU_HUMAN	200	66	25	25	Carbamidomethylation; Deamidation (NQ)	P49411	EFTU_HUMAN		288000000	352000000	360000000	1000000000	1480000000	1550000000	971000000	995000000	1150000000	0.19:0.24:0.24:0.68:1.00:1.04:0.66:0.67:0.78	344000000	1340000000	1040000000	0.26:1.00:0.77	49542	Elongation factor Tu mitochondrial OS=Homo sapiens GN=TUFM PE=1 SV=2	7.66256	0.538819	0.168945	-999	1.6397	-999	P49411	EFTU_HUMAN	Elongation factor Tu mitochondrial OS=Homo sapiens GN=TUFM PE=1 SV=2	344000000	1340000000	1040000000	0	0	0	0	0	0	1
551	163	Q99714|HCD2_HUMAN	114.12	89	16	16	Carbamidomethylation; Deamidation (NQ); Oxidation (M)	Q99714	HCD2_HUMAN		330000000	474000000	372000000	879000000	886000000	808000000	959000000	1110000000	1010000000	0.37:0.53:0.42:0.99:1.00:0.91:1.08:1.25:1.14	392000000	877000000	1030000000	0.45:1.00:1.17	26923	3-hydroxyacyl-CoA dehydrogenase type-2 OS=Homo sapiens GN=HSD17B10 PE=1 SV=3	1.23393	0.870924	0.0294949	1.12956	1.38857	-0.25901	Q99714	HCD2_HUMAN	3-hydroxyacyl-CoA dehydrogenase type-2 OS=Homo sapiens GN=HSD17B10 PE=1 SV=3	392000000	877000000	1030000000	0	0	0	0	0	0	1
133	4005	B0I1T2|MYO1G_HUMAN	200	51	33	32	Carbamidomethylation; Deamidation (NQ)	B0I1T2	MYO1G_HUMAN		0	0	0	646000000	919000000	954000000	855000000	979000000	1240000000	0:0:0:0.70:1.00:1.04:0.93:1.07:1.35	0	851000000	1030000000	0:1.00:1.22	116442	Unconventional myosin-Ig OS=Homo sapiens GN=MYO1G PE=1 SV=2	1.72513	1.44567	0.283612	26.3233	26.6106	-999	B0I1T2	MYO1G_HUMAN	Unconventional myosin-Ig OS=Homo sapiens GN=MYO1G PE=1 SV=2	0	851000000	1030000000	0	0	0	1	0	0	0
299	993	P01009|A1AT_HUMAN	200	49	15	15	Carbamidomethylation; Deamidation (NQ)	P01009	A1AT_HUMAN		191000000	143000000	133000000	377000000	353000000	340000000	1270000000	909000000	922000000	0.54:0.41:0.38:1.07:1.00:0.96:3.60:2.58:2.61	157000000	357000000	1030000000	0.44:1.00:2.90	46737	Alpha-1-antitrypsin OS=Homo sapiens GN=SERPINA1 PE=1 SV=3	1.13998	3.17971	0.00467458	1.19612	-999	-1.53512	P01009	A1AT_HUMAN	Alpha-1-antitrypsin OS=Homo sapiens GN=SERPINA1 PE=1 SV=3	157000000	357000000	1030000000	0	0	0	0	0	0	1
424	441	Q71DI3|H32_HUMAN	200	62	14	1	Carbamidomethylation; Oxidation (M); Deamidation (NQ)	Q71DI3	H32_HUMAN		28100000	45400000	35800000	270000000	107000000	100000000	587000000	1590000000	863000000	0.26:0.43:0.34:2.53:1.00:0.94:5.51:14.92:8.10	45100000	164000000	1030000000	0.28:1.00:6.30	15388	Histone H3.2 OS=Homo sapiens GN=HIST2H3A PE=1 SV=3	161.197	53.6898	0.0484158	-999	-999	-2.67201	Q71DI3	H32_HUMAN	Histone H3.2 OS=Homo sapiens GN=HIST2H3A PE=1 SV=3	45100000	164000000	1030000000	0	0	0	0	0	0	1
46	61	O43707|ACTN4_HUMAN	200	68	47	29	Carbamidomethylation; Deamidation (NQ)	O43707	ACTN4_HUMAN		174000000	361000000	344000000	552000000	817000000	830000000	1020000000	962000000	1070000000	0.21:0.44:0.42:0.68:1.00:1.02:1.25:1.18:1.31	384000000	734000000	1020000000	0.52:1.00:1.40	104854	Alpha-actinin-4 OS=Homo sapiens GN=ACTN4 PE=1 SV=2	26.7351	0.736309	0.0412295	-999	1.79582	-0.472907	O43707	ACTN4_HUMAN	Alpha-actinin-4 OS=Homo sapiens GN=ACTN4 PE=1 SV=2	384000000	734000000	1020000000	0	0	0	0	0	0	1
162	84	P49748|ACADV_HUMAN	200	55	31	31	Carbamidomethylation; Deamidation (NQ)	P49748	ACADV_HUMAN		106000000	222000000	191000000	456000000	798000000	762000000	960000000	995000000	1050000000	0.13:0.28:0.24:0.57:1.00:0.96:1.20:1.25:1.31	176000000	691000000	1020000000	0.25:1.00:1.48	70390	Very long-chain specific acyl-CoA dehydrogenase mitochondrial OS=Homo sapiens GN=ACADVL PE=1 SV=1	20.6012	0.0773516	0.0418202	-999	2.53356	-0.575869	P49748	ACADV_HUMAN	Very long-chain specific acyl-CoA dehydrogenase mitochondrial OS=Homo sapiens GN=ACADVL PE=1 SV=1	176000000	691000000	1020000000	0	0	0	0	0	0	1
290	371	O43396|TXNL1_HUMAN	200	74	17	17	Carbamidomethylation; Deamidation (NQ)	O43396	TXNL1_HUMAN		163000000	304000000	258000000	299000000	600000000	605000000	693000000	1050000000	1280000000	0.27:0.51:0.43:0.50:1.00:1.01:1.15:1.75:2.14	279000000	578000000	1020000000	0.48:1.00:1.77	32251	Thioredoxin-like protein 1 OS=Homo sapiens GN=TXNL1 PE=1 SV=3	132.729	20.9622	0.0632446	-999	-999	-999	O43396	TXNL1_HUMAN	Thioredoxin-like protein 1 OS=Homo sapiens GN=TXNL1 PE=1 SV=3	279000000	578000000	1020000000	0	0	0	0	0	0	1
767	2283	Q01995|TAGL_HUMAN	200	69	14	14	Carbamidomethylation	Q01995	TAGL_HUMAN		123000000	76000000	63700000	324000000	320000000	269000000	730000000	1040000000	947000000	0.38:0.24:0.20:1.01:1.00:0.84:2.28:3.25:2.96	98600000	325000000	1020000000	0.30:1.00:3.14	22611	Transgelin OS=Homo sapiens GN=TAGLN PE=1 SV=4	1.76832	1.63942	0.00301024	1.7972	3.37053	-1.57333	Q01995	TAGL_HUMAN	Transgelin OS=Homo sapiens GN=TAGLN PE=1 SV=4	98600000	325000000	1020000000	0	0	0	0	0	0	1
90	109	Q02218|ODO1_HUMAN	200	52	33	29	Carbamidomethylation; Deamidation (NQ)	Q02218	ODO1_HUMAN		177000000	261000000	242000000	497000000	835000000	887000000	279000000	985000000	1040000000	0.21:0.31:0.29:0.59:1.00:1.06:0.33:1.18:1.25	231000000	739000000	1010000000	0.31:1.00:1.37	115935	2-oxoglutarate dehydrogenase mitochondrial OS=Homo sapiens GN=OGDH PE=1 SV=3	25.6149	161.279	0.922568	-999	-999	-999	Q02218	ODO1_HUMAN	2-oxoglutarate dehydrogenase mitochondrial OS=Homo sapiens GN=OGDH PE=1 SV=3	231000000	739000000	1010000000	0	0	0	0	0	0	1
673	389	P01871|IGHM_HUMAN	200	40	15	5	Carbamidomethylation	P01871	IGHM_HUMAN		204000000	256000000	211000000	440000000	358000000	340000000	1160000000	926000000	850000000	0.57:0.72:0.59:1.23:1.00:0.95:3.23:2.59:2.38	230000000	387000000	1010000000	0.60:1.00:2.60	49307	Ig mu chain C region OS=Homo sapiens GN=IGHM PE=1 SV=3	19.22	2.3281	0.00365092	-999	-999	-1.36735	P01871	IGHM_HUMAN	Ig mu chain C region OS=Homo sapiens GN=IGHM PE=1 SV=3	230000000	387000000	1010000000	0	0	0	0	0	0	1
212	198	P07099|HYEP_HUMAN	200	59	20	20	Carbamidomethylation; Deamidation (NQ)	P07099	HYEP_HUMAN		80800000	400000000	380000000	1080000000	1120000000	1060000000	1100000000	912000000	925000000	0.07:0.36:0.34:0.96:1.00:0.95:0.97:0.81:0.82	375000000	1110000000	1000000000	0.34:1.00:0.90	52949	Epoxide hydrolase 1 OS=Homo sapiens GN=EPHX1 PE=1 SV=1	2.74173	7.71985	0.163306	-999	-999	-999	P07099	HYEP_HUMAN	Epoxide hydrolase 1 OS=Homo sapiens GN=EPHX1 PE=1 SV=1	375000000	1110000000	1000000000	0	0	0	0	0	0	1
291	4757	P23381|SYWC_HUMAN	200	69	19	19	Carbamidomethylation; Deamidation (NQ)	P23381	SYWC_HUMAN		25900000	21100000	19200000	303000000	317000000	297000000	701000000	753000000	724000000	0.08:0.07:0.06:0.95:1.00:0.94:2.21:2.37:2.28	23300000	306000000	998000000	0.08:1.00:3.27	53165	Tryptophan--tRNA ligase cytoplasmic OS=Homo sapiens GN=WARS PE=1 SV=2	0.0024519	0.00224309	1.30096e-05	3.79202	5.04003	-1.24801	P23381	SYWC_HUMAN	Tryptophan--tRNA ligase cytoplasmic OS=Homo sapiens GN=WARS PE=1 SV=2	23300000	306000000	998000000	0	0	0	0	0	0	1
235	1746	Q9Y3Z3|SAMH1_HUMAN	200	65	27	27	Carbamidomethylation	Q9Y3Z3	SAMH1_HUMAN		37200000	122000000	127000000	572000000	830000000	872000000	755000000	964000000	1210000000	0.04:0.15:0.15:0.69:1.00:1.05:0.91:1.16:1.46	121000000	780000000	996000000	0.16:1.00:1.28	72201	Deoxynucleoside triphosphate triphosphohydrolase SAMHD1 OS=Homo sapiens GN=SAMHD1 PE=1 SV=2	4.36736	4.90163	0.247821	-999	-999	-999	Q9Y3Z3	SAMH1_HUMAN	Deoxynucleoside triphosphate triphosphohydrolase SAMHD1 OS=Homo sapiens GN=SAMHD1 PE=1 SV=2	121000000	780000000	996000000	0	0	0	0	0	0	1
157	253	Q16891|MIC60_HUMAN	200	38	24	24	Carbamidomethylation; Deamidation (NQ)	Q16891	MIC60_HUMAN		269000000	327000000	316000000	688000000	791000000	724000000	979000000	1020000000	971000000	0.34:0.41:0.40:0.87:1.00:0.92:1.24:1.29:1.23	307000000	734000000	991000000	0.42:1.00:1.35	83678	MICOS complex subunit MIC60 OS=Homo sapiens GN=IMMT PE=1 SV=1	0.437828	0.0139474	0.00163374	1.27236	1.70336	-0.430993	Q16891	MIC60_HUMAN	MICOS complex subunit MIC60 OS=Homo sapiens GN=IMMT PE=1 SV=1	307000000	734000000	991000000	0	0	0	0	0	0	1
9	6	P35749|MYH11_HUMAN	89.17	59	111	91	Carbamidomethylation; Deamidation (NQ)	P35749	MYH11_HUMAN		1530000000	2470000000	2540000000	1600000000	2280000000	2350000000	852000000	871000000	1090000000	0.67:1.08:1.12:0.70:1.00:1.03:0.37:0.38:0.48	2190000000	2080000000	982000000	1.05:1.00:0.47	227337	Myosin-11 OS=Homo sapiens GN=MYH11 PE=1 SV=3	1407.47	35.7171	0.0105263	-999	-999	1.14712	P35749	MYH11_HUMAN	Myosin-11 OS=Homo sapiens GN=MYH11 PE=1 SV=3	2190000000	2080000000	982000000	0	0	0	0	0	0	1
117	116	Q07065|CKAP4_HUMAN	200	61	27	27	Deamidation (NQ); Carbamidomethylation	Q07065	CKAP4_HUMAN		199000000	235000000	197000000	955000000	814000000	783000000	1170000000	892000000	887000000	0.24:0.29:0.24:1.17:1.00:0.96:1.43:1.09:1.09	236000000	851000000	982000000	0.28:1.00:1.15	66023	Cytoskeleton-associated protein 4 OS=Homo sapiens GN=CKAP4 PE=1 SV=2	0.515572	2.10009	0.285565	2.01592	-999	-999	Q07065	CKAP4_HUMAN	Cytoskeleton-associated protein 4 OS=Homo sapiens GN=CKAP4 PE=1 SV=2	236000000	851000000	982000000	0	0	0	0	0	0	1
790	632	P62917|RL8_HUMAN	200	42	9	9	Carbamidomethylation; Oxidation (M); Deamidation (NQ)	P62917	RL8_HUMAN		122000000	293000000	269000000	690000000	877000000	847000000	835000000	1000000000	1090000000	0.14:0.33:0.31:0.79:1.00:0.97:0.95:1.14:1.24	230000000	808000000	980000000	0.29:1.00:1.21	28025	60S ribosomal protein L8 OS=Homo sapiens GN=RPL8 PE=1 SV=2	3.2297	2.1565	0.145936	-999	-999	-999	P62917	RL8_HUMAN	60S ribosomal protein L8 OS=Homo sapiens GN=RPL8 PE=1 SV=2	230000000	808000000	980000000	0	0	0	0	0	0	1
465	494	P05362|ICAM1_HUMAN	200	30	15	15	Carbamidomethylation; Deamidation (NQ)	P05362	ICAM1_HUMAN		40100000	81300000	62000000	336000000	547000000	569000000	554000000	1000000000	1270000000	0.07:0.15:0.11:0.61:1.00:1.04:1.01:1.83:2.33	67900000	498000000	961000000	0.14:1.00:1.93	57825	Intercellular adhesion molecule 1 OS=Homo sapiens GN=ICAM1 PE=1 SV=2	8.54542	23.5962	0.107967	-999	-999	-999	P05362	ICAM1_HUMAN	Intercellular adhesion molecule 1 OS=Homo sapiens GN=ICAM1 PE=1 SV=2	67900000	498000000	961000000	0	0	0	0	0	0	1
250	576	P11387|TOP1_HUMAN	200	29	18	18	Carbamidomethylation; Deamidation (NQ)	P11387	TOP1_HUMAN		118000000	206000000	167000000	911000000	1140000000	1180000000	832000000	1020000000	1000000000	0.10:0.18:0.15:0.80:1.00:1.03:0.73:0.89:0.88	215000000	1100000000	956000000	0.20:1.00:0.87	90726	DNA topoisomerase 1 OS=Homo sapiens GN=TOP1 PE=1 SV=2	0.829202	0.458458	0.286616	2.71819	2.53818	-999	P11387	TOP1_HUMAN	DNA topoisomerase 1 OS=Homo sapiens GN=TOP1 PE=1 SV=2	215000000	1100000000	956000000	0	0	0	0	0	0	1
1666	982	P84103|SRSF3_HUMAN	111.14	29	5	4	Deamidation (NQ)	P84103	SRSF3_HUMAN		372000000	386000000	336000000	981000000	850000000	807000000	1170000000	832000000	822000000	0.44:0.45:0.40:1.15:1.00:0.95:1.38:0.98:0.97	501000000	891000000	949000000	0.56:1.00:1.06	19330	Serine/arginine-rich splicing factor 3 OS=Homo sapiens GN=SRSF3 PE=1 SV=1	1.20912	13.0042	0.647879	1.26983	-999	-999	P84103	SRSF3_HUMAN	Serine/arginine-rich splicing factor 3 OS=Homo sapiens GN=SRSF3 PE=1 SV=1	501000000	891000000	949000000	0	0	0	0	0	0	1
993	1250	P62241|RS8_HUMAN	200	50	10	10	Carbamidomethylation	P62241	RS8_HUMAN		155000000	183000000	172000000	602000000	774000000	773000000	819000000	1010000000	996000000	0.20:0.24:0.22:0.78:1.00:1.00:1.06:1.30:1.29	199000000	733000000	947000000	0.27:1.00:1.29	24205	40S ribosomal protein S8 OS=Homo sapiens GN=RPS8 PE=1 SV=2	1.2085	0.416087	0.0549767	2.0751	2.46968	-999	P62241	RS8_HUMAN	40S ribosomal protein S8 OS=Homo sapiens GN=RPS8 PE=1 SV=2	199000000	733000000	947000000	0	0	0	0	0	0	1
165	66	P38646|GRP75_HUMAN	109.21	56	28	27	Carbamidomethylation; Deamidation (NQ)	P38646	GRP75_HUMAN		358000000	399000000	351000000	939000000	900000000	881000000	966000000	929000000	942000000	0.40:0.44:0.39:1.04:1.00:0.98:1.07:1.03:1.05	389000000	907000000	946000000	0.43:1.00:1.04	73681	Stress-70 protein mitochondrial OS=Homo sapiens GN=HSPA9 PE=1 SV=2	0.0328189	0.0109385	0.126005	1.29565	1.35641	-999	P38646	GRP75_HUMAN	Stress-70 protein mitochondrial OS=Homo sapiens GN=HSPA9 PE=1 SV=2	389000000	907000000	946000000	0	0	0	0	0	0	1
252	270	P05783|K1C18_HUMAN	200	60	18	16	Deamidation (NQ)	P05783	K1C18_HUMAN		183000000	218000000	180000000	528000000	611000000	622000000	1020000000	954000000	857000000	0.30:0.36:0.29:0.86:1.00:1.02:1.67:1.56:1.40	194000000	587000000	945000000	0.33:1.00:1.61	48058	Keratin type I cytoskeletal 18 OS=Homo sapiens GN=KRT18 PE=1 SV=2	0.441128	0.182764	0.00308905	1.59978	2.2847	-0.684917	P05783	K1C18_HUMAN	Keratin type I cytoskeletal 18 OS=Homo sapiens GN=KRT18 PE=1 SV=2	194000000	587000000	945000000	0	0	0	0	0	0	1
376	319	P60842|IF4A1_HUMAN	200	59	17	13	Carbamidomethylation; Deamidation (NQ)	P60842	IF4A1_HUMAN		65600000	39100000	17500000	507000000	645000000	650000000	863000000	893000000	995000000	0.10:0.06:0.03:0.79:1.00:1.01:1.34:1.39:1.54	45400000	620000000	942000000	0.07:1.00:1.52	46154	Eukaryotic initiation factor 4A-I OS=Homo sapiens GN=EIF4A1 PE=1 SV=1	0.57519	0.055704	0.00680357	3.88228	4.49264	-0.610357	P60842	IF4A1_HUMAN	Eukaryotic initiation factor 4A-I OS=Homo sapiens GN=EIF4A1 PE=1 SV=1	45400000	620000000	942000000	0	0	0	0	0	0	1
16	28	Q7Z406|MYH14_HUMAN	200	43	70	56	Carbamidomethylation; Deamidation (NQ)	Q7Z406	MYH14_HUMAN		67200000	132000000	128000000	646000000	738000000	795000000	819000000	947000000	908000000	0.09:0.18:0.17:0.87:1.00:1.08:1.11:1.28:1.23	121000000	732000000	932000000	0.17:1.00:1.27	227868	Myosin-14 OS=Homo sapiens GN=MYH14 PE=1 SV=2	0.372132	0.0957526	0.0457401	2.73542	3.03075	-0.295333	Q7Z406	MYH14_HUMAN	Myosin-14 OS=Homo sapiens GN=MYH14 PE=1 SV=2	121000000	732000000	932000000	0	0	0	0	0	0	1
2341	1760	Q9NZ45|CISD1_HUMAN	200	31	3	3	Carbamidomethylation	Q9NZ45	CISD1_HUMAN		151000000	264000000	248000000	710000000	759000000	757000000	1050000000	862000000	853000000	0.20:0.35:0.33:0.94:1.00:1.00:1.38:1.14:1.12	278000000	749000000	925000000	0.37:1.00:1.23	12199	CDGSH iron-sulfur domain-containing protein 1 OS=Homo sapiens GN=CISD1 PE=1 SV=1	0.307762	1.16051	0.0532824	1.74737	2.0602	-999	Q9NZ45	CISD1_HUMAN	CDGSH iron-sulfur domain-containing protein 1 OS=Homo sapiens GN=CISD1 PE=1 SV=1	278000000	749000000	925000000	0	0	0	0	0	0	1
1402	1634	P60953|CDC42_HUMAN	200	47	6	5	Carbamidomethylation; Deamidation (NQ)	P60953	CDC42_HUMAN		95400000	392000000	425000000	641000000	1300000000	1400000000	615000000	826000000	1300000000	0.07:0.30:0.33:0.49:1.00:1.07:0.47:0.63:1.00	477000000	1120000000	920000000	0.43:1.00:0.82	21259	Cell division control protein 42 homolog OS=Homo sapiens GN=CDC42 PE=1 SV=2	62.1544	96.5962	0.557095	-999	-999	-999	P60953	CDC42_HUMAN	Cell division control protein 42 homolog OS=Homo sapiens GN=CDC42 PE=1 SV=2	477000000	1120000000	920000000	0	0	0	0	0	0	1
173	78	P00367|DHE3_HUMAN	200	61	23	10	Carbamidomethylation; Deamidation (NQ)	P00367	DHE3_HUMAN		175000000	166000000	166000000	685000000	704000000	640000000	1060000000	810000000	808000000	0.25:0.24:0.24:0.97:1.00:0.91:1.51:1.15:1.15	194000000	837000000	912000000	0.23:1.00:1.09	61398	Glutamate dehydrogenase 1 mitochondrial OS=Homo sapiens GN=GLUD1 PE=1 SV=2	0.0212178	1.7105	0.0652487	2.00071	2.4011	-999	P00367	DHE3_HUMAN	Glutamate dehydrogenase 1 mitochondrial OS=Homo sapiens GN=GLUD1 PE=1 SV=2	194000000	837000000	912000000	0	0	0	0	0	0	1
103	38	P13639|EF2_HUMAN	98.41	54	36	35	Carbamidomethylation; Deamidation (NQ); Oxidation (M)	P13639	EF2_HUMAN		262000000	438000000	417000000	683000000	914000000	915000000	816000000	761000000	1140000000	0.29:0.48:0.46:0.75:1.00:1.00:0.89:0.83:1.24	508000000	865000000	911000000	0.59:1.00:1.05	95338	Elongation factor 2 OS=Homo sapiens GN=EEF2 PE=1 SV=4	14.0443	26.141	0.653705	-999	-999	-999	P13639	EF2_HUMAN	Elongation factor 2 OS=Homo sapiens GN=EEF2 PE=1 SV=4	508000000	865000000	911000000	0	0	0	0	0	0	1
616	310	P53597|SUCA_HUMAN	156.54	47	12	12	Carbamidomethylation; Deamidation (NQ)	P53597	SUCA_HUMAN		319000000	298000000	308000000	940000000	975000000	976000000	960000000	806000000	870000000	0.33:0.31:0.32:0.96:1.00:1.00:0.98:0.83:0.89	319000000	967000000	907000000	0.33:1.00:0.94	36250	Succinyl-CoA ligase [ADP/GDP-forming] subunit alpha mitochondrial OS=Homo sapiens GN=SUCLG1 PE=1 SV=4	0.00176223	0.390044	0.139681	1.64404	1.51083	-999	P53597	SUCA_HUMAN	Succinyl-CoA ligase [ADP/GDP-forming] subunit alpha mitochondrial OS=Homo sapiens GN=SUCLG1 PE=1 SV=4	319000000	967000000	907000000	0	0	0	0	0	0	1
1577	1168	P62906|RL10A_HUMAN	200	28	5	5	Carbamidomethylation	P62906	RL10A_HUMAN		101000000	214000000	182000000	592000000	675000000	671000000	868000000	906000000	921000000	0.15:0.32:0.27:0.88:1.00:0.99:1.29:1.34:1.37	191000000	697000000	898000000	0.27:1.00:1.29	24831	60S ribosomal protein L10a OS=Homo sapiens GN=RPL10A PE=1 SV=2	0.642796	0.0676315	0.00128427	1.96325	2.43897	-0.475717	P62906	RL10A_HUMAN	60S ribosomal protein L10a OS=Homo sapiens GN=RPL10A PE=1 SV=2	191000000	697000000	898000000	0	0	0	0	0	0	1
211	121	P06733|ENOA_HUMAN	200	59	20	18	Carbamidomethylation; Deamidation (NQ)	P06733	ENOA_HUMAN		204000000	289000000	290000000	446000000	657000000	622000000	887000000	772000000	1030000000	0.31:0.44:0.44:0.68:1.00:0.95:1.35:1.17:1.57	275000000	575000000	896000000	0.48:1.00:1.56	47169	Alpha-enolase OS=Homo sapiens GN=ENO1 PE=1 SV=2	20.1725	2.3499	0.0316495	-999	-999	-0.640473	P06733	ENOA_HUMAN	Alpha-enolase OS=Homo sapiens GN=ENO1 PE=1 SV=2	275000000	575000000	896000000	0	0	0	0	0	0	1
698	1928	P37802|TAGL2_HUMAN	51.04	73	12	12	Carbamidomethylation	P37802	TAGL2_HUMAN		39600000	54500000	77700000	199000000	231000000	226000000	702000000	616000000	706000000	0.17:0.24:0.34:0.86:1.00:0.98:3.04:2.66:3.05	63500000	281000000	895000000	0.23:1.00:3.19	22391	Transgelin-2 OS=Homo sapiens GN=TAGLN2 PE=1 SV=3	0.713205	0.0683225	0.000124188	1.93297	3.55841	-1.62544	P37802	TAGL2_HUMAN	Transgelin-2 OS=Homo sapiens GN=TAGLN2 PE=1 SV=3	63500000	281000000	895000000	0	0	0	0	0	0	1
458	703	Q9UGI8|TES_HUMAN	200	36	9	9	Carbamidomethylation; Deamidation (NQ)	Q9UGI8	TES_HUMAN		64000000	113000000	96200000	369000000	776000000	843000000	555000000	983000000	1110000000	0.08:0.15:0.12:0.48:1.00:1.09:0.71:1.27:1.43	153000000	705000000	893000000	0.22:1.00:1.27	47996	Testin OS=Homo sapiens GN=TES PE=1 SV=1	32.006	16.1842	0.381395	-999	-999	-999	Q9UGI8	TES_HUMAN	Testin OS=Homo sapiens GN=TES PE=1 SV=1	153000000	705000000	893000000	0	0	0	0	0	0	1
83	91	P08238|HS90B_HUMAN	200	56	38	14	Carbamidomethylation; Deamidation (NQ)	P08238	HS90B_HUMAN		130000000	100000000	117000000	472000000	360000000	319000000	996000000	771000000	755000000	0.36:0.28:0.33:1.31:1.00:0.89:2.76:2.14:2.10	137000000	446000000	893000000	0.31:1.00:2.00	83264	Heat shock protein HSP 90-beta OS=Homo sapiens GN=HSP90AB1 PE=1 SV=4	7.83299	1.31246	0.00716057	-999	2.86156	-1.13168	P08238	HS90B_HUMAN	Heat shock protein HSP 90-beta OS=Homo sapiens GN=HSP90AB1 PE=1 SV=4	137000000	446000000	893000000	0	0	0	0	0	0	1
1796	787	P02747|C1QC_HUMAN	109.84	23	5	5	Carbamidomethylation	P02747	C1QC_HUMAN		165000000	198000000	187000000	478000000	441000000	492000000	884000000	570000000	678000000	0.37:0.45:0.42:1.08:1.00:1.12:2.01:1.29:1.54	183000000	482000000	889000000	0.38:1.00:1.84	25774	Complement C1q subcomponent subunit C OS=Homo sapiens GN=C1QC PE=1 SV=3	0.158513	8.15903	0.0616853	1.35921	-999	-999	P02747	C1QC_HUMAN	Complement C1q subcomponent subunit C OS=Homo sapiens GN=C1QC PE=1 SV=3	183000000	482000000	889000000	0	0	0	0	0	0	1
923	966	P18859|ATP5J_HUMAN	200	51	7	7	Deamidation (NQ)	P18859	ATP5J_HUMAN		290000000	271000000	262000000	819000000	529000000	500000000	1160000000	778000000	706000000	0.55:0.51:0.50:1.55:1.00:0.95:2.20:1.47:1.34	279000000	628000000	886000000	0.44:1.00:1.41	12588	ATP synthase-coupling factor 6 mitochondrial OS=Homo sapiens GN=ATP5J PE=1 SV=1	49.8812	21.9284	0.201622	-999	-999	-999	P18859	ATP5J_HUMAN	ATP synthase-coupling factor 6 mitochondrial OS=Homo sapiens GN=ATP5J PE=1 SV=1	279000000	628000000	886000000	0	0	0	0	0	0	1
588	458	Q14108|SCRB2_HUMAN	200	27	10	10	Carbamidomethylation; Deamidation (NQ)	Q14108	SCRB2_HUMAN		188000000	143000000	134000000	857000000	694000000	675000000	965000000	821000000	865000000	0.27:0.21:0.19:1.24:1.00:0.97:1.39:1.18:1.25	163000000	753000000	884000000	0.22:1.00:1.17	54290	Lysosome membrane protein 2 OS=Homo sapiens GN=SCARB2 PE=1 SV=2	1.07068	0.157852	0.119648	2.25915	2.51123	-999	Q14108	SCRB2_HUMAN	Lysosome membrane protein 2 OS=Homo sapiens GN=SCARB2 PE=1 SV=2	163000000	753000000	884000000	0	0	0	0	0	0	1
316	422	P63244|GBLP_HUMAN	200	66	14	14	Carbamidomethylation; Deamidation (NQ)	P63244	GBLP_HUMAN		180000000	203000000	172000000	565000000	527000000	516000000	902000000	841000000	861000000	0.34:0.39:0.33:1.07:1.00:0.98:1.71:1.60:1.63	189000000	536000000	868000000	0.35:1.00:1.62	35077	Guanine nucleotide-binding protein subunit beta-2-like 1 OS=Homo sapiens GN=GNB2L1 PE=1 SV=3	0.0634794	0.00794739	0.000140781	1.53471	2.23017	-0.695462	P63244	GBLP_HUMAN	Guanine nucleotide-binding protein subunit beta-2-like 1 OS=Homo sapiens GN=GNB2L1 PE=1 SV=3	189000000	536000000	868000000	0	0	0	0	0	0	1
523	744	P26641|EF1G_HUMAN	127.5	36	11	11	Carbamidomethylation; Deamidation (NQ)	P26641	EF1G_HUMAN		101000000	104000000	95900000	272000000	292000000	205000000	845000000	940000000	819000000	0.35:0.36:0.33:0.93:1.00:0.70:2.89:3.22:2.80	116000000	257000000	868000000	0.45:1.00:3.38	50119	Elongation factor 1-gamma OS=Homo sapiens GN=EEF1G PE=1 SV=3	7.13578	0.0544557	0.000172816	-999	3.11337	-1.75967	P26641	EF1G_HUMAN	Elongation factor 1-gamma OS=Homo sapiens GN=EEF1G PE=1 SV=3	116000000	257000000	868000000	0	0	0	0	0	0	1
1512	1340	Q16629|SRSF7_HUMAN	200	24	6	5	Deamidation (NQ)	Q16629	SRSF7_HUMAN		226000000	333000000	187000000	784000000	1080000000	960000000	919000000	885000000	797000000	0.21:0.31:0.17:0.73:1.00:0.89:0.85:0.82:0.74	249000000	941000000	867000000	0.26:1.00:0.92	27367	Serine/arginine-rich splicing factor 7 OS=Homo sapiens GN=SRSF7 PE=1 SV=1	3.45015	0.701658	0.470347	-999	1.80182	-999	Q16629	SRSF7_HUMAN	Serine/arginine-rich splicing factor 7 OS=Homo sapiens GN=SRSF7 PE=1 SV=1	249000000	941000000	867000000	0	0	0	0	0	0	1
959	384	P30086|PEBP1_HUMAN	60.85	74	10	10	Carbamidomethylation; Deamidation (NQ)	P30086	PEBP1_HUMAN		404000000	449000000	446000000	662000000	508000000	479000000	1130000000	742000000	701000000	0.80:0.88:0.88:1.30:1.00:0.94:2.23:1.46:1.38	509000000	552000000	865000000	0.92:1.00:1.57	21057	Phosphatidylethanolamine-binding protein 1 OS=Homo sapiens GN=PEBP1 PE=1 SV=3	203.808	63.5169	0.105906	-999	-999	-999	P30086	PEBP1_HUMAN	Phosphatidylethanolamine-binding protein 1 OS=Homo sapiens GN=PEBP1 PE=1 SV=3	509000000	552000000	865000000	0	0	0	0	0	0	1
1078	834	O75531|BAF_HUMAN	200	65	7	7	Carbamidomethylation; Oxidation (M)	O75531	BAF_HUMAN		202000000	164000000	155000000	1010000000	783000000	668000000	766000000	717000000	543000000	0.26:0.21:0.20:1.29:1.00:0.85:0.98:0.92:0.69	176000000	1000000000	859000000	0.18:1.00:0.86	10059	Barrier-to-autointegration factor OS=Homo sapiens GN=BANF1 PE=1 SV=1	5.40418	3.33244	0.29739	-999	-999	-999	O75531	BAF_HUMAN	Barrier-to-autointegration factor OS=Homo sapiens GN=BANF1 PE=1 SV=1	176000000	1000000000	859000000	0	0	0	0	0	0	1
945	529	Q99497|PARK7_HUMAN	200	66	10	10	Carbamidomethylation; Deamidation (NQ)	Q99497	PARK7_HUMAN		173000000	243000000	260000000	590000000	838000000	896000000	804000000	861000000	866000000	0.21:0.29:0.31:0.70:1.00:1.07:0.96:1.03:1.03	239000000	776000000	858000000	0.31:1.00:1.11	19891	Protein deglycase DJ-1 OS=Homo sapiens GN=PARK7 PE=1 SV=2	8.49077	0.0852329	0.511724	-999	1.90461	-999	Q99497	PARK7_HUMAN	Protein deglycase DJ-1 OS=Homo sapiens GN=PARK7 PE=1 SV=2	239000000	776000000	858000000	0	0	0	0	0	0	1
400	301	Q9P0M6|H2AW_HUMAN	200	55	15	12	Deamidation (NQ); Carbamidomethylation	Q9P0M6	H2AW_HUMAN		328000000	307000000	273000000	1150000000	1190000000	1120000000	1000000000	785000000	730000000	0.27:0.26:0.23:0.96:1.00:0.94:0.84:0.66:0.61	303000000	1180000000	842000000	0.26:1.00:0.72	40058	Core histone macro-H2A.2 OS=Homo sapiens GN=H2AFY2 PE=1 SV=3	0.00881869	5.36664	0.0205995	1.93001	-999	0.460214	Q9P0M6	H2AW_HUMAN	Core histone macro-H2A.2 OS=Homo sapiens GN=H2AFY2 PE=1 SV=3	303000000	1180000000	842000000	0	0	0	0	0	0	1
196	208	P14314|GLU2B_HUMAN	110.96	51	18	18	Carbamidomethylation; Deamidation (NQ); Oxidation (M)	P14314	GLU2B_HUMAN		298000000	344000000	329000000	692000000	563000000	580000000	915000000	765000000	824000000	0.53:0.61:0.58:1.23:1.00:1.03:1.63:1.36:1.47	324000000	611000000	835000000	0.53:1.00:1.37	59426	Glucosidase 2 subunit beta OS=Homo sapiens GN=PRKCSH PE=1 SV=2	4.36181	0.631283	0.0199893	-999	1.36669	-0.448454	P14314	GLU2B_HUMAN	Glucosidase 2 subunit beta OS=Homo sapiens GN=PRKCSH PE=1 SV=2	324000000	611000000	835000000	0	0	0	0	0	0	1
705	495	P05026|AT1B1_HUMAN	39.26	39	12	12	Carbamidomethylation; Deamidation (NQ)	P05026	AT1B1_HUMAN		393000000	611000000	590000000	747000000	935000000	1040000000	701000000	560000000	937000000	0.42:0.65:0.63:0.80:1.00:1.11:0.75:0.60:1.00	532000000	940000000	833000000	0.57:1.00:0.89	35061	Sodium/potassium-transporting ATPase subunit beta-1 OS=Homo sapiens GN=ATP1B1 PE=1 SV=1	46.9685	341.187	0.278541	-999	-999	-999	P05026	AT1B1_HUMAN	Sodium/potassium-transporting ATPase subunit beta-1 OS=Homo sapiens GN=ATP1B1 PE=1 SV=1	532000000	940000000	833000000	0	0	0	0	0	0	1
334	468	P18085|ARF4_HUMAN	200	82	13	8	Carbamidomethylation; Deamidation (NQ)	P18085	ARF4_HUMAN		109000000	143000000	141000000	458000000	497000000	526000000	764000000	827000000	874000000	0.22:0.29:0.28:0.92:1.00:1.06:1.54:1.66:1.76	131000000	498000000	822000000	0.26:1.00:1.65	20511	ADP-ribosylation factor 4 OS=Homo sapiens GN=ARF4 PE=1 SV=3	0.152311	0.058225	0.000938115	1.91397	2.64899	-0.735016	P18085	ARF4_HUMAN	ADP-ribosylation factor 4 OS=Homo sapiens GN=ARF4 PE=1 SV=3	131000000	498000000	822000000	0	0	0	0	0	0	1
948	2196	Q7Z7H5|TMED4_HUMAN	200	37	7	6	Carbamidomethylation; Deamidation (NQ); Oxidation (M)	Q7Z7H5	TMED4_HUMAN		51800000	78200000	69700000	522000000	538000000	471000000	639000000	847000000	755000000	0.10:0.15:0.13:0.97:1.00:0.88:1.19:1.57:1.40	78600000	519000000	820000000	0.15:1.00:1.58	25943	Transmembrane emp24 domain-containing protein 4 OS=Homo sapiens GN=TMED4 PE=1 SV=1	0.0580647	0.625193	0.0203264	2.93857	3.48824	-0.549668	Q7Z7H5	TMED4_HUMAN	Transmembrane emp24 domain-containing protein 4 OS=Homo sapiens GN=TMED4 PE=1 SV=1	78600000	519000000	820000000	0	0	0	0	0	0	1
754	8716	O00151|PDLI1_HUMAN	200	55	11	11	Carbamidomethylation; Deamidation (NQ)	O00151	PDLI1_HUMAN		0	17100000	22700000	227000000	452000000	571000000	472000000	520000000	617000000	0:0.04:0.05:0.50:1.00:1.26:1.05:1.15:1.37	19900000	644000000	817000000	0.03:1.00:1.27	36072	PDZ and LIM domain protein 1 OS=Homo sapiens GN=PDLIM1 PE=1 SV=4	28.2281	0.462942	0.3359	-999	5.33725	-999	O00151	PDLI1_HUMAN	PDZ and LIM domain protein 1 OS=Homo sapiens GN=PDLIM1 PE=1 SV=4	19900000	644000000	817000000	0	0	0	0	0	0	1
941	561	Q96CX2|KCD12_HUMAN	200	27	11	10	Carbamidomethylation	Q96CX2	KCD12_HUMAN		114000000	90000000	75900000	524000000	592000000	539000000	864000000	774000000	784000000	0.19:0.15:0.13:0.89:1.00:0.91:1.46:1.31:1.33	119000000	581000000	807000000	0.20:1.00:1.39	35701	BTB/POZ domain-containing protein KCTD12 OS=Homo sapiens GN=KCTD12 PE=1 SV=1	0.0699321	0.034592	0.00190109	2.56385	3.11322	-0.549368	Q96CX2	KCD12_HUMAN	BTB/POZ domain-containing protein KCTD12 OS=Homo sapiens GN=KCTD12 PE=1 SV=1	119000000	581000000	807000000	0	0	0	0	0	0	1
300	126	O43390|HNRPR_HUMAN	104.38	31	18	13	Carbamidomethylation; Deamidation (NQ)	O43390	HNRPR_HUMAN		312000000	333000000	250000000	403000000	374000000	410000000	877000000	812000000	729000000	0.83:0.89:0.67:1.08:1.00:1.09:2.34:2.17:1.95	301000000	442000000	806000000	0.68:1.00:1.82	70943	Heterogeneous nuclear ribonucleoprotein R OS=Homo sapiens GN=HNRNPR PE=1 SV=1	40.483	0.888054	0.00075048	-999	1.43385	-1.02649	O43390	HNRPR_HUMAN	Heterogeneous nuclear ribonucleoprotein R OS=Homo sapiens GN=HNRNPR PE=1 SV=1	301000000	442000000	806000000	0	0	0	0	0	0	1
524	300	O75947|ATP5H_HUMAN	131.21	77	13	13	Deamidation (NQ); Carbamidomethylation	O75947	ATP5H_HUMAN		303000000	382000000	431000000	694000000	1240000000	1360000000	737000000	621000000	922000000	0.24:0.31:0.35:0.56:1.00:1.10:0.59:0.50:0.74	372000000	1170000000	801000000	0.32:1.00:0.68	18491	ATP synthase subunit d mitochondrial OS=Homo sapiens GN=ATP5H PE=1 SV=3	43.8061	26.3518	0.204022	-999	-999	-999	O75947	ATP5H_HUMAN	ATP synthase subunit d mitochondrial OS=Homo sapiens GN=ATP5H PE=1 SV=3	372000000	1170000000	801000000	0	0	0	0	0	0	1
1173	608	P30050|RL12_HUMAN	200	53	6	6	Carbamidomethylation; Deamidation (NQ)	P30050	RL12_HUMAN		232000000	221000000	202000000	735000000	677000000	621000000	1040000000	688000000	671000000	0.34:0.33:0.30:1.09:1.00:0.92:1.54:1.02:0.99	218000000	678000000	800000000	0.32:1.00:1.18	17819	60S ribosomal protein L12 OS=Homo sapiens GN=RPL12 PE=1 SV=1	0.303578	14.7861	0.383258	1.63404	-999	-999	P30050	RL12_HUMAN	60S ribosomal protein L12 OS=Homo sapiens GN=RPL12 PE=1 SV=1	218000000	678000000	800000000	0	0	0	0	0	0	1
587	200	P01891|1A68_HUMAN	138.98	60	15	2	Carbamidomethylation; Deamidation (NQ)	P01891	1A68_HUMAN		40000000	141000000	128000000	172000000	528000000	533000000	293000000	683000000	826000000	0.08:0.27:0.24:0.33:1.00:1.01:0.56:1.29:1.56	147000000	559000000	800000000	0.26:1.00:1.43	40909	HLA class I histocompatibility antigen A-68 alpha chain OS=Homo sapiens GN=HLA-A PE=1 SV=4	117.033	65.0969	0.394783	-999	-999	-999	P01891	1A68_HUMAN	HLA class I histocompatibility antigen A-68 alpha chain OS=Homo sapiens GN=HLA-A PE=1 SV=4	147000000	559000000	800000000	0	0	0	0	0	0	1
1227	10718	Q16762|THTR_HUMAN	200	45	8	8	Carbamidomethylation	Q16762	THTR_HUMAN		71800000	115000000	75900000	390000000	549000000	482000000	639000000	872000000	835000000	0.13:0.21:0.14:0.71:1.00:0.88:1.16:1.59:1.52	87500000	493000000	795000000	0.18:1.00:1.61	33429	Thiosulfate sulfurtransferase OS=Homo sapiens GN=TST PE=1 SV=4	2.26908	1.2209	0.0228319	-999	3.15871	-0.723296	Q16762	THTR_HUMAN	Thiosulfate sulfurtransferase OS=Homo sapiens GN=TST PE=1 SV=4	87500000	493000000	795000000	0	0	0	0	0	0	1
65	19	P55268|LAMB2_HUMAN	91.6	41	47	47	Carbamidomethylation; Deamidation (NQ)	P55268	LAMB2_HUMAN		139000000	360000000	378000000	398000000	760000000	903000000	247000000	593000000	659000000	0.18:0.47:0.50:0.52:1.00:1.19:0.32:0.78:0.87	459000000	1060000000	794000000	0.43:1.00:0.75	195980	Laminin subunit beta-2 OS=Homo sapiens GN=LAMB2 PE=1 SV=2	138.065	410.912	0.39603	-999	-999	-999	P55268	LAMB2_HUMAN	Laminin subunit beta-2 OS=Homo sapiens GN=LAMB2 PE=1 SV=2	459000000	1060000000	794000000	0	0	0	0	0	0	1
22	11	P11047|LAMC1_HUMAN	78.63	56	58	58	Carbamidomethylation; Oxidation (M); Deamidation (NQ)	P11047	LAMC1_HUMAN		473000000	585000000	557000000	1130000000	1200000000	1210000000	816000000	750000000	813000000	0.39:0.49:0.46:0.95:1.00:1.01:0.68:0.63:0.68	538000000	1180000000	793000000	0.46:1.00:0.67	177602	Laminin subunit gamma-1 OS=Homo sapiens GN=LAMC1 PE=1 SV=3	0.186217	5.389	0.000306401	1.13222	-999	0.573394	P11047	LAMC1_HUMAN	Laminin subunit gamma-1 OS=Homo sapiens GN=LAMC1 PE=1 SV=3	538000000	1180000000	793000000	0	0	0	0	0	0	1
107	43	Q14112|NID2_HUMAN	200	47	38	37	Carbamidomethylation; Deamidation (NQ)	Q14112	NID2_HUMAN		262000000	423000000	432000000	1130000000	2000000000	2000000000	411000000	694000000	1060000000	0.13:0.21:0.22:0.56:1.00:1.00:0.21:0.35:0.53	373000000	1880000000	789000000	0.20:1.00:0.42	151254	Nidogen-2 OS=Homo sapiens GN=NID2 PE=1 SV=3	18.3454	258.631	0.045914	-999	-999	1.24459	Q14112	NID2_HUMAN	Nidogen-2 OS=Homo sapiens GN=NID2 PE=1 SV=3	373000000	1880000000	789000000	0	0	0	0	0	0	1
975	785	P46777|RL5_HUMAN	200	44	11	11	Carbamidomethylation	P46777	RL5_HUMAN		5970000	130000000	109000000	299000000	305000000	292000000	446000000	423000000	537000000	0.02:0.43:0.36:0.98:1.00:0.96:1.46:1.39:1.76	115000000	460000000	784000000	0.25:1.00:1.71	34363	60S ribosomal protein L5 OS=Homo sapiens GN=RPL5 PE=1 SV=3	8.47162	2.97214	0.00830303	-999	-999	-0.650026	P46777	RL5_HUMAN	60S ribosomal protein L5 OS=Homo sapiens GN=RPL5 PE=1 SV=3	115000000	460000000	784000000	0	0	0	0	0	0	1
653	1199	P53634|CATC_HUMAN	200	39	12	12	Carbamidomethylation; Deamidation (NQ)	P53634	CATC_HUMAN		42800000	40100000	27200000	680000000	548000000	503000000	729000000	774000000	843000000	0.08:0.07:0.05:1.24:1.00:0.92:1.33:1.41:1.54	51600000	791000000	782000000	0.07:1.00:0.99	51854	Dipeptidyl peptidase 1 OS=Homo sapiens GN=CTSC PE=1 SV=2	0.927636	0.0419437	0.0306664	3.97472	4.41332	-0.438597	P53634	CATC_HUMAN	Dipeptidyl peptidase 1 OS=Homo sapiens GN=CTSC PE=1 SV=2	51600000	791000000	782000000	0	0	0	0	0	0	1
257	189	Q9BUJ2|HNRL1_HUMAN	200	33	21	21	Carbamidomethylation; Deamidation (NQ)	Q9BUJ2	HNRL1_HUMAN		52000000	214000000	205000000	468000000	665000000	641000000	606000000	756000000	933000000	0.08:0.32:0.31:0.70:1.00:0.96:0.91:1.14:1.40	159000000	617000000	782000000	0.26:1.00:1.27	95739	Heterogeneous nuclear ribonucleoprotein U-like protein 1 OS=Homo sapiens GN=HNRNPUL1 PE=1 SV=2	10.2814	8.54192	0.199317	-999	-999	-999	Q9BUJ2	HNRL1_HUMAN	Heterogeneous nuclear ribonucleoprotein U-like protein 1 OS=Homo sapiens GN=HNRNPUL1 PE=1 SV=2	159000000	617000000	782000000	0	0	0	0	0	0	1
1802	2190	P62328|TYB4_HUMAN	200	55	3	3		P62328	TYB4_HUMAN		13800000	64500000	45300000	454000000	616000000	582000000	529000000	897000000	845000000	0.02:0.10:0.07:0.74:1.00:0.95:0.86:1.46:1.37	68700000	564000000	781000000	0.12:1.00:1.39	5053	Thymosin beta-4 OS=Homo sapiens GN=TMSB4X PE=1 SV=2	1.01626	6.06661	0.174462	3.74046	-999	-999	P62328	TYB4_HUMAN	Thymosin beta-4 OS=Homo sapiens GN=TMSB4X PE=1 SV=2	68700000	564000000	781000000	0	0	0	0	0	0	1
577	2154	P04003|C4BPA_HUMAN	200	33	11	11	Carbamidomethylation; Deamidation (NQ)	P04003	C4BPA_HUMAN		11500000	44300000	44400000	287000000	268000000	255000000	868000000	774000000	691000000	0.04:0.17:0.17:1.07:1.00:0.95:3.24:2.89:2.58	59100000	282000000	777000000	0.21:1.00:2.76	67033	C4b-binding protein alpha chain OS=Homo sapiens GN=C4BPA PE=1 SV=2	0.137969	0.245602	0.000615125	3.01504	4.54123	-1.52619	P04003	C4BPA_HUMAN	C4b-binding protein alpha chain OS=Homo sapiens GN=C4BPA PE=1 SV=2	59100000	282000000	777000000	0	0	0	0	0	0	1
101	151	O60716|CTND1_HUMAN	127.5	47	29	29	Carbamidomethylation; Deamidation (NQ)	O60716	CTND1_HUMAN		154000000	265000000	245000000	486000000	508000000	524000000	479000000	641000000	722000000	0.30:0.52:0.48:0.96:1.00:1.03:0.94:1.26:1.42	264000000	533000000	776000000	0.49:1.00:1.46	108170	Catenin delta-1 OS=Homo sapiens GN=CTNND1 PE=1 SV=1	2.37457	13.3869	0.209431	-999	-999	-999	O60716	CTND1_HUMAN	Catenin delta-1 OS=Homo sapiens GN=CTNND1 PE=1 SV=1	264000000	533000000	776000000	0	0	0	0	0	0	1
140	104	P24752|THIL_HUMAN	81.03	64	24	24	Carbamidomethylation; Deamidation (NQ)	P24752	THIL_HUMAN		335000000	526000000	522000000	660000000	1210000000	1210000000	537000000	832000000	954000000	0.28:0.43:0.43:0.55:1.00:1.00:0.44:0.69:0.79	461000000	1030000000	774000000	0.45:1.00:0.75	45200	Acetyl-CoA acetyltransferase mitochondrial OS=Homo sapiens GN=ACAT1 PE=1 SV=1	75.2267	151.167	0.317653	-999	-999	-999	P24752	THIL_HUMAN	Acetyl-CoA acetyltransferase mitochondrial OS=Homo sapiens GN=ACAT1 PE=1 SV=1	461000000	1030000000	774000000	0	0	0	0	0	0	1
18	305	P15924|DESP_HUMAN	200	31	57	57	Carbamidomethylation; Deamidation (NQ)	P15924	DESP_HUMAN		61100000	59600000	47900000	349000000	577000000	570000000	581000000	791000000	915000000	0.11:0.10:0.08:0.60:1.00:0.99:1.01:1.37:1.58	62600000	509000000	762000000	0.12:1.00:1.50	331774	Desmoplakin OS=Homo sapiens GN=DSP PE=1 SV=3	7.16159	3.35743	0.0985031	-999	-999	-999	P15924	DESP_HUMAN	Desmoplakin OS=Homo sapiens GN=DSP PE=1 SV=3	62600000	509000000	762000000	0	0	0	0	0	0	1
410	688	Q14195|DPYL3_HUMAN	200	45	15	13	Carbamidomethylation; Deamidation (NQ)	Q14195	DPYL3_HUMAN		78100000	93000000	73400000	410000000	428000000	386000000	779000000	764000000	744000000	0.18:0.22:0.17:0.96:1.00:0.90:1.82:1.78:1.74	86300000	408000000	762000000	0.21:1.00:1.87	61963	Dihydropyrimidinase-related protein 3 OS=Homo sapiens GN=DPYSL3 PE=1 SV=1	0.0303152	0.000917122	2.36222e-05	2.3237	3.22555	-0.901853	Q14195	DPYL3_HUMAN	Dihydropyrimidinase-related protein 3 OS=Homo sapiens GN=DPYSL3 PE=1 SV=1	86300000	408000000	762000000	0	0	0	0	0	0	1
189	690	Q13200|PSMD2_HUMAN	200	41	22	22	Carbamidomethylation; Deamidation (NQ)	Q13200	PSMD2_HUMAN		52700000	203000000	197000000	502000000	900000000	949000000	527000000	811000000	921000000	0.06:0.23:0.22:0.56:1.00:1.05:0.59:0.90:1.02	172000000	793000000	761000000	0.22:1.00:0.96	100200	26S proteasome non-ATPase regulatory subunit 2 OS=Homo sapiens GN=PSMD2 PE=1 SV=3	23.3346	15.7833	0.875637	-999	-999	-999	Q13200	PSMD2_HUMAN	26S proteasome non-ATPase regulatory subunit 2 OS=Homo sapiens GN=PSMD2 PE=1 SV=3	172000000	793000000	761000000	0	0	0	0	0	0	1
1224	17614	O75340|PDCD6_HUMAN	200	46	6	6	Deamidation (NQ)	O75340	PDCD6_HUMAN		103000000	162000000	150000000	303000000	581000000	567000000	412000000	811000000	797000000	0.18:0.28:0.26:0.52:1.00:0.98:0.71:1.39:1.37	143000000	497000000	761000000	0.29:1.00:1.53	21868	Programmed cell death protein 6 OS=Homo sapiens GN=PDCD6 PE=1 SV=1	34.7623	26.7737	0.29872	-999	-999	-999	O75340	PDCD6_HUMAN	Programmed cell death protein 6 OS=Homo sapiens GN=PDCD6 PE=1 SV=1	143000000	497000000	761000000	0	0	0	0	0	0	1
680	1007	Q13217|DNJC3_HUMAN	146.12	44	12	12	Carbamidomethylation; Deamidation (NQ)	Q13217	DNJC3_HUMAN		49500000	174000000	142000000	258000000	486000000	549000000	431000000	547000000	714000000	0.10:0.36:0.29:0.53:1.00:1.13:0.89:1.13:1.47	153000000	624000000	760000000	0.25:1.00:1.22	57580	DnaJ homolog subfamily C member 3 OS=Homo sapiens GN=DNAJC3 PE=1 SV=1	55.9235	13.9547	0.332212	-999	-999	-999	Q13217	DNJC3_HUMAN	DnaJ homolog subfamily C member 3 OS=Homo sapiens GN=DNAJC3 PE=1 SV=1	153000000	624000000	760000000	0	0	0	0	0	0	1
384	9420	P19827|ITIH1_HUMAN	200	13	8	8	Deamidation (NQ)	P19827	ITIH1_HUMAN		50200000	88400000	95900000	259000000	299000000	280000000	770000000	665000000	658000000	0.17:0.30:0.32:0.86:1.00:0.93:2.57:2.22:2.20	88300000	279000000	755000000	0.32:1.00:2.70	101389	Inter-alpha-trypsin inhibitor heavy chain H1 OS=Homo sapiens GN=ITIH1 PE=1 SV=3	0.670806	0.157582	0.00038778	1.83736	3.15791	-1.32055	P19827	ITIH1_HUMAN	Inter-alpha-trypsin inhibitor heavy chain H1 OS=Homo sapiens GN=ITIH1 PE=1 SV=3	88300000	279000000	755000000	0	0	0	0	0	0	1
464	752	Q12907|LMAN2_HUMAN	200	53	13	13	Carbamidomethylation; Deamidation (NQ)	Q12907	LMAN2_HUMAN		195000000	198000000	172000000	516000000	307000000	279000000	966000000	414000000	439000000	0.64:0.65:0.56:1.68:1.00:0.91:3.15:1.35:1.43	204000000	452000000	749000000	0.45:1.00:1.66	40229	Vesicular integral-membrane protein VIP36 OS=Homo sapiens GN=LMAN2 PE=1 SV=1	131.968	140.839	0.287332	-999	-999	-999	Q12907	LMAN2_HUMAN	Vesicular integral-membrane protein VIP36 OS=Homo sapiens GN=LMAN2 PE=1 SV=1	204000000	452000000	749000000	0	0	0	0	0	0	1
276	683	P49257|LMAN1_HUMAN	200	36	11	11	Carbamidomethylation; Oxidation (M); Deamidation (NQ)	P49257	LMAN1_HUMAN		83300000	99900000	135000000	845000000	586000000	552000000	1080000000	560000000	582000000	0.14:0.17:0.23:1.44:1.00:0.94:1.84:0.96:0.99	149000000	692000000	748000000	0.22:1.00:1.08	57549	Protein ERGIC-53 OS=Homo sapiens GN=LMAN1 PE=1 SV=2	7.08788	35.4605	0.701451	-999	-999	-999	P49257	LMAN1_HUMAN	Protein ERGIC-53 OS=Homo sapiens GN=LMAN1 PE=1 SV=2	149000000	692000000	748000000	0	0	0	0	0	0	1
1892	731	P62269|RS18_HUMAN	200	27	4	4		P62269	RS18_HUMAN		162000000	263000000	259000000	264000000	304000000	280000000	650000000	750000000	842000000	0.53:0.87:0.85:0.87:1.00:0.92:2.14:2.47:2.77	252000000	422000000	747000000	0.60:1.00:1.77	17719	40S ribosomal protein S18 OS=Homo sapiens GN=RPS18 PE=1 SV=3	335.75	2.24663	0.0012035	-999	-999	-1.40265	P62269	RS18_HUMAN	40S ribosomal protein S18 OS=Homo sapiens GN=RPS18 PE=1 SV=3	252000000	422000000	747000000	0	0	0	0	0	0	1
1941	779	Q9H3N1|TMX1_HUMAN	200	20	5	5	Carbamidomethylation	Q9H3N1	TMX1_HUMAN		116000000	159000000	152000000	489000000	547000000	540000000	763000000	727000000	733000000	0.21:0.29:0.28:0.89:1.00:0.99:1.40:1.33:1.34	171000000	525000000	741000000	0.33:1.00:1.41	31791	Thioredoxin-related transmembrane protein 1 OS=Homo sapiens GN=TMX1 PE=1 SV=1	0.123783	0.0073273	0.000545719	1.88396	2.3802	-0.49624	Q9H3N1	TMX1_HUMAN	Thioredoxin-related transmembrane protein 1 OS=Homo sapiens GN=TMX1 PE=1 SV=1	171000000	525000000	741000000	0	0	0	0	0	0	1
435	238	P30084|ECHM_HUMAN	200	58	17	17	Carbamidomethylation; Deamidation (NQ)	P30084	ECHM_HUMAN		49400000	264000000	234000000	518000000	631000000	616000000	837000000	667000000	678000000	0.08:0.42:0.37:0.82:1.00:0.98:1.33:1.06:1.07	262000000	598000000	739000000	0.44:1.00:1.24	31387	Enoyl-CoA hydratase mitochondrial OS=Homo sapiens GN=ECHS1 PE=1 SV=4	10.2237	5.6861	0.100591	-999	-999	-999	P30084	ECHM_HUMAN	Enoyl-CoA hydratase mitochondrial OS=Homo sapiens GN=ECHS1 PE=1 SV=4	262000000	598000000	739000000	0	0	0	0	0	0	1
84	133	P07900|HS90A_HUMAN	150.51	59	37	22	Carbamidomethylation; Deamidation (NQ); Oxidation (M)	P07900	HS90A_HUMAN		80300000	131000000	125000000	282000000	387000000	349000000	563000000	815000000	838000000	0.21:0.34:0.32:0.73:1.00:0.90:1.46:2.11:2.17	114000000	339000000	739000000	0.34:1.00:2.18	84660	Heat shock protein HSP 90-alpha OS=Homo sapiens GN=HSP90AA1 PE=1 SV=5	4.83411	3.80788	0.0128366	-999	-999	-1.12222	P07900	HS90A_HUMAN	Heat shock protein HSP 90-alpha OS=Homo sapiens GN=HSP90AA1 PE=1 SV=5	114000000	339000000	739000000	0	0	0	0	0	0	1
85	401	Q14764|MVP_HUMAN	200	57	32	32	Carbamidomethylation; Deamidation (NQ)	Q14764	MVP_HUMAN		0	71300000	73100000	556000000	794000000	739000000	607000000	708000000	758000000	0:0.09:0.09:0.70:1.00:0.93:0.76:0.89:0.95	84600000	750000000	737000000	0.11:1.00:0.98	99327	Major vault protein OS=Homo sapiens GN=MVP PE=1 SV=4	1.78769	0.38128	0.952727	3.85467	3.84358	-999	Q14764	MVP_HUMAN	Major vault protein OS=Homo sapiens GN=MVP PE=1 SV=4	84600000	750000000	737000000	0	0	0	0	0	0	1
343	349	P39023|RL3_HUMAN	144.77	32	14	14	Carbamidomethylation; Deamidation (NQ)	P39023	RL3_HUMAN		133000000	324000000	225000000	493000000	769000000	770000000	518000000	681000000	769000000	0.17:0.42:0.29:0.64:1.00:1.00:0.67:0.88:1.00	240000000	703000000	732000000	0.34:1.00:1.04	46109	60S ribosomal protein L3 OS=Homo sapiens GN=RPL3 PE=1 SV=2	23.9743	16.5992	0.865213	-999	-999	-999	P39023	RL3_HUMAN	60S ribosomal protein L3 OS=Homo sapiens GN=RPL3 PE=1 SV=2	240000000	703000000	732000000	0	0	0	0	0	0	1
972	261	P51888|PRELP_HUMAN	54.73	38	11	11	Carbamidomethylation; Deamidation (NQ)	P51888	PRELP_HUMAN		390000000	584000000	579000000	741000000	1010000000	1210000000	644000000	710000000	754000000	0.39:0.58:0.57:0.74:1.00:1.20:0.64:0.70:0.75	518000000	987000000	731000000	0.53:1.00:0.74	43810	Prolargin OS=Homo sapiens GN=PRELP PE=1 SV=1	61.3076	105.249	0.111325	-999	-999	-999	P51888	PRELP_HUMAN	Prolargin OS=Homo sapiens GN=PRELP PE=1 SV=1	518000000	987000000	731000000	0	0	0	0	0	0	1
512	911	Q53GQ0|DHB12_HUMAN	120.91	70	14	14	Carbamidomethylation; Deamidation (NQ); Oxidation (M)	Q53GQ0	DHB12_HUMAN		88800000	108000000	96300000	340000000	449000000	443000000	505000000	683000000	620000000	0.20:0.24:0.21:0.76:1.00:0.99:1.12:1.52:1.38	116000000	520000000	731000000	0.22:1.00:1.41	34324	Very-long-chain 3-oxoacyl-CoA reductase OS=Homo sapiens GN=HSD17B12 PE=1 SV=2	1.64034	1.12641	0.0380867	2.07154	2.62493	-0.553392	Q53GQ0	DHB12_HUMAN	Very-long-chain 3-oxoacyl-CoA reductase OS=Homo sapiens GN=HSD17B12 PE=1 SV=2	116000000	520000000	731000000	0	0	0	0	0	0	1
288	283	P04075|ALDOA_HUMAN	200	51	16	14	Deamidation (NQ); Carbamidomethylation	P04075	ALDOA_HUMAN		157000000	211000000	190000000	477000000	461000000	448000000	825000000	568000000	653000000	0.34:0.46:0.41:1.04:1.00:0.97:1.79:1.23:1.42	199000000	462000000	729000000	0.43:1.00:1.58	39420	Fructose-bisphosphate aldolase A OS=Homo sapiens GN=ALDOA PE=1 SV=2	0.175845	5.24046	0.0444482	1.31259	-999	-0.561879	P04075	ALDOA_HUMAN	Fructose-bisphosphate aldolase A OS=Homo sapiens GN=ALDOA PE=1 SV=2	199000000	462000000	729000000	0	0	0	0	0	0	1
1962	961	P51571|SSRD_HUMAN	200	32	6	6		P51571	SSRD_HUMAN		123000000	132000000	132000000	466000000	505000000	458000000	763000000	691000000	731000000	0.24:0.26:0.26:0.92:1.00:0.91:1.51:1.37:1.45	138000000	477000000	728000000	0.29:1.00:1.53	18999	Translocon-associated protein subunit delta OS=Homo sapiens GN=SSR4 PE=1 SV=1	0.0341528	0.0156978	0.000578416	1.8846	2.49723	-0.612627	P51571	SSRD_HUMAN	Translocon-associated protein subunit delta OS=Homo sapiens GN=SSR4 PE=1 SV=1	138000000	477000000	728000000	0	0	0	0	0	0	1
120	178	P31040|SDHA_HUMAN	119.06	47	19	19	Carbamidomethylation; Deamidation (NQ); Oxidation (M)	P31040	SDHA_HUMAN		246000000	327000000	238000000	783000000	617000000	585000000	889000000	698000000	582000000	0.40:0.53:0.38:1.27:1.00:0.95:1.44:1.13:0.94	356000000	871000000	723000000	0.41:1.00:0.83	72692	Succinate dehydrogenase [ubiquinone] flavoprotein subunit mitochondrial OS=Homo sapiens GN=SDHA PE=1 SV=2	7.69495	14.7917	0.602138	-999	-999	-999	P31040	SDHA_HUMAN	Succinate dehydrogenase [ubiquinone] flavoprotein subunit mitochondrial OS=Homo sapiens GN=SDHA PE=1 SV=2	356000000	871000000	723000000	0	0	0	0	0	0	1
216	96	P52272|HNRPM_HUMAN	86.63	49	28	28	Carbamidomethylation; Oxidation (M); Deamidation (NQ)	P52272	HNRPM_HUMAN		413000000	364000000	335000000	737000000	925000000	887000000	856000000	650000000	658000000	0.45:0.39:0.36:0.80:1.00:0.96:0.92:0.70:0.71	384000000	850000000	721000000	0.45:1.00:0.85	77516	Heterogeneous nuclear ribonucleoprotein M OS=Homo sapiens GN=HNRNPM PE=1 SV=3	2.58229	13.6571	0.220654	-999	-999	-999	P52272	HNRPM_HUMAN	Heterogeneous nuclear ribonucleoprotein M OS=Homo sapiens GN=HNRNPM PE=1 SV=3	384000000	850000000	721000000	0	0	0	0	0	0	1
661	867	P32969|RL9_HUMAN	200	65	8	8	Carbamidomethylation; Deamidation (NQ); Oxidation (M)	P32969	RL9_HUMAN		68600000	165000000	133000000	263000000	506000000	491000000	525000000	803000000	815000000	0.14:0.33:0.26:0.52:1.00:0.97:1.04:1.59:1.61	127000000	420000000	714000000	0.30:1.00:1.70	21863	60S ribosomal protein L9 OS=Homo sapiens GN=RPL9 PE=1 SV=1	40.8237	6.78816	0.0750929	-999	-999	-999	P32969	RL9_HUMAN	60S ribosomal protein L9 OS=Homo sapiens GN=RPL9 PE=1 SV=1	127000000	420000000	714000000	0	0	0	0	0	0	1
302	259	P09525|ANXA4_HUMAN	200	70	22	21	Carbamidomethylation; Deamidation (NQ)	P09525	ANXA4_HUMAN		99400000	205000000	198000000	197000000	401000000	390000000	511000000	690000000	707000000	0.25:0.51:0.49:0.49:1.00:0.97:1.28:1.72:1.77	196000000	371000000	714000000	0.53:1.00:1.93	35883	Annexin A4 OS=Homo sapiens GN=ANXA4 PE=1 SV=4	165.831	4.83373	0.0282427	-999	-999	-0.949478	P09525	ANXA4_HUMAN	Annexin A4 OS=Homo sapiens GN=ANXA4 PE=1 SV=4	196000000	371000000	714000000	0	0	0	0	0	0	1
438	1349	Q13596|SNX1_HUMAN	200	37	18	16	Deamidation (NQ)	Q13596	SNX1_HUMAN		250000000	293000000	250000000	1140000000	983000000	954000000	780000000	656000000	658000000	0.25:0.30:0.25:1.16:1.00:0.97:0.79:0.67:0.67	264000000	1020000000	711000000	0.26:1.00:0.69	59070	Sorting nexin-1 OS=Homo sapiens GN=SNX1 PE=1 SV=3	0.373924	0.981783	0.00984465	1.95613	1.40087	0.555263	Q13596	SNX1_HUMAN	Sorting nexin-1 OS=Homo sapiens GN=SNX1 PE=1 SV=3	264000000	1020000000	711000000	0	0	0	0	0	0	1
78	228	P43304|GPDM_HUMAN	200	64	37	37	Carbamidomethylation; Deamidation (NQ)	P43304	GPDM_HUMAN		78900000	117000000	120000000	561000000	523000000	504000000	713000000	703000000	710000000	0.15:0.22:0.23:1.07:1.00:0.96:1.36:1.34:1.36	136000000	564000000	711000000	0.24:1.00:1.26	80853	Glycerol-3-phosphate dehydrogenase mitochondrial OS=Homo sapiens GN=GPD2 PE=1 SV=3	0.0658089	0.00264517	0.000458504	2.32967	2.7506	-0.420931	P43304	GPDM_HUMAN	Glycerol-3-phosphate dehydrogenase mitochondrial OS=Homo sapiens GN=GPD2 PE=1 SV=3	136000000	564000000	711000000	0	0	0	0	0	0	1
75	404	P53621|COPA_HUMAN	200	48	38	38	Carbamidomethylation; Deamidation (NQ)	P53621	COPA_HUMAN		123000000	144000000	107000000	488000000	285000000	363000000	802000000	739000000	591000000	0.43:0.50:0.38:1.71:1.00:1.27:2.81:2.59:2.07	162000000	439000000	711000000	0.37:1.00:1.62	138345	Coatomer subunit alpha OS=Homo sapiens GN=COPA PE=1 SV=2	23.26	1.32605	0.0181813	-999	2.5111	-0.908245	P53621	COPA_HUMAN	Coatomer subunit alpha OS=Homo sapiens GN=COPA PE=1 SV=2	162000000	439000000	711000000	0	0	0	0	0	0	1
38	53	P07942|LAMB1_HUMAN	200	49	49	49	Carbamidomethylation; Deamidation (NQ); Oxidation (M)	P07942	LAMB1_HUMAN		177000000	351000000	329000000	789000000	1180000000	1250000000	510000000	642000000	900000000	0.15:0.30:0.28:0.67:1.00:1.06:0.43:0.54:0.76	303000000	1080000000	710000000	0.28:1.00:0.66	198037	Laminin subunit beta-1 OS=Homo sapiens GN=LAMB1 PE=1 SV=2	11.8804	60.5841	0.101412	-999	-999	-999	P07942	LAMB1_HUMAN	Laminin subunit beta-1 OS=Homo sapiens GN=LAMB1 PE=1 SV=2	303000000	1080000000	710000000	0	0	0	0	0	0	1
1757	1232	P05090|APOD_HUMAN	113.07	22	4	4	Carbamidomethylation; Deamidation (NQ)	P05090	APOD_HUMAN		36600000	67500000	59100000	153000000	267000000	290000000	535000000	786000000	808000000	0.14:0.25:0.22:0.57:1.00:1.09:2.01:2.95:3.03	74900000	242000000	710000000	0.31:1.00:2.93	21276	Apolipoprotein D OS=Homo sapiens GN=APOD PE=1 SV=1	23.6889	3.02251	0.00826299	-999	-999	-1.58428	P05090	APOD_HUMAN	Apolipoprotein D OS=Homo sapiens GN=APOD PE=1 SV=1	74900000	242000000	710000000	0	0	0	0	0	0	1
265	164	P00505|AATM_HUMAN	200	56	16	16	Carbamidomethylation; Deamidation (NQ)	P00505	AATM_HUMAN		197000000	222000000	178000000	588000000	592000000	577000000	772000000	672000000	683000000	0.33:0.38:0.30:0.99:1.00:0.97:1.30:1.13:1.15	247000000	586000000	709000000	0.42:1.00:1.21	47518	Aspartate aminotransferase mitochondrial OS=Homo sapiens GN=GOT2 PE=1 SV=3	0.0153848	0.202754	0.0181922	1.55731	1.83302	-0.275706	P00505	AATM_HUMAN	Aspartate aminotransferase mitochondrial OS=Homo sapiens GN=GOT2 PE=1 SV=3	247000000	586000000	709000000	0	0	0	0	0	0	1
1031	8675	P61247|RS3A_HUMAN	200	26	7	7	Carbamidomethylation	P61247	RS3A_HUMAN		101000000	128000000	134000000	290000000	343000000	332000000	663000000	714000000	750000000	0.29:0.37:0.39:0.84:1.00:0.97:1.94:2.08:2.19	129000000	321000000	709000000	0.40:1.00:2.21	29945	40S ribosomal protein S3a OS=Homo sapiens GN=RPS3A PE=1 SV=2	0.801232	0.0470418	0.000206547	1.41056	2.55078	-1.14022	P61247	RS3A_HUMAN	40S ribosomal protein S3a OS=Homo sapiens GN=RPS3A PE=1 SV=2	129000000	321000000	709000000	0	0	0	0	0	0	1
737	480	P13804|ETFA_HUMAN	200	58	13	13	Carbamidomethylation; Deamidation (NQ)	P13804	ETFA_HUMAN		121000000	192000000	150000000	535000000	344000000	332000000	563000000	519000000	591000000	0.35:0.56:0.43:1.55:1.00:0.96:1.64:1.51:1.72	175000000	564000000	706000000	0.31:1.00:1.25	35080	Electron transfer flavoprotein subunit alpha mitochondrial OS=Homo sapiens GN=ETFA PE=1 SV=1	38.8765	0.283622	0.0894754	-999	1.85335	-999	P13804	ETFA_HUMAN	Electron transfer flavoprotein subunit alpha mitochondrial OS=Homo sapiens GN=ETFA PE=1 SV=1	175000000	564000000	706000000	0	0	0	0	0	0	1
678	358	P00738|HPT_HUMAN	200	44	14	9	Carbamidomethylation; Deamidation (NQ)	P00738	HPT_HUMAN		42300000	84000000	66700000	169000000	229000000	214000000	598000000	669000000	659000000	0.18:0.37:0.29:0.74:1.00:0.93:2.61:2.92:2.87	85100000	232000000	703000000	0.37:1.00:3.04	45205	Haptoglobin OS=Homo sapiens GN=HP PE=1 SV=1	5.21235	0.037669	0.000105881	-999	3.31893	-1.654	P00738	HPT_HUMAN	Haptoglobin OS=Homo sapiens GN=HP PE=1 SV=1	85100000	232000000	703000000	0	0	0	0	0	0	1
735	295	P50995|ANX11_HUMAN	200	33	14	13	Carbamidomethylation; Deamidation (NQ)	P50995	ANX11_HUMAN		108000000	57100000	22800000	402000000	528000000	519000000	654000000	666000000	651000000	0.20:0.11:0.04:0.76:1.00:0.98:1.24:1.26:1.23	110000000	525000000	696000000	0.21:1.00:1.33	54390	Annexin A11 OS=Homo sapiens GN=ANXA11 PE=1 SV=1	1.5671	0.0331058	0.0130494	2.94702	3.39089	-0.44387	P50995	ANX11_HUMAN	Annexin A11 OS=Homo sapiens GN=ANXA11 PE=1 SV=1	110000000	525000000	696000000	0	0	0	0	0	0	1
474	400	P42126|ECI1_HUMAN	86.03	55	8	8	Carbamidomethylation; Deamidation (NQ); Oxidation (M)	P42126	ECI1_HUMAN		314000000	298000000	293000000	674000000	690000000	705000000	707000000	722000000	634000000	0.46:0.43:0.42:0.98:1.00:1.02:1.03:1.05:0.92	306000000	690000000	694000000	0.44:1.00:1.01	32816	Enoyl-CoA delta isomerase 1 mitochondrial OS=Homo sapiens GN=ECI1 PE=1 SV=1	0.00660747	0.27499	0.947635	1.19294	1.18875	-999	P42126	ECI1_HUMAN	Enoyl-CoA delta isomerase 1 mitochondrial OS=Homo sapiens GN=ECI1 PE=1 SV=1	306000000	690000000	694000000	0	0	0	0	0	0	1
155	113	P78347|GTF2I_HUMAN	47.5	34	22	21	Carbamidomethylation; Deamidation (NQ)	P78347	GTF2I_HUMAN		180000000	401000000	343000000	214000000	345000000	319000000	515000000	731000000	788000000	0.52:1.16:1.00:0.62:1.00:0.92:1.49:2.12:2.28	456000000	307000000	693000000	1.48:1.00:2.25	112416	General transcription factor II-I OS=Homo sapiens GN=GTF2I PE=1 SV=2	1479.92	43.9187	0.0139691	-999	-999	-1.21203	P78347	GTF2I_HUMAN	General transcription factor II-I OS=Homo sapiens GN=GTF2I PE=1 SV=2	456000000	307000000	693000000	0	0	0	0	0	0	1
240	101	Q9GZM7|TINAL_HUMAN	73.76	62	15	15	Carbamidomethylation; Deamidation (NQ)	Q9GZM7	TINAL_HUMAN		248000000	581000000	589000000	566000000	1210000000	1260000000	414000000	709000000	923000000	0.21:0.48:0.49:0.47:1.00:1.05:0.34:0.59:0.76	594000000	1020000000	688000000	0.58:1.00:0.68	52387	Tubulointerstitial nephritis antigen-like OS=Homo sapiens GN=TINAGL1 PE=1 SV=1	168.903	559.219	0.285311	-999	-999	-999	Q9GZM7	TINAL_HUMAN	Tubulointerstitial nephritis antigen-like OS=Homo sapiens GN=TINAGL1 PE=1 SV=1	594000000	1020000000	688000000	0	0	0	0	0	0	1
716	810	P36578|RL4_HUMAN	200	31	12	12	Carbamidomethylation; Deamidation (NQ)	P36578	RL4_HUMAN		78400000	126000000	122000000	560000000	533000000	475000000	656000000	541000000	538000000	0.15:0.24:0.23:1.05:1.00:0.89:1.23:1.02:1.01	127000000	643000000	687000000	0.20:1.00:1.07	47697	60S ribosomal protein L4 OS=Homo sapiens GN=RPL4 PE=1 SV=5	0.254683	0.616852	0.294954	2.26421	2.41022	-999	P36578	RL4_HUMAN	60S ribosomal protein L4 OS=Homo sapiens GN=RPL4 PE=1 SV=5	127000000	643000000	687000000	0	0	0	0	0	0	1
648	591	P16422|EPCAM_HUMAN	23.96	35	9	9	Carbamidomethylation; Deamidation (NQ)	P16422	EPCAM_HUMAN		466000000	410000000	389000000	680000000	535000000	477000000	744000000	648000000	552000000	0.87:0.77:0.73:1.27:1.00:0.89:1.39:1.21:1.03	467000000	571000000	681000000	0.82:1.00:1.19	34932	Epithelial cell adhesion molecule OS=Homo sapiens GN=EPCAM PE=1 SV=2	160.22	33.9697	0.363312	-999	-999	-999	P16422	EPCAM_HUMAN	Epithelial cell adhesion molecule OS=Homo sapiens GN=EPCAM PE=1 SV=2	467000000	571000000	681000000	0	0	0	0	0	0	1
695	8708	P05455|LA_HUMAN	200	33	12	12	Carbamidomethylation	P05455	LA_HUMAN		4270000	23400000	27700000	59200000	89100000	256000000	169000000	576000000	712000000	0.05:0.26:0.31:0.66:1.00:2.87:1.90:6.46:7.99	19500000	276000000	681000000	0.07:1.00:2.47	46837	Lupus La protein OS=Homo sapiens GN=SSB PE=1 SV=2	229.615	79.6305	0.114291	-999	-999	-999	P05455	LA_HUMAN	Lupus La protein OS=Homo sapiens GN=SSB PE=1 SV=2	19500000	276000000	681000000	0	0	0	0	0	0	1
480	391	P62826|RAN_HUMAN	80.63	65	12	12	Carbamidomethylation; Deamidation (NQ)	P62826	RAN_HUMAN		269000000	467000000	444000000	714000000	980000000	927000000	675000000	676000000	682000000	0.27:0.48:0.45:0.73:1.00:0.95:0.69:0.69:0.70	424000000	881000000	678000000	0.48:1.00:0.77	24423	GTP-binding nuclear protein Ran OS=Homo sapiens GN=RAN PE=1 SV=3	16.353	18.1526	0.0735259	-999	-999	-999	P62826	RAN_HUMAN	GTP-binding nuclear protein Ran OS=Homo sapiens GN=RAN PE=1 SV=3	424000000	881000000	678000000	0	0	0	0	0	0	1
202	150	P29590|PML_HUMAN	107.68	36	19	19	Carbamidomethylation; Deamidation (NQ)	P29590	PML_HUMAN		290000000	484000000	425000000	937000000	1110000000	1000000000	806000000	501000000	517000000	0.26:0.44:0.38:0.85:1.00:0.91:0.73:0.45:0.47	400000000	1020000000	677000000	0.39:1.00:0.66	97551	Protein PML OS=Homo sapiens GN=PML PE=1 SV=3	2.242	248.355	0.0214999	-999	-999	0.740284	P29590	PML_HUMAN	Protein PML OS=Homo sapiens GN=PML PE=1 SV=3	400000000	1020000000	677000000	0	0	0	0	0	0	1
280	8714	P19823|ITIH2_HUMAN	200	35	18	17	Deamidation (NQ)	P19823	ITIH2_HUMAN		28200000	20600000	30500000	225000000	181000000	155000000	728000000	581000000	516000000	0.16:0.11:0.17:1.24:1.00:0.85:4.02:3.20:2.85	32000000	188000000	676000000	0.17:1.00:3.60	106463	Inter-alpha-trypsin inhibitor heavy chain H2 OS=Homo sapiens GN=ITIH2 PE=1 SV=2	2.55891	1.30787	0.00308113	-999	4.52443	-1.70182	P19823	ITIH2_HUMAN	Inter-alpha-trypsin inhibitor heavy chain H2 OS=Homo sapiens GN=ITIH2 PE=1 SV=2	32000000	188000000	676000000	0	0	0	0	0	0	1
1377	629	P63000|RAC1_HUMAN	46.79	49	8	5	Carbamidomethylation	P63000	RAC1_HUMAN		194000000	435000000	400000000	43500000	601000000	696000000	329000000	699000000	829000000	0.32:0.72:0.67:0.07:1.00:1.16:0.55:1.16:1.38	555000000	711000000	674000000	0.78:1.00:0.95	21450	Ras-related C3 botulinum toxin substrate 1 OS=Homo sapiens GN=RAC1 PE=1 SV=1	1140.95	303.669	0.53307	-999	-999	-999	P63000	RAC1_HUMAN	Ras-related C3 botulinum toxin substrate 1 OS=Homo sapiens GN=RAC1 PE=1 SV=1	555000000	711000000	674000000	0	0	0	0	0	0	1
225	304	P11177|ODPB_HUMAN	128.62	59	16	16	Carbamidomethylation; Deamidation (NQ); Oxidation (M)	P11177	ODPB_HUMAN		142000000	224000000	201000000	399000000	471000000	519000000	575000000	699000000	735000000	0.30:0.48:0.43:0.85:1.00:1.10:1.22:1.49:1.56	203000000	472000000	670000000	0.43:1.00:1.42	39233	Pyruvate dehydrogenase E1 component subunit beta mitochondrial OS=Homo sapiens GN=PDHB PE=1 SV=3	5.20386	1.5574	0.0257806	-999	1.82506	-0.532431	P11177	ODPB_HUMAN	Pyruvate dehydrogenase E1 component subunit beta mitochondrial OS=Homo sapiens GN=PDHB PE=1 SV=3	203000000	472000000	670000000	0	0	0	0	0	0	1
126	90	P19367|HXK1_HUMAN	85.91	47	33	29	Carbamidomethylation; Deamidation (NQ)	P19367	HXK1_HUMAN		179000000	373000000	322000000	350000000	585000000	545000000	583000000	665000000	749000000	0.31:0.64:0.55:0.60:1.00:0.93:1.00:1.14:1.28	330000000	493000000	666000000	0.67:1.00:1.35	102486	Hexokinase-1 OS=Homo sapiens GN=HK1 PE=1 SV=3	165.757	13.2623	0.118632	-999	-999	-999	P19367	HXK1_HUMAN	Hexokinase-1 OS=Homo sapiens GN=HK1 PE=1 SV=3	330000000	493000000	666000000	0	0	0	0	0	0	1
134	51	P0DMV9|HS71B_HUMAN	66.13	60	30	19	Carbamidomethylation; Deamidation (NQ)	P0DMV9	HS71B_HUMAN		178000000	393000000	397000000	318000000	416000000	685000000	560000000	690000000	730000000	0.43:0.95:0.95:0.77:1.00:1.65:1.35:1.66:1.76	353000000	572000000	662000000	0.62:1.00:1.16	70052	Heat shock 70 kDa protein 1B OS=Homo sapiens GN=HSPA1B PE=1 SV=1	549.35	33.0699	0.197481	-999	-999	-999	P0DMV9	HS71B_HUMAN	Heat shock 70 kDa protein 1B OS=Homo sapiens GN=HSPA1B PE=1 SV=1	353000000	572000000	662000000	0	0	0	0	0	0	1
591	199	P01859|IGHG2_HUMAN	200	72	16	6	Carbamidomethylation; Oxidation (M); Deamidation (NQ)	P01859	IGHG2_HUMAN		76700000	197000000	193000000	257000000	276000000	252000000	596000000	556000000	700000000	0.28:0.71:0.70:0.93:1.00:0.91:2.16:2.01:2.53	177000000	270000000	661000000	0.66:1.00:2.45	35901	Ig gamma-2 chain C region OS=Homo sapiens GN=IGHG2 PE=1 SV=2	99.4964	2.38614	0.00122214	-999	-999	-1.23832	P01859	IGHG2_HUMAN	Ig gamma-2 chain C region OS=Homo sapiens GN=IGHG2 PE=1 SV=2	177000000	270000000	661000000	0	0	0	0	0	0	1
684	936	Q9UHL4|DPP2_HUMAN	200	34	9	9	Carbamidomethylation; Deamidation (NQ)	Q9UHL4	DPP2_HUMAN		166000000	182000000	158000000	417000000	668000000	727000000	485000000	577000000	717000000	0.25:0.27:0.24:0.62:1.00:1.09:0.73:0.86:1.07	182000000	666000000	660000000	0.27:1.00:0.99	54342	Dipeptidyl peptidase 2 OS=Homo sapiens GN=DPP7 PE=1 SV=3	17.8394	5.77648	0.92934	-999	-999	-999	Q9UHL4	DPP2_HUMAN	Dipeptidyl peptidase 2 OS=Homo sapiens GN=DPP7 PE=1 SV=3	182000000	666000000	660000000	0	0	0	0	0	0	1
2102	1591	Q96IX5|USMG5_HUMAN	135.33	45	3	3		Q96IX5	USMG5_HUMAN		208000000	240000000	232000000	526000000	481000000	456000000	733000000	611000000	604000000	0.43:0.50:0.48:1.09:1.00:0.95:1.52:1.27:1.26	240000000	518000000	657000000	0.46:1.00:1.27	6458	Up-regulated during skeletal muscle growth protein 5 OS=Homo sapiens GN=USMG5 PE=1 SV=1	0.559811	1.04012	0.0256384	1.10532	1.51839	-0.413064	Q96IX5	USMG5_HUMAN	Up-regulated during skeletal muscle growth protein 5 OS=Homo sapiens GN=USMG5 PE=1 SV=1	240000000	518000000	657000000	0	0	0	0	0	0	1
135	131	P02675|FIBB_HUMAN	66.32	58	27	27	Carbamidomethylation; Deamidation (NQ)	P02675	FIBB_HUMAN		156000000	259000000	275000000	492000000	410000000	411000000	760000000	519000000	682000000	0.38:0.63:0.67:1.20:1.00:1.00:1.85:1.26:1.66	256000000	440000000	657000000	0.58:1.00:1.49	55928	Fibrinogen beta chain OS=Homo sapiens GN=FGB PE=1 SV=2	18.7696	10.6895	0.0468015	-999	-999	-0.578723	P02675	FIBB_HUMAN	Fibrinogen beta chain OS=Homo sapiens GN=FGB PE=1 SV=2	256000000	440000000	657000000	0	0	0	0	0	0	1
863	548	P16152|CBR1_HUMAN	200	45	10	9	Carbamidomethylation	P16152	CBR1_HUMAN		200000000	174000000	168000000	183000000	229000000	228000000	791000000	610000000	566000000	0.87:0.76:0.74:0.80:1.00:1.00:3.45:2.67:2.47	181000000	239000000	656000000	0.76:1.00:2.75	30375	Carbonyl reductase [NADPH] 1 OS=Homo sapiens GN=CBR1 PE=1 SV=3	251.606	4.17206	0.00329394	-999	-999	-1.61985	P16152	CBR1_HUMAN	Carbonyl reductase [NADPH] 1 OS=Homo sapiens GN=CBR1 PE=1 SV=3	181000000	239000000	656000000	0	0	0	0	0	0	1
160	288	Q9BUF5|TBB6_HUMAN	83.41	67	21	10	Carbamidomethylation; Deamidation (NQ); Oxidation (M)	Q9BUF5	TBB6_HUMAN		16300000	21600000	21500000	375000000	46300000	10400000	681000000	136000000	145000000	0.35:0.47:0.46:8.10:1.00:0.23:14.69:2.94:3.13	22200000	226000000	656000000	0.10:1.00:2.91	49857	Tubulin beta-6 chain OS=Homo sapiens GN=TUBB6 PE=1 SV=1	599.021	295.649	0.455809	-999	-999	-999	Q9BUF5	TBB6_HUMAN	Tubulin beta-6 chain OS=Homo sapiens GN=TUBB6 PE=1 SV=1	22200000	226000000	656000000	0	0	0	0	0	0	1
479	8666	Q9BTV4|TMM43_HUMAN	60.74	58	16	16	Deamidation (NQ)	Q9BTV4	TMM43_HUMAN		127000000	224000000	196000000	584000000	702000000	655000000	614000000	651000000	681000000	0.18:0.32:0.28:0.83:1.00:0.93:0.87:0.93:0.97	212000000	647000000	655000000	0.33:1.00:1.01	44876	Transmembrane protein 43 OS=Homo sapiens GN=TMEM43 PE=1 SV=1	0.846899	0.308943	0.96828	1.82719	1.8309	-999	Q9BTV4	TMM43_HUMAN	Transmembrane protein 43 OS=Homo sapiens GN=TMEM43 PE=1 SV=1	212000000	647000000	655000000	0	0	0	0	0	0	1
1046	835	P31949|S10AB_HUMAN	31.9	69	6	6	Carbamidomethylation; Deamidation (NQ)	P31949	S10AB_HUMAN		150000000	209000000	191000000	291000000	236000000	219000000	520000000	818000000	549000000	0.64:0.88:0.81:1.23:1.00:0.93:2.20:3.47:2.33	219000000	253000000	654000000	0.87:1.00:2.59	11740	Protein S100-A11 OS=Homo sapiens GN=S100A11 PE=1 SV=2	137.201	17.1526	0.017426	-999	-999	-1.33885	P31949	S10AB_HUMAN	Protein S100-A11 OS=Homo sapiens GN=S100A11 PE=1 SV=2	219000000	253000000	654000000	0	0	0	0	0	0	1
297	127	P38919|IF4A3_HUMAN	139.38	54	17	16	Carbamidomethylation; Deamidation (NQ)	P38919	IF4A3_HUMAN		143000000	264000000	247000000	531000000	642000000	733000000	601000000	493000000	584000000	0.22:0.41:0.38:0.83:1.00:1.14:0.94:0.77:0.91	297000000	686000000	652000000	0.43:1.00:0.95	46871	Eukaryotic initiation factor 4A-III OS=Homo sapiens GN=EIF4A3 PE=1 SV=4	6.7498	4.35135	0.322212	-999	-999	-999	P38919	IF4A3_HUMAN	Eukaryotic initiation factor 4A-III OS=Homo sapiens GN=EIF4A3 PE=1 SV=4	297000000	686000000	652000000	0	0	0	0	0	0	1
415	893	Q02818|NUCB1_HUMAN	200	39	12	12	Deamidation (NQ)	Q02818	NUCB1_HUMAN		33400000	151000000	120000000	370000000	617000000	662000000	491000000	621000000	773000000	0.05:0.25:0.19:0.60:1.00:1.07:0.80:1.01:1.25	132000000	566000000	651000000	0.23:1.00:1.15	53879	Nucleobindin-1 OS=Homo sapiens GN=NUCB1 PE=1 SV=4	17.3615	7.0114	0.554109	-999	-999	-999	Q02818	NUCB1_HUMAN	Nucleobindin-1 OS=Homo sapiens GN=NUCB1 PE=1 SV=4	132000000	566000000	651000000	0	0	0	0	0	0	1
711	711	O00264|PGRC1_HUMAN	200	57	10	10	Carbamidomethylation; Deamidation (NQ)	O00264	PGRC1_HUMAN		99800000	103000000	105000000	382000000	262000000	273000000	608000000	452000000	424000000	0.38:0.39:0.40:1.46:1.00:1.04:2.32:1.73:1.62	159000000	438000000	647000000	0.36:1.00:1.48	21671	Membrane-associated progesterone receptor component 1 OS=Homo sapiens GN=PGRMC1 PE=1 SV=3	10.5812	4.13343	0.0516786	-999	-999	-999	O00264	PGRC1_HUMAN	Membrane-associated progesterone receptor component 1 OS=Homo sapiens GN=PGRMC1 PE=1 SV=3	159000000	438000000	647000000	0	0	0	0	0	0	1
434	260	P12429|ANXA3_HUMAN	78.95	63	16	16	Carbamidomethylation	P12429	ANXA3_HUMAN		115000000	210000000	218000000	312000000	183000000	177000000	772000000	536000000	631000000	0.63:1.15:1.19:1.71:1.00:0.96:4.22:2.93:3.45	201000000	347000000	646000000	0.58:1.00:1.86	36375	Annexin A3 OS=Homo sapiens GN=ANXA3 PE=1 SV=3	830.807	6.2937	0.00659166	-999	-999	-1.52878	P12429	ANXA3_HUMAN	Annexin A3 OS=Homo sapiens GN=ANXA3 PE=1 SV=3	201000000	347000000	646000000	0	0	0	0	0	0	1
17	71	Q9NZM1|MYOF_HUMAN	200	49	70	68	Carbamidomethylation; Deamidation (NQ)	Q9NZM1	MYOF_HUMAN		48800000	108000000	105000000	390000000	531000000	529000000	620000000	641000000	610000000	0.09:0.20:0.20:0.73:1.00:1.00:1.17:1.21:1.15	102000000	501000000	642000000	0.20:1.00:1.28	234706	Myoferlin OS=Homo sapiens GN=MYOF PE=1 SV=1	2.47546	0.0256757	0.041931	-999	2.83727	-0.367757	Q9NZM1	MYOF_HUMAN	Myoferlin OS=Homo sapiens GN=MYOF PE=1 SV=1	102000000	501000000	642000000	0	0	0	0	0	0	1
393	520	Q9H2U2|IPYR2_HUMAN	200	60	15	15	Carbamidomethylation; Deamidation (NQ)	Q9H2U2	IPYR2_HUMAN		66100000	49500000	111000000	563000000	432000000	501000000	532000000	605000000	572000000	0.15:0.11:0.26:1.30:1.00:1.16:1.23:1.40:1.33	134000000	499000000	641000000	0.27:1.00:1.28	37920	Inorganic pyrophosphatase 2 mitochondrial OS=Homo sapiens GN=PPA2 PE=1 SV=2	0.953041	0.10483	0.176587	2.72289	2.91493	-999	Q9H2U2	IPYR2_HUMAN	Inorganic pyrophosphatase 2 mitochondrial OS=Homo sapiens GN=PPA2 PE=1 SV=2	134000000	499000000	641000000	0	0	0	0	0	0	1
822	500	P08574|CY1_HUMAN	119.85	47	10	10	Carbamidomethylation; Deamidation (NQ); Oxidation (M)	P08574	CY1_HUMAN		135000000	282000000	272000000	507000000	537000000	473000000	569000000	660000000	622000000	0.25:0.52:0.51:0.94:1.00:0.88:1.06:1.23:1.16	233000000	518000000	639000000	0.45:1.00:1.23	35422	Cytochrome c1 heme protein mitochondrial OS=Homo sapiens GN=CYC1 PE=1 SV=3	9.73391	3.53804	0.0259254	-999	-999	-0.287084	P08574	CY1_HUMAN	Cytochrome c1 heme protein mitochondrial OS=Homo sapiens GN=CYC1 PE=1 SV=3	233000000	518000000	639000000	0	0	0	0	0	0	1
82	1050	Q9UM54|MYO6_HUMAN	200	27	26	26	Carbamidomethylation; Deamidation (NQ)	Q9UM54	MYO6_HUMAN		8810000	10700000	0	280000000	505000000	457000000	560000000	631000000	705000000	0.02:0.02:0:0.56:1.00:0.91:1.11:1.25:1.40	19500000	428000000	638000000	0.05:1.00:1.49	149691	Unconventional myosin-VI OS=Homo sapiens GN=MYO6 PE=1 SV=4	6.95373	0.205338	0.0531002	-999	6.6026	-999	Q9UM54	MYO6_HUMAN	Unconventional myosin-VI OS=Homo sapiens GN=MYO6 PE=1 SV=4	19500000	428000000	638000000	0	0	0	0	0	0	1
640	498	P02649|APOE_HUMAN	200	51	15	15	Carbamidomethylation; Deamidation (NQ)	P02649	APOE_HUMAN		54200000	84600000	74600000	210000000	270000000	283000000	473000000	577000000	642000000	0.20:0.31:0.28:0.78:1.00:1.05:1.75:2.14:2.38	71100000	268000000	637000000	0.27:1.00:2.38	36154	Apolipoprotein E OS=Homo sapiens GN=APOE PE=1 SV=1	2.83209	1.0333	0.00461366	-999	2.9871	-1.14897	P02649	APOE_HUMAN	Apolipoprotein E OS=Homo sapiens GN=APOE PE=1 SV=1	71100000	268000000	637000000	0	0	0	0	0	0	1
1499	894	P15880|RS2_HUMAN	26.66	23	6	6	Carbamidomethylation	P15880	RS2_HUMAN		69900000	130000000	113000000	180000000	364000000	355000000	428000000	604000000	654000000	0.19:0.36:0.31:0.49:1.00:0.97:1.18:1.66:1.80	104000000	310000000	635000000	0.34:1.00:2.05	31324	40S ribosomal protein S2 OS=Homo sapiens GN=RPS2 PE=1 SV=2	61.3364	5.1282	0.0449117	-999	-999	-0.907211	P15880	RS2_HUMAN	40S ribosomal protein S2 OS=Homo sapiens GN=RPS2 PE=1 SV=2	104000000	310000000	635000000	0	0	0	0	0	0	1
482	211	P02042|HBD_HUMAN	71.54	95	15	8	Carbamidomethylation; Oxidation (M); Deamidation (NQ)	P02042	HBD_HUMAN		1040000000	1270000000	1010000000	534000000	554000000	486000000	567000000	575000000	596000000	1.89:2.29:1.82:0.96:1.00:0.88:1.02:1.04:1.08	1110000000	525000000	633000000	2.11:1.00:1.21	16055	Hemoglobin subunit delta OS=Homo sapiens GN=HBD PE=1 SV=2	4.05533	5.35756	0.0674638	-999	-999	-999	P02042	HBD_HUMAN	Hemoglobin subunit delta OS=Homo sapiens GN=HBD PE=1 SV=2	1110000000	525000000	633000000	0	0	0	0	0	0	1
254	486	P48735|IDHP_HUMAN	200	46	15	14	Carbamidomethylation; Deamidation (NQ); Oxidation (M)	P48735	IDHP_HUMAN		141000000	108000000	94300000	483000000	347000000	318000000	726000000	624000000	542000000	0.41:0.31:0.27:1.39:1.00:0.92:2.10:1.80:1.56	116000000	383000000	633000000	0.30:1.00:1.65	50909	Isocitrate dehydrogenase [NADP] mitochondrial OS=Homo sapiens GN=IDH2 PE=1 SV=2	12.2205	1.24586	0.0280733	-999	2.46237	-0.720789	P48735	IDHP_HUMAN	Isocitrate dehydrogenase [NADP] mitochondrial OS=Homo sapiens GN=IDH2 PE=1 SV=2	116000000	383000000	633000000	0	0	0	0	0	0	1
784	641	P30040|ERP29_HUMAN	39.87	53	9	9	Carbamidomethylation; Deamidation (NQ)	P30040	ERP29_HUMAN		28200000	117000000	66600000	356000000	204000000	226000000	445000000	343000000	319000000	0.14:0.57:0.33:1.74:1.00:1.10:2.18:1.68:1.56	92300000	470000000	626000000	0.20:1.00:1.33	28993	Endoplasmic reticulum resident protein 29 OS=Homo sapiens GN=ERP29 PE=1 SV=4	41.3953	5.22017	0.155138	-999	-999	-999	P30040	ERP29_HUMAN	Endoplasmic reticulum resident protein 29 OS=Homo sapiens GN=ERP29 PE=1 SV=4	92300000	470000000	626000000	0	0	0	0	0	0	1
590	732	P21964|COMT_HUMAN	200	68	13	13	Carbamidomethylation; Deamidation (NQ)	P21964	COMT_HUMAN		68400000	80200000	62700000	366000000	359000000	332000000	524000000	589000000	583000000	0.19:0.22:0.17:1.02:1.00:0.93:1.46:1.64:1.62	104000000	392000000	624000000	0.26:1.00:1.59	30037	Catechol O-methyltransferase OS=Homo sapiens GN=COMT PE=1 SV=2	0.0292858	0.0357642	0.000779705	2.32261	3.00477	-0.682161	P21964	COMT_HUMAN	Catechol O-methyltransferase OS=Homo sapiens GN=COMT PE=1 SV=2	104000000	392000000	624000000	0	0	0	0	0	0	1
828	866	Q16836|HCDH_HUMAN	139.72	70	12	12	Carbamidomethylation; Deamidation (NQ)	Q16836	HCDH_HUMAN		123000000	216000000	188000000	295000000	478000000	497000000	339000000	618000000	580000000	0.26:0.45:0.39:0.62:1.00:1.04:0.71:1.29:1.21	214000000	522000000	622000000	0.41:1.00:1.19	34294	Hydroxyacyl-coenzyme A dehydrogenase mitochondrial OS=Homo sapiens GN=HADH PE=1 SV=3	41.8432	36.9567	0.458243	-999	-999	-999	Q16836	HCDH_HUMAN	Hydroxyacyl-coenzyme A dehydrogenase mitochondrial OS=Homo sapiens GN=HADH PE=1 SV=3	214000000	522000000	622000000	0	0	0	0	0	0	1
389	296	P21810|PGS1_HUMAN	153.53	46	15	15	Carbamidomethylation; Deamidation (NQ)	P21810	PGS1_HUMAN		134000000	254000000	213000000	498000000	616000000	617000000	637000000	601000000	619000000	0.22:0.41:0.35:0.81:1.00:1.00:1.03:0.98:1.00	214000000	577000000	619000000	0.37:1.00:1.07	41654	Biglycan OS=Homo sapiens GN=BGN PE=1 SV=2	3.57465	0.585777	0.361934	-999	1.62754	-999	P21810	PGS1_HUMAN	Biglycan OS=Homo sapiens GN=BGN PE=1 SV=2	214000000	577000000	619000000	0	0	0	0	0	0	1
1506	26765	Q9UL46|PSME2_HUMAN	200	38	6	6		Q9UL46	PSME2_HUMAN		14500000	42700000	37900000	181000000	298000000	323000000	513000000	658000000	537000000	0.05:0.14:0.13:0.61:1.00:1.08:1.72:2.21:1.80	54800000	275000000	619000000	0.20:1.00:2.25	27402	Proteasome activator complex subunit 2 OS=Homo sapiens GN=PSME2 PE=1 SV=4	10.7086	0.518949	0.00853507	-999	4.16672	-1.09063	Q9UL46	PSME2_HUMAN	Proteasome activator complex subunit 2 OS=Homo sapiens GN=PSME2 PE=1 SV=4	54800000	275000000	619000000	0	0	0	0	0	0	1
581	385	Q9NX63|MIC19_HUMAN	200	45	11	11	Carbamidomethylation	Q9NX63	MIC19_HUMAN		151000000	315000000	344000000	561000000	1150000000	1240000000	304000000	598000000	832000000	0.13:0.27:0.30:0.49:1.00:1.07:0.26:0.52:0.72	321000000	1070000000	618000000	0.30:1.00:0.58	26152	MICOS complex subunit MIC19 OS=Homo sapiens GN=CHCHD3 PE=1 SV=1	55.7334	232.332	0.196522	-999	-999	-999	Q9NX63	MIC19_HUMAN	MICOS complex subunit MIC19 OS=Homo sapiens GN=CHCHD3 PE=1 SV=1	321000000	1070000000	618000000	0	0	0	0	0	0	1
258	279	P08727|K1C19_HUMAN	200	60	21	16		P08727	K1C19_HUMAN		74500000	95700000	128000000	562000000	744000000	930000000	605000000	567000000	640000000	0.10:0.13:0.17:0.75:1.00:1.25:0.81:0.76:0.86	114000000	757000000	614000000	0.15:1.00:0.81	44106	Keratin type I cytoskeletal 19 OS=Homo sapiens GN=KRT19 PE=1 SV=4	6.67414	0.074327	0.261918	-999	2.60323	-999	P08727	K1C19_HUMAN	Keratin type I cytoskeletal 19 OS=Homo sapiens GN=KRT19 PE=1 SV=4	114000000	757000000	614000000	0	0	0	0	0	0	1
579	1307	P07225|PROS_HUMAN	200	31	15	15	Carbamidomethylation; Deamidation (NQ)	P07225	PROS_HUMAN		20500000	35600000	22700000	242000000	288000000	365000000	508000000	580000000	732000000	0.07:0.12:0.08:0.84:1.00:1.27:1.76:2.01:2.54	33300000	317000000	612000000	0.11:1.00:1.93	75123	Vitamin K-dependent protein S OS=Homo sapiens GN=PROS1 PE=1 SV=1	2.9089	1.619	0.0148135	-999	4.5296	-1.02398	P07225	PROS_HUMAN	Vitamin K-dependent protein S OS=Homo sapiens GN=PROS1 PE=1 SV=1	33300000	317000000	612000000	0	0	0	0	0	0	1
796	856	Q14165|MLEC_HUMAN	200	39	11	11	Deamidation (NQ); Carbamidomethylation	Q14165	MLEC_HUMAN		114000000	144000000	138000000	530000000	860000000	989000000	559000000	484000000	774000000	0.13:0.17:0.16:0.62:1.00:1.15:0.65:0.56:0.90	158000000	807000000	610000000	0.20:1.00:0.76	32234	Malectin OS=Homo sapiens GN=MLEC PE=1 SV=1	14.7359	9.74964	0.311789	-999	-999	-999	Q14165	MLEC_HUMAN	Malectin OS=Homo sapiens GN=MLEC PE=1 SV=1	158000000	807000000	610000000	0	0	0	0	0	0	1
206	144	O75083|WDR1_HUMAN	200	61	22	22	Carbamidomethylation; Deamidation (NQ)	O75083	WDR1_HUMAN		44500000	72100000	65700000	397000000	266000000	270000000	826000000	505000000	492000000	0.17:0.27:0.25:1.49:1.00:1.01:3.10:1.90:1.85	75500000	311000000	608000000	0.24:1.00:1.95	66194	WD repeat-containing protein 1 OS=Homo sapiens GN=WDR1 PE=1 SV=4	8.07117	13.0746	0.064867	-999	-999	-999	O75083	WDR1_HUMAN	WD repeat-containing protein 1 OS=Homo sapiens GN=WDR1 PE=1 SV=4	75500000	311000000	608000000	0	0	0	0	0	0	1
139	76	Q03252|LMNB2_HUMAN	42.31	48	31	28	Carbamidomethylation; Deamidation (NQ)	Q03252	LMNB2_HUMAN		693000000	992000000	1000000000	1050000000	1560000000	1530000000	487000000	443000000	610000000	0.44:0.63:0.64:0.67:1.00:0.98:0.31:0.28:0.39	896000000	1380000000	603000000	0.65:1.00:0.44	69948	Lamin-B2 OS=Homo sapiens GN=LMNB2 PE=1 SV=4	115.373	47.9582	0.00738181	-999	-999	1.4267	Q03252	LMNB2_HUMAN	Lamin-B2 OS=Homo sapiens GN=LMNB2 PE=1 SV=4	896000000	1380000000	603000000	0	0	0	0	0	0	1
2446	18505	P09669|COX6C_HUMAN	148.75	27	3	3		P09669	COX6C_HUMAN		92600000	160000000	135000000	344000000	454000000	379000000	626000000	583000000	596000000	0.20:0.35:0.30:0.76:1.00:0.84:1.38:1.29:1.31	139000000	392000000	601000000	0.36:1.00:1.53	8781	Cytochrome c oxidase subunit 6C OS=Homo sapiens GN=COX6C PE=1 SV=2	3.94134	0.0620021	0.00386884	-999	2.21936	-0.616885	P09669	COX6C_HUMAN	Cytochrome c oxidase subunit 6C OS=Homo sapiens GN=COX6C PE=1 SV=2	139000000	392000000	601000000	0	0	0	0	0	0	1
13	21	O15230|LAMA5_HUMAN	119.92	36	84	84	Carbamidomethylation; Deamidation (NQ)	O15230	LAMA5_HUMAN		306000000	444000000	420000000	751000000	1190000000	1200000000	504000000	554000000	707000000	0.26:0.37:0.35:0.63:1.00:1.00:0.42:0.46:0.59	392000000	1050000000	600000000	0.37:1.00:0.57	399740	Laminin subunit alpha-5 OS=Homo sapiens GN=LAMA5 PE=1 SV=8	22.5623	97.439	0.0457275	-999	-999	0.831556	O15230	LAMA5_HUMAN	Laminin subunit alpha-5 OS=Homo sapiens GN=LAMA5 PE=1 SV=8	392000000	1050000000	600000000	0	0	0	0	0	0	1
1041	1029	P14927|QCR7_HUMAN	200	56	7	7	Deamidation (NQ)	P14927	QCR7_HUMAN		126000000	140000000	195000000	684000000	576000000	591000000	668000000	462000000	537000000	0.22:0.24:0.34:1.19:1.00:1.02:1.16:0.80:0.93	183000000	617000000	600000000	0.30:1.00:0.97	13530	Cytochrome b-c1 complex subunit 7 OS=Homo sapiens GN=UQCRB PE=1 SV=2	0.540516	5.62028	0.424442	2.00547	-999	-999	P14927	QCR7_HUMAN	Cytochrome b-c1 complex subunit 7 OS=Homo sapiens GN=UQCRB PE=1 SV=2	183000000	617000000	600000000	0	0	0	0	0	0	1
613	586	P27105|STOM_HUMAN	149.55	49	11	11	Deamidation (NQ)	P27105	STOM_HUMAN		170000000	192000000	203000000	582000000	456000000	464000000	619000000	488000000	690000000	0.37:0.42:0.45:1.28:1.00:1.02:1.36:1.07:1.51	188000000	500000000	599000000	0.38:1.00:1.20	31731	Erythrocyte band 7 integral membrane protein OS=Homo sapiens GN=STOM PE=1 SV=3	2.99626	4.1275	0.242841	-999	-999	-999	P27105	STOM_HUMAN	Erythrocyte band 7 integral membrane protein OS=Homo sapiens GN=STOM PE=1 SV=3	188000000	500000000	599000000	0	0	0	0	0	0	1
123	123	P28331|NDUS1_HUMAN	200	66	33	33	Carbamidomethylation; Deamidation (NQ)	P28331	NDUS1_HUMAN		42400000	192000000	78800000	431000000	615000000	557000000	467000000	683000000	621000000	0.07:0.31:0.13:0.70:1.00:0.91:0.76:1.11:1.01	167000000	542000000	598000000	0.31:1.00:1.10	79468	NADH-ubiquinone oxidoreductase 75 kDa subunit mitochondrial OS=Homo sapiens GN=NDUFS1 PE=1 SV=3	6.36937	5.99126	0.541929	-999	-999	-999	P28331	NDUS1_HUMAN	NADH-ubiquinone oxidoreductase 75 kDa subunit mitochondrial OS=Homo sapiens GN=NDUFS1 PE=1 SV=3	167000000	542000000	598000000	0	0	0	0	0	0	1
1108	1379	Q8TCJ2|STT3B_HUMAN	200	12	8	7	Deamidation (NQ)	Q8TCJ2	STT3B_HUMAN		40200000	69900000	65100000	323000000	460000000	515000000	564000000	292000000	642000000	0.09:0.15:0.14:0.70:1.00:1.12:1.23:0.63:1.39	66000000	450000000	597000000	0.15:1.00:1.33	93674	Dolichyl-diphosphooligosaccharide--protein glycosyltransferase subunit STT3B OS=Homo sapiens GN=STT3B PE=1 SV=1	5.09624	24.9394	0.609466	-999	-999	-999	Q8TCJ2	STT3B_HUMAN	Dolichyl-diphosphooligosaccharide--protein glycosyltransferase subunit STT3B OS=Homo sapiens GN=STT3B PE=1 SV=1	66000000	450000000	597000000	0	0	0	0	0	0	1
477	8679	O00299|CLIC1_HUMAN	200	73	15	14	Carbamidomethylation; Deamidation (NQ)	O00299	CLIC1_HUMAN		44500000	55900000	65000000	157000000	219000000	242000000	325000000	514000000	849000000	0.20:0.25:0.30:0.72:1.00:1.10:1.48:2.35:3.87	55100000	214000000	597000000	0.26:1.00:2.79	26923	Chloride intracellular channel protein 1 OS=Homo sapiens GN=CLIC1 PE=1 SV=4	7.68887	51.4716	0.0832458	-999	-999	-999	O00299	CLIC1_HUMAN	Chloride intracellular channel protein 1 OS=Homo sapiens GN=CLIC1 PE=1 SV=4	55100000	214000000	597000000	0	0	0	0	0	0	1
647	396	O94905|ERLN2_HUMAN	200	52	14	12	Carbamidomethylation	O94905	ERLN2_HUMAN		146000000	198000000	175000000	369000000	808000000	869000000	410000000	584000000	743000000	0.18:0.24:0.22:0.46:1.00:1.08:0.51:0.72:0.92	175000000	709000000	596000000	0.25:1.00:0.84	37840	Erlin-2 OS=Homo sapiens GN=ERLIN2 PE=1 SV=1	56.18	24.332	0.60648	-999	-999	-999	O94905	ERLN2_HUMAN	Erlin-2 OS=Homo sapiens GN=ERLIN2 PE=1 SV=1	175000000	709000000	596000000	0	0	0	0	0	0	1
533	705	P20073|ANXA7_HUMAN	156.54	28	9	9	Carbamidomethylation; Deamidation (NQ)	P20073	ANXA7_HUMAN		212000000	175000000	181000000	622000000	499000000	495000000	752000000	565000000	462000000	0.42:0.35:0.36:1.24:1.00:0.99:1.51:1.13:0.93	190000000	546000000	595000000	0.35:1.00:1.09	52739	Annexin A7 OS=Homo sapiens GN=ANXA7 PE=1 SV=3	2.21217	16.0042	0.596341	-999	-999	-999	P20073	ANXA7_HUMAN	Annexin A7 OS=Homo sapiens GN=ANXA7 PE=1 SV=3	190000000	546000000	595000000	0	0	0	0	0	0	1
1172	8664	P27695|APEX1_HUMAN	200	44	11	11	Carbamidomethylation	P27695	APEX1_HUMAN		52700000	180000000	170000000	162000000	316000000	344000000	446000000	602000000	722000000	0.17:0.57:0.54:0.51:1.00:1.09:1.41:1.91:2.28	160000000	329000000	594000000	0.49:1.00:1.80	35555	DNA-(apurinic or apyrimidinic site) lyase OS=Homo sapiens GN=APEX1 PE=1 SV=2	201.008	12.3056	0.0320476	-999	-999	-1.10654	P27695	APEX1_HUMAN	DNA-(apurinic or apyrimidinic site) lyase OS=Homo sapiens GN=APEX1 PE=1 SV=2	160000000	329000000	594000000	0	0	0	0	0	0	1
197	368	P51648|AL3A2_HUMAN	200	67	18	17	Carbamidomethylation; Deamidation (NQ)	P51648	AL3A2_HUMAN		146000000	80700000	82600000	519000000	319000000	326000000	622000000	561000000	524000000	0.46:0.25:0.26:1.63:1.00:1.02:1.95:1.76:1.65	103000000	388000000	593000000	0.27:1.00:1.53	54848	Fatty aldehyde dehydrogenase OS=Homo sapiens GN=ALDH3A2 PE=1 SV=1	25.1265	0.346651	0.0645368	-999	2.46438	-999	P51648	AL3A2_HUMAN	Fatty aldehyde dehydrogenase OS=Homo sapiens GN=ALDH3A2 PE=1 SV=1	103000000	388000000	593000000	0	0	0	0	0	0	1
787	496	P00740|FA9_HUMAN	71.59	37	11	11	Carbamidomethylation; Deamidation (NQ)	P00740	FA9_HUMAN		154000000	344000000	281000000	274000000	572000000	484000000	421000000	605000000	619000000	0.27:0.60:0.49:0.48:1.00:0.85:0.74:1.06:1.08	361000000	458000000	591000000	0.79:1.00:1.29	51778	Coagulation factor IX OS=Homo sapiens GN=F9 PE=1 SV=2	267.13	47.1842	0.389993	-999	-999	-999	P00740	FA9_HUMAN	Coagulation factor IX OS=Homo sapiens GN=F9 PE=1 SV=2	361000000	458000000	591000000	0	0	0	0	0	0	1
422	157	P62873|GBB1_HUMAN	62.59	61	13	8	Carbamidomethylation; Deamidation (NQ)	P62873	GBB1_HUMAN		336000000	372000000	322000000	756000000	627000000	680000000	469000000	596000000	701000000	0.54:0.59:0.51:1.21:1.00:1.08:0.75:0.95:1.12	439000000	899000000	589000000	0.49:1.00:0.65	37377	Guanine nucleotide-binding protein G(I)/G(S)/G(T) subunit beta-1 OS=Homo sapiens GN=GNB1 PE=1 SV=3	1.7861	40.5529	0.26694	1.0021	-999	-999	P62873	GBB1_HUMAN	Guanine nucleotide-binding protein G(I)/G(S)/G(T) subunit beta-1 OS=Homo sapiens GN=GNB1 PE=1 SV=3	439000000	899000000	589000000	0	0	0	0	0	0	1
539	268	P05141|ADT2_HUMAN	200	43	15	7	Carbamidomethylation; Deamidation (NQ)	P05141	ADT2_HUMAN		86000000	110000000	99100000	574000000	433000000	443000000	724000000	539000000	498000000	0.20:0.25:0.23:1.33:1.00:1.02:1.67:1.24:1.15	106000000	485000000	587000000	0.22:1.00:1.21	32852	ADP/ATP translocase 2 OS=Homo sapiens GN=SLC25A5 PE=1 SV=7	1.92778	3.81691	0.279972	2.29678	-999	-999	P05141	ADT2_HUMAN	ADP/ATP translocase 2 OS=Homo sapiens GN=SLC25A5 PE=1 SV=7	106000000	485000000	587000000	0	0	0	0	0	0	1
108	85	Q9Y4L1|HYOU1_HUMAN	126.05	42	31	31	Carbamidomethylation; Deamidation (NQ)	Q9Y4L1	HYOU1_HUMAN		85800000	289000000	262000000	291000000	574000000	558000000	431000000	626000000	701000000	0.15:0.50:0.46:0.51:1.00:0.97:0.75:1.09:1.22	222000000	475000000	586000000	0.47:1.00:1.24	111335	Hypoxia up-regulated protein 1 OS=Homo sapiens GN=HYOU1 PE=1 SV=1	136.965	38.0856	0.412037	-999	-999	-999	Q9Y4L1	HYOU1_HUMAN	Hypoxia up-regulated protein 1 OS=Homo sapiens GN=HYOU1 PE=1 SV=1	222000000	475000000	586000000	0	0	0	0	0	0	1
1094	377	Q8TC12|RDH11_HUMAN	200	43	11	11	Carbamidomethylation; Deamidation (NQ)	Q8TC12	RDH11_HUMAN		118000000	220000000	185000000	359000000	496000000	499000000	583000000	581000000	590000000	0.24:0.44:0.37:0.72:1.00:1.00:1.18:1.17:1.19	174000000	475000000	585000000	0.37:1.00:1.23	35386	Retinol dehydrogenase 11 OS=Homo sapiens GN=RDH11 PE=1 SV=2	12.693	0.289104	0.0448978	-999	1.74577	-0.373421	Q8TC12	RDH11_HUMAN	Retinol dehydrogenase 11 OS=Homo sapiens GN=RDH11 PE=1 SV=2	174000000	475000000	585000000	0	0	0	0	0	0	1
92	252	Q9BSJ8|ESYT1_HUMAN	200	48	31	31	Carbamidomethylation; Oxidation (M); Deamidation (NQ)	Q9BSJ8	ESYT1_HUMAN		99600000	123000000	126000000	406000000	424000000	394000000	580000000	521000000	573000000	0.23:0.29:0.30:0.96:1.00:0.93:1.37:1.23:1.35	156000000	412000000	584000000	0.38:1.00:1.42	122856	Extended synaptotagmin-1 OS=Homo sapiens GN=ESYT1 PE=1 SV=1	0.030129	0.0466427	0.00187333	1.81196	2.26365	-0.451696	Q9BSJ8	ESYT1_HUMAN	Extended synaptotagmin-1 OS=Homo sapiens GN=ESYT1 PE=1 SV=1	156000000	412000000	584000000	0	0	0	0	0	0	1
516	1042	Q9Y394|DHRS7_HUMAN	200	53	12	12	Carbamidomethylation; Deamidation (NQ)	Q9Y394	DHRS7_HUMAN		209000000	172000000	171000000	464000000	344000000	385000000	716000000	513000000	524000000	0.61:0.50:0.50:1.35:1.00:1.12:2.08:1.49:1.52	188000000	398000000	584000000	0.47:1.00:1.47	38299	Dehydrogenase/reductase SDR family member 7 OS=Homo sapiens GN=DHRS7 PE=1 SV=1	8.0362	6.87545	0.0669123	-999	-999	-999	Q9Y394	DHRS7_HUMAN	Dehydrogenase/reductase SDR family member 7 OS=Homo sapiens GN=DHRS7 PE=1 SV=1	188000000	398000000	584000000	0	0	0	0	0	0	1
8	203	Q15149|PLEC_HUMAN	118.07	30	93	90	Carbamidomethylation; Deamidation (NQ)	Q15149	PLEC_HUMAN		13900000	20200000	28600000	180000000	260000000	245000000	975000000	375000000	356000000	0.05:0.08:0.11:0.69:1.00:0.94:3.75:1.44:1.37	24800000	271000000	584000000	0.09:1.00:2.16	531796	Plectin OS=Homo sapiens GN=PLEC PE=1 SV=3	1.97504	94.4376	0.171758	3.44957	-999	-999	Q15149	PLEC_HUMAN	Plectin OS=Homo sapiens GN=PLEC PE=1 SV=3	24800000	271000000	584000000	0	0	0	0	0	0	1
1467	524	P61313|RL15_HUMAN	200	32	6	6		P61313	RL15_HUMAN		88600000	117000000	146000000	387000000	747000000	796000000	323000000	194000000	529000000	0.12:0.16:0.20:0.52:1.00:1.07:0.43:0.26:0.71	173000000	656000000	581000000	0.26:1.00:0.89	24146	60S ribosomal protein L15 OS=Homo sapiens GN=RPL15 PE=1 SV=2	26.932	137.922	0.142476	-999	-999	-999	P61313	RL15_HUMAN	60S ribosomal protein L15 OS=Homo sapiens GN=RPL15 PE=1 SV=2	173000000	656000000	581000000	0	0	0	0	0	0	1
214	323	P13489|RINI_HUMAN	200	74	20	20	Carbamidomethylation; Deamidation (NQ)	P13489	RINI_HUMAN		94300000	118000000	111000000	234000000	239000000	244000000	593000000	565000000	557000000	0.39:0.49:0.47:0.98:1.00:1.02:2.48:2.37:2.33	108000000	243000000	580000000	0.44:1.00:2.39	49974	Ribonuclease inhibitor OS=Homo sapiens GN=RNH1 PE=1 SV=2	0.114564	0.00635485	7.8964e-06	1.1491	2.40726	-1.25816	P13489	RINI_HUMAN	Ribonuclease inhibitor OS=Homo sapiens GN=RNH1 PE=1 SV=2	108000000	243000000	580000000	0	0	0	0	0	0	1
219	347	P19338|NUCL_HUMAN	102.53	31	21	21	Deamidation (NQ)	P19338	NUCL_HUMAN		147000000	248000000	232000000	491000000	518000000	546000000	725000000	353000000	411000000	0.28:0.48:0.45:0.95:1.00:1.06:1.40:0.68:0.79	216000000	518000000	578000000	0.42:1.00:1.11	76615	Nucleolin OS=Homo sapiens GN=NCL PE=1 SV=3	1.59397	129.099	0.859576	1.31038	-999	-999	P19338	NUCL_HUMAN	Nucleolin OS=Homo sapiens GN=NCL PE=1 SV=3	216000000	518000000	578000000	0	0	0	0	0	0	1
146	408	P06756|ITAV_HUMAN	200	32	19	19	Deamidation (NQ); Carbamidomethylation	P06756	ITAV_HUMAN		41600000	40000000	19800000	112000000	357000000	287000000	351000000	502000000	313000000	0.12:0.11:0.06:0.31:1.00:0.81:0.99:1.41:0.88	36200000	311000000	578000000	0.12:1.00:1.86	116038	Integrin alpha-V OS=Homo sapiens GN=ITGAV PE=1 SV=2	70.6481	6.33076	0.215426	-999	-999	-999	P06756	ITAV_HUMAN	Integrin alpha-V OS=Homo sapiens GN=ITGAV PE=1 SV=2	36200000	311000000	578000000	0	0	0	0	0	0	1
483	280	P30481|1B44_HUMAN	200	58	18	3	Carbamidomethylation; Deamidation (NQ)	P30481	1B44_HUMAN		15800000	48600000	73800000	239000000	635000000	951000000	188000000	241000000	587000000	0.02:0.08:0.12:0.38:1.00:1.50:0.30:0.38:0.92	67500000	985000000	577000000	0.07:1.00:0.59	40481	HLA class I histocompatibility antigen B-44 alpha chain OS=Homo sapiens GN=HLA-B PE=1 SV=1	91.9056	141.157	0.325793	-999	-999	-999	P30481	1B44_HUMAN	HLA class I histocompatibility antigen B-44 alpha chain OS=Homo sapiens GN=HLA-B PE=1 SV=1	67500000	985000000	577000000	0	0	0	0	0	0	1
549	609	P06753|TPM3_HUMAN	200	37	13	6		P06753	TPM3_HUMAN		103000000	211000000	206000000	612000000	647000000	645000000	569000000	517000000	632000000	0.16:0.33:0.32:0.95:1.00:1.00:0.88:0.80:0.98	173000000	635000000	573000000	0.27:1.00:0.90	32950	Tropomyosin alpha-3 chain OS=Homo sapiens GN=TPM3 PE=1 SV=2	0.412243	2.04621	0.152361	1.87245	-999	-999	P06753	TPM3_HUMAN	Tropomyosin alpha-3 chain OS=Homo sapiens GN=TPM3 PE=1 SV=2	173000000	635000000	573000000	0	0	0	0	0	0	1
989	1546	P37837|TALDO_HUMAN	200	35	7	7	Carbamidomethylation	P37837	TALDO_HUMAN		58200000	74900000	34600000	109000000	152000000	145000000	525000000	611000000	577000000	0.38:0.49:0.23:0.71:1.00:0.95:3.45:4.02:3.80	76900000	135000000	571000000	0.57:1.00:4.23	37540	Transaldolase OS=Homo sapiens GN=TALDO1 PE=1 SV=2	19.0504	0.0842891	0.00010437	-999	3.35257	-2.07697	P37837	TALDO_HUMAN	Transaldolase OS=Homo sapiens GN=TALDO1 PE=1 SV=2	76900000	135000000	571000000	0	0	0	0	0	0	1
407	497	P11413|G6PD_HUMAN	117.01	39	13	13	Deamidation (NQ); Carbamidomethylation	P11413	G6PD_HUMAN		64800000	295000000	279000000	254000000	463000000	469000000	467000000	631000000	596000000	0.14:0.64:0.60:0.55:1.00:1.01:1.01:1.36:1.29	295000000	414000000	570000000	0.71:1.00:1.38	59257	Glucose-6-phosphate 1-dehydrogenase OS=Homo sapiens GN=G6PD PE=1 SV=4	259.941	29.5916	0.121912	-999	-999	-999	P11413	G6PD_HUMAN	Glucose-6-phosphate 1-dehydrogenase OS=Homo sapiens GN=G6PD PE=1 SV=4	295000000	414000000	570000000	0	0	0	0	0	0	1
691	514	P31942|HNRH3_HUMAN	45.57	49	11	10	Carbamidomethylation; Deamidation (NQ)	P31942	HNRH3_HUMAN		69500000	74400000	88300000	209000000	333000000	349000000	299000000	405000000	483000000	0.21:0.22:0.27:0.63:1.00:1.05:0.90:1.22:1.45	89400000	366000000	569000000	0.24:1.00:1.56	36926	Heterogeneous nuclear ribonucleoprotein H3 OS=Homo sapiens GN=HNRNPH3 PE=1 SV=2	13.7269	7.01049	0.227534	-999	-999	-999	P31942	HNRH3_HUMAN	Heterogeneous nuclear ribonucleoprotein H3 OS=Homo sapiens GN=HNRNPH3 PE=1 SV=2	89400000	366000000	569000000	0	0	0	0	0	0	1
373	463	Q13011|ECH1_HUMAN	200	59	14	14	Carbamidomethylation; Deamidation (NQ)	Q13011	ECH1_HUMAN		132000000	107000000	118000000	324000000	434000000	395000000	719000000	492000000	493000000	0.30:0.25:0.27:0.75:1.00:0.91:1.66:1.13:1.14	134000000	447000000	568000000	0.30:1.00:1.27	35816	Delta(3 5)-Delta(2 4)-dienoyl-CoA isomerase mitochondrial OS=Homo sapiens GN=ECH1 PE=1 SV=2	2.25509	7.08018	0.0888526	-999	-999	-999	Q13011	ECH1_HUMAN	Delta(3 5)-Delta(2 4)-dienoyl-CoA isomerase mitochondrial OS=Homo sapiens GN=ECH1 PE=1 SV=2	134000000	447000000	568000000	0	0	0	0	0	0	1
709	791	O15143|ARC1B_HUMAN	200	38	9	8	Carbamidomethylation; Deamidation (NQ)	O15143	ARC1B_HUMAN		33300000	107000000	94800000	347000000	538000000	531000000	515000000	558000000	602000000	0.06:0.20:0.18:0.65:1.00:0.99:0.96:1.04:1.12	84000000	483000000	567000000	0.17:1.00:1.17	40950	Actin-related protein 2/3 complex subunit 1B OS=Homo sapiens GN=ARPC1B PE=1 SV=3	7.1068	0.251552	0.269375	-999	2.83281	-999	O15143	ARC1B_HUMAN	Actin-related protein 2/3 complex subunit 1B OS=Homo sapiens GN=ARPC1B PE=1 SV=3	84000000	483000000	567000000	0	0	0	0	0	0	1
1759	2100	P30049|ATPD_HUMAN	44.2	53	3	3		P30049	ATPD_HUMAN		180000000	389000000	345000000	345000000	453000000	404000000	594000000	554000000	470000000	0.40:0.86:0.76:0.76:1.00:0.89:1.31:1.22:1.04	307000000	417000000	565000000	0.74:1.00:1.36	17490	ATP synthase subunit delta mitochondrial OS=Homo sapiens GN=ATP5D PE=1 SV=2	428.736	57.1824	0.0447782	-999	-999	-0.428775	P30049	ATPD_HUMAN	ATP synthase subunit delta mitochondrial OS=Homo sapiens GN=ATP5D PE=1 SV=2	307000000	417000000	565000000	0	0	0	0	0	0	1
26	23	P04275|VWF_HUMAN	140.3	35	56	56	Carbamidomethylation; Deamidation (NQ); Oxidation (M)	P04275	VWF_HUMAN		40700000	325000000	286000000	492000000	704000000	712000000	448000000	620000000	602000000	0.06:0.46:0.41:0.70:1.00:1.01:0.64:0.88:0.85	297000000	645000000	564000000	0.46:1.00:0.87	309262	von Willebrand factor OS=Homo sapiens GN=VWF PE=1 SV=4	37.5364	54.3834	0.429624	-999	-999	-999	P04275	VWF_HUMAN	von Willebrand factor OS=Homo sapiens GN=VWF PE=1 SV=4	297000000	645000000	564000000	0	0	0	0	0	0	1
2421	9169	P18077|RL35A_HUMAN	110.59	16	4	4		P18077	RL35A_HUMAN		71400000	111000000	90400000	241000000	282000000	267000000	356000000	339000000	336000000	0.25:0.40:0.32:0.86:1.00:0.95:1.26:1.20:1.20	172000000	439000000	564000000	0.39:1.00:1.28	12538	60S ribosomal protein L35a OS=Homo sapiens GN=RPL35A PE=1 SV=2	0.834495	0.0720929	0.00400074	1.53401	1.91813	-0.38412	P18077	RL35A_HUMAN	60S ribosomal protein L35a OS=Homo sapiens GN=RPL35A PE=1 SV=2	172000000	439000000	564000000	0	0	0	0	0	0	1
555	554	Q13148|TADBP_HUMAN	94.62	50	13	12	Carbamidomethylation; Deamidation (NQ)	Q13148	TADBP_HUMAN		151000000	293000000	261000000	341000000	542000000	541000000	446000000	539000000	699000000	0.28:0.54:0.48:0.63:1.00:1.00:0.82:1.00:1.29	245000000	475000000	562000000	0.52:1.00:1.18	44740	TAR DNA-binding protein 43 OS=Homo sapiens GN=TARDBP PE=1 SV=1	68.2779	32.6741	0.433438	-999	-999	-999	Q13148	TADBP_HUMAN	TAR DNA-binding protein 43 OS=Homo sapiens GN=TARDBP PE=1 SV=1	245000000	475000000	562000000	0	0	0	0	0	0	1
2115	35913	Q96C19|EFHD2_HUMAN	132.86	11	2	2		Q96C19	EFHD2_HUMAN		4260000	8630000	10500000	95300000	173000000	215000000	295000000	658000000	725000000	0.02:0.05:0.06:0.55:1.00:1.24:1.70:3.80:4.18	7810000	161000000	562000000	0.05:1.00:3.49	26697	EF-hand domain-containing protein D2 OS=Homo sapiens GN=EFHD2 PE=1 SV=1	20.839	25.1888	0.0448475	-999	-999	-1.79575	Q96C19	EFHD2_HUMAN	EF-hand domain-containing protein D2 OS=Homo sapiens GN=EFHD2 PE=1 SV=1	7810000	161000000	562000000	0	0	0	0	0	0	1
1058	309	P08865|RSSA_HUMAN	200	45	10	10	Carbamidomethylation; Deamidation (NQ)	P08865	RSSA_HUMAN		131000000	84700000	79000000	395000000	251000000	328000000	657000000	535000000	490000000	0.52:0.34:0.31:1.57:1.00:1.30:2.61:2.13:1.95	114000000	325000000	561000000	0.35:1.00:1.73	32854	40S ribosomal protein SA OS=Homo sapiens GN=RPSA PE=1 SV=4	12.4584	1.59521	0.0220989	-999	2.51286	-0.788184	P08865	RSSA_HUMAN	40S ribosomal protein SA OS=Homo sapiens GN=RPSA PE=1 SV=4	114000000	325000000	561000000	0	0	0	0	0	0	1
289	8702	Q6DD88|ATLA3_HUMAN	200	53	15	15	Carbamidomethylation; Deamidation (NQ)	Q6DD88	ATLA3_HUMAN		116000000	151000000	160000000	557000000	513000000	562000000	478000000	546000000	598000000	0.23:0.30:0.31:1.09:1.00:1.10:0.93:1.07:1.17	157000000	574000000	560000000	0.27:1.00:0.98	60542	Atlastin-3 OS=Homo sapiens GN=ATL3 PE=1 SV=1	0.0701833	0.75181	0.934439	1.93433	1.92547	-999	Q6DD88	ATLA3_HUMAN	Atlastin-3 OS=Homo sapiens GN=ATL3 PE=1 SV=1	157000000	574000000	560000000	0	0	0	0	0	0	1
1028	1239	P27348|1433T_HUMAN	106.8	40	7	7	Carbamidomethylation; Deamidation (NQ)	P27348	1433T_HUMAN		35500000	81800000	65100000	148000000	39900000	37100000	438000000	530000000	655000000	0.89:2.05:1.63:3.71:1.00:0.93:10.98:13.29:16.42	74400000	159000000	559000000	0.47:1.00:3.53	27764	14-3-3 protein theta OS=Homo sapiens GN=YWHAQ PE=1 SV=1	1273.9	2.9872	0.00304555	-999	-999	-2.85067	P27348	1433T_HUMAN	14-3-3 protein theta OS=Homo sapiens GN=YWHAQ PE=1 SV=1	74400000	159000000	559000000	0	0	0	0	0	0	1
229	217	Q12906|ILF3_HUMAN	28.47	31	18	16	Deamidation (NQ); Carbamidomethylation	Q12906	ILF3_HUMAN		209000000	601000000	578000000	347000000	901000000	914000000	369000000	585000000	706000000	0.23:0.67:0.64:0.38:1.00:1.01:0.41:0.65:0.78	463000000	720000000	553000000	0.64:1.00:0.77	95339	Interleukin enhancer-binding factor 3 OS=Homo sapiens GN=ILF3 PE=1 SV=3	550.697	1046.63	0.472665	-999	-999	-999	Q12906	ILF3_HUMAN	Interleukin enhancer-binding factor 3 OS=Homo sapiens GN=ILF3 PE=1 SV=3	463000000	720000000	553000000	0	0	0	0	0	0	1
1693	8971	P40429|RL13A_HUMAN	95.13	28	5	5	Carbamidomethylation	P40429	RL13A_HUMAN		13400000	166000000	142000000	408000000	462000000	500000000	575000000	496000000	464000000	0.03:0.36:0.31:0.88:1.00:1.08:1.24:1.07:1.00	119000000	457000000	553000000	0.26:1.00:1.21	23577	60S ribosomal protein L13a OS=Homo sapiens GN=RPL13A PE=1 SV=2	5.22893	3.7903	0.264647	-999	-999	-999	P40429	RL13A_HUMAN	60S ribosomal protein L13a OS=Homo sapiens GN=RPL13A PE=1 SV=2	119000000	457000000	553000000	0	0	0	0	0	0	1
510	1333	Q5JTV8|TOIP1_HUMAN	200	29	8	7	Carbamidomethylation; Deamidation (NQ)	Q5JTV8	TOIP1_HUMAN		65300000	89000000	64000000	393000000	326000000	306000000	546000000	393000000	387000000	0.20:0.27:0.20:1.21:1.00:0.94:1.67:1.20:1.19	118000000	404000000	553000000	0.29:1.00:1.37	66248	Torsin-1A-interacting protein 1 OS=Homo sapiens GN=TOR1AIP1 PE=1 SV=2	1.06921	3.78176	0.160376	2.23124	-999	-999	Q5JTV8	TOIP1_HUMAN	Torsin-1A-interacting protein 1 OS=Homo sapiens GN=TOR1AIP1 PE=1 SV=2	118000000	404000000	553000000	0	0	0	0	0	0	1
220	112	P26440|IVD_HUMAN	48.24	64	16	16	Carbamidomethylation; Deamidation (NQ)	P26440	IVD_HUMAN		136000000	402000000	419000000	309000000	722000000	713000000	232000000	552000000	867000000	0.19:0.56:0.58:0.43:1.00:0.99:0.32:0.76:1.20	319000000	582000000	551000000	0.55:1.00:0.95	46319	Isovaleryl-CoA dehydrogenase mitochondrial OS=Homo sapiens GN=IVD PE=1 SV=1	321.596	559.157	0.898579	-999	-999	-999	P26440	IVD_HUMAN	Isovaleryl-CoA dehydrogenase mitochondrial OS=Homo sapiens GN=IVD PE=1 SV=1	319000000	582000000	551000000	0	0	0	0	0	0	1
1426	1154	P35268|RL22_HUMAN	114.96	51	7	7	Carbamidomethylation	P35268	RL22_HUMAN		239000000	191000000	198000000	452000000	381000000	335000000	704000000	468000000	479000000	0.63:0.50:0.52:1.19:1.00:0.88:1.85:1.23:1.26	254000000	389000000	550000000	0.65:1.00:1.41	14787	60S ribosomal protein L22 OS=Homo sapiens GN=RPL22 PE=1 SV=2	14.5663	21.0604	0.128072	-999	-999	-999	P35268	RL22_HUMAN	60S ribosomal protein L22 OS=Homo sapiens GN=RPL22 PE=1 SV=2	254000000	389000000	550000000	0	0	0	0	0	0	1
337	26746	Q16610|ECM1_HUMAN	200	52	18	18	Carbamidomethylation; Deamidation (NQ)	Q16610	ECM1_HUMAN		0	0	0	338000000	190000000	269000000	575000000	543000000	533000000	0:0:0:1.78:1.00:1.42:3.03:2.86:2.80	0	308000000	550000000	0:1.00:1.79	60674	Extracellular matrix protein 1 OS=Homo sapiens GN=ECM1 PE=1 SV=2	5.92725	0.00291283	0.0030901	-999	25.7138	-1.05069	Q16610	ECM1_HUMAN	Extracellular matrix protein 1 OS=Homo sapiens GN=ECM1 PE=1 SV=2	0	308000000	550000000	0	0	0	1	0	0	0
2103	1592	P62942|FKB1A_HUMAN	145.07	42	4	4	Carbamidomethylation	P62942	FKB1A_HUMAN		45400000	92600000	112000000	80200000	347000000	320000000	261000000	505000000	544000000	0.13:0.27:0.32:0.23:1.00:0.92:0.75:1.46:1.57	108000000	334000000	549000000	0.32:1.00:1.64	11951	Peptidyl-prolyl cis-trans isomerase FKBP1A OS=Homo sapiens GN=FKBP1A PE=1 SV=2	225.186	30.602	0.200721	-999	-999	-999	P62942	FKB1A_HUMAN	Peptidyl-prolyl cis-trans isomerase FKBP1A OS=Homo sapiens GN=FKBP1A PE=1 SV=2	108000000	334000000	549000000	0	0	0	0	0	0	1
1391	1545	P52565|GDIR1_HUMAN	70.99	43	6	6	Carbamidomethylation; Deamidation (NQ)	P52565	GDIR1_HUMAN		62200000	51000000	43400000	192000000	121000000	126000000	489000000	344000000	367000000	0.51:0.42:0.36:1.58:1.00:1.04:4.04:2.84:3.03	58500000	146000000	548000000	0.40:1.00:3.74	23207	Rho GDP-dissociation inhibitor 1 OS=Homo sapiens GN=ARHGDIA PE=1 SV=3	27.9547	2.69161	0.00735657	-999	-999	-1.45074	P52565	GDIR1_HUMAN	Rho GDP-dissociation inhibitor 1 OS=Homo sapiens GN=ARHGDIA PE=1 SV=3	58500000	146000000	548000000	0	0	0	0	0	0	1
245	141	Q9HCC0|MCCB_HUMAN	64.97	56	23	23	Carbamidomethylation; Deamidation (NQ)	Q9HCC0	MCCB_HUMAN		95400000	83300000	117000000	138000000	249000000	243000000	450000000	426000000	441000000	0.38:0.33:0.47:0.55:1.00:0.98:1.81:1.71:1.77	116000000	225000000	546000000	0.52:1.00:2.42	61333	Methylcrotonoyl-CoA carboxylase beta chain mitochondrial OS=Homo sapiens GN=MCCC2 PE=1 SV=1	70.5629	0.0164254	0.00336669	-999	2.15505	-1.06383	Q9HCC0	MCCB_HUMAN	Methylcrotonoyl-CoA carboxylase beta chain mitochondrial OS=Homo sapiens GN=MCCC2 PE=1 SV=1	116000000	225000000	546000000	0	0	0	0	0	0	1
1353	9438	O43852|CALU_HUMAN	200	24	4	4		O43852	CALU_HUMAN		55100000	136000000	116000000	324000000	499000000	435000000	416000000	506000000	514000000	0.11:0.27:0.23:0.65:1.00:0.87:0.84:1.01:1.03	112000000	464000000	544000000	0.24:1.00:1.17	37107	Calumenin OS=Homo sapiens GN=CALU PE=1 SV=2	8.67428	1.20421	0.378731	-999	2.22528	-999	O43852	CALU_HUMAN	Calumenin OS=Homo sapiens GN=CALU PE=1 SV=2	112000000	464000000	544000000	0	0	0	0	0	0	1
27	119	P46940|IQGA1_HUMAN	200	50	55	53	Deamidation (NQ); Carbamidomethylation	P46940	IQGA1_HUMAN		81900000	112000000	108000000	184000000	167000000	188000000	578000000	535000000	519000000	0.49:0.67:0.64:1.10:1.00:1.12:3.46:3.20:3.10	103000000	180000000	544000000	0.57:1.00:3.03	189251	Ras GTPase-activating-like protein IQGAP1 OS=Homo sapiens GN=IQGAP1 PE=1 SV=1	3.97708	0.0424236	4.14055e-05	-999	2.4345	-1.59828	P46940	IQGA1_HUMAN	Ras GTPase-activating-like protein IQGAP1 OS=Homo sapiens GN=IQGAP1 PE=1 SV=1	103000000	180000000	544000000	0	0	0	0	0	0	1
61	114	O00159|MYO1C_HUMAN	106.59	45	37	36	Carbamidomethylation; Oxidation (M); Deamidation (NQ)	O00159	MYO1C_HUMAN		186000000	278000000	307000000	390000000	952000000	1070000000	366000000	434000000	800000000	0.20:0.29:0.32:0.41:1.00:1.13:0.38:0.46:0.84	257000000	961000000	541000000	0.27:1.00:0.56	121682	Unconventional myosin-Ic OS=Homo sapiens GN=MYO1C PE=1 SV=4	107.72	206.429	0.338738	-999	-999	-999	O00159	MYO1C_HUMAN	Unconventional myosin-Ic OS=Homo sapiens GN=MYO1C PE=1 SV=4	257000000	961000000	541000000	0	0	0	0	0	0	1
815	616	P02671|FIBA_HUMAN	111.29	15	11	11	Carbamidomethylation; Deamidation (NQ)	P02671	FIBA_HUMAN		124000000	185000000	169000000	263000000	320000000	293000000	537000000	535000000	497000000	0.39:0.58:0.53:0.82:1.00:0.91:1.68:1.67:1.55	160000000	314000000	539000000	0.51:1.00:1.72	94973	Fibrinogen alpha chain OS=Homo sapiens GN=FGA PE=1 SV=2	9.90708	0.146795	0.00038703	-999	1.71476	-0.840843	P02671	FIBA_HUMAN	Fibrinogen alpha chain OS=Homo sapiens GN=FGA PE=1 SV=2	160000000	314000000	539000000	0	0	0	0	0	0	1
1364	777	Q969X5|ERGI1_HUMAN	200	23	5	5	Deamidation (NQ)	Q969X5	ERGI1_HUMAN		121000000	169000000	155000000	450000000	427000000	461000000	568000000	505000000	514000000	0.28:0.40:0.36:1.05:1.00:1.08:1.33:1.18:1.20	151000000	446000000	535000000	0.34:1.00:1.20	32592	Endoplasmic reticulum-Golgi intermediate compartment protein 1 OS=Homo sapiens GN=ERGIC1 PE=1 SV=1	0.119423	0.168147	0.0197783	1.5882	1.83442	-0.246224	Q969X5	ERGI1_HUMAN	Endoplasmic reticulum-Golgi intermediate compartment protein 1 OS=Homo sapiens GN=ERGIC1 PE=1 SV=1	151000000	446000000	535000000	0	0	0	0	0	0	1
6	29	P78527|PRKDC_HUMAN	200	43	119	119	Carbamidomethylation; Deamidation (NQ)	P78527	PRKDC_HUMAN		128000000	203000000	186000000	535000000	647000000	612000000	525000000	381000000	548000000	0.20:0.31:0.29:0.83:1.00:0.95:0.81:0.59:0.85	179000000	598000000	534000000	0.30:1.00:0.89	469093	DNA-dependent protein kinase catalytic subunit OS=Homo sapiens GN=PRKDC PE=1 SV=3	0.775639	9.36043	0.140824	1.79494	-999	-999	P78527	PRKDC_HUMAN	DNA-dependent protein kinase catalytic subunit OS=Homo sapiens GN=PRKDC PE=1 SV=3	179000000	598000000	534000000	0	0	0	0	0	0	1
932	26769	O95571|ETHE1_HUMAN	62.42	63	8	8	Carbamidomethylation; Deamidation (NQ)	O95571	ETHE1_HUMAN		21600000	32100000	42300000	318000000	507000000	468000000	408000000	466000000	414000000	0.04:0.06:0.08:0.63:1.00:0.92:0.81:0.92:0.82	47300000	538000000	531000000	0.09:1.00:0.99	27873	Persulfide dioxygenase ETHE1 mitochondrial OS=Homo sapiens GN=ETHE1 PE=1 SV=2	4.0406	0.0577945	0.979336	-999	3.74595	-999	O95571	ETHE1_HUMAN	Persulfide dioxygenase ETHE1 mitochondrial OS=Homo sapiens GN=ETHE1 PE=1 SV=2	47300000	538000000	531000000	0	0	0	0	0	0	1
1314	2085	P30085|KCY_HUMAN	200	34	4	4		P30085	KCY_HUMAN		81000000	93000000	83600000	236000000	296000000	282000000	533000000	517000000	527000000	0.27:0.31:0.28:0.80:1.00:0.95:1.80:1.75:1.78	85900000	272000000	529000000	0.32:1.00:1.95	22222	UMP-CMP kinase OS=Homo sapiens GN=CMPK1 PE=1 SV=3	0.963321	0.000341849	0.000169711	1.6599	2.61398	-0.954082	P30085	KCY_HUMAN	UMP-CMP kinase OS=Homo sapiens GN=CMPK1 PE=1 SV=3	85900000	272000000	529000000	0	0	0	0	0	0	1
170	195	Q92841|DDX17_HUMAN	146.12	41	24	18	Carbamidomethylation; Deamidation (NQ)	Q92841	DDX17_HUMAN		168000000	201000000	158000000	295000000	273000000	296000000	532000000	547000000	499000000	0.62:0.74:0.58:1.08:1.00:1.09:1.95:2.01:1.83	179000000	375000000	526000000	0.48:1.00:1.40	80273	Probable ATP-dependent RNA helicase DDX17 OS=Homo sapiens GN=DDX17 PE=1 SV=2	2.95459	0.0926795	0.00012017	-999	1.58222	-0.868994	Q92841	DDX17_HUMAN	Probable ATP-dependent RNA helicase DDX17 OS=Homo sapiens GN=DDX17 PE=1 SV=2	179000000	375000000	526000000	0	0	0	0	0	0	1
1498	644	O96000|NDUBA_HUMAN	200	58	7	7	Carbamidomethylation; Deamidation (NQ)	O96000	NDUBA_HUMAN		118000000	190000000	161000000	375000000	390000000	325000000	623000000	486000000	466000000	0.30:0.49:0.41:0.96:1.00:0.84:1.60:1.25:1.20	156000000	374000000	525000000	0.42:1.00:1.40	20777	NADH dehydrogenase [ubiquinone] 1 beta subcomplex subunit 10 OS=Homo sapiens GN=NDUFB10 PE=1 SV=3	3.40025	4.06107	0.0382476	-999	-999	-0.531024	O96000	NDUBA_HUMAN	NADH dehydrogenase [ubiquinone] 1 beta subcomplex subunit 10 OS=Homo sapiens GN=NDUFB10 PE=1 SV=3	156000000	374000000	525000000	0	0	0	0	0	0	1
765	903	P61619|S61A1_HUMAN	200	35	10	7	Carbamidomethylation; Deamidation (NQ)	P61619	S61A1_HUMAN		57600000	159000000	138000000	273000000	326000000	338000000	423000000	555000000	545000000	0.18:0.49:0.42:0.84:1.00:1.04:1.30:1.70:1.67	131000000	336000000	522000000	0.39:1.00:1.55	52265	Protein transport protein Sec61 subunit alpha isoform 1 OS=Homo sapiens GN=SEC61A1 PE=1 SV=2	10.7363	3.0571	0.0140851	-999	-999	-0.700795	P61619	S61A1_HUMAN	Protein transport protein Sec61 subunit alpha isoform 1 OS=Homo sapiens GN=SEC61A1 PE=1 SV=2	131000000	336000000	522000000	0	0	0	0	0	0	1
864	685	P04632|CPNS1_HUMAN	86.41	63	9	9	Carbamidomethylation; Deamidation (NQ)	P04632	CPNS1_HUMAN		145000000	274000000	260000000	263000000	551000000	528000000	351000000	532000000	671000000	0.26:0.50:0.47:0.48:1.00:0.96:0.64:0.97:1.22	226000000	447000000	518000000	0.51:1.00:1.16	28316	Calpain small subunit 1 OS=Homo sapiens GN=CAPNS1 PE=1 SV=1	163.145	78.1007	0.617814	-999	-999	-999	P04632	CPNS1_HUMAN	Calpain small subunit 1 OS=Homo sapiens GN=CAPNS1 PE=1 SV=1	226000000	447000000	518000000	0	0	0	0	0	0	1
200	242	Q8WUM4|PDC6I_HUMAN	200	38	21	21	Carbamidomethylation; Deamidation (NQ)	Q8WUM4	PDC6I_HUMAN		21500000	39300000	67300000	133000000	268000000	270000000	333000000	489000000	558000000	0.08:0.15:0.25:0.50:1.00:1.01:1.24:1.83:2.08	62600000	251000000	518000000	0.25:1.00:2.06	96023	Programmed cell death 6-interacting protein OS=Homo sapiens GN=PDCD6IP PE=1 SV=1	32.3352	6.16209	0.0426065	-999	-999	-1.04028	Q8WUM4	PDC6I_HUMAN	Programmed cell death 6-interacting protein OS=Homo sapiens GN=PDCD6IP PE=1 SV=1	62600000	251000000	518000000	0	0	0	0	0	0	1
124	62	P05091|ALDH2_HUMAN	98.38	71	30	30	Carbamidomethylation; Deamidation (NQ)	P05091	ALDH2_HUMAN		159000000	625000000	646000000	677000000	1410000000	1390000000	419000000	466000000	618000000	0.11:0.44:0.46:0.48:1.00:0.99:0.30:0.33:0.44	538000000	1160000000	517000000	0.46:1.00:0.45	56381	Aldehyde dehydrogenase mitochondrial OS=Homo sapiens GN=ALDH2 PE=1 SV=2	134.379	1550.33	0.0570673	-999	-999	-999	P05091	ALDH2_HUMAN	Aldehyde dehydrogenase mitochondrial OS=Homo sapiens GN=ALDH2 PE=1 SV=2	538000000	1160000000	517000000	0	0	0	0	0	0	1
70	42	Q08211|DHX9_HUMAN	26.27	40	34	34	Carbamidomethylation; Deamidation (NQ)	Q08211	DHX9_HUMAN		306000000	359000000	349000000	441000000	455000000	406000000	526000000	504000000	514000000	0.67:0.79:0.77:0.97:1.00:0.89:1.16:1.11:1.13	344000000	434000000	515000000	0.79:1.00:1.19	140958	ATP-dependent RNA helicase A OS=Homo sapiens GN=DHX9 PE=1 SV=4	20.3422	0.931735	0.00711199	-999	0.606615	-0.245943	Q08211	DHX9_HUMAN	ATP-dependent RNA helicase A OS=Homo sapiens GN=DHX9 PE=1 SV=4	344000000	434000000	515000000	0	0	0	0	0	0	1
1072	959	P18621|RL17_HUMAN	109.8	40	9	9	Carbamidomethylation; Deamidation (NQ)	P18621	RL17_HUMAN		132000000	236000000	206000000	368000000	390000000	382000000	532000000	492000000	498000000	0.34:0.60:0.53:0.94:1.00:0.98:1.36:1.26:1.28	201000000	389000000	514000000	0.52:1.00:1.32	21397	60S ribosomal protein L17 OS=Homo sapiens GN=RPL17 PE=1 SV=3	6.83645	1.19743	0.000813903	-999	1.40685	-0.416935	P18621	RL17_HUMAN	60S ribosomal protein L17 OS=Homo sapiens GN=RPL17 PE=1 SV=3	201000000	389000000	514000000	0	0	0	0	0	0	1
223	243	P31937|3HIDH_HUMAN	133.55	72	16	16	Carbamidomethylation; Deamidation (NQ); Oxidation (M)	P31937	3HIDH_HUMAN		146000000	120000000	118000000	434000000	347000000	225000000	562000000	523000000	454000000	0.42:0.35:0.34:1.25:1.00:0.65:1.62:1.51:1.31	128000000	341000000	513000000	0.38:1.00:1.50	35329	3-hydroxyisobutyrate dehydrogenase mitochondrial OS=Homo sapiens GN=HIBADH PE=1 SV=2	48.0894	0.52552	0.0600775	-999	2.00281	-999	P31937	3HIDH_HUMAN	3-hydroxyisobutyrate dehydrogenase mitochondrial OS=Homo sapiens GN=HIBADH PE=1 SV=2	128000000	341000000	513000000	0	0	0	0	0	0	1
2340	1671	P62854|RS26_HUMAN	200	37	3	3	Carbamidomethylation; Oxidation (M)	P62854	RS26_HUMAN		25400000	120000000	124000000	226000000	471000000	553000000	311000000	562000000	656000000	0.05:0.25:0.26:0.48:1.00:1.17:0.66:1.19:1.39	138000000	422000000	511000000	0.33:1.00:1.21	13015	40S ribosomal protein S26 OS=Homo sapiens GN=RPS26 PE=1 SV=3	59.2372	30.6748	0.549095	-999	-999	-999	P62854	RS26_HUMAN	40S ribosomal protein S26 OS=Homo sapiens GN=RPS26 PE=1 SV=3	138000000	422000000	511000000	0	0	0	0	0	0	1
1977	1602	P43307|SSRA_HUMAN	200	18	3	3	Deamidation (NQ)	P43307	SSRA_HUMAN		46800000	71500000	82100000	389000000	385000000	343000000	481000000	530000000	497000000	0.12:0.19:0.21:1.01:1.00:0.89:1.25:1.38:1.29	91600000	386000000	507000000	0.24:1.00:1.31	32235	Translocon-associated protein subunit alpha OS=Homo sapiens GN=SSR1 PE=1 SV=3	0.12398	0.0287661	0.00319662	2.47867	2.91168	-0.433007	P43307	SSRA_HUMAN	Translocon-associated protein subunit alpha OS=Homo sapiens GN=SSR1 PE=1 SV=3	91600000	386000000	507000000	0	0	0	0	0	0	1
1415	8712	Q9Y3B3|TMED7_HUMAN	200	38	6	6	Carbamidomethylation; Deamidation (NQ)	Q9Y3B3	TMED7_HUMAN		135000000	128000000	129000000	265000000	343000000	341000000	536000000	525000000	461000000	0.39:0.37:0.38:0.77:1.00:1.00:1.56:1.53:1.34	130000000	317000000	507000000	0.41:1.00:1.60	25172	Transmembrane emp24 domain-containing protein 7 OS=Homo sapiens GN=TMED7 PE=1 SV=2	3.41316	0.153419	0.00532737	-999	1.95704	-0.681488	Q9Y3B3	TMED7_HUMAN	Transmembrane emp24 domain-containing protein 7 OS=Homo sapiens GN=TMED7 PE=1 SV=2	130000000	317000000	507000000	0	0	0	0	0	0	1
247	99	Q96CM8|ACSF2_HUMAN	24.72	50	17	17	Carbamidomethylation; Deamidation (NQ)	Q96CM8	ACSF2_HUMAN		193000000	489000000	442000000	379000000	646000000	664000000	347000000	536000000	635000000	0.30:0.76:0.68:0.59:1.00:1.03:0.54:0.83:0.98	385000000	563000000	506000000	0.68:1.00:0.90	68125	Acyl-CoA synthetase family member 2 mitochondrial OS=Homo sapiens GN=ACSF2 PE=1 SV=2	384.153	611.011	0.672078	-999	-999	-999	Q96CM8	ACSF2_HUMAN	Acyl-CoA synthetase family member 2 mitochondrial OS=Homo sapiens GN=ACSF2 PE=1 SV=2	385000000	563000000	506000000	0	0	0	0	0	0	1
522	398	Q9BPW8|NIPS1_HUMAN	200	43	9	8	Carbamidomethylation; Deamidation (NQ)	Q9BPW8	NIPS1_HUMAN		75800000	172000000	153000000	405000000	308000000	342000000	468000000	426000000	388000000	0.25:0.56:0.50:1.32:1.00:1.11:1.52:1.38:1.26	198000000	424000000	506000000	0.47:1.00:1.19	33310	Protein NipSnap homolog 1 OS=Homo sapiens GN=NIPSNAP1 PE=1 SV=1	10.343	2.46615	0.107703	-999	-999	-999	Q9BPW8	NIPS1_HUMAN	Protein NipSnap homolog 1 OS=Homo sapiens GN=NIPSNAP1 PE=1 SV=1	198000000	424000000	506000000	0	0	0	0	0	0	1
1056	6351	O95994|AGR2_HUMAN	131.54	63	8	7	Carbamidomethylation; Deamidation (NQ)	O95994	AGR2_HUMAN		6970000	3070000	4300000	169000000	177000000	173000000	485000000	518000000	511000000	0.04:0.02:0.02:0.96:1.00:0.98:2.74:2.92:2.88	5380000	173000000	505000000	0.03:1.00:2.91	19979	Anterior gradient protein 2 homolog OS=Homo sapiens GN=AGR2 PE=1 SV=1	0.000575776	0.00173424	5.54725e-06	5.17761	6.72217	-1.54456	O95994	AGR2_HUMAN	Anterior gradient protein 2 homolog OS=Homo sapiens GN=AGR2 PE=1 SV=1	5380000	173000000	505000000	0	0	0	0	0	0	1
1180	9101	Q9P035|HACD3_HUMAN	200	34	8	8	Carbamidomethylation; Deamidation (NQ)	Q9P035	HACD3_HUMAN		46900000	50200000	43700000	289000000	283000000	247000000	480000000	526000000	465000000	0.17:0.18:0.15:1.02:1.00:0.87:1.70:1.86:1.64	47600000	279000000	504000000	0.17:1.00:1.80	43160	Very-long-chain (3R)-3-hydroxyacyl-CoA dehydratase 3 OS=Homo sapiens GN=HACD3 PE=1 SV=2	0.120098	0.0308492	0.000648846	2.54022	3.38508	-0.844862	Q9P035	HACD3_HUMAN	Very-long-chain (3R)-3-hydroxyacyl-CoA dehydratase 3 OS=Homo sapiens GN=HACD3 PE=1 SV=2	47600000	279000000	504000000	0	0	0	0	0	0	1
284	6015	P35606|COPB2_HUMAN	105.34	36	18	18	Carbamidomethylation; Deamidation (NQ)	P35606	COPB2_HUMAN		19100000	100000000	88700000	234000000	280000000	315000000	277000000	497000000	517000000	0.07:0.36:0.32:0.84:1.00:1.13:0.99:1.78:1.85	84500000	276000000	504000000	0.31:1.00:1.82	102487	Coatomer subunit beta' OS=Homo sapiens GN=COPB2 PE=1 SV=2	6.72877	19.3588	0.12788	-999	-999	-999	P35606	COPB2_HUMAN	Coatomer subunit beta' OS=Homo sapiens GN=COPB2 PE=1 SV=2	84500000	276000000	504000000	0	0	0	0	0	0	1
405	26756	Q07960|RHG01_HUMAN	200	51	15	15	Deamidation (NQ); Carbamidomethylation	Q07960	RHG01_HUMAN		78800000	63800000	80700000	296000000	463000000	493000000	397000000	437000000	674000000	0.17:0.14:0.17:0.64:1.00:1.06:0.86:0.94:1.45	77400000	436000000	502000000	0.18:1.00:1.15	50436	Rho GTPase-activating protein 1 OS=Homo sapiens GN=ARHGAP1 PE=1 SV=1	8.81179	13.5256	0.465773	-999	-999	-999	Q07960	RHG01_HUMAN	Rho GTPase-activating protein 1 OS=Homo sapiens GN=ARHGAP1 PE=1 SV=1	77400000	436000000	502000000	0	0	0	0	0	0	1
1140	926	P53999|TCP4_HUMAN	71.31	43	8	8		P53999	TCP4_HUMAN		194000000	253000000	251000000	658000000	492000000	468000000	627000000	423000000	451000000	0.39:0.51:0.51:1.34:1.00:0.95:1.27:0.86:0.92	262000000	551000000	500000000	0.48:1.00:0.91	14395	Activated RNA polymerase II transcriptional coactivator p15 OS=Homo sapiens GN=SUB1 PE=1 SV=3	14.1258	27.7184	0.678645	-999	-999	-999	P53999	TCP4_HUMAN	Activated RNA polymerase II transcriptional coactivator p15 OS=Homo sapiens GN=SUB1 PE=1 SV=3	262000000	551000000	500000000	0	0	0	0	0	0	1
45	2118	Q92817|EVPL_HUMAN	200	33	42	41	Carbamidomethylation; Deamidation (NQ)	Q92817	EVPL_HUMAN		5510000	5920000	6770000	140000000	218000000	231000000	417000000	504000000	577000000	0.03:0.03:0.03:0.64:1.00:1.06:1.91:2.31:2.65	6070000	196000000	499000000	0.03:1.00:2.54	231602	Envoplakin OS=Homo sapiens GN=EVPL PE=1 SV=3	4.49413	0.759851	0.00504982	-999	6.36295	-1.3467	Q92817	EVPL_HUMAN	Envoplakin OS=Homo sapiens GN=EVPL PE=1 SV=3	6070000	196000000	499000000	0	0	0	0	0	0	1
544	659	O75955|FLOT1_HUMAN	200	51	14	14	Carbamidomethylation; Deamidation (NQ)	O75955	FLOT1_HUMAN		38900000	65600000	55500000	326000000	453000000	493000000	423000000	507000000	564000000	0.09:0.14:0.12:0.72:1.00:1.09:0.93:1.12:1.24	75100000	424000000	498000000	0.18:1.00:1.17	47355	Flotillin-1 OS=Homo sapiens GN=FLOT1 PE=1 SV=3	3.29016	0.759327	0.3178	-999	3.22304	-999	O75955	FLOT1_HUMAN	Flotillin-1 OS=Homo sapiens GN=FLOT1 PE=1 SV=3	75100000	424000000	498000000	0	0	0	0	0	0	1
1631	1107	P42766|RL35_HUMAN	60.6	30	5	5	Deamidation (NQ)	P42766	RL35_HUMAN		151000000	117000000	35200000	247000000	335000000	323000000	444000000	551000000	493000000	0.45:0.35:0.10:0.74:1.00:0.96:1.32:1.64:1.47	173000000	302000000	496000000	0.57:1.00:1.64	14551	60S ribosomal protein L35 OS=Homo sapiens GN=RPL35 PE=1 SV=2	18.0256	1.78919	0.00936375	-999	2.29503	-0.717385	P42766	RL35_HUMAN	60S ribosomal protein L35 OS=Homo sapiens GN=RPL35 PE=1 SV=2	173000000	302000000	496000000	0	0	0	0	0	0	1
958	1927	P26373|RL13_HUMAN	156.54	46	10	10	Deamidation (NQ)	P26373	RL13_HUMAN		61200000	107000000	86600000	250000000	285000000	280000000	392000000	583000000	508000000	0.21:0.37:0.30:0.88:1.00:0.98:1.38:2.05:1.78	99400000	272000000	496000000	0.37:1.00:1.83	24261	60S ribosomal protein L13 OS=Homo sapiens GN=RPL13 PE=1 SV=4	0.704995	3.48176	0.0170684	1.67743	-999	-0.863647	P26373	RL13_HUMAN	60S ribosomal protein L13 OS=Homo sapiens GN=RPL13 PE=1 SV=4	99400000	272000000	496000000	0	0	0	0	0	0	1
1282	2475	Q15185|TEBP_HUMAN	200	38	6	6	Carbamidomethylation	Q15185	TEBP_HUMAN		67100000	99500000	101000000	338000000	303000000	265000000	604000000	461000000	417000000	0.22:0.33:0.34:1.11:1.00:0.87:1.99:1.52:1.38	113000000	302000000	494000000	0.38:1.00:1.64	18697	Prostaglandin E synthase 3 OS=Homo sapiens GN=PTGES3 PE=1 SV=1	1.5032	3.73012	0.0333288	1.75943	-999	-0.709962	Q15185	TEBP_HUMAN	Prostaglandin E synthase 3 OS=Homo sapiens GN=PTGES3 PE=1 SV=1	113000000	302000000	494000000	0	0	0	0	0	0	1
370	372	Q01518|CAP1_HUMAN	200	40	12	12	Carbamidomethylation; Deamidation (NQ)	Q01518	CAP1_HUMAN		41000000	73500000	67400000	268000000	316000000	292000000	586000000	401000000	490000000	0.13:0.23:0.21:0.85:1.00:0.92:1.86:1.27:1.55	79200000	292000000	492000000	0.27:1.00:1.69	51902	Adenylyl cyclase-associated protein 1 OS=Homo sapiens GN=CAP1 PE=1 SV=5	0.297904	2.36013	0.0221564	2.26779	-999	-0.753667	Q01518	CAP1_HUMAN	Adenylyl cyclase-associated protein 1 OS=Homo sapiens GN=CAP1 PE=1 SV=5	79200000	292000000	492000000	0	0	0	0	0	0	1
324	983	P05165|PCCA_HUMAN	200	30	16	16	Carbamidomethylation; Deamidation (NQ)	P05165	PCCA_HUMAN		17200000	86200000	69800000	302000000	247000000	251000000	416000000	281000000	270000000	0.07:0.35:0.28:1.22:1.00:1.02:1.69:1.14:1.10	63400000	375000000	491000000	0.17:1.00:1.31	80059	Propionyl-CoA carboxylase alpha chain mitochondrial OS=Homo sapiens GN=PCCA PE=1 SV=4	2.7282	11.6834	0.329387	-999	-999	-999	P05165	PCCA_HUMAN	Propionyl-CoA carboxylase alpha chain mitochondrial OS=Homo sapiens GN=PCCA PE=1 SV=4	63400000	375000000	491000000	0	0	0	0	0	0	1
203	2460	Q14974|IMB1_HUMAN	200	30	14	14	Carbamidomethylation; Deamidation (NQ)	Q14974	IMB1_HUMAN		13800000	66000000	56600000	214000000	518000000	562000000	245000000	454000000	721000000	0.03:0.13:0.11:0.41:1.00:1.08:0.47:0.88:1.39	53500000	441000000	489000000	0.12:1.00:1.11	97170	Importin subunit beta-1 OS=Homo sapiens GN=KPNB1 PE=1 SV=2	43.6333	63.7883	0.823027	-999	-999	-999	Q14974	IMB1_HUMAN	Importin subunit beta-1 OS=Homo sapiens GN=KPNB1 PE=1 SV=2	53500000	441000000	489000000	0	0	0	0	0	0	1
138	210	P09874|PARP1_HUMAN	200	35	24	24	Carbamidomethylation; Deamidation (NQ)	P09874	PARP1_HUMAN		69600000	141000000	155000000	277000000	447000000	468000000	342000000	465000000	660000000	0.16:0.32:0.35:0.62:1.00:1.05:0.77:1.04:1.48	122000000	397000000	489000000	0.31:1.00:1.23	113084	Poly [ADP-ribose] polymerase 1 OS=Homo sapiens GN=PARP1 PE=1 SV=4	24.2853	32.7929	0.453723	-999	-999	-999	P09874	PARP1_HUMAN	Poly [ADP-ribose] polymerase 1 OS=Homo sapiens GN=PARP1 PE=1 SV=4	122000000	397000000	489000000	0	0	0	0	0	0	1
167	136	P16435|NCPR_HUMAN	200	46	25	25	Carbamidomethylation; Deamidation (NQ)	P16435	NCPR_HUMAN		122000000	138000000	139000000	471000000	786000000	753000000	358000000	426000000	627000000	0.16:0.18:0.18:0.60:1.00:0.96:0.46:0.54:0.80	137000000	754000000	487000000	0.18:1.00:0.65	76690	NADPH--cytochrome P450 reductase OS=Homo sapiens GN=POR PE=1 SV=2	10.1202	24.4067	0.195193	-999	-999	-999	P16435	NCPR_HUMAN	NADPH--cytochrome P450 reductase OS=Homo sapiens GN=POR PE=1 SV=2	137000000	754000000	487000000	0	0	0	0	0	0	1
1397	17631	Q9UI09|NDUAC_HUMAN	200	68	7	7	Deamidation (NQ)	Q9UI09	NDUAC_HUMAN		108000000	124000000	109000000	380000000	372000000	373000000	526000000	434000000	448000000	0.29:0.33:0.29:1.02:1.00:1.00:1.41:1.17:1.20	120000000	385000000	487000000	0.31:1.00:1.26	17114	NADH dehydrogenase [ubiquinone] 1 alpha subcomplex subunit 12 OS=Homo sapiens GN=NDUFA12 PE=1 SV=1	0.00244043	0.445695	0.030404	1.72208	2.0458	-0.323722	Q9UI09	NDUAC_HUMAN	NADH dehydrogenase [ubiquinone] 1 alpha subcomplex subunit 12 OS=Homo sapiens GN=NDUFA12 PE=1 SV=1	120000000	385000000	487000000	0	0	0	0	0	0	1
264	488	P21589|5NTD_HUMAN	200	51	18	18	Carbamidomethylation; Deamidation (NQ)	P21589	5NTD_HUMAN		66800000	103000000	115000000	203000000	279000000	283000000	351000000	438000000	443000000	0.24:0.37:0.41:0.73:1.00:1.02:1.26:1.57:1.59	101000000	271000000	484000000	0.37:1.00:1.79	63368	5'-nucleotidase OS=Homo sapiens GN=NT5E PE=1 SV=1	10.0553	1.18419	0.0171121	-999	2.11298	-0.687471	P21589	5NTD_HUMAN	5'-nucleotidase OS=Homo sapiens GN=NT5E PE=1 SV=1	101000000	271000000	484000000	0	0	0	0	0	0	1
756	18494	Q86WV6|STING_HUMAN	200	46	10	10	Carbamidomethylation; Deamidation (NQ); Oxidation (M)	Q86WV6	STING_HUMAN		0	18200000	36200000	240000000	643000000	665000000	212000000	279000000	561000000	0:0.03:0.06:0.37:1.00:1.03:0.33:0.43:0.87	35800000	684000000	482000000	0.05:1.00:0.70	42193	Stimulator of interferon genes protein OS=Homo sapiens GN=TMEM173 PE=1 SV=1	39.7323	63.1815	0.397529	-999	-999	-999	Q86WV6	STING_HUMAN	Stimulator of interferon genes protein OS=Homo sapiens GN=TMEM173 PE=1 SV=1	35800000	684000000	482000000	0	0	0	0	0	0	1
916	35829	P27487|DPP4_HUMAN	105.93	11	6	6	Carbamidomethylation	P27487	DPP4_HUMAN		5960000	18500000	12600000	219000000	226000000	232000000	473000000	380000000	395000000	0.03:0.08:0.06:0.97:1.00:1.03:2.09:1.68:1.75	15100000	272000000	482000000	0.06:1.00:1.77	88279	Dipeptidyl peptidase 4 OS=Homo sapiens GN=DPP4 PE=1 SV=2	0.00371547	0.270178	0.00281335	4.19122	5.07361	-0.88239	P27487	DPP4_HUMAN	Dipeptidyl peptidase 4 OS=Homo sapiens GN=DPP4 PE=1 SV=2	15100000	272000000	482000000	0	0	0	0	0	0	1
858	1075	P07602|SAP_HUMAN	200	25	7	7	Carbamidomethylation; Deamidation (NQ)	P07602	SAP_HUMAN		54700000	72600000	47900000	299000000	188000000	179000000	662000000	383000000	384000000	0.29:0.39:0.26:1.59:1.00:0.95:3.52:2.04:2.05	64500000	226000000	481000000	0.28:1.00:2.12	58113	Prosaposin OS=Homo sapiens GN=PSAP PE=1 SV=2	24.4667	18.9638	0.064677	-999	-999	-999	P07602	SAP_HUMAN	Prosaposin OS=Homo sapiens GN=PSAP PE=1 SV=2	64500000	226000000	481000000	0	0	0	0	0	0	1
315	1158	P22307|NLTP_HUMAN	200	43	16	16	Carbamidomethylation; Deamidation (NQ)	P22307	NLTP_HUMAN		57300000	135000000	133000000	454000000	765000000	924000000	356000000	339000000	656000000	0.07:0.18:0.17:0.59:1.00:1.21:0.47:0.44:0.86	158000000	714000000	479000000	0.22:1.00:0.67	58994	Non-specific lipid-transfer protein OS=Homo sapiens GN=SCP2 PE=1 SV=2	21.67	55.8759	0.200001	-999	-999	-999	P22307	NLTP_HUMAN	Non-specific lipid-transfer protein OS=Homo sapiens GN=SCP2 PE=1 SV=2	158000000	714000000	479000000	0	0	0	0	0	0	1
1976	1275	P61803|DAD1_HUMAN	200	47	5	5	Deamidation (NQ)	P61803	DAD1_HUMAN		76100000	104000000	91700000	216000000	263000000	235000000	501000000	445000000	465000000	0.29:0.40:0.35:0.82:1.00:0.89:1.91:1.70:1.77	90500000	240000000	479000000	0.38:1.00:2.00	12497	Dolichyl-diphosphooligosaccharide--protein glycosyltransferase subunit DAD1 OS=Homo sapiens GN=DAD1 PE=1 SV=3	1.29421	0.0549044	0.000402991	1.39338	2.3761	-0.982722	P61803	DAD1_HUMAN	Dolichyl-diphosphooligosaccharide--protein glycosyltransferase subunit DAD1 OS=Homo sapiens GN=DAD1 PE=1 SV=3	90500000	240000000	479000000	0	0	0	0	0	0	1
491	439	P68431|H31_HUMAN	44.63	62	14	1	Carbamidomethylation; Oxidation (M); Deamidation (NQ)	P68431	H31_HUMAN		71100000	88500000	74200000	255000000	58800000	72500000	622000000	418000000	345000000	1.21:1.50:1.26:4.33:1.00:1.23:10.58:7.11:5.87	152000000	152000000	477000000	1.00:1.00:3.13	15404	Histone H3.1 OS=Homo sapiens GN=HIST1H3A PE=1 SV=2	812.519	17.1565	0.0331218	-999	-999	-1.84209	P68431	H31_HUMAN	Histone H3.1 OS=Homo sapiens GN=HIST1H3A PE=1 SV=2	152000000	152000000	477000000	0	0	0	0	0	0	1
2291	9159	P25490|TYY1_HUMAN	34.47	9	3	3	Carbamidomethylation; Deamidation (NQ)	P25490	TYY1_HUMAN		0	268000000	214000000	135000000	497000000	458000000	61700000	452000000	394000000	0:0.54:0.43:0.27:1.00:0.92:0.12:0.91:0.79	241000000	457000000	476000000	0.53:1.00:1.04	44713	Transcriptional repressor protein YY1 OS=Homo sapiens GN=YY1 PE=1 SV=2	388.447	673.188	0.734624	-999	-999	-999	P25490	TYY1_HUMAN	Transcriptional repressor protein YY1 OS=Homo sapiens GN=YY1 PE=1 SV=2	241000000	457000000	476000000	0	0	0	0	0	0	1
380	822	Q6NVY1|HIBCH_HUMAN	64.38	46	14	14	Carbamidomethylation; Deamidation (NQ)	Q6NVY1	HIBCH_HUMAN		64700000	109000000	108000000	136000000	368000000	348000000	287000000	468000000	504000000	0.18:0.30:0.29:0.37:1.00:0.95:0.78:1.27:1.37	97600000	343000000	476000000	0.28:1.00:1.39	43482	3-hydroxyisobutyryl-CoA hydrolase mitochondrial OS=Homo sapiens GN=HIBCH PE=1 SV=2	114.314	15.6766	0.246747	-999	-999	-999	Q6NVY1	HIBCH_HUMAN	3-hydroxyisobutyryl-CoA hydrolase mitochondrial OS=Homo sapiens GN=HIBCH PE=1 SV=2	97600000	343000000	476000000	0	0	0	0	0	0	1
466	589	O75323|NIPS2_HUMAN	41.12	47	9	8	Carbamidomethylation; Deamidation (NQ)	O75323	NIPS2_HUMAN		151000000	244000000	228000000	325000000	376000000	385000000	457000000	460000000	482000000	0.40:0.65:0.61:0.87:1.00:1.03:1.22:1.22:1.28	276000000	362000000	473000000	0.76:1.00:1.31	33743	Protein NipSnap homolog 2 OS=Homo sapiens GN=GBAS PE=1 SV=1	18.702	1.67655	0.0067646	-999	1.16709	-0.365372	O75323	NIPS2_HUMAN	Protein NipSnap homolog 2 OS=Homo sapiens GN=GBAS PE=1 SV=1	276000000	362000000	473000000	0	0	0	0	0	0	1
592	453	P10412|H14_HUMAN	200	38	13	2	Deamidation (NQ)	P10412	H14_HUMAN		83300000	133000000	116000000	326000000	557000000	544000000	326000000	602000000	486000000	0.15:0.24:0.21:0.59:1.00:0.98:0.59:1.08:0.87	133000000	476000000	472000000	0.28:1.00:0.99	21865	Histone H1.4 OS=Homo sapiens GN=HIST1H1E PE=1 SV=2	15.2305	19.7763	0.970361	-999	-999	-999	P10412	H14_HUMAN	Histone H1.4 OS=Homo sapiens GN=HIST1H1E PE=1 SV=2	133000000	476000000	472000000	0	0	0	0	0	0	1
128	263	Q15063|POSTN_HUMAN	200	50	27	27	Carbamidomethylation; Deamidation (NQ)	Q15063	POSTN_HUMAN		30000000	57300000	53700000	281000000	367000000	363000000	436000000	476000000	484000000	0.08:0.16:0.15:0.77:1.00:0.99:1.19:1.30:1.32	52100000	337000000	472000000	0.15:1.00:1.40	93314	Periostin OS=Homo sapiens GN=POSTN PE=1 SV=2	1.01568	0.0290265	0.0155194	2.84202	3.30753	-0.465516	Q15063	POSTN_HUMAN	Periostin OS=Homo sapiens GN=POSTN PE=1 SV=2	52100000	337000000	472000000	0	0	0	0	0	0	1
845	842	Q9P2R7|SUCB1_HUMAN	139.05	37	10	10	Carbamidomethylation; Deamidation (NQ)	Q9P2R7	SUCB1_HUMAN		61200000	201000000	132000000	317000000	328000000	332000000	545000000	427000000	444000000	0.19:0.61:0.40:0.97:1.00:1.01:1.67:1.30:1.36	148000000	325000000	472000000	0.45:1.00:1.45	50317	Succinyl-CoA ligase [ADP-forming] subunit beta mitochondrial OS=Homo sapiens GN=SUCLA2 PE=1 SV=3	15.1881	5.85574	0.0168994	-999	-999	-0.535391	Q9P2R7	SUCB1_HUMAN	Succinyl-CoA ligase [ADP-forming] subunit beta mitochondrial OS=Homo sapiens GN=SUCLA2 PE=1 SV=3	148000000	325000000	472000000	0	0	0	0	0	0	1
566	10539	P51812|KS6A3_HUMAN	200	21	10	8	Carbamidomethylation	P51812	KS6A3_HUMAN		27800000	28600000	26100000	198000000	256000000	228000000	406000000	471000000	519000000	0.11:0.11:0.10:0.77:1.00:0.89:1.59:1.84:2.03	27500000	227000000	471000000	0.12:1.00:2.07	83736	Ribosomal protein S6 kinase alpha-3 OS=Homo sapiens GN=RPS6KA3 PE=1 SV=1	0.492381	0.314308	0.00293764	3.04731	4.08076	-1.03346	P51812	KS6A3_HUMAN	Ribosomal protein S6 kinase alpha-3 OS=Homo sapiens GN=RPS6KA3 PE=1 SV=1	27500000	227000000	471000000	0	0	0	0	0	0	1
4	79	Q14204|DYHC1_HUMAN	200	38	113	113	Carbamidomethylation; Deamidation (NQ)	Q14204	DYHC1_HUMAN		91900000	79900000	60000000	267000000	355000000	326000000	456000000	469000000	458000000	0.26:0.23:0.17:0.75:1.00:0.92:1.28:1.32:1.29	87400000	326000000	470000000	0.27:1.00:1.44	532412	Cytoplasmic dynein 1 heavy chain 1 OS=Homo sapiens GN=DYNC1H1 PE=1 SV=5	1.68494	0.00505966	0.00521279	2.03201	2.57685	-0.544842	Q14204	DYHC1_HUMAN	Cytoplasmic dynein 1 heavy chain 1 OS=Homo sapiens GN=DYNC1H1 PE=1 SV=5	87400000	326000000	470000000	0	0	0	0	0	0	1
1593	1617	P62829|RL23_HUMAN	200	33	3	3	Carbamidomethylation	P62829	RL23_HUMAN		163000000	109000000	112000000	362000000	196000000	272000000	310000000	476000000	482000000	0.83:0.56:0.57:1.84:1.00:1.39:1.58:2.43:2.46	138000000	325000000	469000000	0.42:1.00:1.44	14865	60S ribosomal protein L23 OS=Homo sapiens GN=RPL23 PE=1 SV=1	75.7734	13.0717	0.119816	-999	-999	-999	P62829	RL23_HUMAN	60S ribosomal protein L23 OS=Homo sapiens GN=RPL23 PE=1 SV=1	138000000	325000000	469000000	0	0	0	0	0	0	1
809	10803	P51159|RB27A_HUMAN	200	57	10	9	Deamidation (NQ); Carbamidomethylation	P51159	RB27A_HUMAN		0	19600000	11500000	262000000	250000000	241000000	525000000	390000000	395000000	0:0.08:0.05:1.05:1.00:0.96:2.10:1.56:1.58	18400000	251000000	469000000	0.07:1.00:1.87	24868	Ras-related protein Rab-27A OS=Homo sapiens GN=RAB27A PE=1 SV=3	0.0148155	1.15725	0.0141191	4.59766	5.39651	-0.798845	P51159	RB27A_HUMAN	Ras-related protein Rab-27A OS=Homo sapiens GN=RAB27A PE=1 SV=3	18400000	251000000	469000000	0	0	0	0	0	0	1
1885	26801	P01903|DRA_HUMAN	200	19	4	4	Carbamidomethylation; Deamidation (NQ)	P01903	DRA_HUMAN		24600000	44500000	41000000	429000000	432000000	433000000	514000000	411000000	364000000	0.06:0.10:0.09:0.99:1.00:1.00:1.19:0.95:0.84	50100000	480000000	468000000	0.10:1.00:0.97	28607	HLA class II histocompatibility antigen DR alpha chain OS=Homo sapiens GN=HLA-DRA PE=1 SV=1	0.000654391	1.60557	0.971799	3.55495	3.54937	-999	P01903	DRA_HUMAN	HLA class II histocompatibility antigen DR alpha chain OS=Homo sapiens GN=HLA-DRA PE=1 SV=1	50100000	480000000	468000000	0	0	0	0	0	0	1
471	367	Q13838|DX39B_HUMAN	70.31	34	12	7	Carbamidomethylation; Deamidation (NQ)	Q13838	DX39B_HUMAN		152000000	247000000	270000000	309000000	474000000	470000000	384000000	349000000	671000000	0.32:0.52:0.57:0.65:1.00:0.99:0.81:0.74:1.42	227000000	421000000	468000000	0.54:1.00:1.11	48991	Spliceosome RNA helicase DDX39B OS=Homo sapiens GN=DDX39B PE=1 SV=1	70.4907	149.782	0.685669	-999	-999	-999	Q13838	DX39B_HUMAN	Spliceosome RNA helicase DDX39B OS=Homo sapiens GN=DDX39B PE=1 SV=1	227000000	421000000	468000000	0	0	0	0	0	0	1
749	964	Q7L5N7|PCAT2_HUMAN	93.14	35	11	11	Carbamidomethylation; Deamidation (NQ)	Q7L5N7	PCAT2_HUMAN		84200000	190000000	165000000	148000000	440000000	410000000	385000000	412000000	521000000	0.19:0.43:0.37:0.34:1.00:0.93:0.87:0.94:1.18	174000000	404000000	466000000	0.43:1.00:1.15	60208	Lysophosphatidylcholine acyltransferase 2 OS=Homo sapiens GN=LPCAT2 PE=1 SV=1	226.323	8.73021	0.353146	-999	-999	-999	Q7L5N7	PCAT2_HUMAN	Lysophosphatidylcholine acyltransferase 2 OS=Homo sapiens GN=LPCAT2 PE=1 SV=1	174000000	404000000	466000000	0	0	0	0	0	0	1
460	518	Q16698|DECR_HUMAN	95.81	55	12	12	Carbamidomethylation; Deamidation (NQ)	Q16698	DECR_HUMAN		152000000	188000000	183000000	470000000	383000000	414000000	520000000	428000000	439000000	0.40:0.49:0.48:1.23:1.00:1.08:1.36:1.12:1.15	191000000	427000000	464000000	0.45:1.00:1.09	36068	2 4-dienoyl-CoA reductase mitochondrial OS=Homo sapiens GN=DECR1 PE=1 SV=1	1.52317	1.31528	0.358552	1.27653	1.40708	-999	Q16698	DECR_HUMAN	2 4-dienoyl-CoA reductase mitochondrial OS=Homo sapiens GN=DECR1 PE=1 SV=1	191000000	427000000	464000000	0	0	0	0	0	0	1
163	251	Q15582|BGH3_HUMAN	96.37	46	18	18	Carbamidomethylation; Deamidation (NQ)	Q15582	BGH3_HUMAN		188000000	444000000	412000000	542000000	972000000	1000000000	267000000	341000000	525000000	0.19:0.46:0.42:0.56:1.00:1.03:0.28:0.35:0.54	429000000	846000000	463000000	0.51:1.00:0.55	74681	Transforming growth factor-beta-induced protein ig-h3 OS=Homo sapiens GN=TGFBI PE=1 SV=1	76.2196	1393.74	0.0509386	-999	-999	-999	Q15582	BGH3_HUMAN	Transforming growth factor-beta-induced protein ig-h3 OS=Homo sapiens GN=TGFBI PE=1 SV=1	429000000	846000000	463000000	0	0	0	0	0	0	1
433	9663	Q15436|SC23A_HUMAN	200	38	18	17	Carbamidomethylation; Deamidation (NQ)	Q15436	SC23A_HUMAN		0	28700000	9900000	115000000	233000000	250000000	311000000	500000000	541000000	0:0.12:0.04:0.49:1.00:1.07:1.34:2.15:2.33	29500000	223000000	461000000	0.13:1.00:2.07	86161	Protein transport protein Sec23A OS=Homo sapiens GN=SEC23A PE=1 SV=2	21.8037	6.20059	0.0382656	-999	-999	-1.17688	Q15436	SC23A_HUMAN	Protein transport protein Sec23A OS=Homo sapiens GN=SEC23A PE=1 SV=2	29500000	223000000	461000000	0	0	0	0	0	0	1
641	9792	P12268|IMDH2_HUMAN	200	40	12	12	Carbamidomethylation; Deamidation (NQ)	P12268	IMDH2_HUMAN		24800000	86000000	83900000	279000000	446000000	531000000	346000000	486000000	544000000	0.06:0.19:0.19:0.63:1.00:1.19:0.78:1.09:1.22	91600000	423000000	459000000	0.22:1.00:1.08	55805	Inosine-5'-monophosphate dehydrogenase 2 OS=Homo sapiens GN=IMPDH2 PE=1 SV=2	17.2437	5.49884	0.693894	-999	-999	-999	P12268	IMDH2_HUMAN	Inosine-5'-monophosphate dehydrogenase 2 OS=Homo sapiens GN=IMPDH2 PE=1 SV=2	91600000	423000000	459000000	0	0	0	0	0	0	1
122	204	Q92896|GSLG1_HUMAN	200	36	27	27	Carbamidomethylation; Deamidation (NQ)	Q92896	GSLG1_HUMAN		63500000	53900000	0	350000000	280000000	266000000	571000000	409000000	389000000	0.23:0.19:0:1.25:1.00:0.95:2.04:1.46:1.39	60800000	299000000	459000000	0.20:1.00:1.54	134552	Golgi apparatus protein 1 OS=Homo sapiens GN=GLG1 PE=1 SV=2	2.35333	4.13011	0.0671736	-999	-999	-999	Q92896	GSLG1_HUMAN	Golgi apparatus protein 1 OS=Homo sapiens GN=GLG1 PE=1 SV=2	60800000	299000000	459000000	0	0	0	0	0	0	1
204	118	Q1KMD3|HNRL2_HUMAN	127.47	41	27	27	Carbamidomethylation; Deamidation (NQ)	Q1KMD3	HNRL2_HUMAN		114000000	91600000	97500000	393000000	255000000	265000000	616000000	345000000	414000000	0.45:0.36:0.38:1.54:1.00:1.04:2.41:1.35:1.62	107000000	305000000	458000000	0.35:1.00:1.50	85105	Heterogeneous nuclear ribonucleoprotein U-like protein 2 OS=Homo sapiens GN=HNRNPUL2 PE=1 SV=1	18.4351	20.6246	0.171837	-999	-999	-999	Q1KMD3	HNRL2_HUMAN	Heterogeneous nuclear ribonucleoprotein U-like protein 2 OS=Homo sapiens GN=HNRNPUL2 PE=1 SV=1	107000000	305000000	458000000	0	0	0	0	0	0	1
1069	1646	P30042|ES1_HUMAN	200	48	8	8	Carbamidomethylation; Deamidation (NQ)	P30042	ES1_HUMAN		165000000	121000000	112000000	612000000	431000000	407000000	577000000	362000000	424000000	0.38:0.28:0.26:1.42:1.00:0.95:1.34:0.84:0.98	134000000	486000000	457000000	0.28:1.00:0.94	28170	ES1 protein homolog mitochondrial OS=Homo sapiens GN=C21orf33 PE=1 SV=3	10.9035	14.1978	0.76575	-999	-999	-999	P30042	ES1_HUMAN	ES1 protein homolog mitochondrial OS=Homo sapiens GN=C21orf33 PE=1 SV=3	134000000	486000000	457000000	0	0	0	0	0	0	1
1038	747	Q96N66|MBOA7_HUMAN	100.74	22	7	7	Carbamidomethylation; Deamidation (NQ)	Q96N66	MBOA7_HUMAN		46900000	31000000	26900000	247000000	297000000	285000000	489000000	472000000	409000000	0.16:0.10:0.09:0.83:1.00:0.96:1.64:1.59:1.38	49600000	323000000	457000000	0.15:1.00:1.41	52765	Lysophospholipid acyltransferase 7 OS=Homo sapiens GN=MBOAT7 PE=1 SV=2	0.207954	0.127381	0.00324355	2.98373	3.70846	-0.724732	Q96N66	MBOA7_HUMAN	Lysophospholipid acyltransferase 7 OS=Homo sapiens GN=MBOAT7 PE=1 SV=2	49600000	323000000	457000000	0	0	0	0	0	0	1
2415	1612	Q9Y6A9|SPCS1_HUMAN	200	32	3	3		Q9Y6A9	SPCS1_HUMAN		74400000	35100000	40600000	325000000	397000000	206000000	430000000	463000000	430000000	0.19:0.09:0.10:0.82:1.00:0.52:1.08:1.17:1.08	71200000	393000000	452000000	0.18:1.00:1.15	11805	Signal peptidase complex subunit 1 OS=Homo sapiens GN=SPCS1 PE=1 SV=4	18.1298	0.0325837	0.0811866	-999	3.13982	-999	Q9Y6A9	SPCS1_HUMAN	Signal peptidase complex subunit 1 OS=Homo sapiens GN=SPCS1 PE=1 SV=4	71200000	393000000	452000000	0	0	0	0	0	0	1
675	549	Q02978|M2OM_HUMAN	200	52	10	10	Carbamidomethylation; Deamidation (NQ)	Q02978	M2OM_HUMAN		140000000	84100000	78900000	407000000	302000000	254000000	556000000	400000000	390000000	0.46:0.28:0.26:1.35:1.00:0.84:1.84:1.33:1.29	101000000	349000000	451000000	0.29:1.00:1.29	34062	Mitochondrial 2-oxoglutarate/malate carrier protein OS=Homo sapiens GN=SLC25A11 PE=1 SV=3	19.2419	6.42456	0.143151	-999	-999	-999	Q02978	M2OM_HUMAN	Mitochondrial 2-oxoglutarate/malate carrier protein OS=Homo sapiens GN=SLC25A11 PE=1 SV=3	101000000	349000000	451000000	0	0	0	0	0	0	1
1213	825	P19404|NDUV2_HUMAN	60.71	40	7	7	Carbamidomethylation; Deamidation (NQ)	P19404	NDUV2_HUMAN		71700000	106000000	105000000	211000000	189000000	241000000	487000000	220000000	205000000	0.38:0.56:0.56:1.12:1.00:1.28:2.58:1.17:1.09	125000000	250000000	451000000	0.50:1.00:1.81	27392	NADH dehydrogenase [ubiquinone] flavoprotein 2 mitochondrial OS=Homo sapiens GN=NDUFV2 PE=1 SV=2	5.48104	148.359	0.385621	-999	-999	-999	P19404	NDUV2_HUMAN	NADH dehydrogenase [ubiquinone] flavoprotein 2 mitochondrial OS=Homo sapiens GN=NDUFV2 PE=1 SV=2	125000000	250000000	451000000	0	0	0	0	0	0	1
1944	1792	P49773|HINT1_HUMAN	200	51	3	3	Deamidation (NQ)	P49773	HINT1_HUMAN		12300000	148000000	159000000	254000000	246000000	177000000	363000000	438000000	442000000	0.05:0.60:0.65:1.03:1.00:0.72:1.48:1.78:1.80	141000000	241000000	447000000	0.59:1.00:1.86	13802	Histidine triad nucleotide-binding protein 1 OS=Homo sapiens GN=HINT1 PE=1 SV=2	153.136	7.96409	0.00600458	-999	-999	-0.876599	P49773	HINT1_HUMAN	Histidine triad nucleotide-binding protein 1 OS=Homo sapiens GN=HINT1 PE=1 SV=2	141000000	241000000	447000000	0	0	0	0	0	0	1
110	212	P11216|PYGB_HUMAN	135.23	48	26	22	Carbamidomethylation; Deamidation (NQ)	P11216	PYGB_HUMAN		106000000	95400000	109000000	289000000	160000000	162000000	556000000	396000000	386000000	0.67:0.60:0.68:1.81:1.00:1.01:3.49:2.49:2.42	118000000	261000000	446000000	0.45:1.00:1.71	96696	Glycogen phosphorylase brain form OS=Homo sapiens GN=PYGB PE=1 SV=5	138.205	5.96802	0.0253928	-999	-999	-1.13083	P11216	PYGB_HUMAN	Glycogen phosphorylase brain form OS=Homo sapiens GN=PYGB PE=1 SV=5	118000000	261000000	446000000	0	0	0	0	0	0	1
1067	874	Q9Y2Q3|GSTK1_HUMAN	110.68	69	10	10	Carbamidomethylation	Q9Y2Q3	GSTK1_HUMAN		199000000	162000000	155000000	425000000	333000000	333000000	541000000	378000000	411000000	0.60:0.49:0.47:1.28:1.00:1.00:1.63:1.14:1.23	184000000	364000000	444000000	0.50:1.00:1.22	25497	Glutathione S-transferase kappa 1 OS=Homo sapiens GN=GSTK1 PE=1 SV=3	8.07649	10.8639	0.244539	-999	-999	-999	Q9Y2Q3	GSTK1_HUMAN	Glutathione S-transferase kappa 1 OS=Homo sapiens GN=GSTK1 PE=1 SV=3	184000000	364000000	444000000	0	0	0	0	0	0	1
213	146	P49189|AL9A1_HUMAN	200	72	21	21	Carbamidomethylation; Deamidation (NQ); Oxidation (M)	P49189	AL9A1_HUMAN		164000000	123000000	111000000	451000000	360000000	338000000	563000000	404000000	361000000	0.46:0.34:0.31:1.25:1.00:0.94:1.56:1.12:1.00	136000000	383000000	443000000	0.35:1.00:1.16	53802	4-trimethylaminobutyraldehyde dehydrogenase OS=Homo sapiens GN=ALDH9A1 PE=1 SV=3	4.83362	14.1433	0.445035	-999	-999	-999	P49189	AL9A1_HUMAN	4-trimethylaminobutyraldehyde dehydrogenase OS=Homo sapiens GN=ALDH9A1 PE=1 SV=3	136000000	383000000	443000000	0	0	0	0	0	0	1
205	510	Q96I99|SUCB2_HUMAN	156.54	64	19	19	Carbamidomethylation; Deamidation (NQ)	Q96I99	SUCB2_HUMAN		144000000	144000000	137000000	358000000	383000000	353000000	427000000	476000000	427000000	0.38:0.38:0.36:0.93:1.00:0.92:1.12:1.24:1.11	144000000	365000000	443000000	0.39:1.00:1.22	46511	Succinyl-CoA ligase [GDP-forming] subunit beta mitochondrial OS=Homo sapiens GN=SUCLG2 PE=1 SV=2	0.034877	0.091375	0.0138325	1.36408	1.64589	-0.281814	Q96I99	SUCB2_HUMAN	Succinyl-CoA ligase [GDP-forming] subunit beta mitochondrial OS=Homo sapiens GN=SUCLG2 PE=1 SV=2	144000000	365000000	443000000	0	0	0	0	0	0	1
42	26745	P11717|MPRI_HUMAN	200	33	47	47	Carbamidomethylation; Oxidation (M); Deamidation (NQ)	P11717	MPRI_HUMAN		0	30100000	5990000	178000000	330000000	327000000	353000000	457000000	515000000	0:0.09:0.02:0.54:1.00:0.99:1.07:1.39:1.56	28500000	286000000	442000000	0.10:1.00:1.55	274373	Cation-independent mannose-6-phosphate receptor OS=Homo sapiens GN=IGF2R PE=1 SV=3	11.1538	1.52918	0.0771063	-999	5.19825	-999	P11717	MPRI_HUMAN	Cation-independent mannose-6-phosphate receptor OS=Homo sapiens GN=IGF2R PE=1 SV=3	28500000	286000000	442000000	0	0	0	0	0	0	1
917	409	P06748|NPM_HUMAN	123.58	44	8	8	Deamidation (NQ)	P06748	NPM_HUMAN		147000000	252000000	257000000	391000000	721000000	771000000	181000000	334000000	630000000	0.20:0.35:0.36:0.54:1.00:1.07:0.25:0.46:0.87	236000000	692000000	440000000	0.34:1.00:0.64	32575	Nucleophosmin OS=Homo sapiens GN=NPM1 PE=1 SV=2	52.6782	518.443	0.238482	-999	-999	-999	P06748	NPM_HUMAN	Nucleophosmin OS=Homo sapiens GN=NPM1 PE=1 SV=2	236000000	692000000	440000000	0	0	0	0	0	0	1
2742	2525	P60866|RS20_HUMAN	200	13	1	1		P60866	RS20_HUMAN		32300000	66700000	49700000	137000000	305000000	316000000	285000000	437000000	564000000	0.11:0.22:0.16:0.45:1.00:1.04:0.94:1.43:1.85	49600000	259000000	440000000	0.19:1.00:1.70	13373	40S ribosomal protein S20 OS=Homo sapiens GN=RPS20 PE=1 SV=1	44.9792	16.5801	0.15099	-999	-999	-999	P60866	RS20_HUMAN	40S ribosomal protein S20 OS=Homo sapiens GN=RPS20 PE=1 SV=1	49600000	259000000	440000000	0	0	0	0	0	0	1
398	395	Q6NUK1|SCMC1_HUMAN	200	46	14	14	Carbamidomethylation; Deamidation (NQ)	Q6NUK1	SCMC1_HUMAN		61100000	72300000	72100000	308000000	275000000	280000000	477000000	410000000	427000000	0.22:0.26:0.26:1.12:1.00:1.02:1.73:1.49:1.55	68500000	287000000	438000000	0.24:1.00:1.52	53354	Calcium-binding mitochondrial carrier protein SCaMC-1 OS=Homo sapiens GN=SLC25A24 PE=1 SV=2	0.0630311	0.0956837	0.00264272	2.07022	2.67675	-0.606533	Q6NUK1	SCMC1_HUMAN	Calcium-binding mitochondrial carrier protein SCaMC-1 OS=Homo sapiens GN=SLC25A24 PE=1 SV=2	68500000	287000000	438000000	0	0	0	0	0	0	1
1011	476	Q9UKM9|RALY_HUMAN	42.24	48	8	8	Deamidation (NQ)	Q9UKM9	RALY_HUMAN		308000000	240000000	206000000	243000000	204000000	190000000	550000000	374000000	391000000	1.51:1.18:1.01:1.19:1.00:0.93:2.70:1.83:1.92	251000000	213000000	438000000	1.18:1.00:2.06	32463	RNA-binding protein Raly OS=Homo sapiens GN=RALY PE=1 SV=1	545.636	73.4518	0.0178424	-999	-999	-1.0457	Q9UKM9	RALY_HUMAN	RNA-binding protein Raly OS=Homo sapiens GN=RALY PE=1 SV=1	251000000	213000000	438000000	0	0	0	0	0	0	1
594	20466	Q9Y2P4|S27A6_HUMAN	200	29	14	14	Carbamidomethylation; Deamidation (NQ)	Q9Y2P4	S27A6_HUMAN		8150000	2670	0	84000000	150000000	150000000	380000000	440000000	490000000	0.05:0.02:0:0.56:1.00:1.00:2.53:2.92:3.26	8150000	136000000	437000000	0.06:1.00:3.21	70112	Long-chain fatty acid transport protein 6 OS=Homo sapiens GN=SLC27A6 PE=2 SV=1	8.38225	0.294008	0.0013348	-999	7.32807	-1.77039	Q9Y2P4	S27A6_HUMAN	Long-chain fatty acid transport protein 6 OS=Homo sapiens GN=SLC27A6 PE=2 SV=1	8150000	136000000	437000000	0	0	0	0	0	0	1
351	1513	Q14258|TRI25_HUMAN	200	21	11	11	Carbamidomethylation; Deamidation (NQ)	Q14258	TRI25_HUMAN		15400000	56700000	57900000	181000000	380000000	395000000	330000000	469000000	508000000	0.04:0.15:0.15:0.48:1.00:1.04:0.87:1.23:1.33	50700000	343000000	436000000	0.15:1.00:1.27	70974	E3 ubiquitin/ISG15 ligase TRIM25 OS=Homo sapiens GN=TRIM25 PE=1 SV=2	30.1284	3.74212	0.252636	-999	-999	-999	Q14258	TRI25_HUMAN	E3 ubiquitin/ISG15 ligase TRIM25 OS=Homo sapiens GN=TRIM25 PE=1 SV=2	50700000	343000000	436000000	0	0	0	0	0	0	1
1389	943	P55036|PSMD4_HUMAN	200	28	6	6	Carbamidomethylation; Deamidation (NQ)	P55036	PSMD4_HUMAN		75900000	69400000	66700000	360000000	294000000	299000000	450000000	442000000	387000000	0.26:0.24:0.23:1.22:1.00:1.02:1.53:1.50:1.31	70700000	334000000	436000000	0.21:1.00:1.31	40737	26S proteasome non-ATPase regulatory subunit 4 OS=Homo sapiens GN=PSMD4 PE=1 SV=1	0.557714	0.101769	0.0200442	2.16841	2.59288	-0.424468	P55036	PSMD4_HUMAN	26S proteasome non-ATPase regulatory subunit 4 OS=Homo sapiens GN=PSMD4 PE=1 SV=1	70700000	334000000	436000000	0	0	0	0	0	0	1
215	83	Q12805|FBLN3_HUMAN	90.96	51	19	19	Carbamidomethylation; Oxidation (M); Deamidation (NQ)	Q12805	FBLN3_HUMAN		718000000	959000000	769000000	293000000	270000000	254000000	506000000	422000000	377000000	2.66:3.55:2.85:1.08:1.00:0.94:1.87:1.56:1.40	872000000	272000000	435000000	3.20:1.00:1.60	54641	EGF-containing fibulin-like extracellular matrix protein 1 OS=Homo sapiens GN=EFEMP1 PE=1 SV=2	3.2195	17.2796	0.0145852	-999	-999	-0.675642	Q12805	FBLN3_HUMAN	EGF-containing fibulin-like extracellular matrix protein 1 OS=Homo sapiens GN=EFEMP1 PE=1 SV=2	872000000	272000000	435000000	0	0	0	0	0	0	1
540	26754	P42892|ECE1_HUMAN	200	28	13	13	Carbamidomethylation; Deamidation (NQ)	P42892	ECE1_HUMAN		15700000	0	0	202000000	303000000	278000000	363000000	452000000	450000000	0.05:0:0:0.67:1.00:0.92:1.20:1.49:1.49	15700000	263000000	435000000	0.06:1.00:1.66	87164	Endothelin-converting enzyme 1 OS=Homo sapiens GN=ECE1 PE=1 SV=2	1.99807	0.264133	0.0190243	5.64017	6.33223	-0.692053	P42892	ECE1_HUMAN	Endothelin-converting enzyme 1 OS=Homo sapiens GN=ECE1 PE=1 SV=2	15700000	263000000	435000000	0	0	0	0	0	0	1
303	8669	O75306|NDUS2_HUMAN	200	45	10	10	Deamidation (NQ); Carbamidomethylation	O75306	NDUS2_HUMAN		37600000	106000000	62300000	364000000	387000000	302000000	500000000	393000000	410000000	0.10:0.27:0.16:0.94:1.00:0.78:1.29:1.01:1.06	113000000	373000000	434000000	0.30:1.00:1.16	52546	NADH dehydrogenase [ubiquinone] iron-sulfur protein 2 mitochondrial OS=Homo sapiens GN=NDUFS2 PE=1 SV=2	1.64078	1.221	0.116905	2.35449	2.66182	-999	O75306	NDUS2_HUMAN	NADH dehydrogenase [ubiquinone] iron-sulfur protein 2 mitochondrial OS=Homo sapiens GN=NDUFS2 PE=1 SV=2	113000000	373000000	434000000	0	0	0	0	0	0	1
1250	1032	Q9Y383|LC7L2_HUMAN	200	18	6	6	Carbamidomethylation; Deamidation (NQ)	Q9Y383	LC7L2_HUMAN		7550000	35800000	26500000	192000000	220000000	217000000	388000000	474000000	418000000	0.03:0.16:0.12:0.87:1.00:0.99:1.76:2.15:1.90	29600000	217000000	434000000	0.14:1.00:2.00	46514	Putative RNA-binding protein Luc7-like 2 OS=Homo sapiens GN=LUC7L2 PE=1 SV=2	0.183487	0.189582	0.00124999	3.17073	4.19574	-1.02501	Q9Y383	LC7L2_HUMAN	Putative RNA-binding protein Luc7-like 2 OS=Homo sapiens GN=LUC7L2 PE=1 SV=2	29600000	217000000	434000000	0	0	0	0	0	0	1
1405	1014	P61254|RL26_HUMAN	105.66	27	4	4		P61254	RL26_HUMAN		63300000	170000000	150000000	200000000	457000000	481000000	212000000	504000000	580000000	0.14:0.37:0.33:0.44:1.00:1.05:0.46:1.10:1.27	128000000	398000000	433000000	0.32:1.00:1.09	17258	60S ribosomal protein L26 OS=Homo sapiens GN=RPL26 PE=1 SV=1	101.178	103.844	0.732673	-999	-999	-999	P61254	RL26_HUMAN	60S ribosomal protein L26 OS=Homo sapiens GN=RPL26 PE=1 SV=1	128000000	398000000	433000000	0	0	0	0	0	0	1
1106	640	P38117|ETFB_HUMAN	144.49	44	9	9	Carbamidomethylation; Deamidation (NQ)	P38117	ETFB_HUMAN		161000000	110000000	114000000	341000000	329000000	310000000	493000000	413000000	386000000	0.49:0.33:0.35:1.04:1.00:0.94:1.50:1.26:1.18	128000000	327000000	431000000	0.39:1.00:1.32	27844	Electron transfer flavoprotein subunit beta OS=Homo sapiens GN=ETFB PE=1 SV=3	0.775979	1.92172	0.0356445	1.34792	1.74668	-0.398752	P38117	ETFB_HUMAN	Electron transfer flavoprotein subunit beta OS=Homo sapiens GN=ETFB PE=1 SV=3	128000000	327000000	431000000	0	0	0	0	0	0	1
752	974	P61026|RAB10_HUMAN	200	47	9	6	Carbamidomethylation	P61026	RAB10_HUMAN		34200000	28800000	17500000	333000000	275000000	248000000	376000000	354000000	345000000	0.12:0.10:0.06:1.21:1.00:0.90:1.37:1.29:1.26	49500000	389000000	430000000	0.13:1.00:1.11	22541	Ras-related protein Rab-10 OS=Homo sapiens GN=RAB10 PE=1 SV=1	0.933018	0.0101774	0.0522915	3.41055	3.7392	-999	P61026	RAB10_HUMAN	Ras-related protein Rab-10 OS=Homo sapiens GN=RAB10 PE=1 SV=1	49500000	389000000	430000000	0	0	0	0	0	0	1
306	265	P49821|NDUV1_HUMAN	200	63	19	19	Carbamidomethylation; Deamidation (NQ)	P49821	NDUV1_HUMAN		76100000	84500000	79100000	290000000	303000000	321000000	458000000	401000000	389000000	0.25:0.28:0.26:0.96:1.00:1.06:1.51:1.32:1.28	91700000	309000000	429000000	0.30:1.00:1.39	50817	NADH dehydrogenase [ubiquinone] flavoprotein 1 mitochondrial OS=Homo sapiens GN=NDUFV1 PE=1 SV=4	0.0304111	0.167438	0.00853005	1.93096	2.38032	-0.449352	P49821	NDUV1_HUMAN	NADH dehydrogenase [ubiquinone] flavoprotein 1 mitochondrial OS=Homo sapiens GN=NDUFV1 PE=1 SV=4	91700000	309000000	429000000	0	0	0	0	0	0	1
1894	1127	P62841|RS15_HUMAN	128.97	55	4	4		P62841	RS15_HUMAN		73100000	87100000	90500000	248000000	292000000	374000000	287000000	482000000	496000000	0.25:0.30:0.31:0.85:1.00:1.28:0.99:1.65:1.70	92000000	320000000	428000000	0.29:1.00:1.34	17040	40S ribosomal protein S15 OS=Homo sapiens GN=RPS15 PE=1 SV=2	7.04798	13.0336	0.202782	-999	-999	-999	P62841	RS15_HUMAN	40S ribosomal protein S15 OS=Homo sapiens GN=RPS15 PE=1 SV=2	92000000	320000000	428000000	0	0	0	0	0	0	1
142	939	O94832|MYO1D_HUMAN	200	38	26	25	Carbamidomethylation; Deamidation (NQ)	O94832	MYO1D_HUMAN		49000000	89800000	75700000	258000000	449000000	485000000	248000000	488000000	544000000	0.11:0.20:0.17:0.57:1.00:1.08:0.55:1.09:1.21	80300000	408000000	427000000	0.20:1.00:1.05	116202	Unconventional myosin-Id OS=Homo sapiens GN=MYO1D PE=1 SV=2	17.941	31.0074	0.811094	-999	-999	-999	O94832	MYO1D_HUMAN	Unconventional myosin-Id OS=Homo sapiens GN=MYO1D PE=1 SV=2	80300000	408000000	427000000	0	0	0	0	0	0	1
230	26748	Q99460|PSMD1_HUMAN	200	33	17	17	Carbamidomethylation; Deamidation (NQ); Oxidation (M)	Q99460	PSMD1_HUMAN		0	31700000	27300000	280000000	348000000	332000000	360000000	453000000	439000000	0:0.09:0.08:0.80:1.00:0.96:1.04:1.30:1.26	29500000	325000000	427000000	0.09:1.00:1.32	105836	26S proteasome non-ATPase regulatory subunit 1 OS=Homo sapiens GN=PSMD1 PE=1 SV=2	0.332809	0.351246	0.0517636	4.02425	4.40738	-999	Q99460	PSMD1_HUMAN	26S proteasome non-ATPase regulatory subunit 1 OS=Homo sapiens GN=PSMD1 PE=1 SV=2	29500000	325000000	427000000	0	0	0	0	0	0	1
246	333	Q92499|DDX1_HUMAN	200	36	17	17	Carbamidomethylation; Deamidation (NQ)	Q92499	DDX1_HUMAN		40900000	53300000	51600000	203000000	235000000	243000000	389000000	401000000	491000000	0.17:0.23:0.22:0.87:1.00:1.04:1.66:1.71:2.09	81800000	251000000	427000000	0.33:1.00:1.70	82432	ATP-dependent RNA helicase DDX1 OS=Homo sapiens GN=DDX1 PE=1 SV=2	0.268595	0.534804	0.00436959	2.22366	3.13521	-0.911544	Q92499	DDX1_HUMAN	ATP-dependent RNA helicase DDX1 OS=Homo sapiens GN=DDX1 PE=1 SV=2	81800000	251000000	427000000	0	0	0	0	0	0	1
390	161	Q08380|LG3BP_HUMAN	57.75	34	11	11	Carbamidomethylation; Deamidation (NQ)	Q08380	LG3BP_HUMAN		366000000	448000000	440000000	1100000000	688000000	648000000	306000000	331000000	519000000	0.53:0.65:0.64:1.60:1.00:0.94:0.44:0.48:0.75	428000000	823000000	423000000	0.52:1.00:0.51	65331	Galectin-3-binding protein OS=Homo sapiens GN=LGALS3BP PE=1 SV=1	95.4894	1170.12	0.0553567	-999	-999	-999	Q08380	LG3BP_HUMAN	Galectin-3-binding protein OS=Homo sapiens GN=LGALS3BP PE=1 SV=1	428000000	823000000	423000000	0	0	0	0	0	0	1
1614	1384	Q15005|SPCS2_HUMAN	200	36	6	6		Q15005	SPCS2_HUMAN		62500000	63800000	61100000	292000000	277000000	276000000	374000000	408000000	398000000	0.23:0.23:0.22:1.05:1.00:0.99:1.35:1.47:1.44	75400000	305000000	421000000	0.25:1.00:1.38	25003	Signal peptidase complex subunit 2 OS=Homo sapiens GN=SPCS2 PE=1 SV=3	0.0033708	0.00905448	0.000596161	2.17283	2.65459	-0.481764	Q15005	SPCS2_HUMAN	Signal peptidase complex subunit 2 OS=Homo sapiens GN=SPCS2 PE=1 SV=3	75400000	305000000	421000000	0	0	0	0	0	0	1
361	348	Q7Z2K6|ERMP1_HUMAN	200	27	16	16	Carbamidomethylation; Deamidation (NQ)	Q7Z2K6	ERMP1_HUMAN		99200000	73200000	82900000	302000000	254000000	247000000	456000000	386000000	403000000	0.39:0.29:0.33:1.19:1.00:0.97:1.79:1.52:1.59	87400000	272000000	421000000	0.32:1.00:1.54	100231	Endoplasmic reticulum metallopeptidase 1 OS=Homo sapiens GN=ERMP1 PE=1 SV=2	1.1101	0.214848	0.00567431	1.65321	2.28588	-0.632674	Q7Z2K6	ERMP1_HUMAN	Endoplasmic reticulum metallopeptidase 1 OS=Homo sapiens GN=ERMP1 PE=1 SV=2	87400000	272000000	421000000	0	0	0	0	0	0	1
973	472	Q9UBS4|DJB11_HUMAN	123.78	28	8	8	Carbamidomethylation; Deamidation (NQ)	Q9UBS4	DJB11_HUMAN		137000000	112000000	101000000	343000000	281000000	280000000	479000000	396000000	371000000	0.49:0.40:0.36:1.22:1.00:1.00:1.70:1.41:1.32	118000000	303000000	419000000	0.39:1.00:1.38	40514	DnaJ homolog subfamily B member 11 OS=Homo sapiens GN=DNAJB11 PE=1 SV=1	2.42041	1.66945	0.0422247	-999	1.83188	-0.462909	Q9UBS4	DJB11_HUMAN	DnaJ homolog subfamily B member 11 OS=Homo sapiens GN=DNAJB11 PE=1 SV=1	118000000	303000000	419000000	0	0	0	0	0	0	1
1309	26798	P47985|UCRI_HUMAN	200	39	6	6	Deamidation (NQ)	P47985	UCRI_HUMAN		183000000	105000000	105000000	542000000	309000000	285000000	537000000	374000000	341000000	0.59:0.34:0.34:1.75:1.00:0.92:1.74:1.21:1.10	132000000	379000000	417000000	0.35:1.00:1.10	29668	Cytochrome b-c1 complex subunit Rieske mitochondrial OS=Homo sapiens GN=UQCRFS1 PE=1 SV=2	78.1158	21.2213	0.723691	-999	-999	-999	P47985	UCRI_HUMAN	Cytochrome b-c1 complex subunit Rieske mitochondrial OS=Homo sapiens GN=UQCRFS1 PE=1 SV=2	132000000	379000000	417000000	0	0	0	0	0	0	1
1423	27046	P57088|TMM33_HUMAN	59.52	20	4	4	Carbamidomethylation	P57088	TMM33_HUMAN		44100000	65000000	61000000	171000000	137000000	172000000	300000000	291000000	307000000	0.32:0.47:0.44:1.24:1.00:1.25:2.18:2.12:2.24	62800000	235000000	417000000	0.27:1.00:1.78	27978	Transmembrane protein 33 OS=Homo sapiens GN=TMEM33 PE=1 SV=2	2.47485	0.0116452	0.000357376	-999	2.40033	-0.903681	P57088	TMM33_HUMAN	Transmembrane protein 33 OS=Homo sapiens GN=TMEM33 PE=1 SV=2	62800000	235000000	417000000	0	0	0	0	0	0	1
501	1048	Q9BXP5|SRRT_HUMAN	200	14	9	9	Carbamidomethylation; Deamidation (NQ)	Q9BXP5	SRRT_HUMAN		35900000	77000000	90800000	182000000	387000000	452000000	222000000	373000000	506000000	0.09:0.20:0.23:0.47:1.00:1.17:0.57:0.96:1.31	75300000	383000000	416000000	0.20:1.00:1.09	100667	Serrate RNA effector molecule homolog OS=Homo sapiens GN=SRRT PE=1 SV=1	52.8608	40.4221	0.828796	-999	-999	-999	Q9BXP5	SRRT_HUMAN	Serrate RNA effector molecule homolog OS=Homo sapiens GN=SRRT PE=1 SV=1	75300000	383000000	416000000	0	0	0	0	0	0	1
358	788	P52597|HNRPF_HUMAN	200	54	13	11	Carbamidomethylation; Deamidation (NQ); Oxidation (M)	P52597	HNRPF_HUMAN		0	17000000	20600000	174000000	190000000	198000000	329000000	490000000	395000000	0:0.09:0.11:0.91:1.00:1.04:1.73:2.58:2.08	18800000	187000000	416000000	0.10:1.00:2.22	45672	Heterogeneous nuclear ribonucleoprotein F OS=Homo sapiens GN=HNRNPF PE=1 SV=3	0.0888732	1.98336	0.0100387	3.90176	5.01289	-1.11113	P52597	HNRPF_HUMAN	Heterogeneous nuclear ribonucleoprotein F OS=Homo sapiens GN=HNRNPF PE=1 SV=3	18800000	187000000	416000000	0	0	0	0	0	0	1
596	1641	Q9BVK6|TMED9_HUMAN	200	31	9	8	Carbamidomethylation; Deamidation (NQ); Oxidation (M)	Q9BVK6	TMED9_HUMAN		50600000	67700000	56800000	211000000	192000000	223000000	430000000	423000000	386000000	0.26:0.35:0.30:1.10:1.00:1.16:2.24:2.21:2.01	69900000	215000000	413000000	0.33:1.00:1.92	27277	Transmembrane emp24 domain-containing protein 9 OS=Homo sapiens GN=TMED9 PE=1 SV=2	0.224098	0.0290798	0.000236591	1.83798	2.82292	-0.984942	Q9BVK6	TMED9_HUMAN	Transmembrane emp24 domain-containing protein 9 OS=Homo sapiens GN=TMED9 PE=1 SV=2	69900000	215000000	413000000	0	0	0	0	0	0	1
929	543	P15559|NQO1_HUMAN	65.46	23	5	5	Deamidation (NQ)	P15559	NQO1_HUMAN		118000000	211000000	183000000	87500000	270000000	246000000	327000000	390000000	446000000	0.44:0.78:0.68:0.32:1.00:0.91:1.21:1.44:1.65	173000000	231000000	408000000	0.75:1.00:1.77	30868	NAD(P)H dehydrogenase [quinone] 1 OS=Homo sapiens GN=NQO1 PE=1 SV=1	1139.28	13.702	0.0491722	-999	-999	-0.946425	P15559	NQO1_HUMAN	NAD(P)H dehydrogenase [quinone] 1 OS=Homo sapiens GN=NQO1 PE=1 SV=1	173000000	231000000	408000000	0	0	0	0	0	0	1
1679	1611	Q9Y3C6|PPIL1_HUMAN	114.02	47	4	4	Carbamidomethylation	Q9Y3C6	PPIL1_HUMAN		73600000	101000000	93300000	106000000	188000000	179000000	328000000	405000000	443000000	0.39:0.54:0.50:0.57:1.00:0.95:1.75:2.16:2.36	89100000	162000000	407000000	0.55:1.00:2.51	18237	Peptidyl-prolyl cis-trans isomerase-like 1 OS=Homo sapiens GN=PPIL1 PE=1 SV=1	114.423	1.66932	0.00534492	-999	2.13412	-1.31398	Q9Y3C6	PPIL1_HUMAN	Peptidyl-prolyl cis-trans isomerase-like 1 OS=Homo sapiens GN=PPIL1 PE=1 SV=1	89100000	162000000	407000000	0	0	0	0	0	0	1
511	8667	Q9BWM7|SFXN3_HUMAN	200	59	15	13	Carbamidomethylation; Deamidation (NQ)	Q9BWM7	SFXN3_HUMAN		103000000	89400000	87600000	166000000	387000000	273000000	421000000	414000000	379000000	0.27:0.23:0.23:0.43:1.00:0.70:1.09:1.07:0.98	97500000	398000000	405000000	0.24:1.00:1.02	35979	Sideroflexin-3 OS=Homo sapiens GN=SFXN3 PE=1 SV=2	81.0276	0.0405064	0.117966	-999	2.11627	-999	Q9BWM7	SFXN3_HUMAN	Sideroflexin-3 OS=Homo sapiens GN=SFXN3 PE=1 SV=2	97500000	398000000	405000000	0	0	0	0	0	0	1
115	222	Q00341|VIGLN_HUMAN	78.42	34	27	27	Deamidation (NQ); Carbamidomethylation	Q00341	VIGLN_HUMAN		63500000	76600000	82800000	159000000	250000000	292000000	335000000	234000000	341000000	0.25:0.31:0.33:0.64:1.00:1.17:1.34:0.93:1.36	109000000	352000000	404000000	0.31:1.00:1.15	141455	Vigilin OS=Homo sapiens GN=HDLBP PE=1 SV=2	27.5856	4.98391	0.254417	-999	-999	-999	Q00341	VIGLN_HUMAN	Vigilin OS=Homo sapiens GN=HDLBP PE=1 SV=2	109000000	352000000	404000000	0	0	0	0	0	0	1
612	540	P54920|SNAA_HUMAN	138.75	63	13	10	Deamidation (NQ); Carbamidomethylation	P54920	SNAA_HUMAN		85300000	66800000	109000000	224000000	228000000	199000000	437000000	349000000	347000000	0.37:0.29:0.48:0.98:1.00:0.87:1.92:1.53:1.52	102000000	236000000	403000000	0.44:1.00:1.71	33233	Alpha-soluble NSF attachment protein OS=Homo sapiens GN=NAPA PE=1 SV=3	1.7896	1.42943	0.00661538	1.31805	2.11747	-0.799418	P54920	SNAA_HUMAN	Alpha-soluble NSF attachment protein OS=Homo sapiens GN=NAPA PE=1 SV=3	102000000	236000000	403000000	0	0	0	0	0	0	1
813	673	P02790|HEMO_HUMAN	200	42	12	12	Carbamidomethylation; Deamidation (NQ)	P02790	HEMO_HUMAN		106000000	60900000	59500000	147000000	89300000	85600000	490000000	358000000	334000000	1.18:0.68:0.67:1.65:1.00:0.96:5.49:4.00:3.74	76100000	109000000	403000000	0.70:1.00:3.70	51676	Hemopexin OS=Homo sapiens GN=HPX PE=1 SV=2	473.88	5.75029	0.00543437	-999	-999	-1.87655	P02790	HEMO_HUMAN	Hemopexin OS=Homo sapiens GN=HPX PE=1 SV=2	76100000	109000000	403000000	0	0	0	0	0	0	1
481	891	Q9BS26|ERP44_HUMAN	200	55	12	12	Carbamidomethylation; Deamidation (NQ)	Q9BS26	ERP44_HUMAN		50200000	79000000	78600000	164000000	251000000	237000000	380000000	412000000	395000000	0.20:0.31:0.31:0.65:1.00:0.94:1.51:1.64:1.57	73800000	239000000	402000000	0.31:1.00:1.68	46971	Endoplasmic reticulum resident protein 44 OS=Homo sapiens GN=ERP44 PE=1 SV=1	11.5006	0.0282251	0.0033318	-999	2.51405	-0.864376	Q9BS26	ERP44_HUMAN	Endoplasmic reticulum resident protein 44 OS=Homo sapiens GN=ERP44 PE=1 SV=1	73800000	239000000	402000000	0	0	0	0	0	0	1
105	8595	O60437|PEPL_HUMAN	136.54	26	32	32	Carbamidomethylation; Deamidation (NQ)	O60437	PEPL_HUMAN		0	0	0	126000000	247000000	271000000	216000000	428000000	554000000	0:0:0:0.51:1.00:1.10:0.88:1.73:2.24	0	232000000	402000000	0:1.00:1.74	204745	Periplakin OS=Homo sapiens GN=PPL PE=1 SV=4	15.1893	26.8827	0.163512	-999	-999	-999	O60437	PEPL_HUMAN	Periplakin OS=Homo sapiens GN=PPL PE=1 SV=4	0	232000000	402000000	0	0	0	1	0	0	0
823	760	P23396|RS3_HUMAN	200	55	10	10	Carbamidomethylation; Deamidation (NQ)	P23396	RS3_HUMAN		75000000	32100000	28800000	276000000	145000000	138000000	592000000	314000000	299000000	0.52:0.22:0.20:1.90:1.00:0.95:4.08:2.16:2.06	45300000	186000000	402000000	0.24:1.00:2.16	26688	40S ribosomal protein S3 OS=Homo sapiens GN=RPS3 PE=1 SV=2	70.5241	36.2981	0.110338	-999	-999	-999	P23396	RS3_HUMAN	40S ribosomal protein S3 OS=Homo sapiens GN=RPS3 PE=1 SV=2	45300000	186000000	402000000	0	0	0	0	0	0	1
463	8724	P01042|KNG1_HUMAN	200	30	13	13	Carbamidomethylation; Deamidation (NQ)	P01042	KNG1_HUMAN		36700000	33300000	43000000	122000000	189000000	186000000	374000000	387000000	441000000	0.19:0.18:0.23:0.65:1.00:0.99:1.98:2.05:2.34	37600000	166000000	401000000	0.23:1.00:2.42	71957	Kininogen-1 OS=Homo sapiens GN=KNG1 PE=1 SV=2	7.58579	0.107975	0.00142878	-999	3.41104	-1.27412	P01042	KNG1_HUMAN	Kininogen-1 OS=Homo sapiens GN=KNG1 PE=1 SV=2	37600000	166000000	401000000	0	0	0	0	0	0	1
1052	2557	Q06136|KDSR_HUMAN	200	27	4	4	Carbamidomethylation; Deamidation (NQ)	Q06136	KDSR_HUMAN		68200000	111000000	93500000	241000000	309000000	310000000	336000000	459000000	401000000	0.22:0.36:0.30:0.78:1.00:1.00:1.08:1.48:1.30	95600000	287000000	399000000	0.33:1.00:1.39	36187	3-ketodihydrosphingosine reductase OS=Homo sapiens GN=KDSR PE=1 SV=1	2.89043	2.11406	0.0568625	-999	-999	-999	Q06136	KDSR_HUMAN	3-ketodihydrosphingosine reductase OS=Homo sapiens GN=KDSR PE=1 SV=1	95600000	287000000	399000000	0	0	0	0	0	0	1
147	197	Q16363|LAMA4_HUMAN	71.11	18	19	19	Carbamidomethylation; Oxidation (M); Deamidation (NQ)	Q16363	LAMA4_HUMAN		64600000	94200000	70200000	165000000	893000000	866000000	104000000	264000000	514000000	0.07:0.11:0.08:0.19:1.00:0.97:0.12:0.30:0.58	103000000	714000000	398000000	0.14:1.00:0.56	202523	Laminin subunit alpha-4 OS=Homo sapiens GN=LAMA4 PE=1 SV=4	133.463	248.26	0.26241	-999	-999	-999	Q16363	LAMA4_HUMAN	Laminin subunit alpha-4 OS=Homo sapiens GN=LAMA4 PE=1 SV=4	103000000	714000000	398000000	0	0	0	0	0	0	1
703	8764	P62140|PP1B_HUMAN	200	56	13	5	Carbamidomethylation; Deamidation (NQ)	P62140	PP1B_HUMAN		29500000	53800000	49500000	214000000	221000000	189000000	395000000	383000000	412000000	0.13:0.24:0.22:0.97:1.00:0.85:1.79:1.73:1.86	44200000	235000000	397000000	0.19:1.00:1.69	37187	Serine/threonine-protein phosphatase PP1-beta catalytic subunit OS=Homo sapiens GN=PPP1CB PE=1 SV=3	0.31587	0.0107911	0.000125202	2.23229	3.16363	-0.931344	P62140	PP1B_HUMAN	Serine/threonine-protein phosphatase PP1-beta catalytic subunit OS=Homo sapiens GN=PPP1CB PE=1 SV=3	44200000	235000000	397000000	0	0	0	0	0	0	1
505	355	P00338|LDHA_HUMAN	200	48	9	8	Carbamidomethylation; Deamidation (NQ)	P00338	LDHA_HUMAN		33600000	145000000	117000000	222000000	438000000	405000000	264000000	382000000	418000000	0.08:0.33:0.27:0.51:1.00:0.93:0.60:0.87:0.96	162000000	383000000	395000000	0.42:1.00:1.03	36689	L-lactate dehydrogenase A chain OS=Homo sapiens GN=LDHA PE=1 SV=2	46.6057	19.2174	0.99694	-999	-999	-999	P00338	LDHA_HUMAN	L-lactate dehydrogenase A chain OS=Homo sapiens GN=LDHA PE=1 SV=2	162000000	383000000	395000000	0	0	0	0	0	0	1
459	370	Q96KP4|CNDP2_HUMAN	200	54	16	16	Carbamidomethylation; Deamidation (NQ)	Q96KP4	CNDP2_HUMAN		81100000	99200000	90600000	164000000	196000000	200000000	406000000	374000000	405000000	0.41:0.51:0.46:0.84:1.00:1.02:2.07:1.91:2.06	91800000	187000000	395000000	0.49:1.00:2.11	52879	Cytosolic non-specific dipeptidase OS=Homo sapiens GN=CNDP2 PE=1 SV=2	2.67235	0.0226738	0.000177048	-999	2.12905	-1.08139	Q96KP4	CNDP2_HUMAN	Cytosolic non-specific dipeptidase OS=Homo sapiens GN=CNDP2 PE=1 SV=2	91800000	187000000	395000000	0	0	0	0	0	0	1
1186	502	P30626|SORCN_HUMAN	200	58	9	9	Carbamidomethylation	P30626	SORCN_HUMAN		97300000	113000000	96900000	191000000	271000000	263000000	355000000	404000000	423000000	0.36:0.42:0.36:0.71:1.00:0.97:1.31:1.49:1.56	128000000	242000000	394000000	0.53:1.00:1.63	21676	Sorcin OS=Homo sapiens GN=SRI PE=1 SV=1	10.1524	0.267659	0.00941593	-999	1.94398	-0.705177	P30626	SORCN_HUMAN	Sorcin OS=Homo sapiens GN=SRI PE=1 SV=1	128000000	242000000	394000000	0	0	0	0	0	0	1
727	968	P62258|1433E_HUMAN	48.94	45	8	8	Carbamidomethylation	P62258	1433E_HUMAN		99000000	201000000	183000000	316000000	273000000	260000000	415000000	410000000	355000000	0.36:0.74:0.67:1.16:1.00:0.95:1.52:1.50:1.30	161000000	283000000	393000000	0.57:1.00:1.39	29174	14-3-3 protein epsilon OS=Homo sapiens GN=YWHAE PE=1 SV=1	46.5939	5.61285	0.0125607	-999	-999	-0.47495	P62258	1433E_HUMAN	14-3-3 protein epsilon OS=Homo sapiens GN=YWHAE PE=1 SV=1	161000000	283000000	393000000	0	0	0	0	0	0	1
746	783	Q8NBS9|TXND5_HUMAN	35.22	34	11	11	Carbamidomethylation; Deamidation (NQ)	Q8NBS9	TXND5_HUMAN		119000000	183000000	181000000	285000000	457000000	571000000	365000000	427000000	374000000	0.26:0.40:0.40:0.62:1.00:1.25:0.80:0.93:0.82	165000000	442000000	392000000	0.37:1.00:0.89	47629	Thioredoxin domain-containing protein 5 OS=Homo sapiens GN=TXNDC5 PE=1 SV=2	55.6751	2.32842	0.596618	-999	-999	-999	Q8NBS9	TXND5_HUMAN	Thioredoxin domain-containing protein 5 OS=Homo sapiens GN=TXNDC5 PE=1 SV=2	165000000	442000000	392000000	0	0	0	0	0	0	1
633	356	P14868|SYDC_HUMAN	55.42	35	13	13	Deamidation (NQ); Carbamidomethylation	P14868	SYDC_HUMAN		66700000	202000000	157000000	205000000	291000000	288000000	406000000	389000000	339000000	0.23:0.69:0.54:0.70:1.00:0.99:1.40:1.34:1.17	170000000	292000000	391000000	0.58:1.00:1.34	57136	Aspartate--tRNA ligase cytoplasmic OS=Homo sapiens GN=DARS PE=1 SV=2	122.308	10.5902	0.0280421	-999	-999	-0.532495	P14868	SYDC_HUMAN	Aspartate--tRNA ligase cytoplasmic OS=Homo sapiens GN=DARS PE=1 SV=2	170000000	292000000	391000000	0	0	0	0	0	0	1
1265	714	Q8N335|GPD1L_HUMAN	44.05	25	6	6	Carbamidomethylation	Q8N335	GPD1L_HUMAN		54000000	157000000	149000000	107000000	228000000	321000000	461000000	341000000	369000000	0.24:0.69:0.65:0.47:1.00:1.41:2.02:1.50:1.62	158000000	344000000	390000000	0.46:1.00:1.13	38419	Glycerol-3-phosphate dehydrogenase 1-like protein OS=Homo sapiens GN=GPD1L PE=1 SV=1	404.061	9.19608	0.0750309	-999	-999	-999	Q8N335	GPD1L_HUMAN	Glycerol-3-phosphate dehydrogenase 1-like protein OS=Homo sapiens GN=GPD1L PE=1 SV=1	158000000	344000000	390000000	0	0	0	0	0	0	1
1788	1186	P62913|RL11_HUMAN	111.78	16	3	3	Carbamidomethylation	P62913	RL11_HUMAN		171000000	121000000	108000000	329000000	256000000	235000000	402000000	393000000	369000000	0.67:0.47:0.42:1.29:1.00:0.92:1.57:1.54:1.44	136000000	277000000	388000000	0.49:1.00:1.40	20252	60S ribosomal protein L11 OS=Homo sapiens GN=RPL11 PE=1 SV=2	26.3149	0.512457	0.0190312	-999	1.54102	-0.505395	P62913	RL11_HUMAN	60S ribosomal protein L11 OS=Homo sapiens GN=RPL11 PE=1 SV=2	136000000	277000000	388000000	0	0	0	0	0	0	1
1002	881	P80723|BASP1_HUMAN	200	70	7	7	Deamidation (NQ)	P80723	BASP1_HUMAN		52400000	72800000	58500000	245000000	300000000	280000000	326000000	205000000	425000000	0.17:0.24:0.19:0.82:1.00:0.93:1.09:0.68:1.41	84700000	275000000	387000000	0.31:1.00:1.41	22693	Brain acid soluble protein 1 OS=Homo sapiens GN=BASP1 PE=1 SV=2	0.415699	27.3444	0.542134	2.16704	-999	-999	P80723	BASP1_HUMAN	Brain acid soluble protein 1 OS=Homo sapiens GN=BASP1 PE=1 SV=2	84700000	275000000	387000000	0	0	0	0	0	0	1
2439	2271	O14949|QCR8_HUMAN	200	50	3	3		O14949	QCR8_HUMAN		97600000	68100000	60700000	268000000	198000000	200000000	458000000	369000000	329000000	0.49:0.34:0.31:1.35:1.00:1.01:2.31:1.87:1.67	75500000	222000000	386000000	0.34:1.00:1.74	9906	Cytochrome b-c1 complex subunit 8 OS=Homo sapiens GN=UQCRQ PE=1 SV=4	8.02694	2.53725	0.0214275	-999	-999	-0.795547	O14949	QCR8_HUMAN	Cytochrome b-c1 complex subunit 8 OS=Homo sapiens GN=UQCRQ PE=1 SV=4	75500000	222000000	386000000	0	0	0	0	0	0	1
490	26753	Q14376|GALE_HUMAN	200	69	13	13	Carbamidomethylation; Deamidation (NQ)	Q14376	GALE_HUMAN		5250000	0	0	226000000	147000000	131000000	388000000	299000000	278000000	0.04:0:0:1.53:1.00:0.89:2.63:2.03:1.89	5250000	206000000	386000000	0.03:1.00:1.87	38282	UDP-glucose 4-epimerase OS=Homo sapiens GN=GALE PE=1 SV=2	8.38422	1.20134	0.0263695	-999	7.52206	-0.937105	Q14376	GALE_HUMAN	UDP-glucose 4-epimerase OS=Homo sapiens GN=GALE PE=1 SV=2	5250000	206000000	386000000	0	0	0	0	0	0	1
1126	2592	P52566|GDIR2_HUMAN	34.26	61	8	8	Carbamidomethylation; Deamidation (NQ)	P52566	GDIR2_HUMAN		284000000	233000000	234000000	111000000	73700000	66900000	451000000	371000000	309000000	3.85:3.16:3.17:1.51:1.00:0.91:6.12:5.04:4.19	250000000	84300000	385000000	2.97:1.00:4.56	22988	Rho GDP-dissociation inhibitor 2 OS=Homo sapiens GN=ARHGDIB PE=1 SV=3	2.70006	80.3945	0.00248991	-999	-999	-2.16839	P52566	GDIR2_HUMAN	Rho GDP-dissociation inhibitor 2 OS=Homo sapiens GN=ARHGDIB PE=1 SV=3	250000000	84300000	385000000	0	0	0	0	0	0	1
659	1196	P61106|RAB14_HUMAN	200	71	13	11	Deamidation (NQ); Carbamidomethylation	P61106	RAB14_HUMAN		10400000	43700000	41100000	195000000	237000000	230000000	424000000	371000000	353000000	0.04:0.18:0.17:0.82:1.00:0.97:1.79:1.56:1.49	41700000	230000000	383000000	0.18:1.00:1.66	23897	Ras-related protein Rab-14 OS=Homo sapiens GN=RAB14 PE=1 SV=4	0.621989	0.21525	0.00290495	2.7978	3.59202	-0.794219	P61106	RAB14_HUMAN	Ras-related protein Rab-14 OS=Homo sapiens GN=RAB14 PE=1 SV=4	41700000	230000000	383000000	0	0	0	0	0	0	1
77	557	P35556|FBN2_HUMAN	156.54	20	39	34	Carbamidomethylation; Deamidation (NQ); Oxidation (M)	P35556	FBN2_HUMAN		0	0	0	94700000	158000000	121000000	336000000	406000000	408000000	0:0:0:0.60:1.00:0.77:2.13:2.57:2.58	0	151000000	383000000	0:1.00:2.54	314775	Fibrillin-2 OS=Homo sapiens GN=FBN2 PE=1 SV=3	4.27722	0.14774	0.000988036	-999	25.1921	-1.62168	P35556	FBN2_HUMAN	Fibrillin-2 OS=Homo sapiens GN=FBN2 PE=1 SV=3	0	151000000	383000000	0	0	0	1	0	0	0
326	227	P05106|ITB3_HUMAN	119.29	34	13	13	Carbamidomethylation; Deamidation (NQ)	P05106	ITB3_HUMAN		77700000	100000000	89800000	313000000	296000000	284000000	500000000	340000000	306000000	0.26:0.34:0.30:1.06:1.00:0.96:1.69:1.15:1.03	118000000	298000000	382000000	0.40:1.00:1.28	87058	Integrin beta-3 OS=Homo sapiens GN=ITGB3 PE=1 SV=2	0.06835	14.2919	0.235139	1.73912	-999	-999	P05106	ITB3_HUMAN	Integrin beta-3 OS=Homo sapiens GN=ITGB3 PE=1 SV=2	118000000	298000000	382000000	0	0	0	0	0	0	1
359	722	Q53EL6|PDCD4_HUMAN	200	43	13	13	Carbamidomethylation; Deamidation (NQ)	Q53EL6	PDCD4_HUMAN		34700000	24400000	15300000	247000000	114000000	115000000	525000000	319000000	301000000	0.30:0.21:0.13:2.17:1.00:1.01:4.62:2.81:2.65	31200000	200000000	382000000	0.16:1.00:1.91	51735	Programmed cell death protein 4 OS=Homo sapiens GN=PDCD4 PE=1 SV=2	68.8779	13.4594	0.0573438	-999	-999	-999	Q53EL6	PDCD4_HUMAN	Programmed cell death protein 4 OS=Homo sapiens GN=PDCD4 PE=1 SV=2	31200000	200000000	382000000	0	0	0	0	0	0	1
227	276	Q13423|NNTM_HUMAN	88.73	29	20	20	Carbamidomethylation; Deamidation (NQ)	Q13423	NNTM_HUMAN		133000000	186000000	174000000	281000000	347000000	331000000	429000000	356000000	357000000	0.38:0.54:0.50:0.81:1.00:0.95:1.24:1.03:1.03	164000000	319000000	381000000	0.51:1.00:1.19	113895	NAD(P) transhydrogenase mitochondrial OS=Homo sapiens GN=NNT PE=1 SV=3	6.41751	2.99933	0.123049	-999	-999	-999	Q13423	NNTM_HUMAN	NAD(P) transhydrogenase mitochondrial OS=Homo sapiens GN=NNT PE=1 SV=3	164000000	319000000	381000000	0	0	0	0	0	0	1
335	833	P38606|VATA_HUMAN	200	59	20	20	Carbamidomethylation; Deamidation (NQ)	P38606	VATA_HUMAN		38500000	11900000	33400000	249000000	177000000	163000000	420000000	246000000	219000000	0.22:0.07:0.19:1.40:1.00:0.92:2.36:1.38:1.24	38300000	241000000	381000000	0.16:1.00:1.58	68304	V-type proton ATPase catalytic subunit A OS=Homo sapiens GN=ATP6V1A PE=1 SV=2	6.56036	23.6775	0.222557	-999	-999	-999	P38606	VATA_HUMAN	V-type proton ATPase catalytic subunit A OS=Homo sapiens GN=ATP6V1A PE=1 SV=2	38300000	241000000	381000000	0	0	0	0	0	0	1
1827	1180	P46776|RL27A_HUMAN	92.23	32	5	5	Carbamidomethylation; Deamidation (NQ)	P46776	RL27A_HUMAN		129000000	112000000	97500000	275000000	238000000	242000000	452000000	369000000	305000000	0.54:0.47:0.41:1.15:1.00:1.01:1.90:1.55:1.28	195000000	263000000	380000000	0.74:1.00:1.44	16561	60S ribosomal protein L27a OS=Homo sapiens GN=RPL27A PE=1 SV=2	1.26296	6.60881	0.0487233	1.15732	-999	-0.576658	P46776	RL27A_HUMAN	60S ribosomal protein L27a OS=Homo sapiens GN=RPL27A PE=1 SV=2	195000000	263000000	380000000	0	0	0	0	0	0	1
2721	37282	P56134|ATPK_HUMAN	92.07	26	2	2		P56134	ATPK_HUMAN		78700000	41800000	33400000	69400000	163000000	128000000	361000000	472000000	304000000	0.48:0.26:0.21:0.43:1.00:0.79:2.22:2.90:1.87	51300000	120000000	379000000	0.43:1.00:3.16	10918	ATP synthase subunit f mitochondrial OS=Homo sapiens GN=ATP5J2 PE=1 SV=3	152.803	5.33187	0.0100948	-999	-999	-1.65756	P56134	ATPK_HUMAN	ATP synthase subunit f mitochondrial OS=Homo sapiens GN=ATP5J2 PE=1 SV=3	51300000	120000000	379000000	0	0	0	0	0	0	1
604	369	P51608|MECP2_HUMAN	38.74	36	14	14	Oxidation (M); Deamidation (NQ)	P51608	MECP2_HUMAN		232000000	234000000	229000000	425000000	481000000	469000000	300000000	245000000	293000000	0.48:0.49:0.48:0.88:1.00:0.98:0.62:0.51:0.61	258000000	586000000	377000000	0.44:1.00:0.64	52441	Methyl-CpG-binding protein 2 OS=Homo sapiens GN=MECP2 PE=1 SV=1	0.323827	89.3724	0.00179853	0.984347	-999	0.714409	P51608	MECP2_HUMAN	Methyl-CpG-binding protein 2 OS=Homo sapiens GN=MECP2 PE=1 SV=1	258000000	586000000	377000000	0	0	0	0	0	0	1
768	8670	Q16795|NDUA9_HUMAN	59.06	43	12	12		Q16795	NDUA9_HUMAN		83200000	168000000	172000000	184000000	567000000	561000000	261000000	303000000	454000000	0.15:0.30:0.30:0.33:1.00:0.99:0.46:0.53:0.80	141000000	438000000	377000000	0.32:1.00:0.86	42510	NADH dehydrogenase [ubiquinone] 1 alpha subcomplex subunit 9 mitochondrial OS=Homo sapiens GN=NDUFA9 PE=1 SV=2	147.202	67.1105	0.521307	-999	-999	-999	Q16795	NDUA9_HUMAN	NADH dehydrogenase [ubiquinone] 1 alpha subcomplex subunit 9 mitochondrial OS=Homo sapiens GN=NDUFA9 PE=1 SV=2	141000000	438000000	377000000	0	0	0	0	0	0	1
1016	1294	Q99829|CPNE1_HUMAN	200	43	10	10	Deamidation (NQ); Carbamidomethylation	Q99829	CPNE1_HUMAN		20900000	30000000	12800000	185000000	190000000	175000000	354000000	414000000	363000000	0.11:0.16:0.07:0.98:1.00:0.92:1.86:2.18:1.91	31900000	183000000	377000000	0.17:1.00:2.06	59059	Copine-1 OS=Homo sapiens GN=CPNE1 PE=1 SV=1	0.0290471	0.0890312	0.000542945	3.11007	4.15016	-1.0401	Q99829	CPNE1_HUMAN	Copine-1 OS=Homo sapiens GN=CPNE1 PE=1 SV=1	31900000	183000000	377000000	0	0	0	0	0	0	1
1730	1621	O95182|NDUA7_HUMAN	200	41	4	4		O95182	NDUA7_HUMAN		38000000	112000000	86300000	235000000	445000000	424000000	264000000	395000000	471000000	0.09:0.25:0.19:0.53:1.00:0.95:0.59:0.89:1.06	89500000	368000000	376000000	0.24:1.00:1.02	12551	NADH dehydrogenase [ubiquinone] 1 alpha subcomplex subunit 7 OS=Homo sapiens GN=NDUFA7 PE=1 SV=3	25.3773	16.9219	0.927978	-999	-999	-999	O95182	NDUA7_HUMAN	NADH dehydrogenase [ubiquinone] 1 alpha subcomplex subunit 7 OS=Homo sapiens GN=NDUFA7 PE=1 SV=3	89500000	368000000	376000000	0	0	0	0	0	0	1
652	419	P30041|PRDX6_HUMAN	37.22	73	13	13	Carbamidomethylation	P30041	PRDX6_HUMAN		117000000	141000000	117000000	175000000	192000000	184000000	368000000	358000000	352000000	0.61:0.73:0.61:0.91:1.00:0.95:1.92:1.86:1.83	130000000	190000000	376000000	0.69:1.00:1.98	25035	Peroxiredoxin-6 OS=Homo sapiens GN=PRDX6 PE=1 SV=3	5.80078	0.0251539	1.31376e-05	-999	1.52339	-0.968233	P30041	PRDX6_HUMAN	Peroxiredoxin-6 OS=Homo sapiens GN=PRDX6 PE=1 SV=3	130000000	190000000	376000000	0	0	0	0	0	0	1
884	916	Q15717|ELAV1_HUMAN	143.31	35	8	8	Deamidation (NQ)	Q15717	ELAV1_HUMAN		66600000	118000000	123000000	108000000	137000000	153000000	381000000	350000000	365000000	0.49:0.86:0.90:0.79:1.00:1.12:2.79:2.56:2.66	105000000	150000000	375000000	0.70:1.00:2.50	36092	ELAV-like protein 1 OS=Homo sapiens GN=ELAVL1 PE=1 SV=2	431.208	0.344596	0.00012762	-999	1.83312	-1.46141	Q15717	ELAV1_HUMAN	ELAV-like protein 1 OS=Homo sapiens GN=ELAVL1 PE=1 SV=2	105000000	150000000	375000000	0	0	0	0	0	0	1
349	249	P29401|TKT_HUMAN	49.66	39	15	15	Carbamidomethylation; Deamidation (NQ)	P29401	TKT_HUMAN		95700000	161000000	197000000	382000000	401000000	373000000	354000000	368000000	370000000	0.24:0.40:0.49:0.95:1.00:0.93:0.88:0.92:0.92	204000000	409000000	370000000	0.50:1.00:0.90	67878	Transketolase OS=Homo sapiens GN=TKT PE=1 SV=3	2.7825	3.65595	0.0919433	-999	-999	-999	P29401	TKT_HUMAN	Transketolase OS=Homo sapiens GN=TKT PE=1 SV=3	204000000	409000000	370000000	0	0	0	0	0	0	1
314	417	P17844|DDX5_HUMAN	200	36	16	10	Carbamidomethylation; Deamidation (NQ)	P17844	DDX5_HUMAN		73500000	35200000	35100000	182000000	110000000	103000000	352000000	310000000	301000000	0.67:0.32:0.32:1.65:1.00:0.93:3.19:2.82:2.73	60800000	133000000	368000000	0.46:1.00:2.77	69148	Probable ATP-dependent RNA helicase DDX5 OS=Homo sapiens GN=DDX5 PE=1 SV=1	72.2222	0.3043	0.00312122	-999	2.74347	-1.28568	P17844	DDX5_HUMAN	Probable ATP-dependent RNA helicase DDX5 OS=Homo sapiens GN=DDX5 PE=1 SV=1	60800000	133000000	368000000	0	0	0	0	0	0	1
166	536	P40763|STAT3_HUMAN	200	54	25	25	Carbamidomethylation; Deamidation (NQ)	P40763	STAT3_HUMAN		46300000	67400000	76600000	247000000	276000000	277000000	403000000	347000000	342000000	0.17:0.24:0.28:0.90:1.00:1.00:1.46:1.26:1.24	70200000	283000000	366000000	0.25:1.00:1.30	88068	Signal transducer and activator of transcription 3 OS=Homo sapiens GN=STAT3 PE=1 SV=2	0.186389	0.264234	0.0112749	2.07172	2.52063	-0.448901	P40763	STAT3_HUMAN	Signal transducer and activator of transcription 3 OS=Homo sapiens GN=STAT3 PE=1 SV=2	70200000	283000000	366000000	0	0	0	0	0	0	1
281	194	P62879|GBB2_HUMAN	40.89	61	13	8	Carbamidomethylation; Deamidation (NQ)	P62879	GBB2_HUMAN		167000000	202000000	201000000	274000000	390000000	358000000	370000000	367000000	334000000	0.43:0.52:0.52:0.70:1.00:0.92:0.95:0.94:0.86	196000000	354000000	365000000	0.56:1.00:1.03	37331	Guanine nucleotide-binding protein G(I)/G(S)/G(T) subunit beta-2 OS=Homo sapiens GN=GNB2 PE=1 SV=3	25.0951	0.885856	0.677373	-999	0.909925	-999	P62879	GBB2_HUMAN	Guanine nucleotide-binding protein G(I)/G(S)/G(T) subunit beta-2 OS=Homo sapiens GN=GNB2 PE=1 SV=3	196000000	354000000	365000000	0	0	0	0	0	0	1
80	241	P11277|SPTB1_HUMAN	37.56	16	22	20	Carbamidomethylation; Deamidation (NQ)	P11277	SPTB1_HUMAN		47100000	134000000	132000000	109000000	245000000	259000000	179000000	301000000	336000000	0.19:0.55:0.54:0.45:1.00:1.06:0.73:1.23:1.37	143000000	215000000	365000000	0.67:1.00:1.70	246466	Spectrin beta chain erythrocytic OS=Homo sapiens GN=SPTB PE=1 SV=5	255.96	68.0996	0.372679	-999	-999	-999	P11277	SPTB1_HUMAN	Spectrin beta chain erythrocytic OS=Homo sapiens GN=SPTB PE=1 SV=5	143000000	215000000	365000000	0	0	0	0	0	0	1
1037	624	P51149|RAB7A_HUMAN	115.92	60	11	11	Carbamidomethylation	P51149	RAB7A_HUMAN		157000000	136000000	143000000	350000000	410000000	390000000	320000000	357000000	345000000	0.38:0.33:0.35:0.85:1.00:0.95:0.78:0.87:0.84	145000000	383000000	364000000	0.38:1.00:0.95	23490	Ras-related protein Rab-7a OS=Homo sapiens GN=RAB7A PE=1 SV=1	0.380149	0.171383	0.108719	1.39923	1.229	-999	P51149	RAB7A_HUMAN	Ras-related protein Rab-7a OS=Homo sapiens GN=RAB7A PE=1 SV=1	145000000	383000000	364000000	0	0	0	0	0	0	1
350	499	P36957|ODO2_HUMAN	112.64	44	9	9	Carbamidomethylation; Deamidation (NQ)	P36957	ODO2_HUMAN		123000000	94100000	88100000	345000000	229000000	243000000	447000000	318000000	311000000	0.53:0.41:0.38:1.50:1.00:1.06:1.95:1.39:1.35	119000000	279000000	363000000	0.43:1.00:1.30	48755	Dihydrolipoyllysine-residue succinyltransferase component of 2-oxoglutarate dehydrogenase complex mitochondrial OS=Homo sapiens GN=DLST PE=1 SV=4	19.1327	8.41281	0.206806	-999	-999	-999	P36957	ODO2_HUMAN	Dihydrolipoyllysine-residue succinyltransferase component of 2-oxoglutarate dehydrogenase complex mitochondrial OS=Homo sapiens GN=DLST PE=1 SV=4	119000000	279000000	363000000	0	0	0	0	0	0	1
960	879	P07203|GPX1_HUMAN	200	76	10	10	Carbamidomethylation; Deamidation (NQ)	P07203	GPX1_HUMAN		63500000	61600000	60800000	348000000	236000000	221000000	488000000	298000000	285000000	0.27:0.26:0.26:1.48:1.00:0.94:2.07:1.26:1.21	63500000	268000000	357000000	0.24:1.00:1.33	22088	Glutathione peroxidase 1 OS=Homo sapiens GN=GPX1 PE=1 SV=4	11.7134	18.8367	0.31298	-999	-999	-999	P07203	GPX1_HUMAN	Glutathione peroxidase 1 OS=Homo sapiens GN=GPX1 PE=1 SV=4	63500000	268000000	357000000	0	0	0	0	0	0	1
1208	27106	P13284|GILT_HUMAN	23.92	30	3	3	Carbamidomethylation; Deamidation (NQ)	P13284	GILT_HUMAN		5950000	8340000	8860000	221000000	116000000	103000000	289000000	219000000	139000000	0.05:0.07:0.08:1.90:1.00:0.89:2.49:1.88:1.19	15100000	257000000	357000000	0.06:1.00:1.39	27964	Gamma-interferon-inducible lysosomal thiol reductase OS=Homo sapiens GN=IFI30 PE=1 SV=3	35.5878	15.0371	0.294259	-999	-999	-999	P13284	GILT_HUMAN	Gamma-interferon-inducible lysosomal thiol reductase OS=Homo sapiens GN=IFI30 PE=1 SV=3	15100000	257000000	357000000	0	0	0	0	0	0	1
234	26749	P00450|CERU_HUMAN	146.12	38	19	19	Carbamidomethylation; Deamidation (NQ)	P00450	CERU_HUMAN		31600000	30200000	16300000	167000000	139000000	98000000	324000000	305000000	350000000	0.23:0.22:0.12:1.20:1.00:0.70:2.32:2.19:2.51	37100000	142000000	356000000	0.26:1.00:2.51	122205	Ceruloplasmin OS=Homo sapiens GN=CP PE=1 SV=1	10.8013	0.0475004	0.00131319	-999	3.64791	-1.27695	P00450	CERU_HUMAN	Ceruloplasmin OS=Homo sapiens GN=CP PE=1 SV=1	37100000	142000000	356000000	0	0	0	0	0	0	1
1633	1302	P62277|RS13_HUMAN	133.59	34	7	7		P62277	RS13_HUMAN		36500000	97600000	83400000	209000000	267000000	246000000	376000000	344000000	346000000	0.14:0.37:0.31:0.78:1.00:0.92:1.40:1.29:1.30	80000000	241000000	355000000	0.33:1.00:1.48	17222	40S ribosomal protein S13 OS=Homo sapiens GN=RPS13 PE=1 SV=2	4.45936	0.314723	0.00447068	-999	2.29312	-0.562137	P62277	RS13_HUMAN	40S ribosomal protein S13 OS=Homo sapiens GN=RPS13 PE=1 SV=2	80000000	241000000	355000000	0	0	0	0	0	0	1
2540	36144	Q16563|SYPL1_HUMAN	92.8	10	2	2	Carbamidomethylation	Q16563	SYPL1_HUMAN		121000000	85200000	88800000	232000000	229000000	234000000	408000000	325000000	317000000	0.53:0.37:0.39:1.02:1.00:1.02:1.78:1.42:1.39	98300000	238000000	355000000	0.41:1.00:1.49	28565	Synaptophysin-like protein 1 OS=Homo sapiens GN=SYPL1 PE=1 SV=1	0.543942	2.23784	0.0153169	1.2363	-999	-0.595304	Q16563	SYPL1_HUMAN	Synaptophysin-like protein 1 OS=Homo sapiens GN=SYPL1 PE=1 SV=1	98300000	238000000	355000000	0	0	0	0	0	0	1
893	720	O95299|NDUAA_HUMAN	200	48	11	11	Carbamidomethylation; Deamidation (NQ)	O95299	NDUAA_HUMAN		91000000	82400000	72100000	298000000	283000000	273000000	439000000	322000000	298000000	0.32:0.29:0.26:1.05:1.00:0.97:1.55:1.14:1.06	84900000	288000000	353000000	0.29:1.00:1.23	40751	NADH dehydrogenase [ubiquinone] 1 alpha subcomplex subunit 10 mitochondrial OS=Homo sapiens GN=NDUFA10 PE=1 SV=1	0.0414553	6.05549	0.196646	1.79851	-999	-999	O95299	NDUAA_HUMAN	NADH dehydrogenase [ubiquinone] 1 alpha subcomplex subunit 10 mitochondrial OS=Homo sapiens GN=NDUFA10 PE=1 SV=1	84900000	288000000	353000000	0	0	0	0	0	0	1
476	350	Q6NZI2|PTRF_HUMAN	43.57	31	13	13	Deamidation (NQ)	Q6NZI2	PTRF_HUMAN		648000000	522000000	496000000	584000000	366000000	342000000	399000000	264000000	284000000	1.77:1.43:1.36:1.60:1.00:0.93:1.09:0.72:0.78	560000000	431000000	352000000	1.30:1.00:0.82	43476	Polymerase I and transcript release factor OS=Homo sapiens GN=PTRF PE=1 SV=1	414.785	33.0919	0.260069	-999	-999	-999	Q6NZI2	PTRF_HUMAN	Polymerase I and transcript release factor OS=Homo sapiens GN=PTRF PE=1 SV=1	560000000	431000000	352000000	0	0	0	0	0	0	1
886	860	Q15293|RCN1_HUMAN	200	45	8	8	Deamidation (NQ)	Q15293	RCN1_HUMAN		51600000	93300000	84600000	296000000	348000000	362000000	343000000	328000000	378000000	0.15:0.27:0.24:0.85:1.00:1.04:0.99:0.94:1.09	85800000	339000000	352000000	0.25:1.00:1.04	38890	Reticulocalbin-1 OS=Homo sapiens GN=RCN1 PE=1 SV=1	0.699551	0.26221	0.59642	2.13206	2.19245	-999	Q15293	RCN1_HUMAN	Reticulocalbin-1 OS=Homo sapiens GN=RCN1 PE=1 SV=1	85800000	339000000	352000000	0	0	0	0	0	0	1
1047	875	P61019|RAB2A_HUMAN	200	57	10	10	Carbamidomethylation	P61019	RAB2A_HUMAN		53800000	22700000	44200000	319000000	253000000	281000000	322000000	320000000	332000000	0.21:0.09:0.17:1.26:1.00:1.11:1.27:1.26:1.31	46200000	314000000	351000000	0.15:1.00:1.12	23546	Ras-related protein Rab-2A OS=Homo sapiens GN=RAB2A PE=1 SV=1	0.566092	0.0152575	0.107198	2.82112	3.0125	-999	P61019	RAB2A_HUMAN	Ras-related protein Rab-2A OS=Homo sapiens GN=RAB2A PE=1 SV=1	46200000	314000000	351000000	0	0	0	0	0	0	1
669	1085	Q13557|KCC2D_HUMAN	115.75	34	11	8	Deamidation (NQ); Carbamidomethylation	Q13557	KCC2D_HUMAN		28100000	15300000	15800000	315000000	334000000	362000000	330000000	303000000	400000000	0.08:0.05:0.05:0.95:1.00:1.08:0.99:0.91:1.20	33000000	344000000	349000000	0.10:1.00:1.02	56369	Calcium/calmodulin-dependent protein kinase type II subunit delta OS=Homo sapiens GN=CAMK2D PE=1 SV=3	0.0421505	0.647273	0.829799	4.09404	4.1251	-999	Q13557	KCC2D_HUMAN	Calcium/calmodulin-dependent protein kinase type II subunit delta OS=Homo sapiens GN=CAMK2D PE=1 SV=3	33000000	344000000	349000000	0	0	0	0	0	0	1
395	1483	P31946|1433B_HUMAN	200	46	12	12	Carbamidomethylation; Deamidation (NQ); Oxidation (M)	P31946	1433B_HUMAN		30300000	20600000	17000000	180000000	116000000	111000000	390000000	362000000	239000000	0.26:0.18:0.15:1.55:1.00:0.95:3.35:3.12:2.05	34900000	136000000	349000000	0.26:1.00:2.57	28082	14-3-3 protein beta/alpha OS=Homo sapiens GN=YWHAB PE=1 SV=3	12.9206	4.71215	0.019341	-999	-999	-1.28386	P31946	1433B_HUMAN	14-3-3 protein beta/alpha OS=Homo sapiens GN=YWHAB PE=1 SV=3	34900000	136000000	349000000	0	0	0	0	0	0	1
608	781	Q9Y512|SAM50_HUMAN	97.48	38	11	11	Carbamidomethylation	Q9Y512	SAM50_HUMAN		40400000	135000000	136000000	270000000	348000000	354000000	323000000	339000000	381000000	0.12:0.39:0.39:0.77:1.00:1.02:0.93:0.97:1.09	124000000	328000000	348000000	0.38:1.00:1.06	51976	Sorting and assembly machinery component 50 homolog OS=Homo sapiens GN=SAMM50 PE=1 SV=3	10.6861	4.3525	0.501998	-999	-999	-999	Q9Y512	SAM50_HUMAN	Sorting and assembly machinery component 50 homolog OS=Homo sapiens GN=SAMM50 PE=1 SV=3	124000000	328000000	348000000	0	0	0	0	0	0	1
1519	26799	O00487|PSDE_HUMAN	200	40	6	6		O00487	PSDE_HUMAN		34200000	44700000	33200000	153000000	250000000	236000000	230000000	359000000	325000000	0.14:0.18:0.13:0.61:1.00:0.94:0.92:1.43:1.30	50200000	242000000	348000000	0.21:1.00:1.44	34577	26S proteasome non-ATPase regulatory subunit 14 OS=Homo sapiens GN=PSMD14 PE=1 SV=1	7.82547	4.0308	0.135045	-999	-999	-999	O00487	PSDE_HUMAN	26S proteasome non-ATPase regulatory subunit 14 OS=Homo sapiens GN=PSMD14 PE=1 SV=1	50200000	242000000	348000000	0	0	0	0	0	0	1
21	77	Q9Y490|TLN1_HUMAN	200	44	62	59	Carbamidomethylation; Deamidation (NQ)	Q9Y490	TLN1_HUMAN		19900000	80400000	65300000	174000000	218000000	165000000	311000000	349000000	383000000	0.09:0.37:0.30:0.80:1.00:0.76:1.43:1.60:1.76	67800000	207000000	348000000	0.33:1.00:1.68	269765	Talin-1 OS=Homo sapiens GN=TLN1 PE=1 SV=3	10.3393	0.781653	0.00360901	-999	2.65496	-0.90499	Q9Y490	TLN1_HUMAN	Talin-1 OS=Homo sapiens GN=TLN1 PE=1 SV=3	67800000	207000000	348000000	0	0	0	0	0	0	1
156	237	P18206|VINC_HUMAN	95.35	33	23	23	Carbamidomethylation; Deamidation (NQ)	P18206	VINC_HUMAN		100000000	144000000	146000000	262000000	274000000	248000000	407000000	327000000	304000000	0.37:0.52:0.53:0.96:1.00:0.91:1.49:1.19:1.11	130000000	262000000	347000000	0.50:1.00:1.32	123799	Vinculin OS=Homo sapiens GN=VCL PE=1 SV=4	2.50113	5.8479	0.0577541	-999	-999	-999	P18206	VINC_HUMAN	Vinculin OS=Homo sapiens GN=VCL PE=1 SV=4	130000000	262000000	347000000	0	0	0	0	0	0	1
618	851	P14550|AK1A1_HUMAN	200	61	13	13	Carbamidomethylation; Deamidation (NQ); Oxidation (M)	P14550	AK1A1_HUMAN		64600000	26500000	26000000	142000000	104000000	92500000	459000000	313000000	270000000	0.62:0.25:0.25:1.36:1.00:0.89:4.39:2.99:2.58	53100000	113000000	347000000	0.47:1.00:3.07	36573	Alcohol dehydrogenase [NADP(+)] OS=Homo sapiens GN=AKR1A1 PE=1 SV=3	34.6029	10.8549	0.0165868	-999	-999	-1.62213	P14550	AK1A1_HUMAN	Alcohol dehydrogenase [NADP(+)] OS=Homo sapiens GN=AKR1A1 PE=1 SV=3	53100000	113000000	347000000	0	0	0	0	0	0	1
558	587	P27635|RL10_HUMAN	200	40	11	7	Carbamidomethylation; Deamidation (NQ); Oxidation (M)	P27635	RL10_HUMAN		98800000	55800000	54700000	342000000	265000000	272000000	396000000	310000000	305000000	0.37:0.21:0.21:1.29:1.00:1.03:1.50:1.17:1.15	100000000	341000000	346000000	0.29:1.00:1.01	24604	60S ribosomal protein L10 OS=Homo sapiens GN=RPL10 PE=1 SV=4	2.50739	2.17192	0.316057	-999	-999	-999	P27635	RL10_HUMAN	60S ribosomal protein L10 OS=Homo sapiens GN=RPL10 PE=1 SV=4	100000000	341000000	346000000	0	0	0	0	0	0	1
660	996	P61160|ARP2_HUMAN	200	38	11	11	Carbamidomethylation; Deamidation (NQ)	P61160	ARP2_HUMAN		62200000	32300000	43900000	276000000	206000000	184000000	463000000	283000000	278000000	0.30:0.16:0.21:1.34:1.00:0.89:2.25:1.37:1.35	61900000	234000000	346000000	0.26:1.00:1.48	44761	Actin-related protein 2 OS=Homo sapiens GN=ACTR2 PE=1 SV=1	6.53919	14.9873	0.148909	-999	-999	-999	P61160	ARP2_HUMAN	Actin-related protein 2 OS=Homo sapiens GN=ACTR2 PE=1 SV=1	61900000	234000000	346000000	0	0	0	0	0	0	1
1349	26784	Q6UX53|MET7B_HUMAN	200	45	8	7	Carbamidomethylation; Deamidation (NQ)	Q6UX53	MET7B_HUMAN		0	0	0	229000000	197000000	195000000	351000000	336000000	352000000	0:0:0:1.16:1.00:0.99:1.78:1.71:1.79	0	207000000	346000000	0:1.00:1.68	27775	Methyltransferase-like protein 7B OS=Homo sapiens GN=METTL7B PE=1 SV=2	0.0819645	0.000518354	0.00033215	24.3031	25.0457	-0.74253	Q6UX53	MET7B_HUMAN	Methyltransferase-like protein 7B OS=Homo sapiens GN=METTL7B PE=1 SV=2	0	207000000	346000000	0	0	0	1	0	0	0
563	8689	P19838|NFKB1_HUMAN	200	16	9	9	Carbamidomethylation	P19838	NFKB1_HUMAN		15600000	44800000	19700000	210000000	394000000	391000000	212000000	331000000	467000000	0.04:0.11:0.05:0.53:1.00:0.99:0.54:0.84:1.19	35200000	332000000	345000000	0.11:1.00:1.04	105356	Nuclear factor NF-kappa-B p105 subunit OS=Homo sapiens GN=NFKB1 PE=1 SV=2	13.4048	24.2449	0.960773	-999	-999	-999	P19838	NFKB1_HUMAN	Nuclear factor NF-kappa-B p105 subunit OS=Homo sapiens GN=NFKB1 PE=1 SV=2	35200000	332000000	345000000	0	0	0	0	0	0	1
1253	509	P23526|SAHH_HUMAN	51.85	15	5	5	Carbamidomethylation	P23526	SAHH_HUMAN		157000000	203000000	186000000	266000000	269000000	280000000	403000000	299000000	319000000	0.58:0.75:0.69:0.99:1.00:1.04:1.50:1.11:1.18	211000000	292000000	345000000	0.72:1.00:1.18	47716	Adenosylhomocysteinase OS=Homo sapiens GN=AHCY PE=1 SV=4	5.42214	17.6866	0.0995079	-999	-999	-999	P23526	SAHH_HUMAN	Adenosylhomocysteinase OS=Homo sapiens GN=AHCY PE=1 SV=4	211000000	292000000	345000000	0	0	0	0	0	0	1
701	8693	Q9Y305|ACOT9_HUMAN	144.49	33	12	12	Carbamidomethylation; Deamidation (NQ)	Q9Y305	ACOT9_HUMAN		44200000	87600000	86800000	232000000	330000000	318000000	338000000	327000000	368000000	0.13:0.27:0.26:0.70:1.00:0.97:1.03:0.99:1.12	79900000	293000000	344000000	0.27:1.00:1.17	49902	Acyl-coenzyme A thioesterase 9 mitochondrial OS=Homo sapiens GN=ACOT9 PE=1 SV=2	5.07801	0.234929	0.199359	-999	2.24047	-999	Q9Y305	ACOT9_HUMAN	Acyl-coenzyme A thioesterase 9 mitochondrial OS=Homo sapiens GN=ACOT9 PE=1 SV=2	79900000	293000000	344000000	0	0	0	0	0	0	1
3014	18507	Q9BVC6|TM109_HUMAN	75.75	5	2	2		Q9BVC6	TM109_HUMAN		136000000	0	79400000	348000000	261000000	256000000	360000000	362000000	311000000	0.52:0:0.30:1.33:1.00:0.98:1.38:1.38:1.19	108000000	288000000	344000000	0.37:1.00:1.19	26210	Transmembrane protein 109 OS=Homo sapiens GN=TMEM109 PE=1 SV=1	20.6709	5.42574	0.176968	-999	-999	-999	Q9BVC6	TM109_HUMAN	Transmembrane protein 109 OS=Homo sapiens GN=TMEM109 PE=1 SV=1	108000000	288000000	344000000	0	0	0	0	0	0	1
573	1859	P30153|2AAA_HUMAN	200	38	15	15	Carbamidomethylation; Deamidation (NQ)	P30153	2AAA_HUMAN		20600000	32800000	28300000	126000000	155000000	141000000	320000000	363000000	345000000	0.13:0.21:0.18:0.81:1.00:0.91:2.07:2.35:2.23	38300000	147000000	343000000	0.26:1.00:2.33	65309	Serine/threonine-protein phosphatase 2A 65 kDa regulatory subunit A alpha isoform OS=Homo sapiens GN=PPP2R1A PE=1 SV=4	0.413411	0.0294101	0.000176773	2.36883	3.65336	-1.28453	P30153	2AAA_HUMAN	Serine/threonine-protein phosphatase 2A 65 kDa regulatory subunit A alpha isoform OS=Homo sapiens GN=PPP2R1A PE=1 SV=4	38300000	147000000	343000000	0	0	0	0	0	0	1
880	689	Q9UBR2|CATZ_HUMAN	52.35	54	9	9	Carbamidomethylation; Deamidation (NQ)	Q9UBR2	CATZ_HUMAN		90400000	61200000	56700000	260000000	241000000	157000000	315000000	156000000	210000000	0.37:0.25:0.23:1.07:1.00:0.65:1.31:0.65:0.87	94500000	348000000	342000000	0.27:1.00:0.99	33868	Cathepsin Z OS=Homo sapiens GN=CTSZ PE=1 SV=1	18.8873	52.3442	0.898432	-999	-999	-999	Q9UBR2	CATZ_HUMAN	Cathepsin Z OS=Homo sapiens GN=CTSZ PE=1 SV=1	94500000	348000000	342000000	0	0	0	0	0	0	1
2328	2150	Q9UBI6|GBG12_HUMAN	30.14	46	4	4	Carbamidomethylation	Q9UBI6	GBG12_HUMAN		134000000	275000000	242000000	225000000	282000000	270000000	343000000	335000000	349000000	0.47:0.97:0.86:0.80:1.00:0.96:1.22:1.19:1.24	221000000	264000000	342000000	0.84:1.00:1.30	8006	Guanine nucleotide-binding protein G(I)/G(S)/G(O) subunit gamma-12 OS=Homo sapiens GN=GNG12 PE=1 SV=3	716.399	74.3051	0.0094675	-999	-999	-0.40245	Q9UBI6	GBG12_HUMAN	Guanine nucleotide-binding protein G(I)/G(S)/G(O) subunit gamma-12 OS=Homo sapiens GN=GNG12 PE=1 SV=3	221000000	264000000	342000000	0	0	0	0	0	0	1
1358	2442	Q15629|TRAM1_HUMAN	31.18	14	4	4	Deamidation (NQ)	Q15629	TRAM1_HUMAN		17100000	0	0	174000000	140000000	139000000	257000000	226000000	163000000	0.12:0:0:1.24:1.00:1.00:1.84:1.62:1.17	17100000	229000000	341000000	0.07:1.00:1.49	43072	Translocating chain-associated membrane protein 1 OS=Homo sapiens GN=TRAM1 PE=1 SV=3	0.60312	3.0499	0.0982134	4.72744	-999	-999	Q15629	TRAM1_HUMAN	Translocating chain-associated membrane protein 1 OS=Homo sapiens GN=TRAM1 PE=1 SV=3	17100000	229000000	341000000	0	0	0	0	0	0	1
785	230	Q13642|FHL1_HUMAN	67.87	41	11	11	Carbamidomethylation; Deamidation (NQ)	Q13642	FHL1_HUMAN		425000000	864000000	784000000	226000000	306000000	298000000	305000000	328000000	355000000	1.39:2.83:2.56:0.74:1.00:0.97:1.00:1.07:1.16	715000000	277000000	339000000	2.59:1.00:1.23	36263	Four and a half LIM domains protein 1 OS=Homo sapiens GN=FHL1 PE=1 SV=4	68.2371	97.4873	0.1462	-999	-999	-999	Q13642	FHL1_HUMAN	Four and a half LIM domains protein 1 OS=Homo sapiens GN=FHL1 PE=1 SV=4	715000000	277000000	339000000	0	0	0	0	0	0	1
55	986	Q14573|ITPR3_HUMAN	200	22	31	28	Carbamidomethylation; Deamidation (NQ)	Q14573	ITPR3_HUMAN		20600000	37900000	32700000	231000000	276000000	274000000	332000000	318000000	339000000	0.07:0.14:0.12:0.84:1.00:0.99:1.20:1.15:1.23	37500000	269000000	339000000	0.14:1.00:1.26	304105	Inositol 1 4 5-trisphosphate receptor type 3 OS=Homo sapiens GN=ITPR3 PE=1 SV=2	0.211228	0.0053557	0.0121174	3.09822	3.43886	-0.340648	Q14573	ITPR3_HUMAN	Inositol 1 4 5-trisphosphate receptor type 3 OS=Homo sapiens GN=ITPR3 PE=1 SV=2	37500000	269000000	339000000	0	0	0	0	0	0	1
1642	3780	Q8WVC6|DCAKD_HUMAN	125.99	23	4	4	Carbamidomethylation	Q8WVC6	DCAKD_HUMAN		10900000	30300000	25400000	173000000	123000000	224000000	243000000	315000000	261000000	0.09:0.25:0.21:1.41:1.00:1.83:1.99:2.57:2.13	26800000	233000000	338000000	0.12:1.00:1.45	26550	Dephospho-CoA kinase domain-containing protein OS=Homo sapiens GN=DCAKD PE=1 SV=1	12.2658	0.629373	0.0516286	-999	3.62027	-999	Q8WVC6	DCAKD_HUMAN	Dephospho-CoA kinase domain-containing protein OS=Homo sapiens GN=DCAKD PE=1 SV=1	26800000	233000000	338000000	0	0	0	0	0	0	1
1194	26773	Q9NV96|CC50A_HUMAN	200	24	6	6	Carbamidomethylation	Q9NV96	CC50A_HUMAN		2950000	24900000	19100000	219000000	115000000	268000000	217000000	382000000	387000000	0.03:0.22:0.17:1.90:1.00:2.32:1.88:3.31:3.36	21200000	260000000	336000000	0.08:1.00:1.29	40684	Cell cycle control protein 50A OS=Homo sapiens GN=TMEM30A PE=1 SV=1	26.6716	8.85917	0.149178	-999	-999	-999	Q9NV96	CC50A_HUMAN	Cell cycle control protein 50A OS=Homo sapiens GN=TMEM30A PE=1 SV=1	21200000	260000000	336000000	0	0	0	0	0	0	1
830	1574	Q15165|PON2_HUMAN	200	51	8	8	Carbamidomethylation; Deamidation (NQ)	Q15165	PON2_HUMAN		30000000	33500000	32800000	217000000	196000000	176000000	260000000	305000000	289000000	0.15:0.17:0.17:1.11:1.00:0.90:1.32:1.55:1.47	34400000	238000000	336000000	0.14:1.00:1.41	39397	Serum paraoxonase/arylesterase 2 OS=Homo sapiens GN=PON2 PE=1 SV=3	0.275961	0.0766199	0.00755184	2.61266	3.14863	-0.535968	Q15165	PON2_HUMAN	Serum paraoxonase/arylesterase 2 OS=Homo sapiens GN=PON2 PE=1 SV=3	34400000	238000000	336000000	0	0	0	0	0	0	1
1483	8886	P16070|CD44_HUMAN	200	8	6	6	Carbamidomethylation	P16070	CD44_HUMAN		37200000	98900000	87500000	258000000	218000000	211000000	398000000	322000000	287000000	0.17:0.45:0.40:1.18:1.00:0.97:1.82:1.47:1.31	77700000	229000000	336000000	0.34:1.00:1.46	81538	CD44 antigen OS=Homo sapiens GN=CD44 PE=1 SV=3	5.16424	4.01851	0.0410463	-999	-999	-0.551682	P16070	CD44_HUMAN	CD44 antigen OS=Homo sapiens GN=CD44 PE=1 SV=3	77700000	229000000	336000000	0	0	0	0	0	0	1
1365	886	Q9BUT1|BDH2_HUMAN	200	36	6	6	Carbamidomethylation; Deamidation (NQ)	Q9BUT1	BDH2_HUMAN		127000000	87700000	84900000	237000000	141000000	136000000	439000000	296000000	273000000	0.89:0.62:0.60:1.68:1.00:0.96:3.11:2.09:1.93	102000000	201000000	336000000	0.51:1.00:1.67	26724	3-hydroxybutyrate dehydrogenase type 2 OS=Homo sapiens GN=BDH2 PE=1 SV=2	199.403	20.3071	0.0552536	-999	-999	-999	Q9BUT1	BDH2_HUMAN	3-hydroxybutyrate dehydrogenase type 2 OS=Homo sapiens GN=BDH2 PE=1 SV=2	102000000	201000000	336000000	0	0	0	0	0	0	1
2155	940	Q9H0U3|MAGT1_HUMAN	113.62	21	4	4	Deamidation (NQ)	Q9H0U3	MAGT1_HUMAN		35700000	93100000	90900000	252000000	257000000	293000000	373000000	301000000	310000000	0.14:0.36:0.35:0.98:1.00:1.14:1.45:1.17:1.20	81800000	267000000	335000000	0.31:1.00:1.25	38037	Magnesium transporter protein 1 OS=Homo sapiens GN=MAGT1 PE=1 SV=1	1.8099	1.69863	0.0805304	1.86807	2.16312	-999	Q9H0U3	MAGT1_HUMAN	Magnesium transporter protein 1 OS=Homo sapiens GN=MAGT1 PE=1 SV=1	81800000	267000000	335000000	0	0	0	0	0	0	1
1786	1159	Q8TCT9|HM13_HUMAN	76.08	13	4	4	Deamidation (NQ)	Q8TCT9	HM13_HUMAN		53800000	50200000	36600000	256000000	178000000	175000000	389000000	264000000	264000000	0.30:0.28:0.21:1.44:1.00:0.98:2.18:1.48:1.48	53300000	208000000	335000000	0.26:1.00:1.61	41488	Minor histocompatibility antigen H13 OS=Homo sapiens GN=HM13 PE=1 SV=1	7.74012	6.10918	0.106166	-999	-999	-999	Q8TCT9	HM13_HUMAN	Minor histocompatibility antigen H13 OS=Homo sapiens GN=HM13 PE=1 SV=1	53300000	208000000	335000000	0	0	0	0	0	0	1
1685	18323	P46778|RL21_HUMAN	48.18	28	3	3	Oxidation (M)	P46778	RL21_HUMAN		35400000	158000000	135000000	222000000	327000000	253000000	374000000	365000000	263000000	0.11:0.48:0.41:0.68:1.00:0.78:1.15:1.12:0.81	109000000	267000000	334000000	0.41:1.00:1.25	18565	60S ribosomal protein L21 OS=Homo sapiens GN=RPL21 PE=1 SV=2	55.3987	21.3519	0.231486	-999	-999	-999	P46778	RL21_HUMAN	60S ribosomal protein L21 OS=Homo sapiens GN=RPL21 PE=1 SV=2	109000000	267000000	334000000	0	0	0	0	0	0	1
663	663	P01876|IGHA1_HUMAN	44.33	63	12	7	Carbamidomethylation; Deamidation (NQ)	P01876	IGHA1_HUMAN		98300000	125000000	144000000	122000000	104000000	114000000	363000000	304000000	286000000	0.94:1.20:1.38:1.17:1.00:1.09:3.47:2.91:2.73	177000000	113000000	334000000	1.56:1.00:2.95	37655	Ig alpha-1 chain C region OS=Homo sapiens GN=IGHA1 PE=1 SV=2	967.946	3.26079	0.00101609	-999	-999	-1.48694	P01876	IGHA1_HUMAN	Ig alpha-1 chain C region OS=Homo sapiens GN=IGHA1 PE=1 SV=2	177000000	113000000	334000000	0	0	0	0	0	0	1
910	803	P51884|LUM_HUMAN	200	37	11	11	Carbamidomethylation; Deamidation (NQ)	P51884	LUM_HUMAN		82100000	65100000	63100000	398000000	659000000	642000000	278000000	341000000	378000000	0.12:0.10:0.10:0.60:1.00:0.97:0.42:0.52:0.57	84900000	566000000	332000000	0.15:1.00:0.59	38429	Lumican OS=Homo sapiens GN=LUM PE=1 SV=2	7.29855	1.59845	0.0586314	-999	2.24514	-999	P51884	LUM_HUMAN	Lumican OS=Homo sapiens GN=LUM PE=1 SV=2	84900000	566000000	332000000	0	0	0	0	0	0	1
1216	18861	O15144|ARPC2_HUMAN	200	25	5	5		O15144	ARPC2_HUMAN		48600000	76000000	73900000	301000000	299000000	327000000	355000000	296000000	317000000	0.16:0.25:0.25:1.01:1.00:1.09:1.19:0.99:1.06	76000000	319000000	331000000	0.24:1.00:1.04	34333	Actin-related protein 2/3 complex subunit 2 OS=Homo sapiens GN=ARPC2 PE=1 SV=1	0.0742456	0.326972	0.521603	2.22343	2.28587	-999	O15144	ARPC2_HUMAN	Actin-related protein 2/3 complex subunit 2 OS=Homo sapiens GN=ARPC2 PE=1 SV=1	76000000	319000000	331000000	0	0	0	0	0	0	1
1532	2593	Q01081|U2AF1_HUMAN	129.93	34	4	4	Carbamidomethylation; Deamidation (NQ)	Q01081	U2AF1_HUMAN		28800000	83800000	83900000	335000000	201000000	224000000	369000000	319000000	280000000	0.14:0.42:0.42:1.66:1.00:1.11:1.83:1.58:1.39	91000000	258000000	330000000	0.35:1.00:1.28	27872	Splicing factor U2AF 35 kDa subunit OS=Homo sapiens GN=U2AF1 PE=1 SV=3	24.7478	2.15985	0.227895	-999	-999	-999	Q01081	U2AF1_HUMAN	Splicing factor U2AF 35 kDa subunit OS=Homo sapiens GN=U2AF1 PE=1 SV=3	91000000	258000000	330000000	0	0	0	0	0	0	1
249	341	P02774|VTDB_HUMAN	149.55	67	17	17	Carbamidomethylation; Deamidation (NQ)	P02774	VTDB_HUMAN		56700000	38700000	43400000	211000000	118000000	126000000	533000000	225000000	232000000	0.48:0.33:0.37:1.78:1.00:1.07:4.51:1.90:1.96	54000000	161000000	330000000	0.34:1.00:2.05	52964	Vitamin D-binding protein OS=Homo sapiens GN=GC PE=1 SV=1	43.7969	85.5256	0.167132	-999	-999	-999	P02774	VTDB_HUMAN	Vitamin D-binding protein OS=Homo sapiens GN=GC PE=1 SV=1	54000000	161000000	330000000	0	0	0	0	0	0	1
1359	2514	Q70UQ0|IKIP_HUMAN	200	19	5	5		Q70UQ0	IKIP_HUMAN		40900000	37000000	30000000	165000000	138000000	136000000	314000000	303000000	304000000	0.30:0.27:0.22:1.20:1.00:0.99:2.28:2.20:2.21	40900000	177000000	329000000	0.23:1.00:1.86	39309	Inhibitor of nuclear factor kappa-B kinase-interacting protein OS=Homo sapiens GN=IKBIP PE=1 SV=1	0.634607	0.000975285	8.73789e-05	2.02453	3.09351	-1.06898	Q70UQ0	IKIP_HUMAN	Inhibitor of nuclear factor kappa-B kinase-interacting protein OS=Homo sapiens GN=IKBIP PE=1 SV=1	40900000	177000000	329000000	0	0	0	0	0	0	1
802	1701	Q96AG4|LRC59_HUMAN	153.53	42	10	10	Carbamidomethylation; Deamidation (NQ)	Q96AG4	LRC59_HUMAN		27800000	36300000	32200000	184000000	146000000	153000000	297000000	194000000	189000000	0.19:0.25:0.22:1.26:1.00:1.05:2.04:1.33:1.29	37600000	241000000	328000000	0.16:1.00:1.36	34930	Leucine-rich repeat-containing protein 59 OS=Homo sapiens GN=LRRC59 PE=1 SV=1	0.722831	9.1612	0.151294	2.32642	-999	-999	Q96AG4	LRC59_HUMAN	Leucine-rich repeat-containing protein 59 OS=Homo sapiens GN=LRRC59 PE=1 SV=1	37600000	241000000	328000000	0	0	0	0	0	0	1
2204	36981	P02763|A1AG1_HUMAN	200	28	3	3	Carbamidomethylation; Deamidation (NQ)	P02763	A1AG1_HUMAN		3190000	11800000	20500000	4100000	87200000	123000000	385000000	282000000	260000000	0.04:0.14:0.24:0.05:1.00:1.41:4.41:3.23:2.98	17800000	132000000	328000000	0.13:1.00:2.49	23512	Alpha-1-acid glycoprotein 1 OS=Homo sapiens GN=ORM1 PE=1 SV=1	293.579	2.7246	0.0104073	-999	-999	-2.11294	P02763	A1AG1_HUMAN	Alpha-1-acid glycoprotein 1 OS=Homo sapiens GN=ORM1 PE=1 SV=1	17800000	132000000	328000000	0	0	0	0	0	0	1
251	215	O94906|PRP6_HUMAN	100.38	23	18	18	Carbamidomethylation	O94906	PRP6_HUMAN		63800000	189000000	168000000	343000000	363000000	382000000	303000000	321000000	341000000	0.18:0.52:0.46:0.94:1.00:1.05:0.83:0.88:0.94	161000000	369000000	327000000	0.44:1.00:0.89	106925	Pre-mRNA-processing factor 6 OS=Homo sapiens GN=PRPF6 PE=1 SV=1	9.14998	18.6685	0.0595704	-999	-999	-999	O94906	PRP6_HUMAN	Pre-mRNA-processing factor 6 OS=Homo sapiens GN=PRPF6 PE=1 SV=1	161000000	369000000	327000000	0	0	0	0	0	0	1
81	247	Q92878|RAD50_HUMAN	200	24	23	23	Carbamidomethylation; Deamidation (NQ)	Q92878	RAD50_HUMAN		68900000	138000000	145000000	424000000	675000000	728000000	223000000	215000000	401000000	0.10:0.20:0.22:0.63:1.00:1.08:0.33:0.32:0.59	175000000	729000000	323000000	0.24:1.00:0.44	153892	DNA repair protein RAD50 OS=Homo sapiens GN=RAD50 PE=1 SV=1	12.3189	118.015	0.0420335	-999	-999	1.12273	Q92878	RAD50_HUMAN	DNA repair protein RAD50 OS=Homo sapiens GN=RAD50 PE=1 SV=1	175000000	729000000	323000000	0	0	0	0	0	0	1
777	552	P21912|SDHB_HUMAN	137.09	52	12	12	Carbamidomethylation; Deamidation (NQ)	P21912	SDHB_HUMAN		82700000	94600000	69800000	319000000	261000000	199000000	325000000	241000000	237000000	0.32:0.36:0.27:1.22:1.00:0.77:1.25:0.93:0.91	90800000	263000000	323000000	0.35:1.00:1.23	31630	Succinate dehydrogenase [ubiquinone] iron-sulfur subunit mitochondrial OS=Homo sapiens GN=SDHB PE=1 SV=3	12.8995	5.74456	0.867491	-999	-999	-999	P21912	SDHB_HUMAN	Succinate dehydrogenase [ubiquinone] iron-sulfur subunit mitochondrial OS=Homo sapiens GN=SDHB PE=1 SV=3	90800000	263000000	323000000	0	0	0	0	0	0	1
416	950	Q16181|SEPT7_HUMAN	59.01	35	9	9	Carbamidomethylation; Deamidation (NQ)	Q16181	SEPT7_HUMAN		77200000	134000000	90100000	307000000	349000000	347000000	320000000	311000000	285000000	0.22:0.39:0.26:0.88:1.00:0.99:0.92:0.89:0.82	116000000	334000000	322000000	0.35:1.00:0.96	50680	Septin-7 OS=Homo sapiens GN=SEPT7 PE=1 SV=2	0.765138	0.912821	0.167837	1.73505	1.60415	-999	Q16181	SEPT7_HUMAN	Septin-7 OS=Homo sapiens GN=SEPT7 PE=1 SV=2	116000000	334000000	322000000	0	0	0	0	0	0	1
2056	951	P20645|MPRD_HUMAN	200	25	4	4	Carbamidomethylation	P20645	MPRD_HUMAN		35800000	43700000	46900000	216000000	229000000	202000000	321000000	219000000	330000000	0.16:0.19:0.20:0.94:1.00:0.88:1.40:0.96:1.44	49600000	219000000	322000000	0.23:1.00:1.47	30993	Cation-dependent mannose-6-phosphate receptor OS=Homo sapiens GN=M6PR PE=1 SV=1	0.0580565	3.94336	0.110949	2.35577	-999	-999	P20645	MPRD_HUMAN	Cation-dependent mannose-6-phosphate receptor OS=Homo sapiens GN=M6PR PE=1 SV=1	49600000	219000000	322000000	0	0	0	0	0	0	1
267	232	O43143|DHX15_HUMAN	51.54	30	18	18	Carbamidomethylation; Deamidation (NQ)	O43143	DHX15_HUMAN		56100000	83000000	65900000	215000000	157000000	121000000	284000000	176000000	178000000	0.36:0.53:0.42:1.37:1.00:0.77:1.81:1.12:1.14	96600000	228000000	321000000	0.42:1.00:1.41	90933	Pre-mRNA-splicing factor ATP-dependent RNA helicase DHX15 OS=Homo sapiens GN=DHX15 PE=1 SV=2	48.6904	29.1616	0.342971	-999	-999	-999	O43143	DHX15_HUMAN	Pre-mRNA-splicing factor ATP-dependent RNA helicase DHX15 OS=Homo sapiens GN=DHX15 PE=1 SV=2	96600000	228000000	321000000	0	0	0	0	0	0	1
922	708	Q9UIJ7|KAD3_HUMAN	98.07	48	9	9	Deamidation (NQ)	Q9UIJ7	KAD3_HUMAN		46100000	105000000	100000000	167000000	235000000	233000000	338000000	317000000	309000000	0.20:0.45:0.43:0.71:1.00:0.99:1.44:1.35:1.32	87100000	212000000	321000000	0.41:1.00:1.52	25565	GTP:AMP phosphotransferase AK3 mitochondrial OS=Homo sapiens GN=AK3 PE=1 SV=4	20.6583	0.575268	0.0102001	-999	1.94077	-0.602277	Q9UIJ7	KAD3_HUMAN	GTP:AMP phosphotransferase AK3 mitochondrial OS=Homo sapiens GN=AK3 PE=1 SV=4	87100000	212000000	321000000	0	0	0	0	0	0	1
888	17637	P78417|GSTO1_HUMAN	85.34	38	5	5	Carbamidomethylation; Deamidation (NQ)	P78417	GSTO1_HUMAN		31000000	70100000	60900000	79200000	150000000	152000000	207000000	312000000	362000000	0.21:0.47:0.41:0.53:1.00:1.01:1.38:2.09:2.42	57800000	142000000	321000000	0.41:1.00:2.26	27566	Glutathione S-transferase omega-1 OS=Homo sapiens GN=GSTO1 PE=1 SV=2	90.3457	12.2883	0.0319546	-999	-999	-1.20859	P78417	GSTO1_HUMAN	Glutathione S-transferase omega-1 OS=Homo sapiens GN=GSTO1 PE=1 SV=2	57800000	142000000	321000000	0	0	0	0	0	0	1
969	1172	Q9Y5X3|SNX5_HUMAN	71.53	29	9	9	Carbamidomethylation	Q9Y5X3	SNX5_HUMAN		72700000	44100000	79400000	115000000	109000000	112000000	325000000	320000000	271000000	0.66:0.40:0.73:1.05:1.00:1.03:2.97:2.93:2.47	76700000	122000000	321000000	0.63:1.00:2.64	46817	Sorting nexin-5 OS=Homo sapiens GN=SNX5 PE=1 SV=1	22.8226	0.513664	0.000366144	-999	2.22302	-1.44689	Q9Y5X3	SNX5_HUMAN	Sorting nexin-5 OS=Homo sapiens GN=SNX5 PE=1 SV=1	76700000	122000000	321000000	0	0	0	0	0	0	1
1909	2529	Q13361|MFAP5_HUMAN	200	23	3	3	Carbamidomethylation; Oxidation (M)	Q13361	MFAP5_HUMAN		128000000	212000000	236000000	563000000	1190000000	2020000000	113000000	84400000	382000000	0.11:0.18:0.20:0.47:1.00:1.69:0.09:0.07:0.32	352000000	2130000000	320000000	0.17:1.00:0.15	19612	Microfibrillar-associated protein 5 OS=Homo sapiens GN=MFAP5 PE=1 SV=1	113.707	1721.29	0.0695798	-999	-999	-999	Q13361	MFAP5_HUMAN	Microfibrillar-associated protein 5 OS=Homo sapiens GN=MFAP5 PE=1 SV=1	352000000	2130000000	320000000	0	0	0	0	0	0	1
1373	971	Q13162|PRDX4_HUMAN	64.53	26	6	4	Carbamidomethylation; Deamidation (NQ)	Q13162	PRDX4_HUMAN		59100000	169000000	157000000	326000000	314000000	317000000	317000000	244000000	332000000	0.19:0.54:0.50:1.04:1.00:1.01:1.01:0.78:1.06	152000000	366000000	320000000	0.42:1.00:0.88	30540	Peroxiredoxin-4 OS=Homo sapiens GN=PRDX4 PE=1 SV=1	9.57286	32.2203	0.479988	-999	-999	-999	Q13162	PRDX4_HUMAN	Peroxiredoxin-4 OS=Homo sapiens GN=PRDX4 PE=1 SV=1	152000000	366000000	320000000	0	0	0	0	0	0	1
287	862	Q16822|PCKGM_HUMAN	200	50	24	22	Carbamidomethylation; Deamidation (NQ)	Q16822	PCKGM_HUMAN		51800000	60200000	68800000	249000000	299000000	311000000	285000000	203000000	354000000	0.17:0.20:0.23:0.83:1.00:1.04:0.95:0.68:1.18	64100000	287000000	317000000	0.22:1.00:1.10	70730	Phosphoenolpyruvate carboxykinase [GTP] mitochondrial OS=Homo sapiens GN=PCK2 PE=1 SV=3	0.561224	12.8359	0.910966	2.24826	-999	-999	Q16822	PCKGM_HUMAN	Phosphoenolpyruvate carboxykinase [GTP] mitochondrial OS=Homo sapiens GN=PCK2 PE=1 SV=3	64100000	287000000	317000000	0	0	0	0	0	0	1
1015	743	P62330|ARF6_HUMAN	107.22	67	9	9	Carbamidomethylation; Deamidation (NQ)	P62330	ARF6_HUMAN		60800000	94100000	84800000	41500000	234000000	231000000	179000000	317000000	303000000	0.26:0.40:0.36:0.18:1.00:0.98:0.77:1.35:1.29	86300000	204000000	317000000	0.42:1.00:1.55	20082	ADP-ribosylation factor 6 OS=Homo sapiens GN=ARF6 PE=1 SV=2	416.082	24.8257	0.27581	-999	-999	-999	P62330	ARF6_HUMAN	ADP-ribosylation factor 6 OS=Homo sapiens GN=ARF6 PE=1 SV=2	86300000	204000000	317000000	0	0	0	0	0	0	1
1776	888	O75964|ATP5L_HUMAN	51.74	53	5	4		O75964	ATP5L_HUMAN		118000000	105000000	97000000	209000000	197000000	195000000	340000000	308000000	287000000	0.60:0.53:0.49:1.06:1.00:0.99:1.73:1.56:1.45	107000000	205000000	316000000	0.52:1.00:1.54	11428	ATP synthase subunit g mitochondrial OS=Homo sapiens GN=ATP5L PE=1 SV=3	0.414834	0.426869	0.00225083	0.909293	1.54689	-0.637601	O75964	ATP5L_HUMAN	ATP synthase subunit g mitochondrial OS=Homo sapiens GN=ATP5L PE=1 SV=3	107000000	205000000	316000000	0	0	0	0	0	0	1
286	156	P49419|AL7A1_HUMAN	54.1	54	18	18	Carbamidomethylation; Deamidation (NQ)	P49419	AL7A1_HUMAN		182000000	168000000	130000000	244000000	187000000	183000000	408000000	279000000	223000000	0.97:0.90:0.69:1.30:1.00:0.98:2.18:1.49:1.19	193000000	208000000	313000000	0.93:1.00:1.50	58487	Alpha-aminoadipic semialdehyde dehydrogenase OS=Homo sapiens GN=ALDH7A1 PE=1 SV=5	259.747	113.756	0.16531	-999	-999	-999	P49419	AL7A1_HUMAN	Alpha-aminoadipic semialdehyde dehydrogenase OS=Homo sapiens GN=ALDH7A1 PE=1 SV=5	193000000	208000000	313000000	0	0	0	0	0	0	1
687	2578	Q13510|ASAH1_HUMAN	142.06	35	11	11	Deamidation (NQ)	Q13510	ASAH1_HUMAN		62500000	18900000	28500000	243000000	121000000	112000000	276000000	249000000	278000000	0.52:0.16:0.24:2.01:1.00:0.93:2.28:2.06:2.30	58700000	159000000	313000000	0.37:1.00:1.98	44660	Acid ceramidase OS=Homo sapiens GN=ASAH1 PE=1 SV=5	88.5796	0.243677	0.0654185	-999	2.86921	-999	Q13510	ASAH1_HUMAN	Acid ceramidase OS=Homo sapiens GN=ASAH1 PE=1 SV=5	58700000	159000000	313000000	0	0	0	0	0	0	1
1812	1968	P55001|MFAP2_HUMAN	30.62	28	4	4	Carbamidomethylation; Deamidation (NQ)	P55001	MFAP2_HUMAN		216000000	169000000	498000000	405000000	839000000	993000000	240000000	344000000	347000000	0.26:0.20:0.59:0.48:1.00:1.18:0.29:0.41:0.41	304000000	746000000	312000000	0.41:1.00:0.42	20826	Microfibrillar-associated protein 2 OS=Homo sapiens GN=MFAP2 PE=2 SV=1	158.297	1545.02	0.0723714	-999	-999	-999	P55001	MFAP2_HUMAN	Microfibrillar-associated protein 2 OS=Homo sapiens GN=MFAP2 PE=2 SV=1	304000000	746000000	312000000	0	0	0	0	0	0	1
637	701	Q9Y265|RUVB1_HUMAN	200	42	12	12	Carbamidomethylation; Deamidation (NQ)	Q9Y265	RUVB1_HUMAN		69100000	111000000	93700000	204000000	263000000	258000000	310000000	314000000	311000000	0.26:0.42:0.36:0.78:1.00:0.98:1.18:1.20:1.18	91300000	241000000	312000000	0.38:1.00:1.29	50228	RuvB-like 1 OS=Homo sapiens GN=RUVBL1 PE=1 SV=1	4.49326	0.096316	0.0208634	-999	1.77184	-0.366985	Q9Y265	RUVB1_HUMAN	RuvB-like 1 OS=Homo sapiens GN=RUVBL1 PE=1 SV=1	91300000	241000000	312000000	0	0	0	0	0	0	1
1004	1363	Q92520|FAM3C_HUMAN	200	41	8	8	Deamidation (NQ); Carbamidomethylation; Oxidation (M)	Q92520	FAM3C_HUMAN		60600000	36500000	36000000	230000000	131000000	131000000	375000000	291000000	265000000	0.46:0.28:0.27:1.75:1.00:1.00:2.85:2.21:2.02	44400000	164000000	310000000	0.27:1.00:1.89	24680	Protein FAM3C OS=Homo sapiens GN=FAM3C PE=1 SV=1	42.4338	2.55092	0.0353078	-999	-999	-0.920123	Q92520	FAM3C_HUMAN	Protein FAM3C OS=Homo sapiens GN=FAM3C PE=1 SV=1	44400000	164000000	310000000	0	0	0	0	0	0	1
819	6486	Q15833|STXB2_HUMAN	128.92	24	7	7	Carbamidomethylation	Q15833	STXB2_HUMAN		0	18600000	5720000	85600000	209000000	116000000	200000000	348000000	361000000	0:0.09:0.03:0.41:1.00:0.55:0.96:1.66:1.73	21000000	153000000	308000000	0.14:1.00:2.02	66453	Syntaxin-binding protein 2 OS=Homo sapiens GN=STXBP2 PE=1 SV=2	46.0077	8.23815	0.0592691	-999	-999	-999	Q15833	STXB2_HUMAN	Syntaxin-binding protein 2 OS=Homo sapiens GN=STXBP2 PE=1 SV=2	21000000	153000000	308000000	0	0	0	0	0	0	1
2437	1629	P61009|SPCS3_HUMAN	146.12	19	4	4		P61009	SPCS3_HUMAN		73700000	91900000	84000000	224000000	214000000	219000000	304000000	283000000	334000000	0.34:0.43:0.39:1.05:1.00:1.03:1.42:1.32:1.56	89100000	222000000	307000000	0.40:1.00:1.39	20313	Signal peptidase complex subunit 3 OS=Homo sapiens GN=SPCS3 PE=1 SV=1	0.0393904	0.244732	0.00429533	1.39628	1.88358	-0.487308	P61009	SPCS3_HUMAN	Signal peptidase complex subunit 3 OS=Homo sapiens GN=SPCS3 PE=1 SV=1	89100000	222000000	307000000	0	0	0	0	0	0	1
2442	2531	P63220|RS21_HUMAN	74.95	46	4	4	Carbamidomethylation	P63220	RS21_HUMAN		55800000	93300000	65800000	211000000	219000000	280000000	255000000	325000000	326000000	0.26:0.43:0.30:0.97:1.00:1.28:1.17:1.49:1.49	75900000	245000000	306000000	0.31:1.00:1.25	9111	40S ribosomal protein S21 OS=Homo sapiens GN=RPS21 PE=1 SV=1	4.39662	1.5646	0.111124	-999	2.07585	-999	P63220	RS21_HUMAN	40S ribosomal protein S21 OS=Homo sapiens GN=RPS21 PE=1 SV=1	75900000	245000000	306000000	0	0	0	0	0	0	1
379	278	P28482|MK01_HUMAN	42.89	52	12	8	Carbamidomethylation; Deamidation (NQ)	P28482	MK01_HUMAN		116000000	164000000	135000000	106000000	197000000	181000000	285000000	304000000	296000000	0.59:0.83:0.68:0.54:1.00:0.92:1.44:1.54:1.50	152000000	197000000	306000000	0.77:1.00:1.56	41390	Mitogen-activated protein kinase 1 OS=Homo sapiens GN=MAPK1 PE=1 SV=3	874.221	0.825068	0.00947527	-999	1.09257	-0.87067	P28482	MK01_HUMAN	Mitogen-activated protein kinase 1 OS=Homo sapiens GN=MAPK1 PE=1 SV=3	152000000	197000000	306000000	0	0	0	0	0	0	1
111	231	P12814|ACTN1_HUMAN	29.04	50	33	16	Carbamidomethylation; Deamidation (NQ)	P12814	ACTN1_HUMAN		73300000	91100000	122000000	241000000	261000000	294000000	271000000	285000000	294000000	0.28:0.35:0.47:0.92:1.00:1.12:1.04:1.09:1.12	111000000	265000000	305000000	0.42:1.00:1.15	103058	Alpha-actinin-1 OS=Homo sapiens GN=ACTN1 PE=1 SV=2	2.20541	0.487908	0.345313	-999	1.56943	-999	P12814	ACTN1_HUMAN	Alpha-actinin-1 OS=Homo sapiens GN=ACTN1 PE=1 SV=2	111000000	265000000	305000000	0	0	0	0	0	0	1
1006	8715	Q9NR31|SAR1A_HUMAN	200	71	9	7	Carbamidomethylation; Deamidation (NQ)	Q9NR31	SAR1A_HUMAN		34400000	55900000	53100000	164000000	266000000	263000000	241000000	325000000	351000000	0.13:0.21:0.20:0.62:1.00:0.99:0.90:1.22:1.32	55000000	231000000	305000000	0.24:1.00:1.32	22367	GTP-binding protein SAR1a OS=Homo sapiens GN=SAR1A PE=1 SV=1	10.1544	2.77406	0.188587	-999	-999	-999	Q9NR31	SAR1A_HUMAN	GTP-binding protein SAR1a OS=Homo sapiens GN=SAR1A PE=1 SV=1	55000000	231000000	305000000	0	0	0	0	0	0	1
554	474	P04066|FUCO_HUMAN	84.08	40	10	10	Deamidation (NQ); Oxidation (M)	P04066	FUCO_HUMAN		28200000	107000000	94700000	132000000	230000000	215000000	166000000	343000000	270000000	0.12:0.47:0.41:0.57:1.00:0.94:0.72:1.49:1.17	102000000	217000000	305000000	0.47:1.00:1.40	53689	Tissue alpha-L-fucosidase OS=Homo sapiens GN=FUCA1 PE=1 SV=4	72.1366	56.1826	0.322576	-999	-999	-999	P04066	FUCO_HUMAN	Tissue alpha-L-fucosidase OS=Homo sapiens GN=FUCA1 PE=1 SV=4	102000000	217000000	305000000	0	0	0	0	0	0	1
174	132	Q9NZN4|EHD2_HUMAN	27.71	56	22	19	Carbamidomethylation; Deamidation (NQ)	Q9NZN4	EHD2_HUMAN		156000000	209000000	192000000	225000000	280000000	260000000	263000000	324000000	272000000	0.55:0.74:0.68:0.80:1.00:0.93:0.94:1.15:0.97	208000000	255000000	304000000	0.82:1.00:1.19	61162	EH domain-containing protein 2 OS=Homo sapiens GN=EHD2 PE=1 SV=2	63.3004	25.9797	0.276624	-999	-999	-999	Q9NZN4	EHD2_HUMAN	EH domain-containing protein 2 OS=Homo sapiens GN=EHD2 PE=1 SV=2	208000000	255000000	304000000	0	0	0	0	0	0	1
436	6597	P13797|PLST_HUMAN	115.74	30	13	11	Carbamidomethylation; Deamidation (NQ)	P13797	PLST_HUMAN		0	32900000	23800000	89200000	173000000	192000000	137000000	230000000	262000000	0:0.19:0.14:0.52:1.00:1.11:0.79:1.33:1.52	33000000	239000000	304000000	0.14:1.00:1.27	70811	Plastin-3 OS=Homo sapiens GN=PLS3 PE=1 SV=4	27.842	13.7372	0.30031	-999	-999	-999	P13797	PLST_HUMAN	Plastin-3 OS=Homo sapiens GN=PLS3 PE=1 SV=4	33000000	239000000	304000000	0	0	0	0	0	0	1
2117	1020	O95168|NDUB4_HUMAN	82.9	33	3	3		O95168	NDUB4_HUMAN		65400000	17100000	35300000	170000000	139000000	200000000	250000000	279000000	298000000	0.47:0.12:0.25:1.22:1.00:1.44:1.79:2.01:2.14	47700000	176000000	304000000	0.27:1.00:1.73	15209	NADH dehydrogenase [ubiquinone] 1 beta subcomplex subunit 4 OS=Homo sapiens GN=NDUFB4 PE=1 SV=3	7.7112	0.49211	0.00918884	-999	2.81155	-0.700222	O95168	NDUB4_HUMAN	NADH dehydrogenase [ubiquinone] 1 beta subcomplex subunit 4 OS=Homo sapiens GN=NDUFB4 PE=1 SV=3	47700000	176000000	304000000	0	0	0	0	0	0	1
642	1148	P49368|TCPG_HUMAN	104.32	37	12	12	Carbamidomethylation	P49368	TCPG_HUMAN		64900000	99800000	95000000	238000000	218000000	211000000	359000000	269000000	251000000	0.30:0.46:0.44:1.09:1.00:0.97:1.65:1.23:1.15	90100000	222000000	303000000	0.41:1.00:1.36	60534	T-complex protein 1 subunit gamma OS=Homo sapiens GN=CCT3 PE=1 SV=4	0.979737	7.28658	0.108955	1.36084	-999	-999	P49368	TCPG_HUMAN	T-complex protein 1 subunit gamma OS=Homo sapiens GN=CCT3 PE=1 SV=4	90100000	222000000	303000000	0	0	0	0	0	0	1
388	1044	P23368|MAOM_HUMAN	200	49	15	15	Carbamidomethylation; Deamidation (NQ)	P23368	MAOM_HUMAN		15500000	27700000	18400000	221000000	158000000	143000000	338000000	285000000	282000000	0.10:0.18:0.12:1.40:1.00:0.91:2.14:1.81:1.79	26200000	174000000	302000000	0.15:1.00:1.73	65444	NAD-dependent malic enzyme mitochondrial OS=Homo sapiens GN=ME2 PE=1 SV=1	5.47807	0.192072	0.0131438	-999	3.87691	-0.793868	P23368	MAOM_HUMAN	NAD-dependent malic enzyme mitochondrial OS=Homo sapiens GN=ME2 PE=1 SV=1	26200000	174000000	302000000	0	0	0	0	0	0	1
504	1195	Q6ZMP0|THSD4_HUMAN	126.52	17	12	12	Carbamidomethylation; Deamidation (NQ)	Q6ZMP0	THSD4_HUMAN		56600000	43500000	37800000	197000000	136000000	163000000	298000000	146000000	221000000	0.42:0.32:0.28:1.44:1.00:1.19:2.19:1.08:1.62	52200000	226000000	301000000	0.23:1.00:1.33	112450	Thrombospondin type-1 domain-containing protein 4 OS=Homo sapiens GN=THSD4 PE=2 SV=2	5.16085	28.6563	0.299466	-999	-999	-999	Q6ZMP0	THSD4_HUMAN	Thrombospondin type-1 domain-containing protein 4 OS=Homo sapiens GN=THSD4 PE=2 SV=2	52200000	226000000	301000000	0	0	0	0	0	0	1
332	5838	P31939|PUR9_HUMAN	149.55	51	17	17	Carbamidomethylation; Deamidation (NQ)	P31939	PUR9_HUMAN		13900000	15500000	0	136000000	112000000	110000000	340000000	248000000	275000000	0.12:0.14:0:1.21:1.00:0.99:3.04:2.22:2.46	21200000	119000000	301000000	0.18:1.00:2.52	64616	Bifunctional purine biosynthesis protein PURH OS=Homo sapiens GN=ATIC PE=1 SV=3	0.607339	0.9697	0.00414	3.60607	4.87547	-1.2694	P31939	PUR9_HUMAN	Bifunctional purine biosynthesis protein PURH OS=Homo sapiens GN=ATIC PE=1 SV=3	21200000	119000000	301000000	0	0	0	0	0	0	1
1493	1134	P51148|RAB5C_HUMAN	42.26	40	6	3	Deamidation (NQ)	P51148	RAB5C_HUMAN		57300000	111000000	131000000	164000000	209000000	215000000	181000000	340000000	365000000	0.27:0.53:0.63:0.78:1.00:1.02:0.87:1.62:1.74	104000000	199000000	300000000	0.52:1.00:1.51	23483	Ras-related protein Rab-5C OS=Homo sapiens GN=RAB5C PE=1 SV=2	42.0638	58.7368	0.172175	-999	-999	-999	P51148	RAB5C_HUMAN	Ras-related protein Rab-5C OS=Homo sapiens GN=RAB5C PE=1 SV=2	104000000	199000000	300000000	0	0	0	0	0	0	1
33	94	Q6P2Q9|PRP8_HUMAN	32.37	29	42	42	Carbamidomethylation; Deamidation (NQ)	Q6P2Q9	PRP8_HUMAN		66400000	149000000	133000000	246000000	313000000	298000000	259000000	205000000	364000000	0.21:0.48:0.42:0.78:1.00:0.95:0.83:0.65:1.16	136000000	286000000	299000000	0.48:1.00:1.05	273599	Pre-mRNA-processing-splicing factor 8 OS=Homo sapiens GN=PRPF8 PE=1 SV=2	11.1014	68.5807	0.858632	-999	-999	-999	Q6P2Q9	PRP8_HUMAN	Pre-mRNA-processing-splicing factor 8 OS=Homo sapiens GN=PRPF8 PE=1 SV=2	136000000	286000000	299000000	0	0	0	0	0	0	1
547	580	Q96A33|CCD47_HUMAN	131.32	42	14	14	Carbamidomethylation; Deamidation (NQ)	Q96A33	CCD47_HUMAN		20100000	36000000	38900000	156000000	256000000	252000000	184000000	336000000	300000000	0.08:0.14:0.15:0.61:1.00:0.98:0.72:1.31:1.17	38500000	241000000	299000000	0.16:1.00:1.24	55874	Coiled-coil domain-containing protein 47 OS=Homo sapiens GN=CCDC47 PE=1 SV=1	8.06594	11.1016	0.408081	-999	-999	-999	Q96A33	CCD47_HUMAN	Coiled-coil domain-containing protein 47 OS=Homo sapiens GN=CCDC47 PE=1 SV=1	38500000	241000000	299000000	0	0	0	0	0	0	1
1379	2462	Q02543|RL18A_HUMAN	23.97	34	7	7	Carbamidomethylation	Q02543	RL18A_HUMAN		126000000	127000000	113000000	277000000	245000000	243000000	331000000	134000000	194000000	0.52:0.52:0.46:1.13:1.00:0.99:1.35:0.55:0.79	140000000	271000000	297000000	0.52:1.00:1.10	20762	60S ribosomal protein L18a OS=Homo sapiens GN=RPL18A PE=1 SV=2	0.633856	295.441	0.583546	1.06362	-999	-999	Q02543	RL18A_HUMAN	60S ribosomal protein L18a OS=Homo sapiens GN=RPL18A PE=1 SV=2	140000000	271000000	297000000	0	0	0	0	0	0	1
333	437	P08559|ODPA_HUMAN	151.76	47	14	10	Carbamidomethylation; Deamidation (NQ)	P08559	ODPA_HUMAN		42300000	49100000	53300000	276000000	234000000	158000000	314000000	288000000	267000000	0.18:0.21:0.23:1.18:1.00:0.68:1.34:1.23:1.14	54100000	262000000	297000000	0.21:1.00:1.13	43296	Pyruvate dehydrogenase E1 component subunit alpha somatic form mitochondrial OS=Homo sapiens GN=PDHA1 PE=1 SV=3	12.733	0.11407	0.145323	-999	2.58629	-999	P08559	ODPA_HUMAN	Pyruvate dehydrogenase E1 component subunit alpha somatic form mitochondrial OS=Homo sapiens GN=PDHA1 PE=1 SV=3	54100000	262000000	297000000	0	0	0	0	0	0	1
1289	1109	O75489|NDUS3_HUMAN	200	39	8	8		O75489	NDUS3_HUMAN		72700000	62300000	53300000	214000000	153000000	151000000	289000000	298000000	276000000	0.48:0.41:0.35:1.40:1.00:0.99:1.89:1.95:1.80	66200000	176000000	297000000	0.38:1.00:1.69	30242	NADH dehydrogenase [ubiquinone] iron-sulfur protein 3 mitochondrial OS=Homo sapiens GN=NDUFS3 PE=1 SV=1	11.8678	0.0210205	0.0060274	-999	2.19633	-0.736408	O75489	NDUS3_HUMAN	NADH dehydrogenase [ubiquinone] iron-sulfur protein 3 mitochondrial OS=Homo sapiens GN=NDUFS3 PE=1 SV=1	66200000	176000000	297000000	0	0	0	0	0	0	1
1099	318	P49711|CTCF_HUMAN	42.93	15	8	8	Carbamidomethylation	P49711	CTCF_HUMAN		38900000	119000000	98700000	161000000	289000000	291000000	142000000	131000000	207000000	0.13:0.41:0.34:0.56:1.00:1.01:0.49:0.45:0.72	162000000	375000000	296000000	0.43:1.00:0.79	82785	Transcriptional repressor CTCF OS=Homo sapiens GN=CTCF PE=1 SV=1	53.0835	159.919	0.151161	-999	-999	-999	P49711	CTCF_HUMAN	Transcriptional repressor CTCF OS=Homo sapiens GN=CTCF PE=1 SV=1	162000000	375000000	296000000	0	0	0	0	0	0	1
1147	9613	Q9P0L0|VAPA_HUMAN	43.01	42	6	6	Carbamidomethylation; Deamidation (NQ); Oxidation (M)	Q9P0L0	VAPA_HUMAN		68500000	23500000	21800000	226000000	179000000	158000000	290000000	104000000	93100000	0.38:0.13:0.12:1.27:1.00:0.88:1.62:0.58:0.52	67500000	188000000	296000000	0.36:1.00:1.58	27893	Vesicle-associated membrane protein-associated protein A OS=Homo sapiens GN=VAPA PE=1 SV=3	7.04334	227.664	0.724831	-999	-999	-999	Q9P0L0	VAPA_HUMAN	Vesicle-associated membrane protein-associated protein A OS=Homo sapiens GN=VAPA PE=1 SV=3	67500000	188000000	296000000	0	0	0	0	0	0	1
354	1129	P46063|RECQ1_HUMAN	200	37	15	15	Carbamidomethylation; Deamidation (NQ)	P46063	RECQ1_HUMAN		30400000	46900000	47500000	346000000	345000000	308000000	352000000	268000000	261000000	0.09:0.14:0.14:1.00:1.00:0.89:1.02:0.78:0.76	48300000	337000000	295000000	0.14:1.00:0.87	73457	ATP-dependent DNA helicase Q1 OS=Homo sapiens GN=RECQL PE=1 SV=3	0.0501655	1.85068	0.283754	3.00087	2.81952	-999	P46063	RECQ1_HUMAN	ATP-dependent DNA helicase Q1 OS=Homo sapiens GN=RECQL PE=1 SV=3	48300000	337000000	295000000	0	0	0	0	0	0	1
259	482	O95573|ACSL3_HUMAN	200	41	18	16	Carbamidomethylation; Deamidation (NQ)	O95573	ACSL3_HUMAN		53700000	55400000	49500000	172000000	191000000	191000000	314000000	280000000	289000000	0.28:0.29:0.26:0.90:1.00:1.00:1.65:1.47:1.52	52900000	184000000	295000000	0.29:1.00:1.60	80420	Long-chain-fatty-acid--CoA ligase 3 OS=Homo sapiens GN=ACSL3 PE=1 SV=3	0.0633217	0.0343443	0.000790861	1.80449	2.47702	-0.672527	O95573	ACSL3_HUMAN	Long-chain-fatty-acid--CoA ligase 3 OS=Homo sapiens GN=ACSL3 PE=1 SV=3	52900000	184000000	295000000	0	0	0	0	0	0	1
605	5827	Q9Y6M1|IF2B2_HUMAN	142.73	27	12	11	Carbamidomethylation; Deamidation (NQ)	Q9Y6M1	IF2B2_HUMAN		0	7690000	0	113000000	220000000	220000000	209000000	321000000	350000000	0:0.03:0:0.51:1.00:1.00:0.95:1.46:1.59	7690000	188000000	294000000	0.04:1.00:1.56	66121	Insulin-like growth factor 2 mRNA-binding protein 2 OS=Homo sapiens GN=IGF2BP2 PE=1 SV=2	12.2643	4.35567	0.122768	-999	-999	-999	Q9Y6M1	IF2B2_HUMAN	Insulin-like growth factor 2 mRNA-binding protein 2 OS=Homo sapiens GN=IGF2BP2 PE=1 SV=2	7690000	188000000	294000000	0	0	0	0	0	0	1
1986	9462	P62249|RS16_HUMAN	200	34	5	5		P62249	RS16_HUMAN		12000000	68200000	47900000	60200000	178000000	171000000	130000000	315000000	319000000	0.07:0.38:0.27:0.34:1.00:0.96:0.73:1.77:1.79	60500000	146000000	294000000	0.41:1.00:2.02	16445	40S ribosomal protein S16 OS=Homo sapiens GN=RPS16 PE=1 SV=2	151.211	52.5679	0.180962	-999	-999	-999	P62249	RS16_HUMAN	40S ribosomal protein S16 OS=Homo sapiens GN=RPS16 PE=1 SV=2	60500000	146000000	294000000	0	0	0	0	0	0	1
1125	1320	Q8NC56|LEMD2_HUMAN	66.45	23	7	7	Carbamidomethylation; Deamidation (NQ)	Q8NC56	LEMD2_HUMAN		57100000	165000000	133000000	141000000	375000000	380000000	267000000	252000000	313000000	0.15:0.44:0.35:0.38:1.00:1.01:0.71:0.67:0.84	146000000	334000000	293000000	0.44:1.00:0.88	56975	LEM domain-containing protein 2 OS=Homo sapiens GN=LEMD2 PE=1 SV=1	176.147	21.7838	0.805165	-999	-999	-999	Q8NC56	LEMD2_HUMAN	LEM domain-containing protein 2 OS=Homo sapiens GN=LEMD2 PE=1 SV=1	146000000	334000000	293000000	0	0	0	0	0	0	1
148	7389	P24821|TENA_HUMAN	200	20	27	27	Carbamidomethylation; Deamidation (NQ)	P24821	TENA_HUMAN		0	0	0	182000000	211000000	221000000	265000000	274000000	323000000	0:0:0:0.86:1.00:1.05:1.26:1.30:1.53	0	210000000	292000000	0:1.00:1.39	240851	Tenascin OS=Homo sapiens GN=TNC PE=1 SV=3	0.10868	0.157045	0.0183362	24.2868	24.7762	-0.489449	P24821	TENA_HUMAN	Tenascin OS=Homo sapiens GN=TNC PE=1 SV=3	0	210000000	292000000	0	0	0	1	0	0	0
226	1178	Q86UP2|KTN1_HUMAN	90.42	15	14	14	Deamidation (NQ)	Q86UP2	KTN1_HUMAN		33100000	12800000	11800000	114000000	181000000	187000000	136000000	284000000	338000000	0.18:0.07:0.06:0.63:1.00:1.03:0.75:1.57:1.87	37100000	175000000	292000000	0.21:1.00:1.67	156275	Kinectin OS=Homo sapiens GN=KTN1 PE=1 SV=1	7.65177	32.0247	0.228431	-999	-999	-999	Q86UP2	KTN1_HUMAN	Kinectin OS=Homo sapiens GN=KTN1 PE=1 SV=1	37100000	175000000	292000000	0	0	0	0	0	0	1
955	899	P02746|C1QB_HUMAN	88.04	26	5	5	Deamidation (NQ); Carbamidomethylation	P02746	C1QB_HUMAN		114000000	144000000	118000000	164000000	146000000	137000000	324000000	263000000	282000000	0.78:0.99:0.81:1.12:1.00:0.94:2.21:1.80:1.92	135000000	149000000	292000000	0.90:1.00:1.96	26722	Complement C1q subcomponent subunit B OS=Homo sapiens GN=C1QB PE=1 SV=3	220.147	2.20858	0.00203161	-999	-999	-0.959081	P02746	C1QB_HUMAN	Complement C1q subcomponent subunit B OS=Homo sapiens GN=C1QB PE=1 SV=3	135000000	149000000	292000000	0	0	0	0	0	0	1
1502	1665	Q07955|SRSF1_HUMAN	23.46	35	6	6	Carbamidomethylation	Q07955	SRSF1_HUMAN		55300000	56700000	49000000	211000000	192000000	198000000	192000000	196000000	178000000	0.29:0.30:0.26:1.10:1.00:1.03:1.00:1.02:0.93	61600000	293000000	290000000	0.21:1.00:0.99	27745	Serine/arginine-rich splicing factor 1 OS=Homo sapiens GN=SRSF1 PE=1 SV=2	0.0305515	0.038763	0.210211	1.9003	1.81374	-999	Q07955	SRSF1_HUMAN	Serine/arginine-rich splicing factor 1 OS=Homo sapiens GN=SRSF1 PE=1 SV=2	61600000	293000000	290000000	0	0	0	0	0	0	1
1573	1280	Q15006|EMC2_HUMAN	111.22	35	7	7		Q15006	EMC2_HUMAN		35400000	50600000	52500000	210000000	265000000	249000000	235000000	309000000	326000000	0.13:0.19:0.20:0.79:1.00:0.94:0.88:1.16:1.23	54700000	242000000	290000000	0.23:1.00:1.20	34833	ER membrane protein complex subunit 2 OS=Homo sapiens GN=EMC2 PE=1 SV=1	0.597942	1.76788	0.20703	2.3861	2.65113	-999	Q15006	EMC2_HUMAN	ER membrane protein complex subunit 2 OS=Homo sapiens GN=EMC2 PE=1 SV=1	54700000	242000000	290000000	0	0	0	0	0	0	1
440	2731	P09960|LKHA4_HUMAN	106.5	37	16	16	Carbamidomethylation	P09960	LKHA4_HUMAN		0	8920000	11200000	34200000	46000000	127000000	208000000	285000000	289000000	0:0.19:0.24:0.74:1.00:2.77:4.52:6.20:6.28	12100000	131000000	290000000	0.09:1.00:2.21	69285	Leukotriene A-4 hydrolase OS=Homo sapiens GN=LTA4H PE=1 SV=2	175.226	1.16344	0.00819715	-999	5.28046	-1.91614	P09960	LKHA4_HUMAN	Leukotriene A-4 hydrolase OS=Homo sapiens GN=LTA4H PE=1 SV=2	12100000	131000000	290000000	0	0	0	0	0	0	1
679	883	Q9H3G5|CPVL_HUMAN	98.79	41	10	10	Carbamidomethylation; Deamidation (NQ)	Q9H3G5	CPVL_HUMAN		44600000	85500000	81300000	155000000	181000000	175000000	256000000	265000000	262000000	0.25:0.47:0.45:0.86:1.00:0.97:1.41:1.46:1.44	70500000	216000000	289000000	0.33:1.00:1.34	54164	Probable serine carboxypeptidase CPVL OS=Homo sapiens GN=CPVL PE=1 SV=2	4.80074	0.236416	0.00039757	-999	1.88904	-0.615689	Q9H3G5	CPVL_HUMAN	Probable serine carboxypeptidase CPVL OS=Homo sapiens GN=CPVL PE=1 SV=2	70500000	216000000	289000000	0	0	0	0	0	0	1
569	812	Q9NTJ5|SAC1_HUMAN	200	36	14	14	Carbamidomethylation	Q9NTJ5	SAC1_HUMAN		0	24300000	9520000	210000000	127000000	118000000	283000000	181000000	160000000	0:0.19:0.08:1.66:1.00:0.93:2.23:1.42:1.26	24100000	214000000	289000000	0.11:1.00:1.35	66967	Phosphatidylinositide phosphatase SAC1 OS=Homo sapiens GN=SACM1L PE=1 SV=2	16.64	12.1947	0.305337	-999	-999	-999	Q9NTJ5	SAC1_HUMAN	Phosphatidylinositide phosphatase SAC1 OS=Homo sapiens GN=SACM1L PE=1 SV=2	24100000	214000000	289000000	0	0	0	0	0	0	1
1288	1028	O95674|CDS2_HUMAN	121.94	20	4	4		O95674	CDS2_HUMAN		6100000	7700000	5670000	157000000	204000000	189000000	204000000	330000000	120000000	0.03:0.04:0.03:0.77:1.00:0.93:1.00:1.62:0.59	14500000	183000000	289000000	0.08:1.00:1.58	51418	Phosphatidate cytidylyltransferase 2 OS=Homo sapiens GN=CDS2 PE=1 SV=1	0.378931	44.5832	0.60911	4.8201	-999	-999	O95674	CDS2_HUMAN	Phosphatidate cytidylyltransferase 2 OS=Homo sapiens GN=CDS2 PE=1 SV=1	14500000	183000000	289000000	0	0	0	0	0	0	1
654	311	P30043|BLVRB_HUMAN	124.89	67	9	9	Carbamidomethylation; Deamidation (NQ)	P30043	BLVRB_HUMAN		648000000	395000000	485000000	252000000	122000000	129000000	430000000	177000000	197000000	5.29:3.23:3.96:2.06:1.00:1.05:3.51:1.44:1.61	525000000	168000000	289000000	3.13:1.00:1.73	22119	Flavin reductase (NADPH) OS=Homo sapiens GN=BLVRB PE=1 SV=3	27.7991	161.55	0.334533	-999	-999	-999	P30043	BLVRB_HUMAN	Flavin reductase (NADPH) OS=Homo sapiens GN=BLVRB PE=1 SV=3	525000000	168000000	289000000	0	0	0	0	0	0	1
628	706	P02765|FETUA_HUMAN	141.48	42	9	9	Carbamidomethylation; Deamidation (NQ)	P02765	FETUA_HUMAN		27700000	22100000	24000000	190000000	164000000	165000000	330000000	265000000	263000000	0.17:0.13:0.15:1.16:1.00:1.01:2.01:1.61:1.60	33900000	188000000	288000000	0.18:1.00:1.53	39325	Alpha-2-HS-glycoprotein OS=Homo sapiens GN=AHSG PE=1 SV=1	0.118226	0.504942	0.0087154	2.81404	3.53928	-0.725243	P02765	FETUA_HUMAN	Alpha-2-HS-glycoprotein OS=Homo sapiens GN=AHSG PE=1 SV=1	33900000	188000000	288000000	0	0	0	0	0	0	1
1187	551	Q9UFN0|NPS3A_HUMAN	66.23	54	7	7	Carbamidomethylation; Deamidation (NQ)	Q9UFN0	NPS3A_HUMAN		108000000	152000000	149000000	261000000	272000000	250000000	348000000	230000000	260000000	0.40:0.56:0.55:0.96:1.00:0.92:1.28:0.85:0.96	147000000	279000000	286000000	0.53:1.00:1.03	28467	Protein NipSnap homolog 3A OS=Homo sapiens GN=NIPSNAP3A PE=1 SV=2	2.2792	34.6696	0.63714	-999	-999	-999	Q9UFN0	NPS3A_HUMAN	Protein NipSnap homolog 3A OS=Homo sapiens GN=NIPSNAP3A PE=1 SV=2	147000000	279000000	286000000	0	0	0	0	0	0	1
336	244	P07951|TPM2_HUMAN	23.48	48	20	8	Carbamidomethylation; Deamidation (NQ)	P07951	TPM2_HUMAN		65400000	168000000	180000000	194000000	245000000	272000000	232000000	256000000	286000000	0.27:0.69:0.73:0.79:1.00:1.11:0.95:1.05:1.17	172000000	271000000	286000000	0.63:1.00:1.06	32851	Tropomyosin beta chain OS=Homo sapiens GN=TPM2 PE=1 SV=1	142.533	66.8612	0.490513	-999	-999	-999	P07951	TPM2_HUMAN	Tropomyosin beta chain OS=Homo sapiens GN=TPM2 PE=1 SV=1	172000000	271000000	286000000	0	0	0	0	0	0	1
572	793	O43242|PSMD3_HUMAN	148.75	39	15	15		O43242	PSMD3_HUMAN		44800000	47300000	38700000	165000000	207000000	216000000	172000000	247000000	278000000	0.22:0.23:0.19:0.80:1.00:1.04:0.83:1.19:1.35	60000000	196000000	286000000	0.31:1.00:1.46	60978	26S proteasome non-ATPase regulatory subunit 3 OS=Homo sapiens GN=PSMD3 PE=1 SV=2	1.15568	6.82999	0.359965	2.16845	-999	-999	O43242	PSMD3_HUMAN	26S proteasome non-ATPase regulatory subunit 3 OS=Homo sapiens GN=PSMD3 PE=1 SV=2	60000000	196000000	286000000	0	0	0	0	0	0	1
2375	1510	P83731|RL24_HUMAN	54.28	14	2	2		P83731	RL24_HUMAN		74100000	47600000	41500000	173000000	216000000	202000000	261000000	295000000	297000000	0.34:0.22:0.19:0.80:1.00:0.94:1.21:1.37:1.38	54400000	197000000	284000000	0.28:1.00:1.45	17779	60S ribosomal protein L24 OS=Homo sapiens GN=RPL24 PE=1 SV=1	1.57214	0.202469	0.00713296	1.85652	2.3859	-0.529388	P83731	RL24_HUMAN	60S ribosomal protein L24 OS=Homo sapiens GN=RPL24 PE=1 SV=1	54400000	197000000	284000000	0	0	0	0	0	0	1
750	1535	Q14254|FLOT2_HUMAN	138.61	34	13	13	Deamidation (NQ)	Q14254	FLOT2_HUMAN		17900000	29400000	31500000	178000000	167000000	164000000	207000000	277000000	246000000	0.11:0.18:0.19:1.07:1.00:0.98:1.24:1.66:1.47	35100000	170000000	284000000	0.21:1.00:1.67	47064	Flotillin-2 OS=Homo sapiens GN=FLOT2 PE=1 SV=2	0.0315174	0.809696	0.0235884	2.6914	3.21163	-0.520231	Q14254	FLOT2_HUMAN	Flotillin-2 OS=Homo sapiens GN=FLOT2 PE=1 SV=2	35100000	170000000	284000000	0	0	0	0	0	0	1
1408	5188	P12829|MYL4_HUMAN	200	45	5	4	Carbamidomethylation; Deamidation (NQ)	P12829	MYL4_HUMAN		0	0	0	161000000	128000000	91500000	310000000	269000000	257000000	0:0:0:1.26:1.00:0.71:2.42:2.10:2.01	0	148000000	284000000	0:1.00:1.92	21565	Myosin light chain 4 OS=Homo sapiens GN=MYL4 PE=1 SV=3	5.56979	0.111993	0.0041066	-999	24.732	-1.13561	P12829	MYL4_HUMAN	Myosin light chain 4 OS=Homo sapiens GN=MYL4 PE=1 SV=3	0	148000000	284000000	0	0	0	1	0	0	0
1691	1972	O15260|SURF4_HUMAN	200	24	5	5	Oxidation (M); Deamidation (NQ); Carbamidomethylation	O15260	SURF4_HUMAN		32700000	23800000	20800000	83600000	80400000	72500000	246000000	221000000	176000000	0.41:0.30:0.26:1.04:1.00:0.90:3.06:2.75:2.19	25800000	78900000	284000000	0.33:1.00:3.60	30394	Surfeit locus protein 4 OS=Homo sapiens GN=SURF4 PE=1 SV=3	0.695191	1.42179	0.00283793	1.6133	3.05628	-1.44298	O15260	SURF4_HUMAN	Surfeit locus protein 4 OS=Homo sapiens GN=SURF4 PE=1 SV=3	25800000	78900000	284000000	0	0	0	0	0	0	1
1044	8691	P40925|MDHC_HUMAN	200	41	8	8	Carbamidomethylation	P40925	MDHC_HUMAN		82500000	54000000	51400000	247000000	150000000	153000000	382000000	235000000	233000000	0.55:0.36:0.34:1.65:1.00:1.02:2.54:1.56:1.55	62600000	184000000	283000000	0.34:1.00:1.54	36426	Malate dehydrogenase cytoplasmic OS=Homo sapiens GN=MDH1 PE=1 SV=4	38.903	20.5369	0.163787	-999	-999	-999	P40925	MDHC_HUMAN	Malate dehydrogenase cytoplasmic OS=Homo sapiens GN=MDH1 PE=1 SV=4	62600000	184000000	283000000	0	0	0	0	0	0	1
1410	1069	P55769|NH2L1_HUMAN	35.07	69	7	7	Carbamidomethylation; Deamidation (NQ)	P55769	NH2L1_HUMAN		196000000	103000000	93600000	331000000	205000000	212000000	397000000	226000000	224000000	0.96:0.50:0.46:1.61:1.00:1.03:1.93:1.10:1.09	143000000	250000000	282000000	0.57:1.00:1.13	14174	NHP2-like protein 1 OS=Homo sapiens GN=SNU13 PE=1 SV=3	149.906	144.759	0.663739	-999	-999	-999	P55769	NH2L1_HUMAN	NHP2-like protein 1 OS=Homo sapiens GN=SNU13 PE=1 SV=3	143000000	250000000	282000000	0	0	0	0	0	0	1
368	8681	O60763|USO1_HUMAN	200	27	13	13	Carbamidomethylation; Deamidation (NQ)	O60763	USO1_HUMAN		0	23700000	20000000	110000000	191000000	213000000	199000000	217000000	392000000	0:0.12:0.11:0.58:1.00:1.12:1.04:1.14:2.05	24300000	192000000	282000000	0.13:1.00:1.47	107895	General vesicular transport factor p115 OS=Homo sapiens GN=USO1 PE=1 SV=2	14.2392	25.5814	0.228896	-999	-999	-999	O60763	USO1_HUMAN	General vesicular transport factor p115 OS=Homo sapiens GN=USO1 PE=1 SV=2	24300000	192000000	282000000	0	0	0	0	0	0	1
1511	684	P10768|ESTD_HUMAN	79.05	40	5	5	Carbamidomethylation; Deamidation (NQ)	P10768	ESTD_HUMAN		55000000	178000000	151000000	111000000	164000000	161000000	241000000	295000000	309000000	0.33:1.08:0.92:0.68:1.00:0.98:1.47:1.80:1.89	136000000	147000000	282000000	0.92:1.00:1.91	31463	S-formylglutathione hydrolase OS=Homo sapiens GN=ESD PE=1 SV=2	1206.23	39.5343	0.00716788	-999	-999	-0.954623	P10768	ESTD_HUMAN	S-formylglutathione hydrolase OS=Homo sapiens GN=ESD PE=1 SV=2	136000000	147000000	282000000	0	0	0	0	0	0	1
1412	2221	Q9BRK5|CAB45_HUMAN	80.85	32	5	5	Deamidation (NQ)	Q9BRK5	CAB45_HUMAN		20200000	16900000	30900000	122000000	138000000	163000000	156000000	90000000	146000000	0.15:0.12:0.22:0.88:1.00:1.18:1.13:0.65:1.05	27200000	147000000	282000000	0.18:1.00:1.92	41807	45 kDa calcium-binding protein OS=Homo sapiens GN=SDF4 PE=1 SV=1	1.26507	11.7015	0.685957	2.63705	-999	-999	Q9BRK5	CAB45_HUMAN	45 kDa calcium-binding protein OS=Homo sapiens GN=SDF4 PE=1 SV=1	27200000	147000000	282000000	0	0	0	0	0	0	1
1177	9126	Q9HD45|TM9S3_HUMAN	108.83	19	6	6	Carbamidomethylation; Deamidation (NQ)	Q9HD45	TM9S3_HUMAN		61200000	59600000	58400000	203000000	175000000	172000000	351000000	251000000	240000000	0.35:0.34:0.33:1.16:1.00:0.98:2.00:1.43:1.37	59700000	220000000	281000000	0.27:1.00:1.28	67888	Transmembrane 9 superfamily member 3 OS=Homo sapiens GN=TM9SF3 PE=1 SV=2	0.411735	5.78227	0.0566991	1.61786	-999	-999	Q9HD45	TM9S3_HUMAN	Transmembrane 9 superfamily member 3 OS=Homo sapiens GN=TM9SF3 PE=1 SV=2	59700000	220000000	281000000	0	0	0	0	0	0	1
2114	27476	Q16718|NDUA5_HUMAN	127.04	52	4	4	Carbamidomethylation	Q16718	NDUA5_HUMAN		79800000	74400000	70500000	97600000	206000000	214000000	215000000	303000000	305000000	0.39:0.36:0.34:0.47:1.00:1.04:1.04:1.47:1.48	76000000	178000000	281000000	0.43:1.00:1.58	13459	NADH dehydrogenase [ubiquinone] 1 alpha subcomplex subunit 5 OS=Homo sapiens GN=NDUFA5 PE=1 SV=3	104.876	4.4983	0.100487	-999	-999	-999	Q16718	NDUA5_HUMAN	NADH dehydrogenase [ubiquinone] 1 alpha subcomplex subunit 5 OS=Homo sapiens GN=NDUFA5 PE=1 SV=3	76000000	178000000	281000000	0	0	0	0	0	0	1
1296	656	Q92506|DHB8_HUMAN	116.15	31	6	6	Carbamidomethylation; Deamidation (NQ)	Q92506	DHB8_HUMAN		95700000	108000000	107000000	209000000	275000000	284000000	263000000	253000000	304000000	0.35:0.39:0.39:0.76:1.00:1.03:0.96:0.92:1.10	105000000	256000000	280000000	0.41:1.00:1.09	26974	Estradiol 17-beta-dehydrogenase 8 OS=Homo sapiens GN=HSD17B8 PE=1 SV=2	5.44051	0.79306	0.57368	-999	1.4001	-999	Q92506	DHB8_HUMAN	Estradiol 17-beta-dehydrogenase 8 OS=Homo sapiens GN=HSD17B8 PE=1 SV=2	105000000	256000000	280000000	0	0	0	0	0	0	1
1697	35904	Q13185|CBX3_HUMAN	140.3	46	6	6	Carbamidomethylation	Q13185	CBX3_HUMAN		39600000	38400000	36100000	133000000	124000000	127000000	386000000	216000000	234000000	0.32:0.31:0.29:1.07:1.00:1.02:3.10:1.74:1.89	48200000	128000000	279000000	0.38:1.00:2.17	20811	Chromobox protein homolog 3 OS=Homo sapiens GN=CBX3 PE=1 SV=4	0.0102464	19.3419	0.0492603	1.75081	-999	-1.1224	Q13185	CBX3_HUMAN	Chromobox protein homolog 3 OS=Homo sapiens GN=CBX3 PE=1 SV=4	48200000	128000000	279000000	0	0	0	0	0	0	1
1118	999	Q9UQ80|PA2G4_HUMAN	106.22	19	5	5	Carbamidomethylation	Q9UQ80	PA2G4_HUMAN		53700000	88900000	81100000	186000000	173000000	173000000	330000000	238000000	246000000	0.31:0.51:0.47:1.07:1.00:1.00:1.90:1.37:1.42	79100000	181000000	278000000	0.44:1.00:1.53	43787	Proliferation-associated protein 2G4 OS=Homo sapiens GN=PA2G4 PE=1 SV=3	1.51536	5.67747	0.0341654	1.24986	-999	-0.613603	Q9UQ80	PA2G4_HUMAN	Proliferation-associated protein 2G4 OS=Homo sapiens GN=PA2G4 PE=1 SV=3	79100000	181000000	278000000	0	0	0	0	0	0	1
1068	1065	Q86TX2|ACOT1_HUMAN	95.76	31	9	9	Carbamidomethylation	Q86TX2	ACOT1_HUMAN		70800000	100000000	88000000	180000000	213000000	134000000	298000000	256000000	278000000	0.33:0.47:0.41:0.84:1.00:0.63:1.40:1.20:1.31	86300000	175000000	277000000	0.49:1.00:1.58	46277	Acyl-coenzyme A thioesterase 1 OS=Homo sapiens GN=ACOT1 PE=1 SV=1	37.4575	0.360039	0.0172157	-999	1.68475	-0.658781	Q86TX2	ACOT1_HUMAN	Acyl-coenzyme A thioesterase 1 OS=Homo sapiens GN=ACOT1 PE=1 SV=1	86300000	175000000	277000000	0	0	0	0	0	0	1
1651	36181	P09758|TACD2_HUMAN	70.96	25	5	5	Carbamidomethylation	P09758	TACD2_HUMAN		9610000	4640000	6750000	175000000	165000000	172000000	219000000	141000000	162000000	0.06:0.03:0.04:1.07:1.00:1.04:1.33:0.86:0.98	11800000	234000000	276000000	0.05:1.00:1.18	35709	Tumor-associated calcium signal transducer 2 OS=Homo sapiens GN=TACSTD2 PE=1 SV=3	0.00170487	3.50894	0.894016	4.60768	-999	-999	P09758	TACD2_HUMAN	Tumor-associated calcium signal transducer 2 OS=Homo sapiens GN=TACSTD2 PE=1 SV=3	11800000	234000000	276000000	0	0	0	0	0	0	1
1362	588	P33316|DUT_HUMAN	137.78	32	5	5	Carbamidomethylation	P33316	DUT_HUMAN		77500000	117000000	118000000	221000000	351000000	334000000	234000000	235000000	322000000	0.22:0.33:0.34:0.63:1.00:0.95:0.67:0.67:0.92	112000000	319000000	275000000	0.35:1.00:0.86	26563	Deoxyuridine 5'-triphosphate nucleotidohydrolase mitochondrial OS=Homo sapiens GN=DUT PE=1 SV=4	17.2926	13.2535	0.487254	-999	-999	-999	P33316	DUT_HUMAN	Deoxyuridine 5'-triphosphate nucleotidohydrolase mitochondrial OS=Homo sapiens GN=DUT PE=1 SV=4	112000000	319000000	275000000	0	0	0	0	0	0	1
2444	2946	P02654|APOC1_HUMAN	200	29	4	4		P02654	APOC1_HUMAN		16100000	30600000	31300000	98300000	130000000	144000000	262000000	252000000	287000000	0.12:0.24:0.24:0.76:1.00:1.11:2.01:1.94:2.21	29100000	128000000	275000000	0.23:1.00:2.14	9332	Apolipoprotein C-I OS=Homo sapiens GN=APOC1 PE=1 SV=1	4.20962	0.0536952	0.00111136	-999	3.36026	-1.10534	P02654	APOC1_HUMAN	Apolipoprotein C-I OS=Homo sapiens GN=APOC1 PE=1 SV=1	29100000	128000000	275000000	0	0	0	0	0	0	1
931	26757	O15460|P4HA2_HUMAN	200	30	11	11	Deamidation (NQ); Carbamidomethylation	O15460	P4HA2_HUMAN		0	0	0	144000000	148000000	148000000	296000000	238000000	287000000	0:0:0:0.97:1.00:1.00:2.00:1.61:1.94	0	147000000	274000000	0:1.00:1.87	60902	Prolyl 4-hydroxylase subunit alpha-2 OS=Homo sapiens GN=P4HA2 PE=1 SV=1	7.11035e-05	0.190342	0.00215969	23.806	24.7059	-0.899879	O15460	P4HA2_HUMAN	Prolyl 4-hydroxylase subunit alpha-2 OS=Homo sapiens GN=P4HA2 PE=1 SV=1	0	147000000	274000000	0	0	0	1	0	0	0
1421	8710	P26885|FKBP2_HUMAN	145.74	54	6	6	Carbamidomethylation; Deamidation (NQ)	P26885	FKBP2_HUMAN		127000000	76500000	69800000	190000000	136000000	127000000	287000000	272000000	259000000	0.94:0.56:0.51:1.40:1.00:0.94:2.11:2.00:1.91	92300000	151000000	273000000	0.61:1.00:1.81	15649	Peptidyl-prolyl cis-trans isomerase FKBP2 OS=Homo sapiens GN=FKBP2 PE=1 SV=2	153.275	1.3588	0.0046228	-999	1.58162	-0.85259	P26885	FKBP2_HUMAN	Peptidyl-prolyl cis-trans isomerase FKBP2 OS=Homo sapiens GN=FKBP2 PE=1 SV=2	92300000	151000000	273000000	0	0	0	0	0	0	1
514	413	P04899|GNAI2_HUMAN	92.77	58	18	13	Carbamidomethylation; Deamidation (NQ)	P04899	GNAI2_HUMAN		80800000	72200000	121000000	193000000	520000000	609000000	230000000	197000000	379000000	0.16:0.14:0.23:0.37:1.00:1.17:0.44:0.38:0.73	113000000	479000000	271000000	0.24:1.00:0.57	40451	Guanine nucleotide-binding protein G(i) subunit alpha-2 OS=Homo sapiens GN=GNAI2 PE=1 SV=3	89.8444	65.4292	0.281549	-999	-999	-999	P04899	GNAI2_HUMAN	Guanine nucleotide-binding protein G(i) subunit alpha-2 OS=Homo sapiens GN=GNAI2 PE=1 SV=3	113000000	479000000	271000000	0	0	0	0	0	0	1
175	325	A1L0T0|ILVBL_HUMAN	200	58	18	18	Carbamidomethylation; Deamidation (NQ)	A1L0T0	ILVBL_HUMAN		79400000	70600000	64400000	252000000	213000000	197000000	287000000	261000000	242000000	0.37:0.33:0.30:1.18:1.00:0.92:1.35:1.23:1.14	72600000	229000000	270000000	0.32:1.00:1.18	67868	Acetolactate synthase-like protein OS=Homo sapiens GN=ILVBL PE=1 SV=2	1.5784	0.265538	0.110782	1.62653	1.88155	-999	A1L0T0	ILVBL_HUMAN	Acetolactate synthase-like protein OS=Homo sapiens GN=ILVBL PE=1 SV=2	72600000	229000000	270000000	0	0	0	0	0	0	1
185	508	Q9NSE4|SYIM_HUMAN	90.64	36	18	18	Carbamidomethylation; Deamidation (NQ)	Q9NSE4	SYIM_HUMAN		32200000	83500000	72500000	195000000	211000000	238000000	214000000	269000000	256000000	0.15:0.40:0.34:0.92:1.00:1.13:1.02:1.27:1.21	76200000	219000000	270000000	0.35:1.00:1.23	113791	Isoleucine--tRNA ligase mitochondrial OS=Homo sapiens GN=IARS2 PE=1 SV=2	2.80454	2.23148	0.202665	-999	-999	-999	Q9NSE4	SYIM_HUMAN	Isoleucine--tRNA ligase mitochondrial OS=Homo sapiens GN=IARS2 PE=1 SV=2	76200000	219000000	270000000	0	0	0	0	0	0	1
232	489	P26640|SYVC_HUMAN	200	28	18	18	Carbamidomethylation; Deamidation (NQ)	P26640	SYVC_HUMAN		49000000	102000000	90500000	188000000	326000000	324000000	214000000	174000000	389000000	0.15:0.31:0.28:0.58:1.00:0.99:0.66:0.53:1.19	83200000	327000000	269000000	0.25:1.00:0.82	140476	Valine--tRNA ligase OS=Homo sapiens GN=VARS PE=1 SV=4	25.6564	101.343	0.812526	-999	-999	-999	P26640	SYVC_HUMAN	Valine--tRNA ligase OS=Homo sapiens GN=VARS PE=1 SV=4	83200000	327000000	269000000	0	0	0	0	0	0	1
266	869	Q13724|MOGS_HUMAN	35.97	41	18	18	Carbamidomethylation; Deamidation (NQ)	Q13724	MOGS_HUMAN		169000000	101000000	141000000	195000000	225000000	225000000	284000000	247000000	271000000	0.75:0.45:0.63:0.86:1.00:1.00:1.26:1.10:1.20	146000000	217000000	268000000	0.67:1.00:1.23	91918	Mannosyl-oligosaccharide glucosidase OS=Homo sapiens GN=MOGS PE=1 SV=5	42.2131	7.6793	0.0238203	-999	-999	-0.314303	Q13724	MOGS_HUMAN	Mannosyl-oligosaccharide glucosidase OS=Homo sapiens GN=MOGS PE=1 SV=5	146000000	217000000	268000000	0	0	0	0	0	0	1
44	63	P02549|SPTA1_HUMAN	56.45	21	28	28	Carbamidomethylation; Deamidation (NQ)	P02549	SPTA1_HUMAN		67400000	138000000	136000000	124000000	233000000	275000000	173000000	271000000	308000000	0.29:0.59:0.59:0.53:1.00:1.18:0.75:1.16:1.33	123000000	231000000	267000000	0.54:1.00:1.16	280013	Spectrin alpha chain erythrocytic 1 OS=Homo sapiens GN=SPTA1 PE=1 SV=5	222.669	73.2633	0.543952	-999	-999	-999	P02549	SPTA1_HUMAN	Spectrin alpha chain erythrocytic 1 OS=Homo sapiens GN=SPTA1 PE=1 SV=5	123000000	231000000	267000000	0	0	0	0	0	0	1
2440	2461	Q9NS69|TOM22_HUMAN	107.97	51	4	4		Q9NS69	TOM22_HUMAN		27300000	79700000	72000000	179000000	206000000	151000000	194000000	298000000	273000000	0.13:0.39:0.35:0.87:1.00:0.73:0.94:1.45:1.32	68900000	194000000	267000000	0.35:1.00:1.37	15522	Mitochondrial import receptor subunit TOM22 homolog OS=Homo sapiens GN=TOMM22 PE=1 SV=3	11.1294	9.0894	0.0955325	-999	-999	-999	Q9NS69	TOM22_HUMAN	Mitochondrial import receptor subunit TOM22 homolog OS=Homo sapiens GN=TOMM22 PE=1 SV=3	68900000	194000000	267000000	0	0	0	0	0	0	1
984	1194	Q969V3|NCLN_HUMAN	113.21	20	8	8		Q969V3	NCLN_HUMAN		30700000	27500000	16600000	200000000	199000000	236000000	275000000	233000000	184000000	0.15:0.14:0.08:1.01:1.00:1.19:1.38:1.17:0.93	29700000	236000000	266000000	0.13:1.00:1.13	62974	Nicalin OS=Homo sapiens GN=NCLN PE=1 SV=2	0.229639	2.62744	0.547795	3.08565	-999	-999	Q969V3	NCLN_HUMAN	Nicalin OS=Homo sapiens GN=NCLN PE=1 SV=2	29700000	236000000	266000000	0	0	0	0	0	0	1
552	751	P50991|TCPD_HUMAN	35.55	44	13	13	Carbamidomethylation; Deamidation (NQ)	P50991	TCPD_HUMAN		79400000	137000000	132000000	163000000	180000000	160000000	239000000	263000000	252000000	0.44:0.76:0.73:0.90:1.00:0.88:1.33:1.46:1.40	116000000	168000000	265000000	0.69:1.00:1.58	57924	T-complex protein 1 subunit delta OS=Homo sapiens GN=CCT4 PE=1 SV=4	98.9304	4.08681	0.000852629	-999	-999	-0.584006	P50991	TCPD_HUMAN	T-complex protein 1 subunit delta OS=Homo sapiens GN=CCT4 PE=1 SV=4	116000000	168000000	265000000	0	0	0	0	0	0	1
161	19001	P34932|HSP74_HUMAN	133.03	45	26	24	Carbamidomethylation; Deamidation (NQ)	P34932	HSP74_HUMAN		12600000	21700000	17700000	75800000	117000000	109000000	203000000	254000000	274000000	0.11:0.19:0.15:0.65:1.00:0.93:1.73:2.16:2.34	20600000	133000000	264000000	0.16:1.00:1.99	94331	Heat shock 70 kDa protein 4 OS=Homo sapiens GN=HSPA4 PE=1 SV=4	5.12675	0.770992	0.00436085	-999	3.81329	-1.27628	P34932	HSP74_HUMAN	Heat shock 70 kDa protein 4 OS=Homo sapiens GN=HSPA4 PE=1 SV=4	20600000	133000000	264000000	0	0	0	0	0	0	1
1546	1169	P62280|RS11_HUMAN	32.31	31	5	5	Carbamidomethylation	P62280	RS11_HUMAN		46300000	92400000	82500000	112000000	310000000	287000000	230000000	254000000	273000000	0.15:0.30:0.27:0.36:1.00:0.93:0.74:0.82:0.88	73700000	244000000	263000000	0.30:1.00:1.08	18431	40S ribosomal protein S11 OS=Homo sapiens GN=RPS11 PE=1 SV=3	111.33	1.17437	0.814183	-999	1.77494	-999	P62280	RS11_HUMAN	40S ribosomal protein S11 OS=Homo sapiens GN=RPS11 PE=1 SV=3	73700000	244000000	263000000	0	0	0	0	0	0	1
528	1647	Q96LJ7|DHRS1_HUMAN	156.54	52	9	9	Carbamidomethylation; Deamidation (NQ)	Q96LJ7	DHRS1_HUMAN		29400000	21000000	39000000	161000000	151000000	163000000	217000000	200000000	233000000	0.19:0.14:0.26:1.06:1.00:1.08:1.43:1.32:1.54	34600000	170000000	263000000	0.20:1.00:1.54	33909	Dehydrogenase/reductase SDR family member 1 OS=Homo sapiens GN=DHRS1 PE=1 SV=1	0.0625485	0.115955	0.00466733	2.40958	2.86209	-0.452512	Q96LJ7	DHRS1_HUMAN	Dehydrogenase/reductase SDR family member 1 OS=Homo sapiens GN=DHRS1 PE=1 SV=1	34600000	170000000	263000000	0	0	0	0	0	0	1
413	410	Q8N163|CCAR2_HUMAN	76.34	24	13	13	Carbamidomethylation	Q8N163	CCAR2_HUMAN		63300000	104000000	85100000	137000000	143000000	143000000	245000000	277000000	265000000	0.44:0.72:0.59:0.95:1.00:1.00:1.71:1.93:1.85	110000000	153000000	262000000	0.72:1.00:1.71	102902	Cell cycle and apoptosis regulator protein 2 OS=Homo sapiens GN=CCAR2 PE=1 SV=2	15.3741	0.50078	0.00022063	-999	1.64065	-0.895706	Q8N163	CCAR2_HUMAN	Cell cycle and apoptosis regulator protein 2 OS=Homo sapiens GN=CCAR2 PE=1 SV=2	110000000	153000000	262000000	0	0	0	0	0	0	1
1101	913	P00390|GSHR_HUMAN	91.57	24	8	8	Carbamidomethylation	P00390	GSHR_HUMAN		49000000	80800000	48200000	186000000	191000000	140000000	277000000	178000000	236000000	0.26:0.42:0.25:0.97:1.00:0.73:1.45:0.93:1.23	73700000	207000000	261000000	0.36:1.00:1.26	56257	Glutathione reductase mitochondrial OS=Homo sapiens GN=GSR PE=1 SV=2	7.59709	8.79472	0.153538	-999	-999	-999	P00390	GSHR_HUMAN	Glutathione reductase mitochondrial OS=Homo sapiens GN=GSR PE=1 SV=2	73700000	207000000	261000000	0	0	0	0	0	0	1
1680	1696	Q15041|AR6P1_HUMAN	91.67	22	3	3	Carbamidomethylation	Q15041	AR6P1_HUMAN		13100000	32500000	38200000	68600000	227000000	247000000	131000000	295000000	356000000	0.06:0.14:0.17:0.30:1.00:1.08:0.57:1.30:1.56	30300000	181000000	261000000	0.17:1.00:1.44	23363	ADP-ribosylation factor-like protein 6-interacting protein 1 OS=Homo sapiens GN=ARL6IP1 PE=1 SV=2	95.2874	45.5511	0.414514	-999	-999	-999	Q15041	AR6P1_HUMAN	ADP-ribosylation factor-like protein 6-interacting protein 1 OS=Homo sapiens GN=ARL6IP1 PE=1 SV=2	30300000	181000000	261000000	0	0	0	0	0	0	1
887	1603	Q14257|RCN2_HUMAN	200	40	11	11	Deamidation (NQ)	Q14257	RCN2_HUMAN		15700000	9470000	2040000	282000000	128000000	128000000	345000000	216000000	201000000	0.12:0.07:0.02:2.20:1.00:1.00:2.69:1.69:1.56	13600000	180000000	261000000	0.08:1.00:1.46	36876	Reticulocalbin-2 OS=Homo sapiens GN=RCN2 PE=1 SV=1	51.6224	10.2934	0.338412	-999	-999	-999	Q14257	RCN2_HUMAN	Reticulocalbin-2 OS=Homo sapiens GN=RCN2 PE=1 SV=1	13600000	180000000	261000000	0	0	0	0	0	0	1
766	739	P62701|RS4X_HUMAN	59.64	40	12	10	Carbamidomethylation	P62701	RS4X_HUMAN		27500000	72100000	59300000	72200000	102000000	101000000	101000000	260000000	233000000	0.27:0.71:0.58:0.71:1.00:0.99:0.99:2.55:2.29	69100000	114000000	260000000	0.61:1.00:2.29	29598	40S ribosomal protein S4 X isoform OS=Homo sapiens GN=RPS4X PE=1 SV=2	135.743	80.5033	0.101144	-999	-999	-999	P62701	RS4X_HUMAN	40S ribosomal protein S4 X isoform OS=Homo sapiens GN=RPS4X PE=1 SV=2	69100000	114000000	260000000	0	0	0	0	0	0	1
992	853	P06727|APOA4_HUMAN	49.97	24	8	8		P06727	APOA4_HUMAN		44800000	81500000	76700000	32300000	61300000	58800000	215000000	221000000	223000000	0.73:1.33:1.25:0.53:1.00:0.96:3.52:3.61:3.64	89400000	59600000	260000000	1.50:1.00:4.36	45399	Apolipoprotein A-IV OS=Homo sapiens GN=APOA4 PE=1 SV=3	551.601	0.359391	6.09494e-05	-999	1.6988	-2.11242	P06727	APOA4_HUMAN	Apolipoprotein A-IV OS=Homo sapiens GN=APOA4 PE=1 SV=3	89400000	59600000	260000000	0	0	0	0	0	0	1
1075	674	Q13151|ROA0_HUMAN	45.15	40	7	7	Carbamidomethylation; Deamidation (NQ)	Q13151	ROA0_HUMAN		125000000	86300000	103000000	206000000	232000000	269000000	252000000	242000000	225000000	0.54:0.37:0.45:0.89:1.00:1.16:1.09:1.04:0.97	106000000	236000000	259000000	0.45:1.00:1.10	30841	Heterogeneous nuclear ribonucleoprotein A0 OS=Homo sapiens GN=HNRNPA0 PE=1 SV=1	6.32336	1.03583	0.850541	-999	1.19385	-999	Q13151	ROA0_HUMAN	Heterogeneous nuclear ribonucleoprotein A0 OS=Homo sapiens GN=HNRNPA0 PE=1 SV=1	106000000	236000000	259000000	0	0	0	0	0	0	1
598	584	P32119|PRDX2_HUMAN	31.48	83	15	14	Carbamidomethylation; Deamidation (NQ)	P32119	PRDX2_HUMAN		478000000	380000000	764000000	135000000	316000000	184000000	204000000	279000000	295000000	1.51:1.20:2.42:0.43:1.00:0.58:0.64:0.88:0.93	541000000	212000000	259000000	2.55:1.00:1.22	21892	Peroxiredoxin-2 OS=Homo sapiens GN=PRDX2 PE=1 SV=5	105.841	132.939	0.477512	-999	-999	-999	P32119	PRDX2_HUMAN	Peroxiredoxin-2 OS=Homo sapiens GN=PRDX2 PE=1 SV=5	541000000	212000000	259000000	0	0	0	0	0	0	1
241	293	P08572|CO4A2_HUMAN	145.07	11	10	10	Carbamidomethylation; Oxidation (M); Deamidation (NQ)	P08572	CO4A2_HUMAN		39800000	213000000	187000000	536000000	668000000	694000000	276000000	249000000	250000000	0.06:0.32:0.28:0.80:1.00:1.04:0.41:0.37:0.37	184000000	633000000	258000000	0.29:1.00:0.41	167553	Collagen alpha-2(IV) chain OS=Homo sapiens GN=COL4A2 PE=1 SV=4	4.54161	191.564	0.0016646	-999	-999	1.29221	P08572	CO4A2_HUMAN	Collagen alpha-2(IV) chain OS=Homo sapiens GN=COL4A2 PE=1 SV=4	184000000	633000000	258000000	0	0	0	0	0	0	1
296	302	P07954|FUMH_HUMAN	60.96	45	12	12	Carbamidomethylation; Deamidation (NQ)	P07954	FUMH_HUMAN		120000000	113000000	111000000	222000000	221000000	222000000	343000000	216000000	191000000	0.54:0.51:0.50:1.00:1.00:1.01:1.55:0.98:0.86	136000000	270000000	258000000	0.50:1.00:0.95	54637	Fumarate hydratase mitochondrial OS=Homo sapiens GN=FH PE=1 SV=3	0.00451638	78.8428	0.579575	0.950946	-999	-999	P07954	FUMH_HUMAN	Fumarate hydratase mitochondrial OS=Homo sapiens GN=FH PE=1 SV=3	136000000	270000000	258000000	0	0	0	0	0	0	1
1009	965	Q8NBX0|SCPDL_HUMAN	63.86	47	12	12	Carbamidomethylation; Deamidation (NQ)	Q8NBX0	SCPDL_HUMAN		78900000	87100000	88900000	210000000	263000000	245000000	296000000	240000000	239000000	0.30:0.33:0.34:0.80:1.00:0.93:1.13:0.91:0.91	92500000	255000000	258000000	0.36:1.00:1.01	47151	Saccharopine dehydrogenase-like oxidoreductase OS=Homo sapiens GN=SCCPDH PE=1 SV=1	1.08363	1.41363	0.480183	1.49405	1.60426	-999	Q8NBX0	SCPDL_HUMAN	Saccharopine dehydrogenase-like oxidoreductase OS=Homo sapiens GN=SCCPDH PE=1 SV=1	92500000	255000000	258000000	0	0	0	0	0	0	1
244	3329	Q9UBG0|MRC2_HUMAN	112.45	24	19	19	Carbamidomethylation; Deamidation (NQ)	Q9UBG0	MRC2_HUMAN		0	27400000	20100000	90800000	198000000	361000000	118000000	293000000	312000000	0:0.14:0.10:0.46:1.00:1.82:0.59:1.48:1.58	28200000	227000000	258000000	0.12:1.00:1.14	166674	C-type mannose receptor 2 OS=Homo sapiens GN=MRC2 PE=1 SV=2	110.83	38.9816	0.819083	-999	-999	-999	Q9UBG0	MRC2_HUMAN	C-type mannose receptor 2 OS=Homo sapiens GN=MRC2 PE=1 SV=2	28200000	227000000	258000000	0	0	0	0	0	0	1
317	682	O94919|ENDD1_HUMAN	89.5	39	11	11	Carbamidomethylation; Deamidation (NQ)	O94919	ENDD1_HUMAN		106000000	51500000	43200000	186000000	161000000	179000000	246000000	212000000	184000000	0.66:0.32:0.27:1.15:1.00:1.11:1.53:1.31:1.14	75200000	197000000	258000000	0.38:1.00:1.31	55017	Endonuclease domain-containing 1 protein OS=Homo sapiens GN=ENDOD1 PE=1 SV=2	11.7119	9.10907	0.11718	-999	-999	-999	O94919	ENDD1_HUMAN	Endonuclease domain-containing 1 protein OS=Homo sapiens GN=ENDOD1 PE=1 SV=2	75200000	197000000	258000000	0	0	0	0	0	0	1
1549	9203	O75396|SC22B_HUMAN	65.76	35	6	6	Deamidation (NQ)	O75396	SC22B_HUMAN		14200000	18600000	15600000	68200000	44300000	41100000	216000000	141000000	129000000	0.32:0.42:0.35:1.54:1.00:0.93:4.89:3.19:2.92	23500000	59800000	257000000	0.39:1.00:4.30	24593	Vesicle-trafficking protein SEC22b OS=Homo sapiens GN=SEC22B PE=1 SV=4	26.7577	10.2006	0.0177915	-999	-999	-1.66178	O75396	SC22B_HUMAN	Vesicle-trafficking protein SEC22b OS=Homo sapiens GN=SEC22B PE=1 SV=4	23500000	59800000	257000000	0	0	0	0	0	0	1
439	446	O95782|AP2A1_HUMAN	41.22	21	13	10	Carbamidomethylation; Deamidation (NQ)	O95782	AP2A1_HUMAN		79200000	108000000	92300000	56500000	182000000	189000000	96400000	276000000	238000000	0.43:0.59:0.51:0.31:1.00:1.04:0.53:1.51:1.31	93300000	183000000	255000000	0.51:1.00:1.39	107546	AP-2 complex subunit alpha-1 OS=Homo sapiens GN=AP2A1 PE=1 SV=3	561.529	202.632	0.43029	-999	-999	-999	O95782	AP2A1_HUMAN	AP-2 complex subunit alpha-1 OS=Homo sapiens GN=AP2A1 PE=1 SV=3	93300000	183000000	255000000	0	0	0	0	0	0	1
125	716	Q9NRD9|DUOX1_HUMAN	146.12	27	27	13	Carbamidomethylation; Deamidation (NQ)	Q9NRD9	DUOX1_HUMAN		22300000	44200000	46300000	115000000	174000000	172000000	230000000	219000000	247000000	0.13:0.25:0.27:0.66:1.00:0.99:1.32:1.26:1.43	43900000	165000000	255000000	0.27:1.00:1.54	177234	Dual oxidase 1 OS=Homo sapiens GN=DUOX1 PE=1 SV=1	8.79186	0.11188	0.0202526	-999	2.62532	-0.594321	Q9NRD9	DUOX1_HUMAN	Dual oxidase 1 OS=Homo sapiens GN=DUOX1 PE=1 SV=1	43900000	165000000	255000000	0	0	0	0	0	0	1
800	914	P50990|TCPQ_HUMAN	200	28	11	11	Carbamidomethylation	P50990	TCPQ_HUMAN		44400000	27600000	31500000	167000000	163000000	158000000	272000000	252000000	240000000	0.27:0.17:0.19:1.02:1.00:0.97:1.67:1.55:1.48	34500000	163000000	255000000	0.21:1.00:1.57	59621	T-complex protein 1 subunit theta OS=Homo sapiens GN=CCT8 PE=1 SV=4	0.0403579	0.0556192	0.000686713	2.23725	2.88394	-0.646691	P50990	TCPQ_HUMAN	T-complex protein 1 subunit theta OS=Homo sapiens GN=CCT8 PE=1 SV=4	34500000	163000000	255000000	0	0	0	0	0	0	1
576	1227	P60228|EIF3E_HUMAN	97.44	36	11	11	Carbamidomethylation; Deamidation (NQ)	P60228	EIF3E_HUMAN		5740000	26000000	23400000	86000000	46000000	48200000	289000000	222000000	246000000	0.12:0.56:0.51:1.87:1.00:1.05:6.28:4.83:5.35	23200000	78000000	255000000	0.30:1.00:3.27	52221	Eukaryotic translation initiation factor 3 subunit E OS=Homo sapiens GN=EIF3E PE=1 SV=1	77.8896	0.595723	0.00121715	-999	3.77912	-2.07069	P60228	EIF3E_HUMAN	Eukaryotic translation initiation factor 3 subunit E OS=Homo sapiens GN=EIF3E PE=1 SV=1	23200000	78000000	255000000	0	0	0	0	0	0	1
1591	647	P38159|RBMX_HUMAN	132.84	19	7	2		P38159	RBMX_HUMAN		24100000	85600000	76300000	118000000	293000000	260000000	135000000	265000000	333000000	0.08:0.29:0.26:0.40:1.00:0.89:0.46:0.91:1.14	71700000	229000000	254000000	0.31:1.00:1.11	42332	RNA-binding motif protein X chromosome OS=Homo sapiens GN=RBMX PE=1 SV=3	81.6504	70.6224	0.806769	-999	-999	-999	P38159	RBMX_HUMAN	RNA-binding motif protein X chromosome OS=Homo sapiens GN=RBMX PE=1 SV=3	71700000	229000000	254000000	0	0	0	0	0	0	1
49	57	O75369|FLNB_HUMAN	63.19	29	42	39	Carbamidomethylation; Deamidation (NQ)	O75369	FLNB_HUMAN		54800000	131000000	109000000	239000000	262000000	307000000	278000000	224000000	258000000	0.21:0.50:0.42:0.91:1.00:1.17:1.06:0.85:0.98	121000000	272000000	253000000	0.44:1.00:0.93	278162	Filamin-B OS=Homo sapiens GN=FLNB PE=1 SV=2	8.30441	8.55111	0.563532	-999	-999	-999	O75369	FLNB_HUMAN	Filamin-B OS=Homo sapiens GN=FLNB PE=1 SV=2	121000000	272000000	253000000	0	0	0	0	0	0	1
662	18546	P27694|RFA1_HUMAN	112.46	26	11	11	Deamidation (NQ)	P27694	RFA1_HUMAN		22700000	32600000	24700000	198000000	273000000	267000000	172000000	228000000	248000000	0.08:0.12:0.09:0.72:1.00:0.98:0.63:0.83:0.91	29400000	246000000	253000000	0.12:1.00:1.03	68138	Replication protein A 70 kDa DNA-binding subunit OS=Homo sapiens GN=RPA1 PE=1 SV=2	1.43762	2.04253	0.416154	3.20555	-999	-999	P27694	RFA1_HUMAN	Replication protein A 70 kDa DNA-binding subunit OS=Homo sapiens GN=RPA1 PE=1 SV=2	29400000	246000000	253000000	0	0	0	0	0	0	1
274	651	P51649|SSDH_HUMAN	97.46	47	15	15	Carbamidomethylation; Deamidation (NQ)	P51649	SSDH_HUMAN		34500000	65000000	31700000	296000000	115000000	108000000	386000000	161000000	183000000	0.30:0.56:0.28:2.57:1.00:0.94:3.35:1.40:1.59	64200000	181000000	253000000	0.35:1.00:1.39	57215	Succinate-semialdehyde dehydrogenase mitochondrial OS=Homo sapiens GN=ALDH5A1 PE=1 SV=2	186.171	88.5733	0.497718	-999	-999	-999	P51649	SSDH_HUMAN	Succinate-semialdehyde dehydrogenase mitochondrial OS=Homo sapiens GN=ALDH5A1 PE=1 SV=2	64200000	181000000	253000000	0	0	0	0	0	0	1
1344	8673	Q08257|QOR_HUMAN	48.77	27	5	5	Carbamidomethylation; Deamidation (NQ)	Q08257	QOR_HUMAN		40900000	127000000	114000000	185000000	213000000	174000000	212000000	283000000	244000000	0.19:0.60:0.54:0.87:1.00:0.82:1.00:1.33:1.15	126000000	211000000	252000000	0.60:1.00:1.19	35207	Quinone oxidoreductase OS=Homo sapiens GN=CRYZ PE=1 SV=1	51.4233	18.5934	0.0776357	-999	-999	-999	Q08257	QOR_HUMAN	Quinone oxidoreductase OS=Homo sapiens GN=CRYZ PE=1 SV=1	126000000	211000000	252000000	0	0	0	0	0	0	1
2409	1122	P06730|IF4E_HUMAN	69.5	20	2	2	Carbamidomethylation	P06730	IF4E_HUMAN		27900000	68000000	61600000	107000000	149000000	146000000	170000000	300000000	284000000	0.19:0.46:0.42:0.72:1.00:0.98:1.14:2.02:1.91	55500000	134000000	252000000	0.42:1.00:1.88	25097	Eukaryotic translation initiation factor 4E OS=Homo sapiens GN=EIF4E PE=1 SV=2	19.7526	16.7948	0.0528784	-999	-999	-999	P06730	IF4E_HUMAN	Eukaryotic translation initiation factor 4E OS=Homo sapiens GN=EIF4E PE=1 SV=2	55500000	134000000	252000000	0	0	0	0	0	0	1
1813	12332	O15533|TPSN_HUMAN	25.65	23	4	4	Carbamidomethylation; Deamidation (NQ)	O15533	TPSN_HUMAN		4080000	4450000	2780000	179000000	79200000	123000000	166000000	275000000	78100000	0.05:0.06:0.04:2.26:1.00:1.55:2.09:3.47:0.99	4310000	179000000	251000000	0.02:1.00:1.40	47626	Tapasin OS=Homo sapiens GN=TAPBP PE=1 SV=1	22.51	71.2792	0.511421	-999	-999	-999	O15533	TPSN_HUMAN	Tapasin OS=Homo sapiens GN=TAPBP PE=1 SV=1	4310000	179000000	251000000	0	0	0	0	0	0	1
1783	9591	P62979|RS27A_HUMAN	38.23	45	5	5	Carbamidomethylation	P62979	RS27A_HUMAN		113000000	84000000	89600000	144000000	92300000	110000000	245000000	223000000	216000000	1.22:0.91:0.97:1.56:1.00:1.19:2.66:2.42:2.34	95500000	137000000	251000000	0.70:1.00:1.83	17965	Ubiquitin-40S ribosomal protein S27a OS=Homo sapiens GN=RPS27A PE=1 SV=2	557.036	0.769079	0.00300798	-999	1.25496	-0.981974	P62979	RS27A_HUMAN	Ubiquitin-40S ribosomal protein S27a OS=Homo sapiens GN=RPS27A PE=1 SV=2	95500000	137000000	251000000	0	0	0	0	0	0	1
1295	37109	P30740|ILEU_HUMAN	79.68	21	5	5		P30740	ILEU_HUMAN		0	0	0	26500000	54900000	58000000	164000000	274000000	256000000	0:0:0:0.48:1.00:1.06:2.99:5.00:4.67	0	48400000	251000000	0:1.00:5.20	42742	Leukocyte elastase inhibitor OS=Homo sapiens GN=SERPINB1 PE=1 SV=1	16.951	4.26269	0.00648875	-999	-999	-2.3157	P30740	ILEU_HUMAN	Leukocyte elastase inhibitor OS=Homo sapiens GN=SERPINB1 PE=1 SV=1	0	48400000	251000000	0	0	0	1	0	0	0
2707	19028	P63173|RL38_HUMAN	35.31	36	2	2		P63173	RL38_HUMAN		24600000	126000000	122000000	106000000	149000000	129000000	236000000	245000000	270000000	0.16:0.84:0.82:0.71:1.00:0.86:1.58:1.64:1.81	128000000	132000000	250000000	0.97:1.00:1.90	8218	60S ribosomal protein L38 OS=Homo sapiens GN=RPL38 PE=1 SV=2	613.582	17.4342	0.00159282	-999	-999	-0.967707	P63173	RL38_HUMAN	60S ribosomal protein L38 OS=Homo sapiens GN=RPL38 PE=1 SV=2	128000000	132000000	250000000	0	0	0	0	0	0	1
556	290	P01860|IGHG3_HUMAN	113.68	48	14	3	Carbamidomethylation; Oxidation (M); Deamidation (NQ)	P01860	IGHG3_HUMAN		52200000	47800000	52200000	182000000	89400000	79300000	335000000	212000000	187000000	0.58:0.53:0.58:2.04:1.00:0.89:3.75:2.37:2.09	63400000	120000000	250000000	0.53:1.00:2.08	41287	Ig gamma-3 chain C region OS=Homo sapiens GN=IGHG3 PE=1 SV=2	196.443	23.0667	0.0854605	-999	-999	-999	P01860	IGHG3_HUMAN	Ig gamma-3 chain C region OS=Homo sapiens GN=IGHG3 PE=1 SV=2	63400000	120000000	250000000	0	0	0	0	0	0	1
655	8722	P22570|ADRO_HUMAN	90.18	49	13	13	Carbamidomethylation; Deamidation (NQ)	P22570	ADRO_HUMAN		25500000	50500000	48600000	237000000	278000000	290000000	225000000	257000000	264000000	0.09:0.18:0.17:0.85:1.00:1.04:0.81:0.92:0.95	41500000	281000000	249000000	0.15:1.00:0.88	53837	NADPH:adrenodoxin oxidoreductase mitochondrial OS=Homo sapiens GN=FDXR PE=1 SV=3	0.391708	0.238619	0.381949	2.69168	2.58187	-999	P22570	ADRO_HUMAN	NADPH:adrenodoxin oxidoreductase mitochondrial OS=Homo sapiens GN=FDXR PE=1 SV=3	41500000	281000000	249000000	0	0	0	0	0	0	1
184	69	P04264|K2C1_HUMAN	31.25	53	23	20	Carbamidomethylation; Deamidation (NQ)	P04264	K2C1_HUMAN		345000000	643000000	589000000	161000000	497000000	474000000	196000000	251000000	298000000	0.69:1.29:1.18:0.32:1.00:0.95:0.39:0.50:0.60	533000000	377000000	248000000	1.41:1.00:0.66	66039	Keratin type II cytoskeletal 1 OS=Homo sapiens GN=KRT1 PE=1 SV=6	616.278	78.1295	0.314723	-999	-999	-999	P04264	K2C1_HUMAN	Keratin type II cytoskeletal 1 OS=Homo sapiens GN=KRT1 PE=1 SV=6	533000000	377000000	248000000	0	0	0	0	0	0	1
586	45285	O15371|EIF3D_HUMAN	148.75	40	13	13	Carbamidomethylation; Deamidation (NQ)	O15371	EIF3D_HUMAN		23700000	0	0	91100000	56700000	79800000	220000000	257000000	251000000	0.42:0:0:1.61:1.00:1.41:3.88:4.54:4.43	23700000	89400000	248000000	0.26:1.00:2.77	63973	Eukaryotic translation initiation factor 3 subunit D OS=Homo sapiens GN=EIF3D PE=1 SV=1	10.6179	0.12589	0.000401387	-999	4.94098	-1.67744	O15371	EIF3D_HUMAN	Eukaryotic translation initiation factor 3 subunit D OS=Homo sapiens GN=EIF3D PE=1 SV=1	23700000	89400000	248000000	0	0	0	0	0	0	1
506	26752	Q86SF2|GALT7_HUMAN	131.14	24	10	10	Carbamidomethylation; Deamidation (NQ)	Q86SF2	GALT7_HUMAN		0	10600000	0	166000000	148000000	148000000	241000000	204000000	180000000	0:0.07:0:1.12:1.00:1.00:1.62:1.38:1.22	10600000	154000000	247000000	0.07:1.00:1.60	75389	N-acetylgalactosaminyltransferase 7 OS=Homo sapiens GN=GALNT7 PE=1 SV=1	0.0470944	0.602439	0.044073	5.44575	5.88172	-0.435963	Q86SF2	GALT7_HUMAN	N-acetylgalactosaminyltransferase 7 OS=Homo sapiens GN=GALNT7 PE=1 SV=1	10600000	154000000	247000000	0	0	0	0	0	0	1
1315	9309	P02652|APOA2_HUMAN	122.47	58	5	5	Carbamidomethylation; Deamidation (NQ)	P02652	APOA2_HUMAN		25200000	24300000	16700000	82300000	15400000	14200000	285000000	167000000	75300000	1.63:1.58:1.08:5.34:1.00:0.92:18.52:10.81:4.88	30000000	59500000	246000000	0.50:1.00:4.13	11175	Apolipoprotein A-II OS=Homo sapiens GN=APOA2 PE=1 SV=1	934.516	112.27	0.0991867	-999	-999	-999	P02652	APOA2_HUMAN	Apolipoprotein A-II OS=Homo sapiens GN=APOA2 PE=1 SV=1	30000000	59500000	246000000	0	0	0	0	0	0	1
248	186	P80404|GABT_HUMAN	34.61	66	25	25	Carbamidomethylation; Deamidation (NQ)	P80404	GABT_HUMAN		76300000	128000000	98700000	181000000	201000000	159000000	241000000	210000000	217000000	0.38:0.64:0.49:0.90:1.00:0.79:1.20:1.04:1.08	109000000	201000000	245000000	0.54:1.00:1.22	56439	4-aminobutyrate aminotransferase mitochondrial OS=Homo sapiens GN=ABAT PE=1 SV=3	25.4125	4.0466	0.0508383	-999	-999	-999	P80404	GABT_HUMAN	4-aminobutyrate aminotransferase mitochondrial OS=Homo sapiens GN=ABAT PE=1 SV=3	109000000	201000000	245000000	0	0	0	0	0	0	1
131	108	Q15393|SF3B3_HUMAN	47.64	40	27	27	Carbamidomethylation; Deamidation (NQ)	Q15393	SF3B3_HUMAN		102000000	69600000	87000000	209000000	216000000	204000000	268000000	138000000	232000000	0.47:0.32:0.40:0.97:1.00:0.95:1.24:0.64:1.08	103000000	210000000	244000000	0.49:1.00:1.16	135577	Splicing factor 3B subunit 3 OS=Homo sapiens GN=SF3B3 PE=1 SV=4	0.427194	58.6548	0.942244	1.28234	-999	-999	Q15393	SF3B3_HUMAN	Splicing factor 3B subunit 3 OS=Homo sapiens GN=SF3B3 PE=1 SV=4	103000000	210000000	244000000	0	0	0	0	0	0	1
1395	9773	Q06323|PSME1_HUMAN	36.86	22	5	5		Q06323	PSME1_HUMAN		20200000	43300000	39000000	79500000	163000000	115000000	185000000	176000000	237000000	0.12:0.27:0.24:0.49:1.00:0.70:1.14:1.08:1.45	40900000	164000000	244000000	0.25:1.00:1.49	28723	Proteasome activator complex subunit 1 OS=Homo sapiens GN=PSME1 PE=1 SV=1	48.6232	2.15179	0.0597121	-999	-999	-999	Q06323	PSME1_HUMAN	Proteasome activator complex subunit 1 OS=Homo sapiens GN=PSME1 PE=1 SV=1	40900000	164000000	244000000	0	0	0	0	0	0	1
285	477	P00488|F13A_HUMAN	95.99	33	16	16	Carbamidomethylation; Deamidation (NQ)	P00488	F13A_HUMAN		87600000	144000000	158000000	289000000	432000000	452000000	200000000	157000000	304000000	0.20:0.33:0.37:0.67:1.00:1.05:0.46:0.36:0.70	173000000	413000000	243000000	0.42:1.00:0.59	83267	Coagulation factor XIII A chain OS=Homo sapiens GN=F13A1 PE=1 SV=4	16.2538	236.943	0.0644347	-999	-999	-999	P00488	F13A_HUMAN	Coagulation factor XIII A chain OS=Homo sapiens GN=F13A1 PE=1 SV=4	173000000	413000000	243000000	0	0	0	0	0	0	1
1626	8677	O00217|NDUS8_HUMAN	98.05	20	3	3	Carbamidomethylation	O00217	NDUS8_HUMAN		84600000	56300000	59200000	208000000	161000000	146000000	255000000	179000000	175000000	0.53:0.35:0.37:1.29:1.00:0.91:1.58:1.11:1.09	66700000	172000000	243000000	0.39:1.00:1.42	23705	NADH dehydrogenase [ubiquinone] iron-sulfur protein 8 mitochondrial OS=Homo sapiens GN=NDUFS8 PE=1 SV=1	12.427	13.4716	0.383381	-999	-999	-999	O00217	NDUS8_HUMAN	NADH dehydrogenase [ubiquinone] iron-sulfur protein 8 mitochondrial OS=Homo sapiens GN=NDUFS8 PE=1 SV=1	66700000	172000000	243000000	0	0	0	0	0	0	1
1130	694	P06744|G6PI_HUMAN	106.55	29	9	9	Deamidation (NQ)	P06744	G6PI_HUMAN		34500000	12000000	11400000	62300000	19100000	21500000	233000000	118000000	208000000	1.80:0.63:0.60:3.26:1.00:1.13:12.21:6.17:10.88	39400000	68800000	242000000	0.57:1.00:3.52	63147	Glucose-6-phosphate isomerase OS=Homo sapiens GN=GPI PE=1 SV=4	694.622	16.4774	0.0155995	-999	-999	-2.4416	P06744	G6PI_HUMAN	Glucose-6-phosphate isomerase OS=Homo sapiens GN=GPI PE=1 SV=4	39400000	68800000	242000000	0	0	0	0	0	0	1
1800	1293	P62753|RS6_HUMAN	200	18	4	4	Carbamidomethylation	P62753	RS6_HUMAN		69200000	42000000	44600000	171000000	112000000	110000000	312000000	203000000	187000000	0.62:0.37:0.40:1.53:1.00:0.98:2.79:1.81:1.67	52900000	131000000	240000000	0.40:1.00:1.83	28681	40S ribosomal protein S6 OS=Homo sapiens GN=RPS6 PE=1 SV=1	38.5999	18.4033	0.079649	-999	-999	-999	P62753	RS6_HUMAN	40S ribosomal protein S6 OS=Homo sapiens GN=RPS6 PE=1 SV=1	52900000	131000000	240000000	0	0	0	0	0	0	1
869	763	O14979|HNRDL_HUMAN	29.82	20	7	5	Carbamidomethylation; Deamidation (NQ)	O14979	HNRDL_HUMAN		116000000	108000000	120000000	144000000	97000000	91400000	298000000	160000000	185000000	1.19:1.12:1.24:1.48:1.00:0.94:3.08:1.65:1.90	125000000	112000000	240000000	1.11:1.00:2.14	46438	Heterogeneous nuclear ribonucleoprotein D-like OS=Homo sapiens GN=HNRNPDL PE=1 SV=3	1443.81	137.842	0.0857311	-999	-999	-999	O14979	HNRDL_HUMAN	Heterogeneous nuclear ribonucleoprotein D-like OS=Homo sapiens GN=HNRNPDL PE=1 SV=3	125000000	112000000	240000000	0	0	0	0	0	0	1
66	182	Q9NYU2|UGGG1_HUMAN	145.07	39	37	37	Carbamidomethylation; Deamidation (NQ)	Q9NYU2	UGGG1_HUMAN		37800000	40000000	35100000	150000000	131000000	132000000	251000000	232000000	230000000	0.29:0.31:0.27:1.15:1.00:1.01:1.91:1.77:1.75	37700000	138000000	239000000	0.27:1.00:1.73	177189	UDP-glucose:glycoprotein glucosyltransferase 1 OS=Homo sapiens GN=UGGT1 PE=1 SV=3	0.163042	0.0141298	0.000390408	1.8711	2.65886	-0.78776	Q9NYU2	UGGG1_HUMAN	UDP-glucose:glycoprotein glucosyltransferase 1 OS=Homo sapiens GN=UGGT1 PE=1 SV=3	37700000	138000000	239000000	0	0	0	0	0	0	1
786	560	Q5JWF2|GNAS1_HUMAN	20.12	18	12	10	Carbamidomethylation	Q5JWF2	GNAS1_HUMAN		129000000	85300000	89800000	158000000	99500000	123000000	233000000	181000000	178000000	1.30:0.86:0.90:1.59:1.00:1.23:2.34:1.82:1.79	135000000	154000000	237000000	0.88:1.00:1.54	111024	Guanine nucleotide-binding protein G(s) subunit alpha isoforms XLas OS=Homo sapiens GN=GNAS PE=1 SV=2	538.746	22.9558	0.0459294	-999	-999	-0.637701	Q5JWF2	GNAS1_HUMAN	Guanine nucleotide-binding protein G(s) subunit alpha isoforms XLas OS=Homo sapiens GN=GNAS PE=1 SV=2	135000000	154000000	237000000	0	0	0	0	0	0	1
994	26777	Q96HE7|ERO1A_HUMAN	200	35	10	10	Carbamidomethylation; Deamidation (NQ)	Q96HE7	ERO1A_HUMAN		33600000	49400000	45500000	124000000	142000000	135000000	248000000	225000000	238000000	0.24:0.35:0.32:0.87:1.00:0.95:1.74:1.58:1.67	42800000	153000000	237000000	0.28:1.00:1.55	54393	ERO1-like protein alpha OS=Homo sapiens GN=ERO1A PE=1 SV=2	0.367917	0.032428	0.00025939	1.64183	2.46808	-0.826247	Q96HE7	ERO1A_HUMAN	ERO1-like protein alpha OS=Homo sapiens GN=ERO1A PE=1 SV=2	42800000	153000000	237000000	0	0	0	0	0	0	1
473	882	P09110|THIK_HUMAN	200	64	15	15	Deamidation (NQ); Carbamidomethylation	P09110	THIK_HUMAN		32200000	23300000	19500000	274000000	168000000	159000000	325000000	187000000	166000000	0.19:0.14:0.12:1.63:1.00:0.95:1.94:1.11:0.99	25000000	205000000	236000000	0.12:1.00:1.15	44292	3-ketoacyl-CoA thiolase peroxisomal OS=Homo sapiens GN=ACAA1 PE=1 SV=2	15.8759	27.562	0.700359	-999	-999	-999	P09110	THIK_HUMAN	3-ketoacyl-CoA thiolase peroxisomal OS=Homo sapiens GN=ACAA1 PE=1 SV=2	25000000	205000000	236000000	0	0	0	0	0	0	1
553	26747	P09917|LOX5_HUMAN	100.85	32	14	14	Deamidation (NQ); Carbamidomethylation	P09917	LOX5_HUMAN		5660000	9860000	692000	180000000	185000000	188000000	88300000	138000000	130000000	0.03:0.05:0.02:0.97:1.00:1.02:0.48:0.75:0.70	5400000	191000000	236000000	0.03:1.00:1.23	77983	Arachidonate 5-lipoxygenase OS=Homo sapiens GN=ALOX5 PE=1 SV=2	0.00157487	3.33351	0.0136129	5.09214	-999	0.634187	P09917	LOX5_HUMAN	Arachidonate 5-lipoxygenase OS=Homo sapiens GN=ALOX5 PE=1 SV=2	5400000	191000000	236000000	0	0	0	0	0	0	1
1087	800	Q16666|IF16_HUMAN	123.5	9	5	4	Carbamidomethylation	Q16666	IF16_HUMAN		32500000	63900000	63800000	111000000	164000000	195000000	216000000	222000000	269000000	0.20:0.39:0.39:0.68:1.00:1.19:1.32:1.35:1.64	53400000	159000000	236000000	0.34:1.00:1.48	88256	Gamma-interferon-inducible protein 16 OS=Homo sapiens GN=IFI16 PE=1 SV=3	31.137	1.32958	0.056406	-999	2.14184	-999	Q16666	IF16_HUMAN	Gamma-interferon-inducible protein 16 OS=Homo sapiens GN=IFI16 PE=1 SV=3	53400000	159000000	236000000	0	0	0	0	0	0	1
426	10830	P98196|AT11A_HUMAN	134.75	18	10	10	Carbamidomethylation; Deamidation (NQ)	P98196	AT11A_HUMAN		1520000	0	1320000	133000000	238000000	265000000	173000000	143000000	198000000	0.02:0:0.02:0.56:1.00:1.11:0.73:0.60:0.83	1420000	313000000	234000000	0.02:1.00:0.75	129756	Probable phospholipid-transporting ATPase IH OS=Homo sapiens GN=ATP11A PE=1 SV=3	10.9941	0.747132	0.400684	-999	7.49972	-999	P98196	AT11A_HUMAN	Probable phospholipid-transporting ATPase IH OS=Homo sapiens GN=ATP11A PE=1 SV=3	1420000	313000000	234000000	0	0	0	0	0	0	1
272	8735	Q9Y678|COPG1_HUMAN	126.57	33	17	17	Carbamidomethylation; Deamidation (NQ)	Q9Y678	COPG1_HUMAN		18700000	38800000	18500000	135000000	162000000	147000000	255000000	224000000	224000000	0.12:0.24:0.11:0.83:1.00:0.91:1.57:1.38:1.38	28400000	148000000	234000000	0.19:1.00:1.58	97718	Coatomer subunit gamma-1 OS=Homo sapiens GN=COPG1 PE=1 SV=1	0.496601	0.123443	0.00263263	2.54649	3.20945	-0.662965	Q9Y678	COPG1_HUMAN	Coatomer subunit gamma-1 OS=Homo sapiens GN=COPG1 PE=1 SV=1	28400000	148000000	234000000	0	0	0	0	0	0	1
1361	27013	Q15417|CNN3_HUMAN	80.77	47	8	8	Deamidation (NQ); Carbamidomethylation	Q15417	CNN3_HUMAN		3600000	4380000	4910000	47100000	18000000	26700000	181000000	151000000	147000000	0.20:0.24:0.27:2.62:1.00:1.49:10.05:8.38:8.19	4970000	70000000	234000000	0.07:1.00:3.34	36414	Calponin-3 OS=Homo sapiens GN=CNN3 PE=1 SV=1	66.2032	0.23007	0.000720761	-999	5.2157	-2.38346	Q15417	CNN3_HUMAN	Calponin-3 OS=Homo sapiens GN=CNN3 PE=1 SV=1	4970000	70000000	234000000	0	0	0	0	0	0	1
20	18	Q01082|SPTB2_HUMAN	28.61	31	51	49	Carbamidomethylation; Deamidation (NQ)	Q01082	SPTB2_HUMAN		223000000	401000000	371000000	390000000	547000000	612000000	180000000	184000000	324000000	0.41:0.73:0.68:0.71:1.00:1.12:0.33:0.34:0.59	339000000	521000000	233000000	0.65:1.00:0.45	274608	Spectrin beta chain non-erythrocytic 1 OS=Homo sapiens GN=SPTBN1 PE=1 SV=2	169.87	401.717	0.0240773	-999	-999	1.17086	Q01082	SPTB2_HUMAN	Spectrin beta chain non-erythrocytic 1 OS=Homo sapiens GN=SPTBN1 PE=1 SV=2	339000000	521000000	233000000	0	0	0	0	0	0	1
2128	8747	Q8NFI4|F10A5_HUMAN	200	8	3	3	Carbamidomethylation	Q8NFI4	F10A5_HUMAN		44200000	54300000	47400000	96600000	83800000	77400000	285000000	203000000	211000000	0.53:0.65:0.57:1.15:1.00:0.92:3.40:2.42:2.52	48600000	85900000	233000000	0.57:1.00:2.71	41378	Putative protein FAM10A5 OS=Homo sapiens GN=ST13P5 PE=5 SV=1	7.42212	3.76983	0.00530389	-999	-999	-1.43904	Q8NFI4	F10A5_HUMAN	Putative protein FAM10A5 OS=Homo sapiens GN=ST13P5 PE=5 SV=1	48600000	85900000	233000000	0	0	0	0	0	0	1
154	638	P33176|KINH_HUMAN	200	41	29	25	Carbamidomethylation; Deamidation (NQ)	P33176	KINH_HUMAN		12200000	19000000	19500000	143000000	197000000	205000000	202000000	241000000	252000000	0.06:0.10:0.10:0.72:1.00:1.04:1.02:1.22:1.28	16900000	185000000	232000000	0.09:1.00:1.26	109685	Kinesin-1 heavy chain OS=Homo sapiens GN=KIF5B PE=1 SV=1	1.90729	0.262867	0.112759	3.4262	3.77695	-999	P33176	KINH_HUMAN	Kinesin-1 heavy chain OS=Homo sapiens GN=KIF5B PE=1 SV=1	16900000	185000000	232000000	0	0	0	0	0	0	1
763	742	Q9H9B4|SFXN1_HUMAN	92.28	50	9	7	Carbamidomethylation; Deamidation (NQ)	Q9H9B4	SFXN1_HUMAN		54200000	58700000	44000000	164000000	173000000	171000000	257000000	210000000	198000000	0.31:0.34:0.25:0.94:1.00:0.99:1.48:1.21:1.14	52300000	169000000	231000000	0.31:1.00:1.37	35619	Sideroflexin-1 OS=Homo sapiens GN=SFXN1 PE=1 SV=4	0.0380732	1.37777	0.0452817	1.69498	2.08351	-0.388526	Q9H9B4	SFXN1_HUMAN	Sideroflexin-1 OS=Homo sapiens GN=SFXN1 PE=1 SV=4	52300000	169000000	231000000	0	0	0	0	0	0	1
1454	1366	Q92544|TM9S4_HUMAN	111.67	11	4	4	Carbamidomethylation; Deamidation (NQ)	Q92544	TM9S4_HUMAN		9800000	10900000	8260000	80700000	131000000	68100000	209000000	202000000	150000000	0.07:0.08:0.06:0.61:1.00:0.52:1.59:1.54:1.14	19400000	153000000	231000000	0.13:1.00:1.50	74519	Transmembrane 9 superfamily member 4 OS=Homo sapiens GN=TM9SF4 PE=1 SV=2	21.1342	1.1792	0.0248024	-999	4.27587	-1.0036	Q92544	TM9S4_HUMAN	Transmembrane 9 superfamily member 4 OS=Homo sapiens GN=TM9SF4 PE=1 SV=2	19400000	153000000	231000000	0	0	0	0	0	0	1
949	2738	Q6PIU2|NCEH1_HUMAN	200	36	9	9	Carbamidomethylation; Deamidation (NQ)	Q6PIU2	NCEH1_HUMAN		20500000	11700000	11100000	158000000	106000000	93500000	294000000	205000000	194000000	0.19:0.11:0.11:1.50:1.00:0.89:2.79:1.94:1.84	17600000	119000000	231000000	0.15:1.00:1.94	45808	Neutral cholesterol ester hydrolase 1 OS=Homo sapiens GN=NCEH1 PE=1 SV=3	10.9953	4.22008	0.040058	-999	-999	-0.954912	Q6PIU2	NCEH1_HUMAN	Neutral cholesterol ester hydrolase 1 OS=Homo sapiens GN=NCEH1 PE=1 SV=3	17600000	119000000	231000000	0	0	0	0	0	0	1
386	539	P35222|CTNB1_HUMAN	72.25	29	12	10	Carbamidomethylation; Deamidation (NQ)	P35222	CTNB1_HUMAN		61000000	65400000	39800000	241000000	187000000	167000000	309000000	188000000	192000000	0.33:0.35:0.21:1.29:1.00:0.89:1.65:1.00:1.03	69900000	217000000	230000000	0.32:1.00:1.06	85497	Catenin beta-1 OS=Homo sapiens GN=CTNNB1 PE=1 SV=1	6.38275	21.8343	0.528244	-999	-999	-999	P35222	CTNB1_HUMAN	Catenin beta-1 OS=Homo sapiens GN=CTNNB1 PE=1 SV=1	69900000	217000000	230000000	0	0	0	0	0	0	1
1093	933	P30533|AMRP_HUMAN	119.14	21	6	6		P30533	AMRP_HUMAN		42000000	60700000	52600000	160000000	128000000	120000000	239000000	171000000	181000000	0.33:0.48:0.41:1.25:1.00:0.94:1.87:1.34:1.42	54600000	140000000	230000000	0.39:1.00:1.64	41466	Alpha-2-macroglobulin receptor-associated protein OS=Homo sapiens GN=LRPAP1 PE=1 SV=1	5.62553	4.63943	0.0672619	-999	-999	-999	P30533	AMRP_HUMAN	Alpha-2-macroglobulin receptor-associated protein OS=Homo sapiens GN=LRPAP1 PE=1 SV=1	54600000	140000000	230000000	0	0	0	0	0	0	1
2157	1679	Q13247|SRSF6_HUMAN	20.48	13	3	3		Q13247	SRSF6_HUMAN		31300000	105000000	92300000	116000000	220000000	200000000	166000000	84700000	258000000	0.14:0.48:0.42:0.53:1.00:0.91:0.76:0.39:1.18	117000000	200000000	229000000	0.58:1.00:1.15	39587	Serine/arginine-rich splicing factor 6 OS=Homo sapiens GN=SRSF6 PE=1 SV=2	102.352	285.978	0.885542	-999	-999	-999	Q13247	SRSF6_HUMAN	Serine/arginine-rich splicing factor 6 OS=Homo sapiens GN=SRSF6 PE=1 SV=2	117000000	200000000	229000000	0	0	0	0	0	0	1
307	376	P00734|THRB_HUMAN	200	36	15	15	Carbamidomethylation; Deamidation (NQ)	P00734	THRB_HUMAN		40500000	34300000	12600000	103000000	95500000	92200000	249000000	228000000	210000000	0.42:0.36:0.13:1.08:1.00:0.96:2.60:2.39:2.19	36000000	99900000	229000000	0.36:1.00:2.29	70037	Prothrombin OS=Homo sapiens GN=F2 PE=1 SV=2	2.94282	0.248992	0.000352275	-999	2.9746	-1.24078	P00734	THRB_HUMAN	Prothrombin OS=Homo sapiens GN=F2 PE=1 SV=2	36000000	99900000	229000000	0	0	0	0	0	0	1
1625	1806	P67870|CSK2B_HUMAN	31.69	38	4	4	Carbamidomethylation	P67870	CSK2B_HUMAN		25300000	42400000	37800000	148000000	107000000	110000000	183000000	78700000	77600000	0.24:0.40:0.35:1.38:1.00:1.03:1.71:0.73:0.72	40200000	123000000	227000000	0.33:1.00:1.84	24942	Casein kinase II subunit beta OS=Homo sapiens GN=CSNK2B PE=1 SV=1	6.29303	159.717	0.829879	-999	-999	-999	P67870	CSK2B_HUMAN	Casein kinase II subunit beta OS=Homo sapiens GN=CSNK2B PE=1 SV=1	40200000	123000000	227000000	0	0	0	0	0	0	1
1219	818	P25398|RS12_HUMAN	57.98	61	7	7	Carbamidomethylation	P25398	RS12_HUMAN		72400000	85100000	97300000	228000000	292000000	300000000	228000000	158000000	234000000	0.25:0.29:0.33:0.78:1.00:1.03:0.78:0.54:0.80	87100000	295000000	226000000	0.29:1.00:0.76	14515	40S ribosomal protein S12 OS=Homo sapiens GN=RPS12 PE=1 SV=3	2.4274	15.1606	0.116488	-999	-999	-999	P25398	RS12_HUMAN	40S ribosomal protein S12 OS=Homo sapiens GN=RPS12 PE=1 SV=3	87100000	295000000	226000000	0	0	0	0	0	0	1
372	658	Q9UH99|SUN2_HUMAN	99.36	37	13	13	Deamidation (NQ); Carbamidomethylation	Q9UH99	SUN2_HUMAN		58900000	178000000	210000000	303000000	511000000	531000000	207000000	223000000	209000000	0.12:0.35:0.41:0.59:1.00:1.04:0.41:0.44:0.41	175000000	459000000	225000000	0.38:1.00:0.49	80311	SUN domain-containing protein 2 OS=Homo sapiens GN=SUN2 PE=1 SV=3	44.2635	413.849	0.0322594	-999	-999	1.07372	Q9UH99	SUN2_HUMAN	SUN domain-containing protein 2 OS=Homo sapiens GN=SUN2 PE=1 SV=3	175000000	459000000	225000000	0	0	0	0	0	0	1
1739	955	O75915|PRAF3_HUMAN	67.86	16	3	3	Deamidation (NQ)	O75915	PRAF3_HUMAN		70200000	40100000	39800000	245000000	181000000	172000000	271000000	227000000	178000000	0.39:0.22:0.22:1.35:1.00:0.95:1.50:1.25:0.99	50000000	199000000	225000000	0.25:1.00:1.13	21615	PRA1 family protein 3 OS=Homo sapiens GN=ARL6IP5 PE=1 SV=1	6.95314	6.30487	0.502821	-999	-999	-999	O75915	PRAF3_HUMAN	PRA1 family protein 3 OS=Homo sapiens GN=ARL6IP5 PE=1 SV=1	50000000	199000000	225000000	0	0	0	0	0	0	1
782	772	P11310|ACADM_HUMAN	30.18	34	9	9	Carbamidomethylation; Deamidation (NQ)	P11310	ACADM_HUMAN		91700000	148000000	114000000	171000000	183000000	180000000	211000000	226000000	235000000	0.50:0.81:0.62:0.93:1.00:0.98:1.15:1.23:1.28	118000000	179000000	224000000	0.66:1.00:1.25	46588	Medium-chain specific acyl-CoA dehydrogenase mitochondrial OS=Homo sapiens GN=ACADM PE=1 SV=1	40.0175	6.90854	0.00428053	-999	-999	-0.331621	P11310	ACADM_HUMAN	Medium-chain specific acyl-CoA dehydrogenase mitochondrial OS=Homo sapiens GN=ACADM PE=1 SV=1	118000000	179000000	224000000	0	0	0	0	0	0	1
2579	2037	Q14956|GPNMB_HUMAN	33.99	5	2	2		Q14956	GPNMB_HUMAN		20300000	33500000	23600000	48000000	68700000	68900000	180000000	255000000	236000000	0.30:0.49:0.34:0.70:1.00:1.00:2.62:3.71:3.44	26000000	63200000	224000000	0.41:1.00:3.54	63923	Transmembrane glycoprotein NMB OS=Homo sapiens GN=GPNMB PE=1 SV=2	18.5703	1.70103	0.00235283	-999	3.11591	-1.85412	Q14956	GPNMB_HUMAN	Transmembrane glycoprotein NMB OS=Homo sapiens GN=GPNMB PE=1 SV=2	26000000	63200000	224000000	0	0	0	0	0	0	1
1235	1726	Q8NFV4|ABHDB_HUMAN	153.53	48	10	10		Q8NFV4	ABHDB_HUMAN		47700000	30900000	18100000	110000000	119000000	120000000	167000000	188000000	218000000	0.40:0.26:0.15:0.92:1.00:1.01:1.40:1.58:1.84	39300000	116000000	222000000	0.34:1.00:1.91	34690	Alpha/beta hydrolase domain-containing protein 11 OS=Homo sapiens GN=ABHD11 PE=1 SV=1	1.34632	1.29994	0.00785645	1.85164	2.56695	-0.715308	Q8NFV4	ABHDB_HUMAN	Alpha/beta hydrolase domain-containing protein 11 OS=Homo sapiens GN=ABHD11 PE=1 SV=1	39300000	116000000	222000000	0	0	0	0	0	0	1
997	26764	Q16539|MK14_HUMAN	200	44	9	8	Carbamidomethylation; Deamidation (NQ)	Q16539	MK14_HUMAN		2180000	17300000	8790000	133000000	208000000	207000000	206000000	203000000	237000000	0.02:0.08:0.04:0.64:1.00:0.99:0.99:0.98:1.14	17200000	183000000	221000000	0.09:1.00:1.21	41293	Mitogen-activated protein kinase 14 OS=Homo sapiens GN=MAPK14 PE=1 SV=3	4.08232	0.106851	0.294611	-999	4.51419	-999	Q16539	MK14_HUMAN	Mitogen-activated protein kinase 14 OS=Homo sapiens GN=MAPK14 PE=1 SV=3	17200000	183000000	221000000	0	0	0	0	0	0	1
51	106	P42704|LPPRC_HUMAN	104.74	44	40	40	Carbamidomethylation; Deamidation (NQ)	P42704	LPPRC_HUMAN		39600000	60600000	51400000	103000000	177000000	173000000	165000000	219000000	229000000	0.22:0.34:0.29:0.58:1.00:0.98:0.93:1.23:1.30	66500000	158000000	221000000	0.42:1.00:1.40	157904	Leucine-rich PPR motif-containing protein mitochondrial OS=Homo sapiens GN=LRPPRC PE=1 SV=3	26.786	3.08906	0.162388	-999	-999	-999	P42704	LPPRC_HUMAN	Leucine-rich PPR motif-containing protein mitochondrial OS=Homo sapiens GN=LRPPRC PE=1 SV=3	66500000	158000000	221000000	0	0	0	0	0	0	1
797	878	Q15181|IPYR_HUMAN	84.73	52	9	9	Deamidation (NQ); Carbamidomethylation	Q15181	IPYR_HUMAN		56300000	42200000	49300000	188000000	89000000	91400000	300000000	182000000	163000000	0.63:0.47:0.55:2.11:1.00:1.03:3.37:2.05:1.83	50300000	135000000	221000000	0.37:1.00:1.63	32660	Inorganic pyrophosphatase OS=Homo sapiens GN=PPA1 PE=1 SV=2	154.233	31.7678	0.162016	-999	-999	-999	Q15181	IPYR_HUMAN	Inorganic pyrophosphatase OS=Homo sapiens GN=PPA1 PE=1 SV=2	50300000	135000000	221000000	0	0	0	0	0	0	1
1192	8778	P15121|ALDR_HUMAN	79.16	42	6	6	Carbamidomethylation; Deamidation (NQ)	P15121	ALDR_HUMAN		0	17500000	15000000	96500000	98400000	102000000	164000000	190000000	181000000	0:0.18:0.15:0.98:1.00:1.03:1.66:1.93:1.84	17500000	108000000	221000000	0.16:1.00:2.04	35853	Aldose reductase OS=Homo sapiens GN=AKR1B1 PE=1 SV=3	0.176967	0.100302	0.000523297	3.19146	4.04103	-0.849562	P15121	ALDR_HUMAN	Aldose reductase OS=Homo sapiens GN=AKR1B1 PE=1 SV=3	17500000	108000000	221000000	0	0	0	0	0	0	1
378	9163	P28838|AMPL_HUMAN	200	47	14	14	Carbamidomethylation	P28838	AMPL_HUMAN		15600000	0	13200000	144000000	126000000	116000000	266000000	196000000	198000000	0.12:0:0.11:1.15:1.00:0.92:2.11:1.56:1.57	14400000	129000000	220000000	0.11:1.00:1.71	56166	Cytosol aminopeptidase OS=Homo sapiens GN=LAP3 PE=1 SV=3	0.408139	1.49767	0.0201252	3.74446	4.51832	-0.773865	P28838	AMPL_HUMAN	Cytosol aminopeptidase OS=Homo sapiens GN=LAP3 PE=1 SV=3	14400000	129000000	220000000	0	0	0	0	0	0	1
706	2845	Q9BWS9|CHID1_HUMAN	200	41	12	12	Deamidation (NQ)	Q9BWS9	CHID1_HUMAN		11000000	47400000	43100000	116000000	81400000	81800000	207000000	229000000	225000000	0.14:0.58:0.53:1.42:1.00:1.00:2.55:2.81:2.76	45600000	93000000	220000000	0.49:1.00:2.37	44941	Chitinase domain-containing protein 1 OS=Homo sapiens GN=CHID1 PE=1 SV=1	37.8001	0.262733	0.000669187	-999	2.70317	-1.24335	Q9BWS9	CHID1_HUMAN	Chitinase domain-containing protein 1 OS=Homo sapiens GN=CHID1 PE=1 SV=1	45600000	93000000	220000000	0	0	0	0	0	0	1
179	201	P54289|CA2D1_HUMAN	200	22	17	17	Carbamidomethylation; Oxidation (M); Deamidation (NQ)	P54289	CA2D1_HUMAN		25400000	50000000	56000000	273000000	382000000	446000000	175000000	201000000	228000000	0.07:0.13:0.15:0.71:1.00:1.17:0.46:0.53:0.60	49400000	374000000	219000000	0.13:1.00:0.59	124568	Voltage-dependent calcium channel subunit alpha-2/delta-1 OS=Homo sapiens GN=CACNA2D1 PE=1 SV=3	5.65667	1.60922	0.0348632	-999	2.20058	0.866194	P54289	CA2D1_HUMAN	Voltage-dependent calcium channel subunit alpha-2/delta-1 OS=Homo sapiens GN=CACNA2D1 PE=1 SV=3	49400000	374000000	219000000	0	0	0	0	0	0	1
722	223	P98095|FBLN2_HUMAN	23.09	15	12	12	Carbamidomethylation	P98095	FBLN2_HUMAN		261000000	364000000	313000000	266000000	352000000	336000000	233000000	175000000	220000000	0.74:1.03:0.89:0.75:1.00:0.95:0.66:0.50:0.63	313000000	333000000	219000000	0.94:1.00:0.66	126573	Fibulin-2 OS=Homo sapiens GN=FBLN2 PE=1 SV=2	1562.04	69.8989	0.0266358	-999	-999	0.603225	P98095	FBLN2_HUMAN	Fibulin-2 OS=Homo sapiens GN=FBLN2 PE=1 SV=2	313000000	333000000	219000000	0	0	0	0	0	0	1
1394	9065	Q15654|TRIP6_HUMAN	144.49	32	8	8	Carbamidomethylation; Deamidation (NQ)	Q15654	TRIP6_HUMAN		20400000	17700000	24800000	76200000	152000000	146000000	171000000	235000000	240000000	0.13:0.12:0.16:0.50:1.00:0.96:1.12:1.54:1.58	34400000	135000000	219000000	0.25:1.00:1.62	50288	Thyroid receptor-interacting protein 6 OS=Homo sapiens GN=TRIP6 PE=1 SV=3	22.8441	1.65951	0.0513686	-999	3.3604	-999	Q15654	TRIP6_HUMAN	Thyroid receptor-interacting protein 6 OS=Homo sapiens GN=TRIP6 PE=1 SV=3	34400000	135000000	219000000	0	0	0	0	0	0	1
2021	27104	P30536|TSPOA_HUMAN	200	29	2	2	Carbamidomethylation; Oxidation (M)	P30536	TSPOA_HUMAN		28900000	17800000	15800000	159000000	116000000	104000000	241000000	222000000	172000000	0.25:0.15:0.14:1.36:1.00:0.90:2.07:1.90:1.48	21300000	131000000	219000000	0.16:1.00:1.66	18828	Translocator protein OS=Homo sapiens GN=TSPO PE=1 SV=3	6.19827	1.40566	0.0322747	-999	3.34483	-0.744559	P30536	TSPOA_HUMAN	Translocator protein OS=Homo sapiens GN=TSPO PE=1 SV=3	21300000	131000000	219000000	0	0	0	0	0	0	1
1212	776	Q9Y2B0|CNPY2_HUMAN	121.21	60	7	7	Carbamidomethylation; Deamidation (NQ)	Q9Y2B0	CNPY2_HUMAN		54600000	60600000	43500000	197000000	202000000	234000000	232000000	144000000	249000000	0.27:0.30:0.22:0.98:1.00:1.16:1.15:0.71:1.23	69900000	211000000	218000000	0.33:1.00:1.03	20652	Protein canopy homolog 2 OS=Homo sapiens GN=CNPY2 PE=1 SV=1	0.406287	15.9073	0.94217	1.9959	-999	-999	Q9Y2B0	CNPY2_HUMAN	Protein canopy homolog 2 OS=Homo sapiens GN=CNPY2 PE=1 SV=1	69900000	211000000	218000000	0	0	0	0	0	0	1
889	577	P22352|GPX3_HUMAN	200	37	7	6	Carbamidomethylation; Oxidation (M); Deamidation (NQ)	P22352	GPX3_HUMAN		917000000	796000000	639000000	202000000	109000000	94500000	391000000	149000000	115000000	8.42:7.31:5.87:1.85:1.00:0.87:3.59:1.37:1.06	792000000	170000000	218000000	4.66:1.00:1.28	25552	Glutathione peroxidase 3 OS=Homo sapiens GN=GPX3 PE=1 SV=2	3.02963	15.2756	0.422583	-999	-999	-999	P22352	GPX3_HUMAN	Glutathione peroxidase 3 OS=Homo sapiens GN=GPX3 PE=1 SV=2	792000000	170000000	218000000	0	0	0	0	0	0	1
1392	1893	Q9H1E5|TMX4_HUMAN	56.46	28	7	7	Deamidation (NQ); Carbamidomethylation	Q9H1E5	TMX4_HUMAN		38800000	57200000	56300000	89400000	191000000	167000000	114000000	227000000	197000000	0.20:0.30:0.29:0.47:1.00:0.87:0.60:1.19:1.03	53500000	149000000	218000000	0.36:1.00:1.46	38952	Thioredoxin-related transmembrane protein 4 OS=Homo sapiens GN=TMX4 PE=1 SV=1	59.9841	34.7507	0.544256	-999	-999	-999	Q9H1E5	TMX4_HUMAN	Thioredoxin-related transmembrane protein 4 OS=Homo sapiens GN=TMX4 PE=1 SV=1	53500000	149000000	218000000	0	0	0	0	0	0	1
1066	9160	Q93052|LPP_HUMAN	22.22	27	8	8	Carbamidomethylation; Deamidation (NQ)	Q93052	LPP_HUMAN		0	63600000	69800000	75000000	196000000	182000000	131000000	147000000	199000000	0:0.32:0.36:0.38:1.00:0.93:0.67:0.75:1.01	66700000	231000000	217000000	0.29:1.00:0.94	65746	Lipoma-preferred partner OS=Homo sapiens GN=LPP PE=1 SV=1	128.015	33.7872	0.862653	-999	-999	-999	Q93052	LPP_HUMAN	Lipoma-preferred partner OS=Homo sapiens GN=LPP PE=1 SV=1	66700000	231000000	217000000	0	0	0	0	0	0	1
1372	931	P61326|MGN_HUMAN	57.82	47	6	6		P61326	MGN_HUMAN		74000000	62200000	53300000	205000000	157000000	143000000	248000000	179000000	174000000	0.47:0.40:0.34:1.31:1.00:0.91:1.58:1.14:1.11	77400000	176000000	217000000	0.44:1.00:1.23	17164	Protein mago nashi homolog OS=Homo sapiens GN=MAGOH PE=1 SV=1	10.3114	8.82631	0.351523	-999	-999	-999	P61326	MGN_HUMAN	Protein mago nashi homolog OS=Homo sapiens GN=MAGOH PE=1 SV=1	77400000	176000000	217000000	0	0	0	0	0	0	1
1478	2227	Q9P258|RCC2_HUMAN	106.64	12	4	4	Carbamidomethylation	Q9P258	RCC2_HUMAN		15700000	5160000	12200000	95800000	105000000	138000000	190000000	189000000	219000000	0.15:0.05:0.12:0.91:1.00:1.32:1.81:1.80:2.09	22000000	132000000	217000000	0.17:1.00:1.64	56085	Protein RCC2 OS=Homo sapiens GN=RCC2 PE=1 SV=2	2.61607	0.0918944	0.00589002	-999	4.17699	-0.819712	Q9P258	RCC2_HUMAN	Protein RCC2 OS=Homo sapiens GN=RCC2 PE=1 SV=2	22000000	132000000	217000000	0	0	0	0	0	0	1
181	273	P01023|A2MG_HUMAN	116.28	27	22	22	Carbamidomethylation; Deamidation (NQ)	P01023	A2MG_HUMAN		17400000	104000000	96100000	103000000	407000000	439000000	131000000	208000000	308000000	0.04:0.26:0.24:0.25:1.00:1.08:0.32:0.51:0.76	97200000	325000000	216000000	0.30:1.00:0.66	163290	Alpha-2-macroglobulin OS=Homo sapiens GN=A2M PE=1 SV=3	159.934	121.11	0.444146	-999	-999	-999	P01023	A2MG_HUMAN	Alpha-2-macroglobulin OS=Homo sapiens GN=A2M PE=1 SV=3	97200000	325000000	216000000	0	0	0	0	0	0	1
851	14381	P32455|GBP1_HUMAN	83.02	27	7	7	Carbamidomethylation; Deamidation (NQ)	P32455	GBP1_HUMAN		0	0	0	17100000	0	24300000	225000000	206000000	208000000	-:-:-:64.00:-:64.00:64.00:64.00:64.00	0	23700000	216000000	0:1.00:9.11	67931	Guanylate-binding protein 1 OS=Homo sapiens GN=GBP1 PE=1 SV=2	222.218	0.00664474	2.92511e-05	-999	24.3444	-3.94811	P32455	GBP1_HUMAN	Guanylate-binding protein 1 OS=Homo sapiens GN=GBP1 PE=1 SV=2	0	23700000	216000000	0	0	0	1	0	0	0
57	432	O75643|U520_HUMAN	136.41	29	36	36	Carbamidomethylation; Deamidation (NQ)	O75643	U520_HUMAN		52400000	65600000	58200000	115000000	227000000	206000000	204000000	227000000	214000000	0.23:0.29:0.26:0.51:1.00:0.91:0.90:1.00:0.94	60200000	201000000	215000000	0.30:1.00:1.07	244505	U5 small nuclear ribonucleoprotein 200 kDa helicase OS=Homo sapiens GN=SNRNP200 PE=1 SV=2	40.091	0.059686	0.408005	-999	1.87209	-999	O75643	U520_HUMAN	U5 small nuclear ribonucleoprotein 200 kDa helicase OS=Homo sapiens GN=SNRNP200 PE=1 SV=2	60200000	201000000	215000000	0	0	0	0	0	0	1
1961	918	Q6P587|FAHD1_HUMAN	67.92	43	5	5	Carbamidomethylation	Q6P587	FAHD1_HUMAN		52600000	33900000	30900000	102000000	98300000	99300000	209000000	156000000	127000000	0.54:0.34:0.31:1.04:1.00:1.01:2.13:1.59:1.29	40000000	105000000	215000000	0.38:1.00:2.05	24843	Acylpyruvase FAHD1 mitochondrial OS=Homo sapiens GN=FAHD1 PE=1 SV=2	1.57626	12.9575	0.055886	1.3516	-999	-999	Q6P587	FAHD1_HUMAN	Acylpyruvase FAHD1 mitochondrial OS=Homo sapiens GN=FAHD1 PE=1 SV=2	40000000	105000000	215000000	0	0	0	0	0	0	1
1485	35917	P55263|ADK_HUMAN	143.98	25	5	5	Carbamidomethylation	P55263	ADK_HUMAN		0	0	5220000	47300000	108000000	80800000	118000000	254000000	258000000	0:0:0.05:0.44:1.00:0.75:1.09:2.36:2.40	5220000	97800000	215000000	0.05:1.00:2.20	40545	Adenosine kinase OS=Homo sapiens GN=ADK PE=1 SV=2	20.8939	18.4643	0.0560367	-999	-999	-999	P55263	ADK_HUMAN	Adenosine kinase OS=Homo sapiens GN=ADK PE=1 SV=2	5220000	97800000	215000000	0	0	0	0	0	0	1
1210	26804	P62081|RS7_HUMAN	67.35	49	8	8	Deamidation (NQ)	P62081	RS7_HUMAN		20100000	13900000	13000000	53500000	83000000	67700000	96700000	247000000	204000000	0.24:0.17:0.16:0.64:1.00:0.82:1.16:2.98:2.46	19900000	85200000	215000000	0.23:1.00:2.52	22127	40S ribosomal protein S7 OS=Homo sapiens GN=RPS7 PE=1 SV=1	6.94613	35.2409	0.0655877	-999	-999	-999	P62081	RS7_HUMAN	40S ribosomal protein S7 OS=Homo sapiens GN=RPS7 PE=1 SV=1	19900000	85200000	215000000	0	0	0	0	0	0	1
2699	2682	Q9UBQ5|EIF3K_HUMAN	99.77	18	3	3	Carbamidomethylation	Q9UBQ5	EIF3K_HUMAN		15700000	12400000	11200000	106000000	124000000	125000000	196000000	188000000	207000000	0.13:0.10:0.09:0.85:1.00:1.01:1.57:1.51:1.67	19000000	118000000	213000000	0.16:1.00:1.79	25060	Eukaryotic translation initiation factor 3 subunit K OS=Homo sapiens GN=EIF3K PE=1 SV=1	0.132168	0.00934994	0.000682814	3.17522	3.91056	-0.735339	Q9UBQ5	EIF3K_HUMAN	Eukaryotic translation initiation factor 3 subunit K OS=Homo sapiens GN=EIF3K PE=1 SV=1	19000000	118000000	213000000	0	0	0	0	0	0	1
369	332	Q9Y2X3|NOP58_HUMAN	77.36	39	17	17	Carbamidomethylation; Deamidation (NQ)	Q9Y2X3	NOP58_HUMAN		76700000	94000000	87600000	174000000	254000000	277000000	184000000	215000000	237000000	0.30:0.37:0.34:0.69:1.00:1.09:0.72:0.85:0.93	90400000	242000000	212000000	0.37:1.00:0.88	59578	Nucleolar protein 58 OS=Homo sapiens GN=NOP58 PE=1 SV=1	16.0518	2.55437	0.54473	-999	-999	-999	Q9Y2X3	NOP58_HUMAN	Nucleolar protein 58 OS=Homo sapiens GN=NOP58 PE=1 SV=1	90400000	242000000	212000000	0	0	0	0	0	0	1
444	407	Q07021|C1QBP_HUMAN	95.72	63	10	10	Carbamidomethylation; Deamidation (NQ)	Q07021	C1QBP_HUMAN		66000000	36000000	24000000	326000000	147000000	130000000	278000000	153000000	161000000	0.45:0.25:0.16:2.22:1.00:0.89:1.89:1.04:1.10	46300000	213000000	211000000	0.22:1.00:0.99	31362	Complement component 1 Q subcomponent-binding protein mitochondrial OS=Homo sapiens GN=C1QBP PE=1 SV=1	117.491	37.0244	0.963146	-999	-999	-999	Q07021	C1QBP_HUMAN	Complement component 1 Q subcomponent-binding protein mitochondrial OS=Homo sapiens GN=C1QBP PE=1 SV=1	46300000	213000000	211000000	0	0	0	0	0	0	1
567	680	O60749|SNX2_HUMAN	32.09	28	10	8		O60749	SNX2_HUMAN		39600000	104000000	106000000	82700000	212000000	225000000	156000000	210000000	252000000	0.19:0.49:0.50:0.39:1.00:1.06:0.73:0.99:1.19	89500000	197000000	211000000	0.45:1.00:1.07	58471	Sorting nexin-2 OS=Homo sapiens GN=SNX2 PE=1 SV=2	257.777	44.1439	0.571591	-999	-999	-999	O60749	SNX2_HUMAN	Sorting nexin-2 OS=Homo sapiens GN=SNX2 PE=1 SV=2	89500000	197000000	211000000	0	0	0	0	0	0	1
427	537	Q12797|ASPH_HUMAN	27.52	31	15	15	Carbamidomethylation; Deamidation (NQ)	Q12797	ASPH_HUMAN		84500000	89700000	80800000	104000000	143000000	182000000	242000000	171000000	219000000	0.59:0.63:0.56:0.72:1.00:1.27:1.68:1.19:1.53	85000000	159000000	211000000	0.53:1.00:1.32	85863	Aspartyl/asparaginyl beta-hydroxylase OS=Homo sapiens GN=ASPH PE=1 SV=3	108.842	6.89392	0.0924624	-999	-999	-999	Q12797	ASPH_HUMAN	Aspartyl/asparaginyl beta-hydroxylase OS=Homo sapiens GN=ASPH PE=1 SV=3	85000000	159000000	211000000	0	0	0	0	0	0	1
740	8802	P47897|SYQ_HUMAN	200	18	8	8	Carbamidomethylation; Deamidation (NQ)	P47897	SYQ_HUMAN		38700000	21800000	10600000	88700000	135000000	119000000	184000000	216000000	206000000	0.29:0.16:0.08:0.66:1.00:0.88:1.36:1.59:1.52	41500000	114000000	210000000	0.36:1.00:1.84	87799	Glutamine--tRNA ligase OS=Homo sapiens GN=QARS PE=1 SV=1	8.05468	0.242924	0.0060645	-999	3.0914	-0.822372	P47897	SYQ_HUMAN	Glutamine--tRNA ligase OS=Homo sapiens GN=QARS PE=1 SV=1	41500000	114000000	210000000	0	0	0	0	0	0	1
357	26840	Q9UGP8|SEC63_HUMAN	200	27	13	13	Carbamidomethylation; Deamidation (NQ)	Q9UGP8	SEC63_HUMAN		29900000	23800000	37200000	84600000	153000000	149000000	189000000	210000000	229000000	0.20:0.16:0.24:0.55:1.00:0.97:1.24:1.38:1.50	35400000	156000000	209000000	0.23:1.00:1.34	87997	Translocation protein SEC63 homolog OS=Homo sapiens GN=SEC63 PE=1 SV=2	20.6009	0.216681	0.0322947	-999	2.78841	-0.699923	Q9UGP8	SEC63_HUMAN	Translocation protein SEC63 homolog OS=Homo sapiens GN=SEC63 PE=1 SV=2	35400000	156000000	209000000	0	0	0	0	0	0	1
2041	2542	Q9Y639|NPTN_HUMAN	136.12	12	3	3	Carbamidomethylation	Q9Y639	NPTN_HUMAN		26700000	40400000	29600000	123000000	136000000	141000000	186000000	208000000	212000000	0.20:0.30:0.22:0.90:1.00:1.03:1.37:1.53:1.56	38500000	148000000	209000000	0.26:1.00:1.41	44387	Neuroplastin OS=Homo sapiens GN=NPTN PE=1 SV=2	0.20612	0.0841629	0.00210263	2.04841	2.64773	-0.599318	Q9Y639	NPTN_HUMAN	Neuroplastin OS=Homo sapiens GN=NPTN PE=1 SV=2	38500000	148000000	209000000	0	0	0	0	0	0	1
2137	849	P61964|WDR5_HUMAN	40.26	20	4	4	Carbamidomethylation	P61964	WDR5_HUMAN		60600000	23600000	68400000	186000000	242000000	203000000	193000000	54400000	196000000	0.25:0.10:0.28:0.77:1.00:0.84:0.80:0.22:0.81	70300000	214000000	208000000	0.33:1.00:0.97	36589	WD repeat-containing protein 5 OS=Homo sapiens GN=WDR5 PE=1 SV=1	3.10467	203.884	0.275613	-999	-999	-999	P61964	WDR5_HUMAN	WD repeat-containing protein 5 OS=Homo sapiens GN=WDR5 PE=1 SV=1	70300000	214000000	208000000	0	0	0	0	0	0	1
118	910	P46939|UTRO_HUMAN	22.52	6	13	13	Carbamidomethylation; Deamidation (NQ)	P46939	UTRO_HUMAN		33800000	56600000	75200000	144000000	138000000	119000000	135000000	231000000	138000000	0.24:0.41:0.54:1.04:1.00:0.86:0.98:1.67:1.00	60300000	186000000	208000000	0.32:1.00:1.12	394467	Utrophin OS=Homo sapiens GN=UTRN PE=1 SV=2	8.96926	49.7686	0.349044	-999	-999	-999	P46939	UTRO_HUMAN	Utrophin OS=Homo sapiens GN=UTRN PE=1 SV=2	60300000	186000000	208000000	0	0	0	0	0	0	1
1407	1110	P15153|RAC2_HUMAN	103.59	64	6	3	Carbamidomethylation; Deamidation (NQ)	P15153	RAC2_HUMAN		0	0	0	117000000	192000000	179000000	193000000	197000000	227000000	0:0:0:0.61:1.00:0.94:1.01:1.03:1.19	0	176000000	208000000	0:1.00:1.18	21429	Ras-related C3 botulinum toxin substrate 2 OS=Homo sapiens GN=RAC2 PE=1 SV=1	3.74547	0.0757603	0.167099	-999	24.2938	-999	P15153	RAC2_HUMAN	Ras-related C3 botulinum toxin substrate 2 OS=Homo sapiens GN=RAC2 PE=1 SV=1	0	176000000	208000000	0	0	0	1	0	0	0
1098	6393	Q9H3P7|GCP60_HUMAN	200	18	5	5	Carbamidomethylation; Deamidation (NQ)	Q9H3P7	GCP60_HUMAN		0	22400000	19900000	125000000	162000000	184000000	170000000	171000000	284000000	0:0.14:0.12:0.77:1.00:1.13:1.05:1.06:1.75	21100000	165000000	208000000	0.13:1.00:1.26	60593	Golgi resident protein GCP60 OS=Homo sapiens GN=ACBD3 PE=1 SV=4	2.68853	12.5884	0.284425	-999	-999	-999	Q9H3P7	GCP60_HUMAN	Golgi resident protein GCP60 OS=Homo sapiens GN=ACBD3 PE=1 SV=4	21100000	165000000	208000000	0	0	0	0	0	0	1
743	8700	P12694|ODBA_HUMAN	25.61	50	12	12	Carbamidomethylation; Deamidation (NQ)	P12694	ODBA_HUMAN		52500000	56900000	58700000	212000000	145000000	153000000	224000000	168000000	135000000	0.36:0.39:0.40:1.46:1.00:1.05:1.54:1.16:0.93	59400000	173000000	207000000	0.34:1.00:1.19	50471	2-oxoisovalerate dehydrogenase subunit alpha mitochondrial OS=Homo sapiens GN=BCKDHA PE=1 SV=2	10.054	17.4937	0.873822	-999	-999	-999	P12694	ODBA_HUMAN	2-oxoisovalerate dehydrogenase subunit alpha mitochondrial OS=Homo sapiens GN=BCKDHA PE=1 SV=2	59400000	173000000	207000000	0	0	0	0	0	0	1
940	316	P08134|RHOC_HUMAN	75.22	69	12	2	Carbamidomethylation; Deamidation (NQ)	P08134	RHOC_HUMAN		48000000	39600000	35700000	134000000	91400000	88900000	245000000	199000000	176000000	0.53:0.43:0.39:1.47:1.00:0.97:2.68:2.18:1.93	52500000	123000000	207000000	0.43:1.00:1.68	22006	Rho-related GTP-binding protein RhoC OS=Homo sapiens GN=RHOC PE=1 SV=1	23.349	2.26064	0.0151729	-999	-999	-0.980126	P08134	RHOC_HUMAN	Rho-related GTP-binding protein RhoC OS=Homo sapiens GN=RHOC PE=1 SV=1	52500000	123000000	207000000	0	0	0	0	0	0	1
1292	585	P35914|HMGCL_HUMAN	53.48	33	9	9	Carbamidomethylation	P35914	HMGCL_HUMAN		77100000	77000000	76300000	147000000	162000000	168000000	211000000	201000000	207000000	0.48:0.48:0.47:0.91:1.00:1.04:1.30:1.24:1.28	76800000	159000000	206000000	0.48:1.00:1.30	34360	Hydroxymethylglutaryl-CoA lyase mitochondrial OS=Homo sapiens GN=HMGCL PE=1 SV=2	0.335117	0.00266895	0.00234909	1.04985	1.4258	-0.37595	P35914	HMGCL_HUMAN	Hydroxymethylglutaryl-CoA lyase mitochondrial OS=Homo sapiens GN=HMGCL PE=1 SV=2	76800000	159000000	206000000	0	0	0	0	0	0	1
780	1078	Q13586|STIM1_HUMAN	137.78	16	6	6	Carbamidomethylation; Deamidation (NQ)	Q13586	STIM1_HUMAN		12100000	5770000	4410000	142000000	89600000	84600000	222000000	171000000	151000000	0.13:0.06:0.05:1.59:1.00:0.94:2.48:1.90:1.69	11400000	105000000	206000000	0.11:1.00:1.95	77423	Stromal interaction molecule 1 OS=Homo sapiens GN=STIM1 PE=1 SV=3	10.6157	2.1152	0.0534082	-999	-999	-999	Q13586	STIM1_HUMAN	Stromal interaction molecule 1 OS=Homo sapiens GN=STIM1 PE=1 SV=3	11400000	105000000	206000000	0	0	0	0	0	0	1
1453	1230	Q96PK6|RBM14_HUMAN	36.86	9	3	3	Carbamidomethylation; Deamidation (NQ)	Q96PK6	RBM14_HUMAN		55700000	62900000	94600000	246000000	256000000	362000000	267000000	92300000	99500000	0.22:0.25:0.37:0.96:1.00:1.41:1.04:0.36:0.39	91200000	454000000	204000000	0.20:1.00:0.45	69492	RNA-binding protein 14 OS=Homo sapiens GN=RBM14 PE=1 SV=2	8.87086	404.47	0.118255	-999	-999	-999	Q96PK6	RBM14_HUMAN	RNA-binding protein 14 OS=Homo sapiens GN=RBM14 PE=1 SV=2	91200000	454000000	204000000	0	0	0	0	0	0	1
209	532	O75533|SF3B1_HUMAN	59.9	25	17	17	Carbamidomethylation; Deamidation (NQ)	O75533	SF3B1_HUMAN		95600000	107000000	106000000	208000000	298000000	293000000	257000000	110000000	187000000	0.32:0.36:0.35:0.70:1.00:0.98:0.86:0.37:0.63	103000000	285000000	204000000	0.36:1.00:0.72	145830	Splicing factor 3B subunit 1 OS=Homo sapiens GN=SF3B1 PE=1 SV=3	8.92527	220.981	0.188152	-999	-999	-999	O75533	SF3B1_HUMAN	Splicing factor 3B subunit 1 OS=Homo sapiens GN=SF3B1 PE=1 SV=3	103000000	285000000	204000000	0	0	0	0	0	0	1
2016	9785	O43169|CYB5B_HUMAN	145.74	40	4	4	Deamidation (NQ)	O43169	CYB5B_HUMAN		14300000	55500000	52200000	275000000	173000000	167000000	267000000	186000000	141000000	0.08:0.32:0.30:1.59:1.00:0.97:1.54:1.08:0.81	50600000	205000000	204000000	0.25:1.00:1.00	16332	Cytochrome b5 type B OS=Homo sapiens GN=CYB5B PE=1 SV=2	20.4905	27.5992	0.897186	-999	-999	-999	O43169	CYB5B_HUMAN	Cytochrome b5 type B OS=Homo sapiens GN=CYB5B PE=1 SV=2	50600000	205000000	204000000	0	0	0	0	0	0	1
2368	36980	Q9NRX4|PHP14_HUMAN	88.15	29	2	2	Deamidation (NQ)	Q9NRX4	PHP14_HUMAN		0	0	0	81100000	74600000	55300000	166000000	80000000	90500000	0:0:0:1.09:1.00:0.74:2.23:1.07:1.21	0	137000000	204000000	0:1.00:1.49	13833	14 kDa phosphohistidine phosphatase OS=Homo sapiens GN=PHPT1 PE=1 SV=1	1.41686	24.9372	0.211751	22.7458	-999	-999	Q9NRX4	PHP14_HUMAN	14 kDa phosphohistidine phosphatase OS=Homo sapiens GN=PHPT1 PE=1 SV=1	0	137000000	204000000	0	0	0	1	0	0	0
1142	8706	P53007|TXTP_HUMAN	58.58	33	7	7	Carbamidomethylation	P53007	TXTP_HUMAN		42600000	65500000	70900000	90200000	130000000	124000000	125000000	208000000	202000000	0.33:0.51:0.55:0.70:1.00:0.96:0.96:1.60:1.56	74400000	126000000	204000000	0.59:1.00:1.62	34013	Tricarboxylate transport protein mitochondrial OS=Homo sapiens GN=SLC25A1 PE=1 SV=2	38.0921	23.3281	0.0969712	-999	-999	-999	P53007	TXTP_HUMAN	Tricarboxylate transport protein mitochondrial OS=Homo sapiens GN=SLC25A1 PE=1 SV=2	74400000	126000000	204000000	0	0	0	0	0	0	1
[truncated: 976 more rows]

## Sheet: Simplified Table
Accession	Entry	Description	Avg 3007 (Normal) Intensity	Avg 3010 (Tumor) Intensity	Avg 3008 (Metastasis) Intensity	3007 (normal) only	3010 (tumor) only	3008(metastasis) only	not in normal	not in tumor	not in Metastasis	all three	TVM- T only	TVM M only
[truncated: 1,734 more rows]

[truncated: 1 more sheets: Protein List]
