# Supplementary material for: Proteogenomics analysis unveils a TFG-RET gene fusion and druggable targets in papillary thyroid carcinomas
Source: Nat Commun. 2020 Apr 28;11:2056. doi: 10.1038/s41467-020-15955-w (PMC7188865; doi:10.1038/s41467-020-15955-w)
Supplement: Supplementary file 8 — Supplementary Data 5 [file 41467_2020_15955_MOESM8_ESM.xls]

## Sheet: default
Protein Group	Protein ID	Accession	Significance	Coverage (%)	#Peptides	#Unique	PTM	Accession_2	Entry	3007_R1 Intensity	3007_R2 Intensity	3007_R3 Intensity	3010_R1 Intensity	3010_R2 Intensity	3010_R3 Intensity	3008_R1 Intensity	3008_R2 Intensity	3008_R3 Intensity	Sample Profile (Ratio)	3007 Intensity	3010 Intensity	3008 Intensity	Group Profile (Ratio)	Avg. Mass	Description	HGNC symbol	aliases	chr	start	end	Normal	Metastasis	Tumor
395	1483	P31946|1433B_HUMAN	200	46	12	12	Carbamidomethylation; Deamidation (NQ); Oxidation (M)	P31946	1433B_HUMAN	30300000	20600000	17000000	180000000	116000000	111000000	390000000	362000000	239000000	0.26:0.18:0.15:1.55:1.00:0.95:3.35:3.12:2.05	34900000	136000000	349000000	0.26:1.00:2.57	28082	14-3-3 protein beta/alpha OS=Homo sapiens GN=YWHAB PE=1 SV=3	YWHAB	GW128,HEL-S-1,HS1,KCIP-1,YWHAA	chr20	44885599	44908532	52.716	78.642	61.42
727	968	P62258|1433E_HUMAN	48.94	45	8	8	Carbamidomethylation	P62258	1433E_HUMAN	99000000	201000000	183000000	316000000	273000000	260000000	415000000	410000000	355000000	0.36:0.74:0.67:1.16:1.00:0.95:1.52:1.50:1.30	161000000	283000000	393000000	0.57:1.00:1.39	29174	14-3-3 protein epsilon OS=Homo sapiens GN=YWHAE PE=1 SV=1	YWHAE	14-3-3E,HEL2,KCIP-1,MDCR,MDS	chr17	1344540	1400375	207.761	266.338	302.993
1367	7339	Q04917|1433F_HUMAN	96.23	26	4	4		Q04917	1433F_HUMAN	8000000	14900000	11600000	66700000	74200000	83700000	82400000	88800000	76400000	0.11:0.20:0.16:0.90:1.00:1.13:1.11:1.20:1.03	14800000	83200000	82500000	0.18:1.00:0.99	28219	14-3-3 protein eta OS=Homo sapiens GN=YWHAH PE=1 SV=4	YWHAH	YWHA1	chr22	31944493	31957603	29.23	101.623	65.434
1350	26885	P61981|1433G_HUMAN	45.68	44	5	5	Carbamidomethylation; Deamidation (NQ)	P61981	1433G_HUMAN	15200000	29300000	26900000	129000000	185000000	163000000	120000000	123000000	141000000	0.08:0.16:0.15:0.70:1.00:0.88:0.65:0.66:0.76	27300000	243000000	173000000	0.11:1.00:0.71	28303	14-3-3 protein gamma OS=Homo sapiens GN=YWHAG PE=1 SV=2	YWHAG	14-3-3GAMMA,PPP1R170	chr7	76326791	76359025	14.776	30.148	22.876
1028	1239	P27348|1433T_HUMAN	106.8	40	7	7	Carbamidomethylation; Deamidation (NQ)	P27348	1433T_HUMAN	35500000	81800000	65100000	148000000	39900000	37100000	438000000	530000000	655000000	0.89:2.05:1.63:3.71:1.00:0.93:10.98:13.29:16.42	74400000	159000000	559000000	0.47:1.00:3.53	27764	14-3-3 protein theta OS=Homo sapiens GN=YWHAQ PE=1 SV=1	YWHAQ	14-3-3,1C5,HS1	chr2	9583967	9631055	57.598	65.496	29.798
645	564	P63104|1433Z_HUMAN	200	48	9	9	Carbamidomethylation; Oxidation (M)	P63104	1433Z_HUMAN	219000000	268000000	270000000	847000000	771000000	613000000	1590000000	1680000000	1530000000	0.28:0.35:0.35:1.10:1.00:0.80:2.06:2.18:1.98	252000000	750000000	1610000000	0.34:1.00:2.14	27745	14-3-3 protein zeta/delta OS=Homo sapiens GN=YWHAZ PE=1 SV=1	YWHAZ	14-3-3-zeta,HEL-S-3,HEL4,KCIP-1,YWHAD	chr8	100918576	100953489	52.344	114.559	86.491
1103	525	P10321|1C07_HUMAN	41.28	43	11	1	Carbamidomethylation; Deamidation (NQ)	P10321	1C07_HUMAN	0	1120000	2750000	13700000	32600000	39900000	2670000	0	5340000	0:0.03:0.08:0.42:1.00:1.22:0.08:0:0.16	2260000	50000000	8010000	0.05:1.00:0.16	40649	HLA class I histocompatibility antigen Cw-7 alpha chain OS=Homo sapiens GN=HLA-C PE=1 SV=3	HLA-C	D6S204,HLA-JY3,HLC-C,PSORS1	chr6	31268749	31272136	359.286	1852.55	1005.47
1507	27388	Q13362|2A5G_HUMAN	26.29	8	3	2		Q13362	2A5G_HUMAN	0	323000	0	0	1540000	1300000	0	8390000	5290000	0:0.21:0:0:1.00:0.84:0:5.46:3.44	323000	1420000	6840000	0.23:1.00:4.83	61061	Serine/threonine-protein phosphatase 2A 56 kDa regulatory subunit gamma isoform OS=Homo sapiens GN=PPP2R5C PE=1 SV=3	PPP2R5C	B56G,PR61G	chr14	101760573	101927992	15.355	18.088	16.826
573	1859	P30153|2AAA_HUMAN	200	38	15	15	Carbamidomethylation; Deamidation (NQ)	P30153	2AAA_HUMAN	20600000	32800000	28300000	126000000	155000000	141000000	320000000	363000000	345000000	0.13:0.21:0.18:0.81:1.00:0.91:2.07:2.35:2.23	38300000	147000000	343000000	0.26:1.00:2.33	65309	Serine/threonine-protein phosphatase 2A 65 kDa regulatory subunit A alpha isoform OS=Homo sapiens GN=PPP2R1A PE=1 SV=4	PPP2R1A	PP2A-Aalpha,PP2AAALPHA,PR65A	chr19	52189802	52226425	118.759	173.837	148.703
1417	35827	P63151|2ABA_HUMAN	39.51	28	8	5	Carbamidomethylation; Deamidation (NQ)	P63151	2ABA_HUMAN	25500000	21000000	21500000	71100000	88800000	79400000	87200000	64000000	77400000	0.29:0.24:0.24:0.80:1.00:0.89:0.98:0.72:0.87	22700000	79800000	78600000	0.28:1.00:0.98	51692	Serine/threonine-protein phosphatase 2A 55 kDa regulatory subunit B alpha isoform OS=Homo sapiens GN=PPP2R2A PE=1 SV=1	PPP2R2A	B55A,B55ALPHA,PR52A,PR55A	chr8	26291491	26372680	10.037	9.148	9.408
1902	27687	Q9Y3L3|3BP1_HUMAN	25.58	5	2	2	Carbamidomethylation	Q9Y3L3	3BP1_HUMAN	0	0	0	0	16300000	0	32400000	41400000	45700000	0:0:0:0:1.00:0:1.99:2.54:2.81	0	16300000	39800000	0:1.00:2.45	75713	SH3 domain-binding protein 1 OS=Homo sapiens GN=SH3BP1 PE=1 SV=3	SH3BP1	ARHGAP43	chr22	37639677	37656043	1.783	14.639	15.204
223	243	P31937|3HIDH_HUMAN	133.55	72	16	16	Carbamidomethylation; Deamidation (NQ); Oxidation (M)	P31937	3HIDH_HUMAN	146000000	120000000	118000000	434000000	347000000	225000000	562000000	523000000	454000000	0.42:0.35:0.34:1.25:1.00:0.65:1.62:1.51:1.31	128000000	341000000	513000000	0.38:1.00:1.50	35329	3-hydroxyisobutyrate dehydrogenase mitochondrial OS=Homo sapiens GN=HIBADH PE=1 SV=2	HIBADH	NS5ATP1	chr7	27525440	27663001	28.489	20.164	14.493
264	488	P21589|5NTD_HUMAN	200	51	18	18	Carbamidomethylation; Deamidation (NQ)	P21589	5NTD_HUMAN	66800000	103000000	115000000	203000000	279000000	283000000	351000000	438000000	443000000	0.24:0.37:0.41:0.73:1.00:1.02:1.26:1.57:1.59	101000000	271000000	484000000	0.37:1.00:1.79	63368	5'-nucleotidase OS=Homo sapiens GN=NT5E PE=1 SV=1	NT5E	CALJA,CD73,E5NT,eN,eNT,NT,NT5,NTE	chr6	85449584	85495791	6.938	44.419	27.591
299	993	P01009|A1AT_HUMAN	200	49	15	15	Carbamidomethylation; Deamidation (NQ)	P01009	A1AT_HUMAN	191000000	143000000	133000000	377000000	353000000	340000000	1270000000	909000000	922000000	0.54:0.41:0.38:1.07:1.00:0.96:3.60:2.58:2.61	157000000	357000000	1030000000	0.44:1.00:2.90	46737	Alpha-1-antitrypsin OS=Homo sapiens GN=SERPINA1 PE=1 SV=3	SERPINA1	A1A,A1AT,AAT,alpha1AT,PI,PI1,PRO2275	chr14	94376747	94390692	15.082	354.201	312.294
769	8672	P04217|A1BG_HUMAN	94.98	32	8	8	Carbamidomethylation; Deamidation (NQ)	P04217	A1BG_HUMAN	13900000	61500000	58600000	124000000	122000000	113000000	153000000	185000000	172000000	0.11:0.51:0.48:1.02:1.00:0.93:1.26:1.52:1.41	62900000	119000000	176000000	0.53:1.00:1.47	54254	Alpha-1B-glycoprotein OS=Homo sapiens GN=A1BG PE=1 SV=4	A1BG	A1B,ABG,GAB,HYST2477	chr19	58346806	58353499	1.783	10.098	14.144
181	273	P01023|A2MG_HUMAN	116.28	27	22	22	Carbamidomethylation; Deamidation (NQ)	P01023	A2MG_HUMAN	17400000	104000000	96100000	103000000	407000000	439000000	131000000	208000000	308000000	0.04:0.26:0.24:0.25:1.00:1.08:0.32:0.51:0.76	97200000	325000000	216000000	0.30:1.00:0.66	163290	Alpha-2-macroglobulin OS=Homo sapiens GN=A2M PE=1 SV=3	A2M	A2MD,CPAMD5,FWP007,S863-7	chr12	9067708	9115962	46.204	196.188	129.667
1643	4248	Q9NRG9|AAAS_HUMAN	65.91	12	3	3	Carbamidomethylation; Deamidation (NQ)	Q9NRG9	AAAS_HUMAN	1470000	4060000	2700000	28100000	16100000	23900000	26900000	18400000	21100000	0.09:0.25:0.17:1.75:1.00:1.48:1.67:1.14:1.31	4850000	25400000	23300000	0.19:1.00:0.92	59574	Aladin OS=Homo sapiens GN=AAAS PE=1 SV=1	AAAS	AAA,AAASb,ADRACALA,ADRACALIN,ALADIN	chr12	53307456	53321628	19.3	16.848	21.626
719	802	P01011|AACT_HUMAN	24.43	28	8	8		P01011	AACT_HUMAN	23900000	49900000	40200000	0	12500000	13700000	99800000	137000000	150000000	1.92:4.00:3.22:0:1.00:1.10:8.00:10.98:11.99	44400000	13100000	194000000	3.40:1.00:14.83	47651	Alpha-1-antichymotrypsin OS=Homo sapiens GN=SERPINA3 PE=1 SV=2	SERPINA3	AACT,ACT,GIG25	chr14	94612377	94624053	1.625	0.618	3.438
2123	2558	P54619|AAKG1_HUMAN	76.07	12	3	3		P54619	AAKG1_HUMAN	7250000	8790000	7890000	40600000	59000000	51800000	75800000	87700000	88900000	0.12:0.15:0.13:0.69:1.00:0.88:1.28:1.49:1.51	15500000	52700000	84100000	0.29:1.00:1.60	37579	5'-AMP-activated protein kinase subunit gamma-1 OS=Homo sapiens GN=PRKAG1 PE=1 SV=1	PRKAG1	AMPKG	chr12	49002272	49018961	20.745	20.71	11.046
1183	1079	Q13131|AAPK1_HUMAN	56.56	24	7	7	Carbamidomethylation	Q13131	AAPK1_HUMAN	12600000	41100000	40600000	139000000	124000000	142000000	148000000	89500000	127000000	0.10:0.33:0.33:1.12:1.00:1.15:1.20:0.72:1.03	50700000	141000000	152000000	0.36:1.00:1.08	64009	5'-AMP-activated protein kinase catalytic subunit alpha-1 OS=Homo sapiens GN=PRKAA1 PE=1 SV=4	PRKAA1	AMPK,AMPKa1	chr5	40759379	40798195	11.388	14.71	11.761
2601	49688	Q9BTE6|AASD1_HUMAN	20.52	7	2	2		Q9BTE6	AASD1_HUMAN	0	0	0	980000	0	8490000	4060000	16200000	18500000	-:-:-:64.00:-:64.00:64.00:64.00:64.00	0	9470000	17600000	0:1.00:1.86	45480	Alanyl-tRNA editing protein Aarsd1 OS=Homo sapiens GN=AARSD1 PE=1 SV=2	AARSD1		chr17	42950526	42964498	25.556	32.055	36.04
2601	49688	Q9BTE6|AASD1_HUMAN	20.52	7	2	2		Q9BTE6	AASD1_HUMAN	0	0	0	980000	0	8490000	4060000	16200000	18500000	-:-:-:64.00:-:64.00:64.00:64.00:64.00	0	9470000	17600000	0:1.00:1.86	45480	Alanyl-tRNA editing protein Aarsd1 OS=Homo sapiens GN=AARSD1 PE=1 SV=2	PTGES3L-AARSD1		chr17	42950526	42980528	15.441	19.379	21.711
2087	1352	Q9UDR5|AASS_HUMAN	26.23	4	2	2		Q9UDR5	AASS_HUMAN	0	0	0	22400000	815000	40900000	15000000	20100000	1180000	0:0:0:27.45:1.00:50.25:18.46:24.67:1.45	0	32400000	17300000	0:1.00:0.53	102132	Alpha-aminoadipic semialdehyde synthase mitochondrial OS=Homo sapiens GN=AASS PE=1 SV=1	AASS	LKR/SDH,LKRSDH,LORSDH	chr7	122073544	122144290	2.785	1.627	2.844
265	164	P00505|AATM_HUMAN	200	56	16	16	Carbamidomethylation; Deamidation (NQ)	P00505	AATM_HUMAN	197000000	222000000	178000000	588000000	592000000	577000000	772000000	672000000	683000000	0.33:0.38:0.30:0.99:1.00:0.97:1.30:1.13:1.15	247000000	586000000	709000000	0.42:1.00:1.21	47518	Aspartate aminotransferase mitochondrial OS=Homo sapiens GN=GOT2 PE=1 SV=3	GOT2	KAT4,KATIV,mitAAT	chr16	58707131	58734357	40.385	33.113	32.037
2154	54674	Q9NP58|ABCB6_HUMAN	53.58	6	3	3	Deamidation (NQ)	Q9NP58	ABCB6_HUMAN	5070	0	0	13700000	0	0	41100000	9390000	27200	64.00:-:-:64.00:-:-:64.00:64.00:64.00	5070	13700000	25300000	0.02:1.00:1.85	93886	ATP-binding cassette sub-family B member 6 mitochondrial OS=Homo sapiens GN=ABCB6 PE=1 SV=1	ABCB6	ABC,ABC14,DUH3,LAN,MCOPCB7,MTABC3,PRP,umat	chr2	219209766	219218990	11.83	8.613	7.279
2133	27261	P33897|ABCD1_HUMAN	20.88	5	2	2		P33897	ABCD1_HUMAN	0	2850000	0	34600000	40600000	38100000	24300000	24700000	39500000	0:0.07:0:0.85:1.00:0.94:0.60:0.61:0.97	2850000	42700000	32200000	0.07:1.00:0.75	82937	ATP-binding cassette sub-family D member 1 OS=Homo sapiens GN=ABCD1 PE=1 SV=2	ABCD1	ABC42,ALD,ALDP,AMN	chrX	153724868	153744762	3.65	6.413	5.416
741	26762	P28288|ABCD3_HUMAN	46.02	28	11	11	Carbamidomethylation	P28288	ABCD3_HUMAN	10100000	0	0	114000000	70700000	70200000	178000000	101000000	192000000	0.14:0:0:1.61:1.00:0.99:2.51:1.43:2.71	10100000	120000000	186000000	0.08:1.00:1.56	75476	ATP-binding cassette sub-family D member 3 OS=Homo sapiens GN=ABCD3 PE=1 SV=1	ABCD3	ABC43,PMP70,PXMP1,ZWS2	chr1	94418377	94518663	7.629	10.528	9.447
715	1542	Q8NE71|ABCF1_HUMAN	96.56	9	7	7	Deamidation (NQ); Carbamidomethylation	Q8NE71	ABCF1_HUMAN	8560000	23300000	20200000	29800000	56900000	63100000	77600000	101000000	98700000	0.15:0.41:0.35:0.52:1.00:1.11:1.36:1.78:1.73	20700000	58400000	92500000	0.36:1.00:1.58	95926	ATP-binding cassette sub-family F member 1 OS=Homo sapiens GN=ABCF1 PE=1 SV=2	ABCF1	ABC27,ABC50	chr6	30571393	30591532	14.348	11.738	10.323
3127	9603	Q9UG63|ABCF2_HUMAN	22.45	4	1	1		Q9UG63	ABCF2_HUMAN	0	0	0	0	4020000	0	0	0	5500000	0:0:0:0:1.00:0:0:0:1.37	0	4020000	5500000	0:1.00:1.37	71290	ATP-binding cassette sub-family F member 2 OS=Homo sapiens GN=ABCF2 PE=1 SV=2	ABCF2	ABC28,EST133090,HUSSY18	chr7	151207830	151227374	5.217	8.627	5.118
1017	920	Q8N2K0|ABD12_HUMAN	79.97	36	10	10	Carbamidomethylation	Q8N2K0	ABD12_HUMAN	47600000	81200000	71000000	138000000	221000000	227000000	168000000	175000000	217000000	0.22:0.37:0.32:0.63:1.00:1.03:0.76:0.79:0.99	70500000	195000000	187000000	0.36:1.00:0.96	45097	Monoacylglycerol lipase ABHD12 OS=Homo sapiens GN=ABHD12 PE=1 SV=2	ABHD12	ABHD12A,BEM46L2,C20orf22,dJ965G21.2,PHARC	chr20	25294743	25390982	83.582	65.932	76.098
925	8699	Q9NUJ1|ABHDA_HUMAN	78.29	29	5	5	Deamidation (NQ)	Q9NUJ1	ABHDA_HUMAN	28300000	35800000	34500000	104000000	96100000	97400000	152000000	110000000	112000000	0.29:0.37:0.36:1.08:1.00:1.01:1.58:1.14:1.16	38000000	152000000	193000000	0.25:1.00:1.27	33933	Mycophenolic acid acyl-glucuronide esterase mitochondrial OS=Homo sapiens GN=ABHD10 PE=1 SV=1	ABHD10		chr3	111978876	111993368	21.323	12.736	12.287
1235	1726	Q8NFV4|ABHDB_HUMAN	153.53	48	10	10		Q8NFV4	ABHDB_HUMAN	47700000	30900000	18100000	110000000	119000000	120000000	167000000	188000000	218000000	0.40:0.26:0.15:0.92:1.00:1.01:1.40:1.58:1.84	39300000	116000000	222000000	0.34:1.00:1.91	34690	Alpha/beta hydrolase domain-containing protein 11 OS=Homo sapiens GN=ABHD11 PE=1 SV=1	ABHD11	WBSCR21	chr7	73736094	73738867	30.75	34.344	36.072
1780	5031	Q12979|ABR_HUMAN	48.34	7	3	3		Q12979	ABR_HUMAN	0	0	2370000	734000	22800000	4250000	34000000	27300000	29400000	0:0:0.10:0.03:1.00:0.19:1.49:1.20:1.29	2370000	13900000	30200000	0.17:1.00:2.18	97598	Active breakpoint cluster region-related protein OS=Homo sapiens GN=ABR PE=2 SV=2	ABR	MDB	chr17	1003518	1229630	3.442	16.779	13.739
431	3436	Q9H845|ACAD9_HUMAN	48.45	36	12	12	Carbamidomethylation; Deamidation (NQ)	Q9H845	ACAD9_HUMAN	32000000	58900000	42300000	164000000	66300000	64400000	160000000	162000000	172000000	0.48:0.89:0.64:2.47:1.00:0.97:2.42:2.45:2.59	49100000	156000000	165000000	0.31:1.00:1.06	68760	Acyl-CoA dehydrogenase family member 9 mitochondrial OS=Homo sapiens GN=ACAD9 PE=1 SV=1	ACAD9	NPD002	chr3	128879490	128913114	9.545	10.075	7.177
782	772	P11310|ACADM_HUMAN	30.18	34	9	9	Carbamidomethylation; Deamidation (NQ)	P11310	ACADM_HUMAN	91700000	148000000	114000000	171000000	183000000	180000000	211000000	226000000	235000000	0.50:0.81:0.62:0.93:1.00:0.98:1.15:1.23:1.28	118000000	179000000	224000000	0.66:1.00:1.25	46588	Medium-chain specific acyl-CoA dehydrogenase mitochondrial OS=Homo sapiens GN=ACADM PE=1 SV=1	ACADM	ACAD1,MCAD,MCADH	chr1	75724347	75763679	21.001	10.663	8.057
162	84	P49748|ACADV_HUMAN	200	55	31	31	Carbamidomethylation; Deamidation (NQ)	P49748	ACADV_HUMAN	106000000	222000000	191000000	456000000	798000000	762000000	960000000	995000000	1050000000	0.13:0.28:0.24:0.57:1.00:0.96:1.20:1.25:1.31	176000000	691000000	1020000000	0.25:1.00:1.48	70390	Very long-chain specific acyl-CoA dehydrogenase mitochondrial OS=Homo sapiens GN=ACADVL PE=1 SV=1	ACADVL	ACAD6,LCACD,VLCAD	chr17	7217125	7225267	95.49	117.48	123.769
3195	3049	Q15027|ACAP1_HUMAN	64.5	2	1	1		Q15027	ACAP1_HUMAN	0	35700000	45500000	174000000	311000000	330000000	47900000	52200000	248000000	0:0.11:0.15:0.56:1.00:1.06:0.15:0.17:0.80	40600000	272000000	116000000	0.15:1.00:0.43	81536	Arf-GAP with coiled-coil ANK repeat and PH domain-containing protein 1 OS=Homo sapiens GN=ACAP1 PE=1 SV=1	ACAP1	CENTB1	chr17	7336529	7351478	3.905	2.817	6.187
827	3204	P53396|ACLY_HUMAN	86.01	8	6	6	Carbamidomethylation	P53396	ACLY_HUMAN	12000000	25300000	15900000	36600000	42100000	38400000	143000000	125000000	111000000	0.29:0.60:0.38:0.87:1.00:0.91:3.39:2.96:2.64	24600000	40400000	126000000	0.61:1.00:3.13	120839	ATP-citrate synthase OS=Homo sapiens GN=ACLY PE=1 SV=3	ACLY	ACL,ATPCL,CLATP	chr17	41866916	41930542	12.536	20.406	14.987
2470	36516	Q9NPJ3|ACO13_HUMAN	39.38	21	2	2		Q9NPJ3	ACO13_HUMAN	17800000	29000000	23900000	92800000	93500000	81500000	109000000	107000000	92000000	0.19:0.31:0.26:0.99:1.00:0.87:1.17:1.15:0.98	23600000	89300000	105000000	0.26:1.00:1.18	14960	Acyl-coenzyme A thioesterase 13 OS=Homo sapiens GN=ACOT13 PE=1 SV=1	ACOT13	PNAS-27,THEM2	chr6	24667035	24705069	7.225	11.54	20.321
112	60	Q99798|ACON_HUMAN	200	61	36	36	Carbamidomethylation; Deamidation (NQ)	Q99798	ACON_HUMAN	496000000	326000000	318000000	1370000000	922000000	938000000	1760000000	1110000000	1130000000	0.54:0.35:0.34:1.49:1.00:1.02:1.91:1.21:1.23	380000000	1090000000	1360000000	0.35:1.00:1.25	85425	Aconitate hydratase mitochondrial OS=Homo sapiens GN=ACO2 PE=1 SV=2	ACO2	ACONM,ICRD	chr22	41469125	41528989	58.924	58.437	45.037
1068	1065	Q86TX2|ACOT1_HUMAN	95.76	31	9	9	Carbamidomethylation	Q86TX2	ACOT1_HUMAN	70800000	100000000	88000000	180000000	213000000	134000000	298000000	256000000	278000000	0.33:0.47:0.41:0.84:1.00:0.63:1.40:1.20:1.31	86300000	175000000	277000000	0.49:1.00:1.58	46277	Acyl-coenzyme A thioesterase 1 OS=Homo sapiens GN=ACOT1 PE=1 SV=1	ACOT1	ACH2,CTE-1,LACH2	chr14	73537224	73543794	2.542	2.194	1.021
701	8693	Q9Y305|ACOT9_HUMAN	144.49	33	12	12	Carbamidomethylation; Deamidation (NQ)	Q9Y305	ACOT9_HUMAN	44200000	87600000	86800000	232000000	330000000	318000000	338000000	327000000	368000000	0.13:0.27:0.26:0.70:1.00:0.97:1.03:0.99:1.12	79900000	293000000	344000000	0.27:1.00:1.17	49902	Acyl-coenzyme A thioesterase 9 mitochondrial OS=Homo sapiens GN=ACOT9 PE=1 SV=2	ACOT9	ACATE2,MT-ACT48,MTACT48	chrX	23703660	23766475	5.442	10.366	9.797
789	26823	Q15067|ACOX1_HUMAN	53.14	26	9	9	Deamidation (NQ); Carbamidomethylation	Q15067	ACOX1_HUMAN	0	0	0	38200000	5360000	3920000	90400000	10300000	33900000	0:0:0:7.12:1.00:0.73:16.86:1.92:6.34	0	30700000	82600000	0:1.00:2.69	74424	Peroxisomal acyl-coenzyme A oxidase 1 OS=Homo sapiens GN=ACOX1 PE=1 SV=3	ACOX1	ACOX,PALMCOX,SCOX	chr17	75941507	75979434	6.132	8.447	7.364
1505	22474	Q99424|ACOX2_HUMAN	41.73	7	3	3		Q99424	ACOX2_HUMAN	6270000	0	0	24100000	10400000	10500000	19400000	5850000	11300000	0.60:0:0:2.31:1.00:1.01:1.86:0.56:1.09	6270000	18400000	14400000	0.34:1.00:0.78	76827	Peroxisomal acyl-coenzyme A oxidase 2 OS=Homo sapiens GN=ACOX2 PE=1 SV=1	ACOX2	BCOX,BRCACOX,BRCOX,THCCox	chr3	58505136	58537202	15.418	9.874	10.353
1958	28396	O14561|ACPM_HUMAN	41.32	24	4	4	Carbamidomethylation	O14561	ACPM_HUMAN	15800000	28200000	52900000	76400000	145000000	142000000	78500000	30600000	161000000	0.11:0.19:0.36:0.53:1.00:0.98:0.54:0.21:1.11	44700000	123000000	105000000	0.36:1.00:0.85	17417	Acyl carrier protein mitochondrial OS=Homo sapiens GN=NDUFAB1 PE=1 SV=3	NDUFAB1	ACP,FASN2A,SDAP	chr16	23581014	23596318	67.597	79.66	55.309
1988	11161	Q9NUB1|ACS2L_HUMAN	39.83	8	4	4		Q9NUB1	ACS2L_HUMAN	0	0	3800000	9450000	0	4310000	34200000	18500000	20500000	-:-:64.00:64.00:-:64.00:64.00:64.00:64.00	3800000	6880000	28000000	0.55:1.00:4.06	74857	Acetyl-coenzyme A synthetase 2-like mitochondrial OS=Homo sapiens GN=ACSS1 PE=1 SV=2	ACSS1	ACAS2L,ACECS1,AceCS2L	chr20	25005147	25058182	16.635	5.983	4.92
247	99	Q96CM8|ACSF2_HUMAN	24.72	50	17	17	Carbamidomethylation; Deamidation (NQ)	Q96CM8	ACSF2_HUMAN	193000000	489000000	442000000	379000000	646000000	664000000	347000000	536000000	635000000	0.30:0.76:0.68:0.59:1.00:1.03:0.54:0.83:0.98	385000000	563000000	506000000	0.68:1.00:0.90	68125	Acyl-CoA synthetase family member 2 mitochondrial OS=Homo sapiens GN=ACSF2 PE=1 SV=2	ACSF2	ACSMW,AVYV493	chr17	50426158	50474845	53.592	12.084	13.218
1276	18708	Q4G176|ACSF3_HUMAN	78.86	19	6	6	Carbamidomethylation; Deamidation (NQ)	Q4G176	ACSF3_HUMAN	0	4040000	587000	29500000	32400000	39500000	44700000	49100000	53900000	0:0.12:0.02:0.91:1.00:1.22:1.38:1.52:1.67	4080000	33800000	49300000	0.12:1.00:1.46	64130	Acyl-CoA synthetase family member 3 mitochondrial OS=Homo sapiens GN=ACSF3 PE=1 SV=3	ACSF3		chr16	89093809	89155846	5.688	4.136	4.044
1268	1715	P33121|ACSL1_HUMAN	93.65	13	5	5	Carbamidomethylation	P33121	ACSL1_HUMAN	37100000	33000000	33200000	103000000	100000000	112000000	154000000	136000000	160000000	0.37:0.33:0.33:1.03:1.00:1.12:1.53:1.35:1.59	43100000	105000000	150000000	0.41:1.00:1.42	77943	Long-chain-fatty-acid--CoA ligase 1 OS=Homo sapiens GN=ACSL1 PE=1 SV=1	ACSL1	ACS1,FACL1,FACL2,LACS,LACS1,LACS2	chr4	184755595	184826114	11.893	5.893	6.212
259	482	O95573|ACSL3_HUMAN	200	41	18	16	Carbamidomethylation; Deamidation (NQ)	O95573	ACSL3_HUMAN	53700000	55400000	49500000	172000000	191000000	191000000	314000000	280000000	289000000	0.28:0.29:0.26:0.90:1.00:1.00:1.65:1.47:1.52	52900000	184000000	295000000	0.29:1.00:1.60	80420	Long-chain-fatty-acid--CoA ligase 3 OS=Homo sapiens GN=ACSL3 PE=1 SV=3	ACSL3	ACS3,FACL3,PRO2194	chr2	222861014	222943401	9.339	15.641	6.935
1462	21585	O60488|ACSL4_HUMAN	76.7	13	6	4	Carbamidomethylation	O60488	ACSL4_HUMAN	0	0	1680000	34100000	30200000	11900000	41500000	35100000	41900000	0:0:0.06:1.13:1.00:0.39:1.37:1.16:1.39	1680000	30400000	41800000	0.06:1.00:1.38	79188	Long-chain-fatty-acid--CoA ligase 4 OS=Homo sapiens GN=ACSL4 PE=1 SV=2	ACSL4	ACS4,FACL4,LACS4,MRX63,MRX68	chrX	109641335	109733392	6.535	10.883	10.635
1636	7557	Q9ULC5|ACSL5_HUMAN	71.87	8	4	4	Carbamidomethylation	Q9ULC5	ACSL5_HUMAN	0	0	0	39500000	26500000	30600000	106000000	37400000	38700000	0:0:0:1.49:1.00:1.16:4.02:1.41:1.46	0	32200000	85700000	0:1.00:2.66	75991	Long-chain-fatty-acid--CoA ligase 5 OS=Homo sapiens GN=ACSL5 PE=1 SV=1	ACSL5	ACS2,ACS5,FACL5	chr10	112374158	112428380	1.681	13.662	13.643
32	55	P60709|ACTB_HUMAN	200	79	31	10	Carbamidomethylation; Oxidation (M); Deamidation (NQ)	P60709	ACTB_HUMAN	7640000000	8300000000	8140000000	25800000000	20100000000	19400000000	34100000000	23500000000	23700000000	0.38:0.41:0.40:1.28:1.00:0.96:1.69:1.17:1.18	9000000000	21800000000	27200000000	0.41:1.00:1.25	41737	Actin cytoplasmic 1 OS=Homo sapiens GN=ACTB PE=1 SV=1	ACTB	BRWS1,PS1TP5BP1	chr7	5527148	5530601	941.931	2438.05	2560.86
39	40	P63267|ACTH_HUMAN	34.23	86	32	1	Carbamidomethylation; Oxidation (M); Deamidation (NQ)	P63267	ACTH_HUMAN	106000000	13300000	9400000	47800000	0	7150000	0	0	0	64.00:64.00:64.00:64.00:-:64.00:-:-:-	117000000	27500000	0	4.26:1.00:0	41877	Actin gamma-enteric smooth muscle OS=Homo sapiens GN=ACTG2 PE=1 SV=1	ACTG2	ACT,ACTA3,ACTE,ACTL3,ACTSG,VSCM	chr2	73892966	73919653	3.493	10.41	18.85
111	231	P12814|ACTN1_HUMAN	29.04	50	33	16	Carbamidomethylation; Deamidation (NQ)	P12814	ACTN1_HUMAN	73300000	91100000	122000000	241000000	261000000	294000000	271000000	285000000	294000000	0.28:0.35:0.47:0.92:1.00:1.12:1.04:1.09:1.12	111000000	265000000	305000000	0.42:1.00:1.15	103058	Alpha-actinin-1 OS=Homo sapiens GN=ACTN1 PE=1 SV=2	ACTN1	BDPLT15	chr14	68874123	68979366	9.613	41.288	32.448
46	61	O43707|ACTN4_HUMAN	200	68	47	29	Carbamidomethylation; Deamidation (NQ)	O43707	ACTN4_HUMAN	174000000	361000000	344000000	552000000	817000000	830000000	1020000000	962000000	1070000000	0.21:0.44:0.42:0.68:1.00:1.02:1.25:1.18:1.31	384000000	734000000	1020000000	0.52:1.00:1.40	104854	Alpha-actinin-4 OS=Homo sapiens GN=ACTN4 PE=1 SV=2	ACTN4	ACTININ-4,FSGS,FSGS1	chr19	38647616	38730531	70.089	213.661	153.817
1606	26962	Q13443|ADAM9_HUMAN	41.35	10	5	5	Carbamidomethylation	Q13443	ADAM9_HUMAN	0	2980000	4830000	18500000	36600000	34000000	23100000	33500000	71100000	0:0.08:0.13:0.51:1.00:0.93:0.63:0.92:1.95	3900000	47600000	58000000	0.08:1.00:1.22	90556	Disintegrin and metalloproteinase domain-containing protein 9 OS=Homo sapiens GN=ADAM9 PE=1 SV=1	ADAM9	CORD9,MCMP,MDC9,Mltng	chr8	38996986	39105261	14.046	18.891	12.496
667	26770	O00116|ADAS_HUMAN	200	29	12	12	Carbamidomethylation; Deamidation (NQ)	O00116	ADAS_HUMAN	0	15200000	10800000	113000000	137000000	149000000	114000000	90600000	107000000	0:0.11:0.08:0.83:1.00:1.09:0.83:0.66:0.78	13700000	143000000	129000000	0.10:1.00:0.90	72912	Alkyldihydroxyacetonephosphate synthase peroxisomal OS=Homo sapiens GN=AGPS PE=1 SV=1	AGPS	ADAP-S,ADAS,ADHAPS,ADPS,ALDHPSY	chr2	177392743	177543836	3.479	4.615	3.393
1485	35917	P55263|ADK_HUMAN	143.98	25	5	5	Carbamidomethylation	P55263	ADK_HUMAN	0	0	5220000	47300000	108000000	80800000	118000000	254000000	258000000	0:0:0.05:0.44:1.00:0.75:1.09:2.36:2.40	5220000	97800000	215000000	0.05:1.00:2.20	40545	Adenosine kinase OS=Homo sapiens GN=ADK PE=1 SV=2	ADK	AK	chr10	74151185	74709303	17.041	37.618	28.036
2471	38488	Q16186|ADRM1_HUMAN	20.66	7	2	2	Carbamidomethylation	Q16186	ADRM1_HUMAN	4640000	4020000	2580000	8540000	5770000	5010000	19700000	31200000	26500000	0.80:0.70:0.45:1.48:1.00:0.87:3.42:5.41:4.59	3750000	6440000	26700000	0.58:1.00:4.15	42153	Proteasomal ubiquitin receptor ADRM1 OS=Homo sapiens GN=ADRM1 PE=1 SV=2	ADRM1	ARM-1,ARM1,GP110	chr20	62302056	62308862	41.491	90.473	85.394
565	206	P12235|ADT1_HUMAN	68.93	43	15	3	Carbamidomethylation; Deamidation (NQ)	P12235	ADT1_HUMAN	60500000	85400000	55900000	103000000	127000000	115000000	179000000	184000000	167000000	0.48:0.67:0.44:0.81:1.00:0.91:1.41:1.45:1.32	67300000	115000000	177000000	0.59:1.00:1.54	33065	ADP/ATP translocase 1 OS=Homo sapiens GN=SLC25A4 PE=1 SV=4	SLC25A4	1,AAC1,ANT,ANT1,MTDPS12,PEO2,PEO3,T1	chr4	185143263	185150384	13.08	11.811	6.806
539	268	P05141|ADT2_HUMAN	200	43	15	7	Carbamidomethylation; Deamidation (NQ)	P05141	ADT2_HUMAN	86000000	110000000	99100000	574000000	433000000	443000000	724000000	539000000	498000000	0.20:0.25:0.23:1.33:1.00:1.02:1.67:1.24:1.15	106000000	485000000	587000000	0.22:1.00:1.21	32852	ADP/ATP translocase 2 OS=Homo sapiens GN=SLC25A5 PE=1 SV=7	SLC25A5	2F1,AAC2,ANT2,T2,T3	chrX	119468400	119471396	85.876	76.715	41.263
2522	11320	P43652|AFAM_HUMAN	34.07	8	3	3	Carbamidomethylation	P43652	AFAM_HUMAN	0	0	0	0	0	5810000	11600000	0	0	-:-:-:-:-:64.00:64.00:-:-	0	5810000	11600000	0:1.00:1.99	69069	Afamin OS=Homo sapiens GN=AFM PE=1 SV=1	AFM	ALB2,ALBA,ALF	chr4	73481740	73504001	0	0	0
515	452	Q9Y4W6|AFG32_HUMAN	47.46	19	11	11	Carbamidomethylation	Q9Y4W6	AFG32_HUMAN	66700000	93500000	79300000	160000000	154000000	141000000	182000000	169000000	171000000	0.43:0.61:0.52:1.04:1.00:0.92:1.19:1.10:1.11	79800000	157000000	178000000	0.51:1.00:1.14	88584	AFG3-like protein 2 OS=Homo sapiens GN=AFG3L2 PE=1 SV=2	AFG3L2	SCA28,SPAX5	chr18	12328944	12377276	33.277	19.143	15.511
2113	27149	P06280|AGAL_HUMAN	41.1	11	3	3	Carbamidomethylation	P06280	AGAL_HUMAN	26300000	18700000	13100000	55900000	34000000	39700000	73600000	51300000	45800000	0.77:0.55:0.38:1.64:1.00:1.17:2.16:1.51:1.35	20800000	45200000	64700000	0.46:1.00:1.43	48767	Alpha-galactosidase A OS=Homo sapiens GN=GLA PE=1 SV=1	GLA	GALA	chrX	101397791	101408013	9.706	12.258	13.582
1056	6351	O95994|AGR2_HUMAN	131.54	63	8	7	Carbamidomethylation; Deamidation (NQ)	O95994	AGR2_HUMAN	6970000	3070000	4300000	169000000	177000000	173000000	485000000	518000000	511000000	0.04:0.02:0.02:0.96:1.00:0.98:2.74:2.92:2.88	5380000	173000000	505000000	0.03:1.00:2.91	19979	Anterior gradient protein 2 homolog OS=Homo sapiens GN=AGR2 PE=1 SV=1	AGR2	AG2,GOB-4,HAG-2,HEL-S-116,PDIA17,XAG-2	chr7	16791813	16805114	1.466	44.878	10.255
345	284	O95831|AIFM1_HUMAN	36.39	49	18	18	Carbamidomethylation; Deamidation (NQ)	O95831	AIFM1_HUMAN	59000000	97100000	108000000	137000000	190000000	227000000	83200000	129000000	228000000	0.31:0.51:0.57:0.72:1.00:1.20:0.44:0.68:1.20	92300000	184000000	187000000	0.50:1.00:1.01	66901	Apoptosis-inducing factor 1 mitochondrial OS=Homo sapiens GN=AIFM1 PE=1 SV=1	AIFM1	AIF,CMT2D,CMTX4,COWCK,COXPD6,NADMR,NAMSD,PDCD8	chrX	130129362	130165887	9.431	9.844	6.968
1369	35836	Q12904|AIMP1_HUMAN	70.62	23	5	5		Q12904	AIMP1_HUMAN	20700000	0	8050000	46600000	32900000	28900000	125000000	89400000	72500000	0.63:0:0.24:1.41:1.00:0.88:3.79:2.71:2.20	18000000	43400000	97900000	0.41:1.00:2.25	34353	Aminoacyl tRNA synthase complex-interacting multifunctional protein 1 OS=Homo sapiens GN=AIMP1 PE=1 SV=2	AIMP1	EMAP2,EMAPII,HLD3,p43,SCYE1	chr4	106315610	106349225	15.796	15.471	12.682
618	851	P14550|AK1A1_HUMAN	200	61	13	13	Carbamidomethylation; Deamidation (NQ); Oxidation (M)	P14550	AK1A1_HUMAN	64600000	26500000	26000000	142000000	104000000	92500000	459000000	313000000	270000000	0.62:0.25:0.25:1.36:1.00:0.89:4.39:2.99:2.58	53100000	113000000	347000000	0.47:1.00:3.07	36573	Alcohol dehydrogenase [NADP(+)] OS=Homo sapiens GN=AKR1A1 PE=1 SV=3	AKR1A1	ALDR1,ALR,ARM,DD3,HEL-S-6	chr1	45550783	45570051	79.077	109.045	94.873
2359	14644	P31749|AKT1_HUMAN	37.39	6	2	2	Carbamidomethylation	P31749	AKT1_HUMAN	0	0	0	24300000	29100000	53800000	54500000	87400000	89400000	0:0:0:0.83:1.00:1.85:1.87:3.00:3.07	0	54800000	99900000	0:1.00:1.82	55686	RAC-alpha serine/threonine-protein kinase OS=Homo sapiens GN=AKT1 PE=1 SV=2	AKT1	AKT,CWS6,PKB,PKB-ALPHA,PRKBA,RAC,RAC-ALPHA	chr14	104769349	104795743	45.083	58.471	83.42
475	167	P00352|AL1A1_HUMAN	61.19	41	12	12	Carbamidomethylation; Deamidation (NQ)	P00352	AL1A1_HUMAN	177000000	154000000	156000000	15300000	29700000	27800000	13200000	10500000	12100000	5.95:5.18:5.24:0.51:1.00:0.94:0.44:0.35:0.41	182000000	31400000	24000000	5.81:1.00:0.76	54862	Retinal dehydrogenase 1 OS=Homo sapiens GN=ALDH1A1 PE=1 SV=2	ALDH1A1	ALDC,ALDH-E1,ALDH1,ALDH11,HEL-9,HEL-S-53e,HEL12,PUMB1,RALDH1	chr9	72900662	72953317	204.874	14.386	31.853
197	368	P51648|AL3A2_HUMAN	200	67	18	17	Carbamidomethylation; Deamidation (NQ)	P51648	AL3A2_HUMAN	146000000	80700000	82600000	519000000	319000000	326000000	622000000	561000000	524000000	0.46:0.25:0.26:1.63:1.00:1.02:1.95:1.76:1.65	103000000	388000000	593000000	0.27:1.00:1.53	54848	Fatty aldehyde dehydrogenase OS=Homo sapiens GN=ALDH3A2 PE=1 SV=1	ALDH3A2	ALDH10,FALDH,SLS	chr17	19648751	19677595	45.089	47.557	29.577
286	156	P49419|AL7A1_HUMAN	54.1	54	18	18	Carbamidomethylation; Deamidation (NQ)	P49419	AL7A1_HUMAN	182000000	168000000	130000000	244000000	187000000	183000000	408000000	279000000	223000000	0.97:0.90:0.69:1.30:1.00:0.98:2.18:1.49:1.19	193000000	208000000	313000000	0.93:1.00:1.50	58487	Alpha-aminoadipic semialdehyde dehydrogenase OS=Homo sapiens GN=ALDH7A1 PE=1 SV=5	ALDH7A1	ATQ1,EPD,PDE	chr5	126541841	126595390	16.796	9.941	8.5
23	3	P02768|ALBU_HUMAN	200	80	65	60	Carbamidomethylation; Oxidation (M); Deamidation (NQ)	P02768	ALBU_HUMAN	5840000000	8920000000	8220000000	15700000000	20200000000	18600000000	37400000000	31700000000	29500000000	0.29:0.44:0.41:0.78:1.00:0.92:1.85:1.57:1.46	10500000000	21200000000	34400000000	0.50:1.00:1.63	69367	Serum albumin OS=Homo sapiens GN=ALB PE=1 SV=2	ALB	PRO0883,PRO0903,PRO1341	chr4	73404255	73421412	0.159	0.038	0.135
124	62	P05091|ALDH2_HUMAN	98.38	71	30	30	Carbamidomethylation; Deamidation (NQ)	P05091	ALDH2_HUMAN	159000000	625000000	646000000	677000000	1410000000	1390000000	419000000	466000000	618000000	0.11:0.44:0.46:0.48:1.00:0.99:0.30:0.33:0.44	538000000	1160000000	517000000	0.46:1.00:0.45	56381	Aldehyde dehydrogenase mitochondrial OS=Homo sapiens GN=ALDH2 PE=1 SV=2	ALDH2	ALDH-E2,ALDHI,ALDM	chr12	111766887	111809985	116.54	42.224	64.345
288	283	P04075|ALDOA_HUMAN	200	51	16	14	Deamidation (NQ); Carbamidomethylation	P04075	ALDOA_HUMAN	157000000	211000000	190000000	477000000	461000000	448000000	825000000	568000000	653000000	0.34:0.46:0.41:1.04:1.00:0.97:1.79:1.23:1.42	199000000	462000000	729000000	0.43:1.00:1.58	39420	Fructose-bisphosphate aldolase A OS=Homo sapiens GN=ALDOA PE=1 SV=2	ALDOA	ALDA,GSD12,HEL-S-87p	chr16	30053090	30070420	262.11	303.088	193.812
1192	8778	P15121|ALDR_HUMAN	79.16	42	6	6	Carbamidomethylation; Deamidation (NQ)	P15121	ALDR_HUMAN	0	17500000	15000000	96500000	98400000	102000000	164000000	190000000	181000000	0:0.18:0.15:0.98:1.00:1.03:1.66:1.93:1.84	17500000	108000000	221000000	0.16:1.00:2.04	35853	Aldose reductase OS=Homo sapiens GN=AKR1B1 PE=1 SV=3	AKR1B1	ADR,ALDR1,ALR2,AR	chr7	134442355	134459136	41.337	77.988	46.213
2206	63920	Q9BT22|ALG1_HUMAN	46.93	13	4	4	Carbamidomethylation	Q9BT22	ALG1_HUMAN	0	0	1030000	22900000	24700000	22500000	30400000	55000000	57900000	0:0:0.04:0.93:1.00:0.91:1.23:2.23:2.35	1030000	23400000	55600000	0.04:1.00:2.38	52518	Chitobiosyldiphosphodolichol beta-mannosyltransferase OS=Homo sapiens GN=ALG1 PE=1 SV=2	ALG1	CDG1K,hMat-1,HMAT1,HMT-1,HMT1,Mat-1,MT-1	chr16	5071809	5087379	8.567	8.215	5.139
1677	54675	Q9Y673|ALG5_HUMAN	70.94	18	4	4	Carbamidomethylation; Deamidation (NQ)	Q9Y673	ALG5_HUMAN	0	21800000	21100000	97600000	81700000	88400000	128000000	90200000	104000000	0:0.27:0.26:1.19:1.00:1.08:1.56:1.10:1.27	21500000	90100000	109000000	0.24:1.00:1.21	36946	Dolichyl-phosphate beta-glucosyltransferase OS=Homo sapiens GN=ALG5 PE=1 SV=1	ALG5	bA421P11.2	chr13	36949770	36999367	44.633	47.79	40.343
2080	26844	Q9H6U8|ALG9_HUMAN	59.73	7	3	3		Q9H6U8	ALG9_HUMAN	0	0	0	39900000	0	12300000	54800000	32500000	32700000	-:-:-:64.00:-:64.00:64.00:64.00:64.00	0	32300000	43300000	0:1.00:1.34	69864	Alpha-1 2-mannosyltransferase ALG9 OS=Homo sapiens GN=ALG9 PE=1 SV=2	ALG9	CDG1L,DIBD1,LOH11CR1J	chr11	111782195	111871581	2.911	2.956	3.567
378	9163	P28838|AMPL_HUMAN	200	47	14	14	Carbamidomethylation	P28838	AMPL_HUMAN	15600000	0	13200000	144000000	126000000	116000000	266000000	196000000	198000000	0.12:0:0.11:1.15:1.00:0.92:2.11:1.56:1.57	14400000	129000000	220000000	0.11:1.00:1.71	56166	Cytosol aminopeptidase OS=Homo sapiens GN=LAP3 PE=1 SV=3	LAP3	HEL-S-106,LAP,LAPEP,PEPS	chr4	17577304	17607967	23.812	26.411	13.766
1093	933	P30533|AMRP_HUMAN	119.14	21	6	6		P30533	AMRP_HUMAN	42000000	60700000	52600000	160000000	128000000	120000000	239000000	171000000	181000000	0.33:0.48:0.41:1.25:1.00:0.94:1.87:1.34:1.42	54600000	140000000	230000000	0.39:1.00:1.64	41466	Alpha-2-macroglobulin receptor-associated protein OS=Homo sapiens GN=LRPAP1 PE=1 SV=1	LRPAP1	A2MRAP,A2RAP,alpha-2-MRAP,HBP44,MRAP,MYP23,RAP	chr4	3503597	3532497	21.682	21.178	8.877
1647	20458	P39687|AN32A_HUMAN	92.13	31	5	2	Carbamidomethylation	P39687	AN32A_HUMAN	7450000	1010000	0	28900000	17300000	16100000	67600000	51500000	36400000	0.43:0.06:0:1.67:1.00:0.93:3.91:2.98:2.11	4540000	21300000	51900000	0.21:1.00:2.43	28585	Acidic leucine-rich nuclear phosphoprotein 32 family member A OS=Homo sapiens GN=ANP32A PE=1 SV=1	ANP32A	C15orf1,HPPCn,I1PP2A,LANP,MAPM,PHAP1,PHAPI,PP32	chr15	68778535	68820922	34.909	42.899	48.728
1424	36556	Q92688|AN32B_HUMAN	52.12	23	4	3	Carbamidomethylation	Q92688	AN32B_HUMAN	0	0	0	4260000	20800000	27600000	19300000	71100000	56900000	0:0:0:0.20:1.00:1.33:0.93:3.41:2.73	0	22100000	58500000	0:1.00:2.65	28788	Acidic leucine-rich nuclear phosphoprotein 32 family member B OS=Homo sapiens GN=ANP32B PE=1 SV=1	ANP32B	APRIL,PHAPI2,SSP29	chr9	97983207	98015943	109.596	89.743	54.821
1794	35850	Q9BTT0|AN32E_HUMAN	104.58	35	5	5	Carbamidomethylation; Deamidation (NQ)	Q9BTT0	AN32E_HUMAN	2750000	0	0	59400000	43900000	38000000	126000000	139000000	110000000	0.06:0:0:1.35:1.00:0.87:2.88:3.18:2.52	2750000	49500000	137000000	0.06:1.00:2.77	30692	Acidic leucine-rich nuclear phosphoprotein 32 family member E OS=Homo sapiens GN=ANP32E PE=1 SV=1	ANP32E	LANP-L,LANPL	chr1	150218417	150236156	17.22	24.356	27.684
309	1253	Q9P2R3|ANFY1_HUMAN	95.2	26	16	16	Carbamidomethylation; Deamidation (NQ)	Q9P2R3	ANFY1_HUMAN	5840000	2960000	3960000	108000000	98900000	85400000	199000000	158000000	135000000	0.06:0.03:0.04:1.10:1.00:0.86:2.01:1.60:1.37	4250000	116000000	164000000	0.04:1.00:1.42	128399	Rabankyrin-5 OS=Homo sapiens GN=ANKFY1 PE=1 SV=2	ANKFY1	ANKHZN,BTBD23,ZFYVE14	chr17	4163371	4263979	5.026	7.766	6.115
94	890	Q12955|ANK3_HUMAN	26.69	9	23	20	Deamidation (NQ); Carbamidomethylation	Q12955	ANK3_HUMAN	6410000	0	12500000	73700000	2980000	28100000	163000000	21800000	67900000	2.15:0:4.20:24.76:1.00:9.44:54.90:7.32:22.80	9460000	67800000	143000000	0.14:1.00:2.11	480416	Ankyrin-3 OS=Homo sapiens GN=ANK3 PE=1 SV=3	ANK3	ANKYRIN-G,MRT37	chr10	60026298	60733526	3.062	3.336	3.126
3109	73796	Q6P2P2|ANM9_HUMAN	21.26	4	2	2		Q6P2P2	ANM9_HUMAN	0	0	1340000	0	0	0	0	0	10700000	-:-:64.00:-:-:-:-:-:64.00	1340000	0	10700000	64.00:-:64.00	94501	Putative protein arginine N-methyltransferase 9 OS=Homo sapiens GN=PRMT9 PE=2 SV=1	PRMT9	PRMT10	chr4	147637785	147684230	6.847	3.944	4.29
677	8718	P01008|ANT3_HUMAN	45.8	32	7	7	Carbamidomethylation; Deamidation (NQ)	P01008	ANT3_HUMAN	20600000	22300000	26800000	32900000	83000000	97700000	92900000	59000000	114000000	0.25:0.27:0.32:0.40:1.00:1.18:1.12:0.71:1.37	23200000	73200000	90900000	0.32:1.00:1.24	52602	Antithrombin-III OS=Homo sapiens GN=SERPINC1 PE=1 SV=1	SERPINC1	AT3,AT3D,ATIII,THPH7	chr1	173903800	173917378	0.066	0.118	0.131
735	295	P50995|ANX11_HUMAN	200	33	14	13	Carbamidomethylation; Deamidation (NQ)	P50995	ANX11_HUMAN	108000000	57100000	22800000	402000000	528000000	519000000	654000000	666000000	651000000	0.20:0.11:0.04:0.76:1.00:0.98:1.24:1.26:1.23	110000000	525000000	696000000	0.21:1.00:1.33	54390	Annexin A11 OS=Homo sapiens GN=ANXA11 PE=1 SV=1	ANXA11	ANX11,CAP50	chr10	80155124	80205677	34.657	52.586	56.311
262	207	P04083|ANXA1_HUMAN	200	68	23	23	Carbamidomethylation; Oxidation (M); Deamidation (NQ)	P04083	ANXA1_HUMAN	153000000	475000000	440000000	6000000000	4170000000	4350000000	8480000000	3680000000	5970000000	0.04:0.11:0.11:1.44:1.00:1.04:2.04:0.88:1.43	401000000	6240000000	8080000000	0.06:1.00:1.30	38714	Annexin A1 OS=Homo sapiens GN=ANXA1 PE=1 SV=2	ANXA1	ANX1,LPC1	chr9	73151865	73170391	133.469	1735.98	1065.98
104	50	P07355|ANXA2_HUMAN	90.99	71	34	34	Carbamidomethylation; Deamidation (NQ)	P07355	ANXA2_HUMAN	3360000000	2210000000	2060000000	7150000000	5530000000	5210000000	5750000000	5800000000	5030000000	0.61:0.40:0.37:1.29:1.00:0.94:1.04:1.05:0.91	2570000000	5970000000	5910000000	0.43:1.00:0.99	38604	Annexin A2 OS=Homo sapiens GN=ANXA2 PE=1 SV=2	ANXA2	ANX2,ANX2L4,CAL1H,HEL-S-270,LIP2,LPC2,LPC2D,P36,PAP-IV	chr15	60347151	60397986	109.245	383.907	398.561
434	260	P12429|ANXA3_HUMAN	78.95	63	16	16	Carbamidomethylation	P12429	ANXA3_HUMAN	115000000	210000000	218000000	312000000	183000000	177000000	772000000	536000000	631000000	0.63:1.15:1.19:1.71:1.00:0.96:4.22:2.93:3.45	201000000	347000000	646000000	0.58:1.00:1.86	36375	Annexin A3 OS=Homo sapiens GN=ANXA3 PE=1 SV=3	ANXA3	ANX3	chr4	78551588	78610451	37.517	57.036	39.083
152	181	P08758|ANXA5_HUMAN	200	75	27	27	Deamidation (NQ); Carbamidomethylation; Oxidation (M)	P08758	ANXA5_HUMAN	760000000	764000000	689000000	1370000000	1330000000	1270000000	3710000000	3830000000	3880000000	0.57:0.58:0.52:1.03:1.00:0.96:2.80:2.89:2.93	754000000	1320000000	3810000000	0.57:1.00:2.88	35937	Annexin A5 OS=Homo sapiens GN=ANXA5 PE=1 SV=2	ANXA5	ANX5,ENX2,HEL-S-7,PP4,RPRGL3	chr4	121667997	121696992	196.302	470.068	307.828
533	705	P20073|ANXA7_HUMAN	156.54	28	9	9	Carbamidomethylation; Deamidation (NQ)	P20073	ANXA7_HUMAN	212000000	175000000	181000000	622000000	499000000	495000000	752000000	565000000	462000000	0.42:0.35:0.36:1.24:1.00:0.99:1.51:1.13:0.93	190000000	546000000	595000000	0.35:1.00:1.09	52739	Annexin A7 OS=Homo sapiens GN=ANXA7 PE=1 SV=3	ANXA7	ANX7,SNX,SYNEXIN	chr10	73375431	73414083	65.763	87.146	75.008
546	456	Q16853|AOC3_HUMAN	46.78	20	10	9	Carbamidomethylation	Q16853	AOC3_HUMAN	92400000	529000000	478000000	86900000	396000000	397000000	0	151000000	206000000	0.23:1.33:1.20:0.22:1.00:1.00:0:0.38:0.52	477000000	378000000	192000000	1.26:1.00:0.51	84622	Membrane primary amine oxidase OS=Homo sapiens GN=AOC3 PE=1 SV=3	AOC3	HPAO,SSAO,VAP-1,VAP1	chr17	42851184	42858130	5.656	4.563	7.655
261	134	P21397|AOFA_HUMAN	200	59	23	20	Deamidation (NQ); Carbamidomethylation	P21397	AOFA_HUMAN	400000000	679000000	589000000	1860000000	2240000000	2110000000	2130000000	3430000000	3290000000	0.18:0.30:0.26:0.83:1.00:0.94:0.95:1.53:1.47	636000000	2070000000	2950000000	0.31:1.00:1.42	59682	Amine oxidase [flavin-containing] A OS=Homo sapiens GN=MAOA PE=1 SV=1	MAOA	MAO-A	chrX	43654907	43746824	44.131	62.61	32.402
1190	2009	O43747|AP1G1_HUMAN	35.53	10	4	4	Carbamidomethylation	O43747	AP1G1_HUMAN	0	664000	0	3290000	4590000	4690000	21500000	19500000	22700000	0:0.14:0:0.72:1.00:1.02:4.69:4.25:4.95	664000	7930000	26700000	0.08:1.00:3.36	91351	AP-1 complex subunit gamma-1 OS=Homo sapiens GN=AP1G1 PE=1 SV=5	AP1G1	ADTG,CLAPG1	chr16	71729000	71809073	7.593	8.795	7.684
439	446	O95782|AP2A1_HUMAN	41.22	21	13	10	Carbamidomethylation; Deamidation (NQ)	O95782	AP2A1_HUMAN	79200000	108000000	92300000	56500000	182000000	189000000	96400000	276000000	238000000	0.43:0.59:0.51:0.31:1.00:1.04:0.53:1.51:1.31	93300000	183000000	255000000	0.51:1.00:1.39	107546	AP-2 complex subunit alpha-1 OS=Homo sapiens GN=AP2A1 PE=1 SV=3	AP2A1	ADTAA,AP2-ALPHA,CLAPA1	chr19	49766923	49807112	17.37	30.65	22.6
1013	1377	O94973|AP2A2_HUMAN	43.19	13	7	4	Carbamidomethylation	O94973	AP2A2_HUMAN	0	0	0	0	2100000	2300000	29900000	15500000	4330000	0:0:0:0:1.00:1.10:14.27:7.38:2.06	0	2200000	22000000	0:1.00:10.00	103960	AP-2 complex subunit alpha-2 OS=Homo sapiens GN=AP2A2 PE=1 SV=2	AP2A2	ADTAB,CLAPA2,HIP-9,HIP9,HYPJ	chr11	925809	1012245	9.384	10.99	12.833
658	807	P63010|AP2B1_HUMAN	80.36	20	9	7	Deamidation (NQ)	P63010	AP2B1_HUMAN	6720000	0	12000000	23200000	26100000	33200000	98100000	86900000	99200000	0.26:0:0.46:0.89:1.00:1.27:3.75:3.32:3.79	11700000	36300000	104000000	0.32:1.00:2.87	104553	AP-2 complex subunit beta OS=Homo sapiens GN=AP2B1 PE=1 SV=1	AP2B1	ADTB2,AP105B,AP2-BETA,CLAPB1	chr17	35586899	35726417	27.237	31.83	20.407
1457	10215	O00203|AP3B1_HUMAN	34.51	8	6	5	Carbamidomethylation	O00203	AP3B1_HUMAN	13300000	19000000	15800000	28900000	34000000	34900000	55200000	90300000	82900000	0.39:0.56:0.47:0.85:1.00:1.03:1.62:2.65:2.44	17500000	36600000	89000000	0.48:1.00:2.43	121320	AP-3 complex subunit beta-1 OS=Homo sapiens GN=AP3B1 PE=1 SV=3	AP3B1	ADTB3,ADTB3A,HPS,HPS2,PE	chr5	78002326	78294755	14.601	16.066	10.525
3120	36000	O43299|AP5Z1_HUMAN	30.93	3	1	1		O43299	AP5Z1_HUMAN	0	1590000	0	15700000	30300000	29000000	19700000	12000000	35800000	0:0.05:0:0.52:1.00:0.96:0.65:0.40:1.18	1590000	32600000	31000000	0.05:1.00:0.95	88605	AP-5 complex subunit zeta-1 OS=Homo sapiens GN=AP5Z1 PE=1 SV=2	AP5Z1	KIAA0415,SPG48,zeta	chr7	4775631	4794395	5.979	5.364	6.491
1172	8664	P27695|APEX1_HUMAN	200	44	11	11	Carbamidomethylation	P27695	APEX1_HUMAN	52700000	180000000	170000000	162000000	316000000	344000000	446000000	602000000	722000000	0.17:0.57:0.54:0.51:1.00:1.09:1.41:1.91:2.28	160000000	329000000	594000000	0.49:1.00:1.80	35555	DNA-(apurinic or apyrimidinic site) lyase OS=Homo sapiens GN=APEX1 PE=1 SV=2	APEX1	APE,APE1,APEN,APEX,APX,HAP1,REF1	chr14	20455131	20457772	77.654	77.916	51.205
2267	10721	Q9BZZ5|API5_HUMAN	74.34	11	3	3	Deamidation (NQ)	Q9BZZ5	API5_HUMAN	3780000	1750000	6140000	4360000	4100000	3250000	46800000	42000000	24800000	0.92:0.43:1.50:1.06:1.00:0.79:11.40:10.23:6.04	5840000	4970000	49100000	1.18:1.00:9.87	59005	Apoptosis inhibitor 5 OS=Homo sapiens GN=API5 PE=1 SV=3	API5	AAC-11,AAC11	chr11	43311955	43344530	9.631	9.427	8.854
1205	26794	Q06481|APLP2_HUMAN	82.4	16	7	7	Carbamidomethylation; Deamidation (NQ)	Q06481	APLP2_HUMAN	5760000	5870000	12300000	132000000	161000000	195000000	81000000	37300000	147000000	0.04:0.04:0.08:0.82:1.00:1.21:0.50:0.23:0.91	16700000	211000000	148000000	0.08:1.00:0.70	86956	Amyloid-like protein 2 OS=Homo sapiens GN=APLP2 PE=1 SV=2	APLP2	APLP-2,APPH,APPL2,CDEBP	chr11	130069821	130144811	391.755	936.612	509.359
233	229	Q9HDC9|APMAP_HUMAN	200	60	17	17	Carbamidomethylation; Deamidation (NQ); Oxidation (M)	Q9HDC9	APMAP_HUMAN	564000000	1440000000	1240000000	1640000000	4060000000	4000000000	2730000000	4270000000	4760000000	0.14:0.35:0.31:0.40:1.00:0.99:0.67:1.05:1.17	1270000000	3590000000	4100000000	0.35:1.00:1.14	46480	Adipocyte plasma membrane-associated protein OS=Homo sapiens GN=APMAP PE=1 SV=2	APMAP	BSCv,C20orf3	chr20	24962930	24992974	147.876	92.305	44.61
355	342	P02647|APOA1_HUMAN	200	60	22	22		P02647	APOA1_HUMAN	449000000	662000000	613000000	1200000000	957000000	906000000	3270000000	2190000000	2110000000	0.47:0.69:0.64:1.26:1.00:0.95:3.42:2.29:2.20	575000000	1020000000	2520000000	0.56:1.00:2.47	30778	Apolipoprotein A-I OS=Homo sapiens GN=APOA1 PE=1 SV=1	APOA1		chr11	116835751	116837622	15.411	1.83	3.538
1315	9309	P02652|APOA2_HUMAN	122.47	58	5	5	Carbamidomethylation; Deamidation (NQ)	P02652	APOA2_HUMAN	25200000	24300000	16700000	82300000	15400000	14200000	285000000	167000000	75300000	1.63:1.58:1.08:5.34:1.00:0.92:18.52:10.81:4.88	30000000	59500000	246000000	0.50:1.00:4.13	11175	Apolipoprotein A-II OS=Homo sapiens GN=APOA2 PE=1 SV=1	APOA2	Apo-AII,ApoA-II,apoAII	chr1	161222293	161223628	0.046	1.227	1.26
2444	2946	P02654|APOC1_HUMAN	200	29	4	4		P02654	APOC1_HUMAN	16100000	30600000	31300000	98300000	130000000	144000000	262000000	252000000	287000000	0.12:0.24:0.24:0.76:1.00:1.11:2.01:1.94:2.21	29100000	128000000	275000000	0.23:1.00:2.14	9332	Apolipoprotein C-I OS=Homo sapiens GN=APOC1 PE=1 SV=1	APOC1		chr19	44914320	44919349	8.38	814.929	596.465
1757	1232	P05090|APOD_HUMAN	113.07	22	4	4	Carbamidomethylation; Deamidation (NQ)	P05090	APOD_HUMAN	36600000	67500000	59100000	153000000	267000000	290000000	535000000	786000000	808000000	0.14:0.25:0.22:0.57:1.00:1.09:2.01:2.95:3.03	74900000	242000000	710000000	0.31:1.00:2.93	21276	Apolipoprotein D OS=Homo sapiens GN=APOD PE=1 SV=1	APOD		chr3	195568702	195584205	107.208	5.85	98.88
640	498	P02649|APOE_HUMAN	200	51	15	15	Carbamidomethylation; Deamidation (NQ)	P02649	APOE_HUMAN	54200000	84600000	74600000	210000000	270000000	283000000	473000000	577000000	642000000	0.20:0.31:0.28:0.78:1.00:1.05:1.75:2.14:2.38	71100000	268000000	637000000	0.27:1.00:2.38	36154	Apolipoprotein E OS=Homo sapiens GN=APOE PE=1 SV=1	APOE	AD2,LDLCQ5,LPG	chr19	44905782	44909393	62.525	3538.71	1966.99
518	317	P02749|APOH_HUMAN	200	62	16	16	Carbamidomethylation; Deamidation (NQ)	P02749	APOH_HUMAN	489000000	220000000	152000000	1290000000	590000000	611000000	2860000000	1590000000	1550000000	0.83:0.37:0.26:2.18:1.00:1.03:4.85:2.69:2.62	340000000	829000000	2490000000	0.41:1.00:3.00	38298	Beta-2-glycoprotein 1 OS=Homo sapiens GN=APOH PE=1 SV=3	APOH	B2G1,B2GP1,BG	chr17	66212029	66229438	0	0.074	0.017
1263	1117	P07741|APT_HUMAN	30.37	69	8	8	Carbamidomethylation; Deamidation (NQ)	P07741	APT_HUMAN	60000000	77700000	71700000	128000000	169000000	161000000	210000000	218000000	181000000	0.35:0.46:0.42:0.75:1.00:0.95:1.24:1.29:1.07	86600000	181000000	203000000	0.48:1.00:1.13	19608	Adenine phosphoribosyltransferase OS=Homo sapiens GN=APRT PE=1 SV=2	APRT	AMP,APRTD	chr16	88809469	88811934	114.251	134.341	113.327
1669	1736	P29972|AQP1_HUMAN	85.44	23	4	4	Carbamidomethylation	P29972	AQP1_HUMAN	72000000	35000000	32100000	320000000	136000000	162000000	162000000	124000000	119000000	0.53:0.26:0.24:2.35:1.00:1.19:1.18:0.91:0.87	67500000	224000000	172000000	0.30:1.00:0.77	28526	Aquaporin-1 OS=Homo sapiens GN=AQP1 PE=1 SV=3	AQP1	AQP-CHIP,CHIP28,CO	chr7	30911800	30925516	27.847	241.962	121.861
1050	8795	O60306|AQR_HUMAN	22.91	7	4	4	Carbamidomethylation; Deamidation (NQ)	O60306	AQR_HUMAN	5100000	13300000	11500000	51300000	56900000	55000000	32600000	61000000	59700000	0.09:0.23:0.20:0.90:1.00:0.97:0.57:1.07:1.05	13800000	57300000	55600000	0.24:1.00:0.97	171294	Intron-binding protein aquarius OS=Homo sapiens GN=AQR PE=1 SV=4	AQR	fSAP164,IBP160	chr15	34856351	34969794	4.609	6.261	5.874
1680	1696	Q15041|AR6P1_HUMAN	91.67	22	3	3	Carbamidomethylation	Q15041	AR6P1_HUMAN	13100000	32500000	38200000	68600000	227000000	247000000	131000000	295000000	356000000	0.06:0.14:0.17:0.30:1.00:1.08:0.57:1.30:1.56	30300000	181000000	261000000	0.17:1.00:1.44	23363	ADP-ribosylation factor-like protein 6-interacting protein 1 OS=Homo sapiens GN=ARL6IP1 PE=1 SV=2	ARL6IP1	AIP1,ARL6IP,ARMER,SPG61	chr16	18791669	18801535	73.532	91.329	74.422
844	4045	Q96P48|ARAP1_HUMAN	48.14	8	7	7	Deamidation (NQ)	Q96P48	ARAP1_HUMAN	0	1180000	843000	23900000	3570000	10100000	59500000	56600000	18200000	0:0.33:0.24:6.71:1.00:2.83:16.67:15.88:5.11	1010000	20100000	57300000	0.05:1.00:2.86	162191	Arf-GAP with Rho-GAP domain ANK repeat and PH domain-containing protein 1 OS=Homo sapiens GN=ARAP1 PE=1 SV=3	ARAP1	CENTD2	chr11	72685069	72752389	24.227	34.055	30.868
709	791	O15143|ARC1B_HUMAN	200	38	9	8	Carbamidomethylation; Deamidation (NQ)	O15143	ARC1B_HUMAN	33300000	107000000	94800000	347000000	538000000	531000000	515000000	558000000	602000000	0.06:0.20:0.18:0.65:1.00:0.99:0.96:1.04:1.12	84000000	483000000	567000000	0.17:1.00:1.17	40950	Actin-related protein 2/3 complex subunit 1B OS=Homo sapiens GN=ARPC1B PE=1 SV=3	ARPC1B	ARC41,p40-ARC,p41-ARC	chr7	99374675	99394801	46.754	131.658	88.682
269	478	P84077|ARF1_HUMAN	55.27	85	17	2	Carbamidomethylation; Deamidation (NQ)	P84077	ARF1_HUMAN	18200000	6440000	4640000	125000000	35600000	27500000	102000000	43300000	22800000	0.51:0.18:0.13:3.51:1.00:0.77:2.88:1.22:0.64	15700000	74900000	84100000	0.21:1.00:1.12	20697	ADP-ribosylation factor 1 OS=Homo sapiens GN=ARF1 PE=1 SV=2	ARF1		chr1	228082660	228099212	252.486	324.107	275.26
334	468	P18085|ARF4_HUMAN	200	82	13	8	Carbamidomethylation; Deamidation (NQ)	P18085	ARF4_HUMAN	109000000	143000000	141000000	458000000	497000000	526000000	764000000	827000000	874000000	0.22:0.29:0.28:0.92:1.00:1.06:1.54:1.66:1.76	131000000	498000000	822000000	0.26:1.00:1.65	20511	ADP-ribosylation factor 4 OS=Homo sapiens GN=ARF4 PE=1 SV=3	ARF4	ARF2	chr3	57571363	57597488	88.873	145.834	89.627
621	988	P84085|ARF5_HUMAN	88.83	76	10	4	Carbamidomethylation; Deamidation (NQ)	P84085	ARF5_HUMAN	4900000	2410000	2100000	44000000	22700000	22500000	57200000	42700000	34100000	0.22:0.11:0.09:1.94:1.00:0.99:2.52:1.88:1.50	3290000	30200000	46200000	0.11:1.00:1.53	20530	ADP-ribosylation factor 5 OS=Homo sapiens GN=ARF5 PE=1 SV=2	ARF5		chr7	127588352	127591705	110.482	192.926	153.392
1015	743	P62330|ARF6_HUMAN	107.22	67	9	9	Carbamidomethylation; Deamidation (NQ)	P62330	ARF6_HUMAN	60800000	94100000	84800000	41500000	234000000	231000000	179000000	317000000	303000000	0.26:0.40:0.36:0.18:1.00:0.98:0.77:1.35:1.29	86300000	204000000	317000000	0.42:1.00:1.55	20082	ADP-ribosylation factor 6 OS=Homo sapiens GN=ARF6 PE=1 SV=2	ARF6		chr14	49893018	49897054	19.391	34.558	23.123
1908	2055	Q9NX46|ARHL2_HUMAN	132.7	23	4	4	Carbamidomethylation	Q9NX46	ARHL2_HUMAN	4750000	19300000	6480000	48700000	89500000	101000000	128000000	198000000	237000000	0.05:0.22:0.07:0.54:1.00:1.12:1.43:2.22:2.65	15300000	84400000	189000000	0.18:1.00:2.24	38947	Poly(ADP-ribose) glycohydrolase ARH3 OS=Homo sapiens GN=ADPRHL2 PE=1 SV=1	ADPRHL2	ARH3	chr1	36088852	36093932	24.143	38.348	32.267
2110	9866	O14497|ARI1A_HUMAN	36.03	2	2	2		O14497	ARI1A_HUMAN	0	621000	0	5930000	16900000	16400000	6440000	10500000	12100000	0:0.04:0:0.35:1.00:0.97:0.38:0.62:0.72	621000	23600000	13600000	0.03:1.00:0.58	242042	AT-rich interactive domain-containing protein 1A OS=Homo sapiens GN=ARID1A PE=1 SV=3	ARID1A	B120,BAF250,BAF250a,BM029,C1orf4,ELD,hELD,hOSA1,MRD14,OSA1,P270,SMARCF1	chr1	26696031	26782110	9.699	6.379	3.937
1798	1157	O43488|ARK72_HUMAN	75.07	26	5	5	Carbamidomethylation	O43488	ARK72_HUMAN	20500000	9690000	9800000	55300000	35000000	36100000	159000000	75900000	76700000	0.59:0.28:0.28:1.58:1.00:1.03:4.54:2.17:2.19	14800000	42100000	104000000	0.35:1.00:2.47	39589	Aflatoxin B1 aldehyde reductase member 2 OS=Homo sapiens GN=AKR7A2 PE=1 SV=3	AKR7A2	AFAR,AFAR1,AFB1-AR1,AKR7	chr1	19302708	19312146	21.949	13.744	6.717
1152	10869	P40616|ARL1_HUMAN	92.58	67	7	7	Carbamidomethylation	P40616	ARL1_HUMAN	12500000	20900000	15100000	103000000	62100000	51800000	57200000	162000000	144000000	0.20:0.34:0.24:1.66:1.00:0.83:0.92:2.60:2.31	18200000	87200000	166000000	0.21:1.00:1.90	20418	ADP-ribosylation factor-like protein 1 OS=Homo sapiens GN=ARL1 PE=1 SV=1	ARL1	ARFL1	chr12	101393116	101408400	30.297	36.747	23.337
1736	14211	Q8N2F6|ARM10_HUMAN	28.3	20	4	4	Deamidation (NQ)	Q8N2F6	ARM10_HUMAN	1510000	936000	2500000	32600000	22300000	22500000	57300000	50900000	42400000	0.07:0.04:0.11:1.46:1.00:1.01:2.57:2.28:1.90	2630000	35300000	74900000	0.07:1.00:2.12	37540	Armadillo repeat-containing protein 10 OS=Homo sapiens GN=ARMC10 PE=1 SV=1	ARMC10	PNAS-112,PNAS112,SVH	chr7	103074727	103099763	4.538	6.395	4.183
2350	5465	Q7L311|ARMX2_HUMAN	36.52	8	2	2	Carbamidomethylation	Q7L311	ARMX2_HUMAN	0	55500	0	11400000	2180000	3270000	14800000	12300000	6250000	0:0.03:0:5.23:1.00:1.50:6.79:5.64:2.87	55500	8290000	16700000	0.02:1.00:2.02	65684	Armadillo repeat-containing X-linked protein 2 OS=Homo sapiens GN=ARMCX2 PE=2 SV=1	ARMCX2	ALEX2,GASP9	chrX	101655281	101659891	29.663	36.015	28.993
978	2679	Q9UH62|ARMX3_HUMAN	82.89	42	9	9	Carbamidomethylation; Deamidation (NQ)	Q9UH62	ARMX3_HUMAN	6020000	9080000	7720000	55200000	69800000	85400000	121000000	123000000	192000000	0.09:0.13:0.11:0.79:1.00:1.22:1.74:1.77:2.75	13300000	91600000	199000000	0.15:1.00:2.17	42501	Armadillo repeat-containing X-linked protein 3 OS=Homo sapiens GN=ARMCX3 PE=1 SV=1	ARMCX3	ALEX3,dJ545K15.2,GASP6	chrX	101623127	101627843	19.868	46.873	31.263
660	996	P61160|ARP2_HUMAN	200	38	11	11	Carbamidomethylation; Deamidation (NQ)	P61160	ARP2_HUMAN	62200000	32300000	43900000	276000000	206000000	184000000	463000000	283000000	278000000	0.30:0.16:0.21:1.34:1.00:0.89:2.25:1.37:1.35	61900000	234000000	346000000	0.26:1.00:1.48	44761	Actin-related protein 2 OS=Homo sapiens GN=ACTR2 PE=1 SV=1	ACTR2	ARP2	chr2	65227695	65271253	31.417	58.121	44.645
443	511	P61158|ARP3_HUMAN	69.51	57	14	14	Carbamidomethylation; Deamidation (NQ)	P61158	ARP3_HUMAN	43700000	22400000	24900000	184000000	100000000	86700000	213000000	132000000	117000000	0.44:0.22:0.25:1.84:1.00:0.87:2.13:1.32:1.17	30300000	124000000	154000000	0.25:1.00:1.25	47371	Actin-related protein 3 OS=Homo sapiens GN=ACTR3 PE=1 SV=3	ACTR3	ARP3	chr2	113889934	113961554	13.027	29.151	20.628
1216	18861	O15144|ARPC2_HUMAN	200	25	5	5		O15144	ARPC2_HUMAN	48600000	76000000	73900000	301000000	299000000	327000000	355000000	296000000	317000000	0.16:0.25:0.25:1.01:1.00:1.09:1.19:0.99:1.06	76000000	319000000	331000000	0.24:1.00:1.04	34333	Actin-related protein 2/3 complex subunit 2 OS=Homo sapiens GN=ARPC2 PE=1 SV=1	ARPC2	ARC34,p34-Arc,PNAS-139	chr2	218217094	218254348	65.562	100.173	72.397
2307	3827	O15145|ARPC3_HUMAN	24.27	34	3	3	Deamidation (NQ)	O15145	ARPC3_HUMAN	0	14100000	13100000	2290000	49800000	46600000	2950000	115000000	105000000	0:0.28:0.26:0.05:1.00:0.93:0.06:2.30:2.11	13600000	48700000	110000000	0.28:1.00:2.26	20547	Actin-related protein 2/3 complex subunit 3 OS=Homo sapiens GN=ARPC3 PE=1 SV=3	ARPC3	ARC21,p21-Arc	chr12	110434890	110450411	76.674	181.322	190.203
2354	10034	P49407|ARRB1_HUMAN	24.44	5	2	2	Deamidation (NQ)	P49407	ARRB1_HUMAN	5200000	7410000	0	13900000	12600000	16800000	19200000	16900000	13200000	0.41:0.59:0:1.11:1.00:1.33:1.53:1.34:1.05	6300000	14400000	16500000	0.44:1.00:1.14	47066	Beta-arrestin-1 OS=Homo sapiens GN=ARRB1 PE=1 SV=2	ARRB1	ARB1,ARR1	chr11	75260122	75351831	2.456	2.767	2.277
687	2578	Q13510|ASAH1_HUMAN	142.06	35	11	11	Deamidation (NQ)	Q13510	ASAH1_HUMAN	62500000	18900000	28500000	243000000	121000000	112000000	276000000	249000000	278000000	0.52:0.16:0.24:2.01:1.00:0.93:2.28:2.06:2.30	58700000	159000000	313000000	0.37:1.00:1.98	44660	Acid ceramidase OS=Homo sapiens GN=ASAH1 PE=1 SV=5	ASAH1	AC,ACDase,ASAH,PHP,PHP32,SMAPME	chr8	18056416	18084998	148.155	147.641	42.785
1634	2107	O95671|ASML_HUMAN	25.02	6	3	3	Carbamidomethylation; Deamidation (NQ)	O95671	ASML_HUMAN	0	23500000	21700000	49000000	86300000	88300000	49700000	44500000	87000000	0:0.27:0.25:0.57:1.00:1.02:0.58:0.52:1.01	22600000	74600000	65500000	0.30:1.00:0.88	68857	N-acetylserotonin O-methyltransferase-like protein OS=Homo sapiens GN=ASMTL PE=1 SV=3	ASMTL	ASMTLX,ASMTLY,ASTML	chrX	1403139	1453794	2.683	2.451	1.042
1518	20699	O43681|ASNA_HUMAN	35.49	34	7	7	Carbamidomethylation; Deamidation (NQ)	O43681	ASNA_HUMAN	16700000	11900000	7680000	45300000	34000000	34900000	38300000	63700000	48600000	0.49:0.35:0.23:1.33:1.00:1.03:1.13:1.87:1.43	13800000	56100000	61000000	0.25:1.00:1.09	38793	ATPase ASNA1 OS=Homo sapiens GN=ASNA1 PE=1 SV=2	ASNA1	ARSA-I,ARSA1,ASNA-I,GET3,hASNA-I,TRC40	chr19	12737492	12748323	66.164	60.066	32.65
427	537	Q12797|ASPH_HUMAN	27.52	31	15	15	Carbamidomethylation; Deamidation (NQ)	Q12797	ASPH_HUMAN	84500000	89700000	80800000	104000000	143000000	182000000	242000000	171000000	219000000	0.59:0.63:0.56:0.72:1.00:1.27:1.68:1.19:1.53	85000000	159000000	211000000	0.53:1.00:1.32	85863	Aspartyl/asparaginyl beta-hydroxylase OS=Homo sapiens GN=ASPH PE=1 SV=3	ASPH	AAH,BAH,CASQ2BP1,FDLAB,HAAH,JCTN,junctin	chr8	61500556	61714640	13.318	8.101	6.114
426	10830	P98196|AT11A_HUMAN	134.75	18	10	10	Carbamidomethylation; Deamidation (NQ)	P98196	AT11A_HUMAN	1520000	0	1320000	133000000	238000000	265000000	173000000	143000000	198000000	0.02:0:0.02:0.56:1.00:1.11:0.73:0.60:0.83	1420000	313000000	234000000	0.02:1.00:0.75	129756	Probable phospholipid-transporting ATPase IH OS=Homo sapiens GN=ATP11A PE=1 SV=3	ATP11A	ATPIH,ATPIS	chr13	112690048	112887168	4.684	48.327	29.299
381	17634	Q9HD20|AT131_HUMAN	200	20	15	15	Carbamidomethylation	Q9HD20	AT131_HUMAN	5630000	7280000	25200000	151000000	131000000	111000000	191000000	201000000	163000000	0.04:0.06:0.19:1.15:1.00:0.85:1.46:1.53:1.24	25400000	134000000	192000000	0.19:1.00:1.43	132955	Manganese-transporting ATPase 13A1 OS=Homo sapiens GN=ATP13A1 PE=1 SV=2	ATP13A1	ATP13A	chr19	19645198	19663703	18.643	26.047	27.825
91	16	P05023|AT1A1_HUMAN	57.99	47	38	25	Carbamidomethylation; Deamidation (NQ)	P05023	AT1A1_HUMAN	542000000	573000000	512000000	565000000	803000000	787000000	1360000000	910000000	896000000	0.67:0.71:0.64:0.70:1.00:0.98:1.69:1.13:1.12	703000000	718000000	1050000000	0.98:1.00:1.47	112896	Sodium/potassium-transporting ATPase subunit alpha-1 OS=Homo sapiens GN=ATP1A1 PE=1 SV=1	ATP1A1		chr1	116372180	116404774	316.541	253.175	137.069
705	495	P05026|AT1B1_HUMAN	39.26	39	12	12	Carbamidomethylation; Deamidation (NQ)	P05026	AT1B1_HUMAN	393000000	611000000	590000000	747000000	935000000	1040000000	701000000	560000000	937000000	0.42:0.65:0.63:0.80:1.00:1.11:0.75:0.60:1.00	532000000	940000000	833000000	0.57:1.00:0.89	35061	Sodium/potassium-transporting ATPase subunit beta-1 OS=Homo sapiens GN=ATP1B1 PE=1 SV=1	ATP1B1	ATP1B	chr1	169106709	169132722	297.152	451.927	427.624
1427	35842	P54709|AT1B3_HUMAN	56.47	27	4	4	Carbamidomethylation; Deamidation (NQ)	P54709	AT1B3_HUMAN	11800000	3730000	4300000	15000000	13600000	14800000	52400000	33300000	27400000	0.86:0.27:0.32:1.10:1.00:1.08:3.84:2.44:2.01	9690000	19900000	39300000	0.49:1.00:1.98	31513	Sodium/potassium-transporting ATPase subunit beta-3 OS=Homo sapiens GN=ATP1B3 PE=1 SV=1	ATP1B3	ATPB-3,CD298	chr3	141876628	141926540	19.176	55.799	31.344
109	75	P16615|AT2A2_HUMAN	200	36	34	22	Carbamidomethylation; Deamidation (NQ)	P16615	AT2A2_HUMAN	224000000	346000000	310000000	938000000	1350000000	1480000000	1120000000	1210000000	1550000000	0.17:0.26:0.23:0.69:1.00:1.10:0.83:0.90:1.15	309000000	1300000000	1510000000	0.24:1.00:1.17	114757	Sarcoplasmic/endoplasmic reticulum calcium ATPase 2 OS=Homo sapiens GN=ATP2A2 PE=1 SV=1	ATP2A2	ATP2B,DAR,DD,SERCA2	chr12	110281227	110351093	14.765	23.29	14.16
425	686	Q93084|AT2A3_HUMAN	23.9	11	10	3	Carbamidomethylation; Deamidation (NQ)	Q93084	AT2A3_HUMAN	0	2110000	0	59000000	17800000	28500000	21700000	7540000	19900000	0:0.12:0:3.31:1.00:1.60:1.22:0.42:1.12	2110000	82100000	24600000	0.03:1.00:0.30	113977	Sarcoplasmic/endoplasmic reticulum calcium ATPase 3 OS=Homo sapiens GN=ATP2A3 PE=1 SV=2	ATP2A3	SERCA3	chr17	3923869	3964464	3.528	10.458	7.449
1025	2264	P98194|AT2C1_HUMAN	85.58	13	7	7	Carbamidomethylation; Deamidation (NQ)	P98194	AT2C1_HUMAN	0	4670000	0	38200000	44300000	33300000	108000000	93200000	95500000	0:0.11:0:0.86:1.00:0.75:2.43:2.10:2.15	4670000	47000000	98800000	0.10:1.00:2.10	100577	Calcium-transporting ATPase type 2C member 1 OS=Homo sapiens GN=ATP2C1 PE=1 SV=3	ATP2C1	ATP2C1A,BCPM,HHD,hSPCA1,PMR1,SPCA1	chr3	130850483	131016712	11.03	15.496	13.157
1602	9670	Q9Y2Q0|AT8A1_HUMAN	80.45	3	3	2		Q9Y2Q0	AT8A1_HUMAN	0	0	0	30800000	26700000	27100000	60100000	58400000	54100000	0:0:0:1.15:1.00:1.01:2.25:2.19:2.03	0	28200000	59800000	0:1.00:2.12	131369	Phospholipid-transporting ATPase IA OS=Homo sapiens GN=ATP8A1 PE=1 SV=1	ATP8A1	ATPASEII,ATPIA,ATPP2	chr4	42408373	42657105	11.399	9.66	6.428
2011	45785	Q8NBU5|ATAD1_HUMAN	40.32	14	3	3	Carbamidomethylation	Q8NBU5	ATAD1_HUMAN	609000	3240000	4290000	19900000	24800000	32300000	20500000	15900000	11500000	0.02:0.13:0.17:0.80:1.00:1.30:0.83:0.64:0.46	4070000	27300000	16000000	0.15:1.00:0.59	40744	ATPase family AAA domain-containing protein 1 OS=Homo sapiens GN=ATAD1 PE=1 SV=1	ATAD1	AFDC1,THORASE	chr10	87751851	87841351	9.375	11.948	11.274
1053	2861	Q9NVI7|ATD3A_HUMAN	200	14	6	4	Deamidation (NQ)	Q9NVI7	ATD3A_HUMAN	13700000	6250000	6070000	86900000	55400000	52100000	114000000	94300000	76500000	0.25:0.11:0.11:1.57:1.00:0.94:2.05:1.70:1.38	12000000	66300000	94900000	0.18:1.00:1.43	71369	ATPase family AAA domain-containing protein 3A OS=Homo sapiens GN=ATAD3A PE=1 SV=2	ATAD3A		chr1	1512143	1534687	6.102	8.661	8.031
289	8702	Q6DD88|ATLA3_HUMAN	200	53	15	15	Carbamidomethylation; Deamidation (NQ)	Q6DD88	ATLA3_HUMAN	116000000	151000000	160000000	557000000	513000000	562000000	478000000	546000000	598000000	0.23:0.30:0.31:1.09:1.00:1.10:0.93:1.07:1.17	157000000	574000000	560000000	0.27:1.00:0.98	60542	Atlastin-3 OS=Homo sapiens GN=ATL3 PE=1 SV=1	ATL3	HSN1F	chr11	63624082	63671974	12.298	15.659	14.509
2435	55131	Q6RW13|ATRAP_HUMAN	22.81	25	2	2		Q6RW13	ATRAP_HUMAN	0	0	0	0	0	0	14100000	0	0	-:-:-:-:-:-:64.00:-:-	0	0	14100000	-:-:64.00	17419	Type-1 angiotensin II receptor-associated protein OS=Homo sapiens GN=AGTRAP PE=1 SV=1	AGTRAP	ATRAP	chr1	11736085	11750771	34.083	52.771	48.596
236	67	P02730|B3AT_HUMAN	40.66	37	23	23	Carbamidomethylation; Deamidation (NQ)	P02730	B3AT_HUMAN	509000000	820000000	782000000	480000000	793000000	536000000	1150000000	1170000000	1320000000	0.64:1.04:0.99:0.61:1.00:0.68:1.45:1.47:1.67	704000000	669000000	1330000000	1.05:1.00:1.99	101792	Band 3 anion transport protein OS=Homo sapiens GN=SLC4A1 PE=1 SV=3	SLC4A1	AE1,BND3,CD233,DI,EMPB3,EPB3,FR,RTA1A,SW,WD,WD1,WR	chr17	44248390	44274286	0.018	0.009	0.004
870	340	P15291|B4GT1_HUMAN	128.47	19	5	5	Oxidation (M); Deamidation (NQ)	P15291	B4GT1_HUMAN	391000000	713000000	570000000	41100000	149000000	99900000	16900000	144000000	133000000	2.62:4.79:3.83:0.28:1.00:0.67:0.11:0.97:0.89	558000000	119000000	139000000	4.67:1.00:1.16	43920	Beta-1 4-galactosyltransferase 1 OS=Homo sapiens GN=B4GALT1 PE=1 SV=5	B4GALT1	B4GAL-T1,beta4Gal-T1,CDG2D,GGTB2,GT1,GTB	chr9	33110641	33167358	28.812	45.189	33.564
1078	834	O75531|BAF_HUMAN	200	65	7	7	Carbamidomethylation; Oxidation (M)	O75531	BAF_HUMAN	202000000	164000000	155000000	1010000000	783000000	668000000	766000000	717000000	543000000	0.26:0.21:0.20:1.29:1.00:0.85:0.98:0.92:0.69	176000000	1000000000	859000000	0.18:1.00:0.86	10059	Barrier-to-autointegration factor OS=Homo sapiens GN=BANF1 PE=1 SV=1	BANF1	BAF,BCRP1,D14S1460,NGPS	chr11	66002079	66004146	66.929	103.428	89.528
1773	28117	P46379|BAG6_HUMAN	20.2	4	2	2		P46379	BAG6_HUMAN	0	0	0	10900000	0	22200000	12300000	33600000	0	-:-:-:64.00:-:64.00:64.00:64.00:-	0	16600000	23900000	0:1.00:1.45	119409	Large proline-rich protein BAG6 OS=Homo sapiens GN=BAG6 PE=1 SV=2	BAG6	BAG-6,BAT3,D6S52E,G3	chr6	31639028	31660767	39.221	56.007	49.658
607	782	P51572|BAP31_HUMAN	200	44	10	10	Deamidation (NQ); Oxidation (M)	P51572	BAP31_HUMAN	356000000	820000000	770000000	2630000000	3540000000	3540000000	2650000000	3030000000	3770000000	0.10:0.23:0.22:0.74:1.00:1.00:0.75:0.86:1.07	773000000	3240000000	3160000000	0.24:1.00:0.98	27992	B-cell receptor-associated protein 31 OS=Homo sapiens GN=BCAP31 PE=1 SV=3	BCAP31	6C6-AG,BAP31,CDM,DDCH,DXS1357E	chrX	153700492	153724746	105.116	137.447	65.729
2370	924	P35613|BASI_HUMAN	38.68	16	4	4	Carbamidomethylation	P35613	BASI_HUMAN	39500000	60000000	53500000	83400000	138000000	101000000	223000000	161000000	150000000	0.29:0.44:0.39:0.61:1.00:0.73:1.62:1.17:1.09	58600000	150000000	180000000	0.39:1.00:1.20	42200	Basigin OS=Homo sapiens GN=BSG PE=1 SV=2	BSG	5F7,CD147,EMMPRIN,M6,OK,TCSF	chr19	571277	583493	339.967	550.431	506.658
1002	881	P80723|BASP1_HUMAN	200	70	7	7	Deamidation (NQ)	P80723	BASP1_HUMAN	52400000	72800000	58500000	245000000	300000000	280000000	326000000	205000000	425000000	0.17:0.24:0.19:0.82:1.00:0.93:1.09:0.68:1.41	84700000	275000000	387000000	0.31:1.00:1.41	22693	Brain acid soluble protein 1 OS=Homo sapiens GN=BASP1 PE=1 SV=2	BASP1	CAP-23,CAP23,NAP-22,NAP22	chr5	17216823	17276845	13.801	62.475	28.29
2466	27113	Q07812|BAX_HUMAN	121.14	30	4	4		Q07812	BAX_HUMAN	2650000	1150000	0	53500000	15600000	104000000	109000000	102000000	82600000	0.17:0.07:0:3.44:1.00:6.68:6.97:6.57:5.31	1900000	75200000	97800000	0.03:1.00:1.30	21184	Apoptosis regulator BAX OS=Homo sapiens GN=BAX PE=1 SV=1	BAX	BCL2L4	chr19	48954860	48961798	26.665	95.697	52.435
1368	8668	O15382|BCAT2_HUMAN	69.41	30	6	6	Carbamidomethylation	O15382	BCAT2_HUMAN	44100000	85300000	77500000	225000000	201000000	187000000	200000000	163000000	172000000	0.22:0.42:0.39:1.12:1.00:0.93:1.00:0.81:0.86	77200000	207000000	178000000	0.37:1.00:0.86	44288	Branched-chain-amino-acid aminotransferase mitochondrial OS=Homo sapiens GN=BCAT2 PE=1 SV=2	BCAT2	BCAM,BCATM,BCT2,PP18	chr19	48795062	48811063	21.168	15.198	12.213
1365	886	Q9BUT1|BDH2_HUMAN	200	36	6	6	Carbamidomethylation; Deamidation (NQ)	Q9BUT1	BDH2_HUMAN	127000000	87700000	84900000	237000000	141000000	136000000	439000000	296000000	273000000	0.89:0.62:0.60:1.68:1.00:0.96:3.11:2.09:1.93	102000000	201000000	336000000	0.51:1.00:1.67	26724	3-hydroxybutyrate dehydrogenase type 2 OS=Homo sapiens GN=BDH2 PE=1 SV=2	BDH2	DHRS6,EFA6R,PRO20933,SDR15C1,UCPA-OR,UNQ6308	chr4	103077613	103099867	31.363	33.569	32.603
163	251	Q15582|BGH3_HUMAN	96.37	46	18	18	Carbamidomethylation; Deamidation (NQ)	Q15582	BGH3_HUMAN	188000000	444000000	412000000	542000000	972000000	1000000000	267000000	341000000	525000000	0.19:0.46:0.42:0.56:1.00:1.03:0.28:0.35:0.54	429000000	846000000	463000000	0.51:1.00:0.55	74681	Transforming growth factor-beta-induced protein ig-h3 OS=Homo sapiens GN=TGFBI PE=1 SV=1	TGFBI	BIGH3,CDB1,CDG2,CDGG1,CSD,CSD1,CSD2,CSD3,EBMD,LCD1	chr5	136028895	136063818	6.09	23.481	26.246
773	3958	Q9Y6D6|BIG1_HUMAN	49.77	6	7	4	Carbamidomethylation	Q9Y6D6	BIG1_HUMAN	0	0	0	7620000	0	0	20000000	19300000	0	-:-:-:64.00:-:-:64.00:64.00:-	0	7620000	34500000	0:1.00:4.52	208766	Brefeldin A-inhibited guanine nucleotide-exchange protein 1 OS=Homo sapiens GN=ARFGEF1 PE=1 SV=2	ARFGEF1	ARFGEP1,BIG1,P200	chr8	67173511	67343687	5.25	6.394	4.12
2820	35901	Q13867|BLMH_HUMAN	25.99	4	1	1		Q13867	BLMH_HUMAN	0	5300000	6050000	0	49200000	29700000	0	21200000	34900000	0:0.11:0.12:0:1.00:0.60:0:0.43:0.71	5670000	49900000	28100000	0.11:1.00:0.56	52562	Bleomycin hydrolase OS=Homo sapiens GN=BLMH PE=1 SV=1	BLMH	BH,BMH	chr17	30248195	30292166	10.249	14.482	11.068
654	311	P30043|BLVRB_HUMAN	124.89	67	9	9	Carbamidomethylation; Deamidation (NQ)	P30043	BLVRB_HUMAN	648000000	395000000	485000000	252000000	122000000	129000000	430000000	177000000	197000000	5.29:3.23:3.96:2.06:1.00:1.05:3.51:1.44:1.61	525000000	168000000	289000000	3.13:1.00:1.73	22119	Flavin reductase (NADPH) OS=Homo sapiens GN=BLVRB PE=1 SV=3	BLVRB	BVRB,FLR,HEL-S-10,SDR43U1	chr19	40447784	40465818	91.459	53.243	51.537
2553	17782	Q8WY22|BRI3B_HUMAN	33.99	17	3	3		Q8WY22	BRI3B_HUMAN	1610000	1820000	6340000	13100000	46500000	66900000	527000	10900000	19100000	0.03:0.04:0.14:0.28:1.00:1.44:0.02:0.23:0.41	3260000	42200000	15200000	0.08:1.00:0.36	27836	BRI3-binding protein OS=Homo sapiens GN=BRI3BP PE=1 SV=1	BRI3BP	BNAS1,HCCR-1,HCCR-2,HCCRBP-1,KG19	chr12	124993648	125025803	1.138	2.148	2.558
3103	64578	Q10589|BST2_HUMAN	23.71	8	1	1		Q10589	BST2_HUMAN	0	13600000	0	99300000	65800000	73900000	105000000	94800000	95000000	0:0.21:0:1.51:1.00:1.12:1.60:1.44:1.44	13600000	79700000	102000000	0.17:1.00:1.28	19769	Bone marrow stromal antigen 2 OS=Homo sapiens GN=BST2 PE=1 SV=1	BST2	CD317,TETHERIN	chr19	17393385	17405648	20.903	105.334	92.669
821	330	P43251|BTD_HUMAN	101.13	22	8	8	Oxidation (M); Deamidation (NQ); Carbamidomethylation	P43251	BTD_HUMAN	426000000	424000000	439000000	113000000	46000000	63600000	145000000	10400000	9950000	9.27:9.23:9.55:2.45:1.00:1.38:3.16:0.23:0.22	438000000	84600000	139000000	5.17:1.00:1.64	61133	Biotinidase OS=Homo sapiens GN=BTD PE=1 SV=2	BTD		chr3	15601352	15647640	5.908	5.037	2.859
2680	54680	Q7L1Q6|BZW1_HUMAN	46.48	15	3	3	Carbamidomethylation	Q7L1Q6	BZW1_HUMAN	0	0	0	0	1870000	1270000	8280000	30100000	33400000	0:0:0:0:1.00:0.68:4.44:16.15:17.92	0	2000000	33600000	0:1.00:16.78	48043	Basic leucine zipper and W2 domain-containing protein 1 OS=Homo sapiens GN=BZW1 PE=1 SV=1	BZW1	BZAP45,Nbla10236	chr2	200811546	200823846	2.288	3.587	1.853
723	11051	Q86VB7|C163A_HUMAN	68.64	22	13	13	Carbamidomethylation; Deamidation (NQ)	Q86VB7	C163A_HUMAN	0	0	0	44600000	47700000	55200000	163000000	105000000	96600000	0:0:0:0.93:1.00:1.16:3.41:2.21:2.02	0	57300000	172000000	0:1.00:3.01	125451	Scavenger receptor cysteine-rich type 1 protein M130 OS=Homo sapiens GN=CD163 PE=1 SV=2	CD163	M130,MM130	chr12	7470816	7503818	0.367	3.092	1.788
955	899	P02746|C1QB_HUMAN	88.04	26	5	5	Deamidation (NQ); Carbamidomethylation	P02746	C1QB_HUMAN	114000000	144000000	118000000	164000000	146000000	137000000	324000000	263000000	282000000	0.78:0.99:0.81:1.12:1.00:0.94:2.21:1.80:1.92	135000000	149000000	292000000	0.90:1.00:1.96	26722	Complement C1q subcomponent subunit B OS=Homo sapiens GN=C1QB PE=1 SV=3	C1QB		chr1	22653189	22661637	4.55	48.443	39.355
444	407	Q07021|C1QBP_HUMAN	95.72	63	10	10	Carbamidomethylation; Deamidation (NQ)	Q07021	C1QBP_HUMAN	66000000	36000000	24000000	326000000	147000000	130000000	278000000	153000000	161000000	0.45:0.25:0.16:2.22:1.00:0.89:1.89:1.04:1.10	46300000	213000000	211000000	0.22:1.00:0.99	31362	Complement component 1 Q subcomponent-binding protein mitochondrial OS=Homo sapiens GN=C1QBP PE=1 SV=1	C1QBP	gC1Q-R,GC1QBP,gC1qR,HABP1,p32,SF2p32	chr17	5432779	5439151	51.515	77.014	50.8
1796	787	P02747|C1QC_HUMAN	109.84	23	5	5	Carbamidomethylation	P02747	C1QC_HUMAN	165000000	198000000	187000000	478000000	441000000	492000000	884000000	570000000	678000000	0.37:0.45:0.42:1.08:1.00:1.12:2.01:1.29:1.54	183000000	482000000	889000000	0.38:1.00:1.84	25774	Complement C1q subcomponent subunit C OS=Homo sapiens GN=C1QC PE=1 SV=3	C1QC	C1Q-C,C1QG	chr1	22643625	22648110	5.678	53.146	42.42
1160	5490	Q6UB35|C1TM_HUMAN	37.03	12	6	6	Carbamidomethylation; Deamidation (NQ)	Q6UB35	C1TM_HUMAN	0	4510000	4600000	32500000	39100000	45600000	38700000	28700000	62900000	0:0.12:0.12:0.83:1.00:1.17:0.99:0.73:1.61	4560000	43100000	48300000	0.11:1.00:1.12	105790	Monofunctional C1-tetrahydrofolate synthase mitochondrial OS=Homo sapiens GN=MTHFD1L PE=1 SV=1	MTHFD1L	dJ292B18.2,FTHFSDC1,MTC1THFS	chr6	150865679	151101887	1.772	6.104	4.163
1535	26779	Q9Y5P4|C43BP_HUMAN	70.6	12	5	5	Carbamidomethylation	Q9Y5P4	C43BP_HUMAN	0	0	0	25900000	5130000	15800000	73600000	62000000	40600000	0:0:0:5.05:1.00:3.07:14.34:12.08:7.92	0	20500000	78400000	0:1.00:3.84	70835	Collagen type IV alpha-3-binding protein OS=Homo sapiens GN=COL4A3BP PE=1 SV=1	COL4A3BP	CERT,CERTL,GPBP,STARD11	chr5	75368486	75511981	13.937	16.755	9.792
577	2154	P04003|C4BPA_HUMAN	200	33	11	11	Carbamidomethylation; Deamidation (NQ)	P04003	C4BPA_HUMAN	11500000	44300000	44400000	287000000	268000000	255000000	868000000	774000000	691000000	0.04:0.17:0.17:1.07:1.00:0.95:3.24:2.89:2.58	59100000	282000000	777000000	0.21:1.00:2.76	67033	C4b-binding protein alpha chain OS=Homo sapiens GN=C4BPA PE=1 SV=2	C4BPA	C4BP,PRP	chr1	207104241	207144972	0.017	0.042	0.034
3381	2617	O14569|C56D2_HUMAN	61.43	5	1	1		O14569	C56D2_HUMAN	12800000	9010000	2440000	71200000	85900000	91300000	18100000	112000000	165000000	0.15:0.10:0.03:0.83:1.00:1.06:0.21:1.30:1.92	12600000	82800000	140000000	0.15:1.00:1.69	23974	Cytochrome b561 domain-containing protein 2 OS=Homo sapiens GN=CYB561D2 PE=1 SV=1	CYB561D2	101F6,TSP10,XXcos-LUCA11.4	chr3	50350695	50368197	21.587	19.497	12.332
179	201	P54289|CA2D1_HUMAN	200	22	17	17	Carbamidomethylation; Oxidation (M); Deamidation (NQ)	P54289	CA2D1_HUMAN	25400000	50000000	56000000	273000000	382000000	446000000	175000000	201000000	228000000	0.07:0.13:0.15:0.71:1.00:1.17:0.46:0.53:0.60	49400000	374000000	219000000	0.13:1.00:0.59	124568	Voltage-dependent calcium channel subunit alpha-2/delta-1 OS=Homo sapiens GN=CACNA2D1 PE=1 SV=3	CACNA2D1	CACNA2,CACNL2A,CCHL2A,LINC01112,lncRNA-N3	chr7	81946444	82443715	5.628	4.496	4.923
1412	2221	Q9BRK5|CAB45_HUMAN	80.85	32	5	5	Deamidation (NQ)	Q9BRK5	CAB45_HUMAN	20200000	16900000	30900000	122000000	138000000	163000000	156000000	90000000	146000000	0.15:0.12:0.22:0.88:1.00:1.18:1.13:0.65:1.05	27200000	147000000	282000000	0.18:1.00:1.92	41807	45 kDa calcium-binding protein OS=Homo sapiens GN=SDF4 PE=1 SV=1	SDF4	Cab45,SDF-4	chr1	1216908	1232067	90.039	121.689	66.695
859	405	P12830|CADH1_HUMAN	82.79	23	10	10	Carbamidomethylation; Deamidation (NQ)	P12830	CADH1_HUMAN	610000000	391000000	583000000	14800000	42100000	51300000	30800000	24900000	29900000	14.50:9.28:13.85:0.35:1.00:1.22:0.73:0.59:0.71	562000000	47000000	28500000	11.96:1.00:0.61	97456	Cadherin-1 OS=Homo sapiens GN=CDH1 PE=1 SV=3	CDH1	Arc-1,CD324,CDHE,ECAD,LCAM,UVO	chr16	68737292	68835541	132.455	119.985	77.022
1010	11279	Q9BY67|CADM1_HUMAN	81.86	22	4	4	Carbamidomethylation; Deamidation (NQ)	Q9BY67	CADM1_HUMAN	7060000	3640000	2850000	95300000	42300000	36400000	124000000	56800000	54900000	0.17:0.09:0.07:2.26:1.00:0.86:2.93:1.34:1.30	4520000	65900000	98900000	0.07:1.00:1.50	48509	Cell adhesion molecule 1 OS=Homo sapiens GN=CADM1 PE=1 SV=2	CADM1	BL2,IGSF4,IGSF4A,Necl-2,NECL2,RA175,sgIGSF,ST17,sTSLC-1,SYNCAM,synCAM1,TSLC1	chr11	115173625	115504523	47.265	69.975	36.449
1150	635	P22748|CAH4_HUMAN	101.9	41	7	7	Carbamidomethylation	P22748	CAH4_HUMAN	200000000	195000000	188000000	32900000	52300000	49300000	0	0	0	3.83:3.72:3.58:0.63:1.00:0.94:0:0:0	194000000	78500000	0	2.47:1.00:0	35032	Carbonic anhydrase 4 OS=Homo sapiens GN=CA4 PE=1 SV=2	CA4	CAIV,Car4,RP17	chr17	60149941	60159546	41.059	1.965	6.588
73	68	P27797|CALR_HUMAN	200	73	26	26	Carbamidomethylation; Oxidation (M); Deamidation (NQ)	P27797	CALR_HUMAN	3500000000	8310000000	6910000000	12300000000	19600000000	19100000000	15400000000	29300000000	31100000000	0.18:0.42:0.35:0.62:1.00:0.97:0.78:1.49:1.58	6470000000	17800000000	26200000000	0.36:1.00:1.47	48142	Calreticulin OS=Homo sapiens GN=CALR PE=1 SV=1	CALR	cC1qR,CRT,HEL-S-99n,RO,SSA	chr19	12938600	12944490	1270.27	880.723	594.844
1353	9438	O43852|CALU_HUMAN	200	24	4	4		O43852	CALU_HUMAN	55100000	136000000	116000000	324000000	499000000	435000000	416000000	506000000	514000000	0.11:0.27:0.23:0.65:1.00:0.87:0.84:1.01:1.03	112000000	464000000	544000000	0.24:1.00:1.17	37107	Calumenin OS=Homo sapiens GN=CALU PE=1 SV=2	CALU		chr7	128739292	128773423	14.203	18.056	7.844
102	221	P27824|CALX_HUMAN	200	62	29	29	Carbamidomethylation; Deamidation (NQ); Oxidation (M)	P27824	CALX_HUMAN	470000000	874000000	938000000	3320000000	2420000000	2420000000	4900000000	3530000000	3040000000	0.19:0.36:0.39:1.37:1.00:1.00:2.02:1.46:1.26	1240000000	4130000000	3830000000	0.30:1.00:0.93	67568	Calnexin OS=Homo sapiens GN=CANX PE=1 SV=2	CANX	CNX,IP90,P90	chr5	179698929	179731641	211.408	120.259	106.185
446	485	P07384|CAN1_HUMAN	30.22	33	14	14	Carbamidomethylation	P07384	CAN1_HUMAN	63400000	50000000	42600000	51000000	70200000	50000000	145000000	103000000	98900000	0.90:0.71:0.61:0.73:1.00:0.71:2.06:1.47:1.41	52000000	67700000	116000000	0.77:1.00:1.71	81890	Calpain-1 catalytic subunit OS=Homo sapiens GN=CAPN1 PE=1 SV=1	CAPN1	CANP,CANP1,CANPL1,muCANP,muCL	chr11	65181215	65212006	70.28	82.994	46.393
832	767	P17655|CAN2_HUMAN	21.21	25	8	8	Carbamidomethylation; Deamidation (NQ)	P17655	CAN2_HUMAN	14300000	6050000	5700000	38300000	18900000	19200000	42500000	24500000	12700000	0.76:0.32:0.30:2.02:1.00:1.01:2.25:1.29:0.67	10700000	25800000	29700000	0.42:1.00:1.15	79995	Calpain-2 catalytic subunit OS=Homo sapiens GN=CAPN2 PE=1 SV=6	CAPN2	CANP2,CANPL2,CANPml,mCANP	chr1	223701593	223776018	37.599	51.038	49.554
449	35860	Q86VP6|CAND1_HUMAN	26.97	24	16	15	Deamidation (NQ); Carbamidomethylation	Q86VP6	CAND1_HUMAN	11500000	8600000	4290000	15400000	29200000	42600000	78600000	105000000	67900000	0.39:0.29:0.15:0.53:1.00:1.46:2.69:3.59:2.32	9590000	45200000	109000000	0.21:1.00:2.41	136375	Cullin-associated NEDD8-dissociated protein 1 OS=Homo sapiens GN=CAND1 PE=1 SV=2	CAND1	TIP120,TIP120A	chr12	67269281	67314608	9.325	10.568	7.927
370	372	Q01518|CAP1_HUMAN	200	40	12	12	Carbamidomethylation; Deamidation (NQ)	Q01518	CAP1_HUMAN	41000000	73500000	67400000	268000000	316000000	292000000	586000000	401000000	490000000	0.13:0.23:0.21:0.85:1.00:0.92:1.86:1.27:1.55	79200000	292000000	492000000	0.27:1.00:1.69	51902	Adenylyl cyclase-associated protein 1 OS=Homo sapiens GN=CAP1 PE=1 SV=5	CAP1	CAP,CAP1-PEN	chr1	40040583	40072649	52.294	107.253	61.189
472	451	P40121|CAPG_HUMAN	98.05	50	11	11	Carbamidomethylation; Deamidation (NQ)	P40121	CAPG_HUMAN	199000000	324000000	326000000	528000000	417000000	434000000	1020000000	886000000	1070000000	0.48:0.78:0.78:1.27:1.00:1.04:2.44:2.13:2.56	309000000	592000000	1070000000	0.52:1.00:1.82	38499	Macrophage-capping protein OS=Homo sapiens GN=CAPG PE=1 SV=2	CAPG	AFCP,HEL-S-66,MCP	chr2	85394748	85414074	159.542	252.324	189.828
1719	35834	Q92851|CASPA_HUMAN	84.18	6	2	2	Carbamidomethylation	Q92851	CASPA_HUMAN	0	0	0	3880000	38500000	34800000	29400000	59600000	66500000	0:0:0:0.10:1.00:0.90:0.76:1.55:1.73	0	34500000	51900000	0:1.00:1.50	58951	Caspase-10 OS=Homo sapiens GN=CASP10 PE=1 SV=3	CASP10	ALPS2,FLICE2,MCH4	chr2	201182898	201229406	1.446	3.828	4.396
119	97	P04040|CATA_HUMAN	200	63	24	24	Carbamidomethylation; Deamidation (NQ)	P04040	CATA_HUMAN	327000000	563000000	532000000	579000000	1480000000	1530000000	1330000000	1700000000	1820000000	0.22:0.38:0.36:0.39:1.00:1.03:0.90:1.15:1.23	554000000	1330000000	1610000000	0.42:1.00:1.21	59756	Catalase OS=Homo sapiens GN=CAT PE=1 SV=3	CAT		chr11	34438925	34472060	110.12	95.367	43.348
177	172	P07858|CATB_HUMAN	200	55	18	18	Carbamidomethylation; Oxidation (M); Deamidation (NQ)	P07858	CATB_HUMAN	2830000000	6440000000	6430000000	12500000000	20200000000	20100000000	18700000000	19800000000	21300000000	0.14:0.32:0.32:0.62:1.00:1.00:0.93:0.98:1.06	6710000000	17700000000	20000000000	0.38:1.00:1.13	37822	Cathepsin B OS=Homo sapiens GN=CTSB PE=1 SV=3	CTSB	APPS,CPSB	chr8	11842524	11868137	1030.08	1096.57	542.871
653	1199	P53634|CATC_HUMAN	200	39	12	12	Carbamidomethylation; Deamidation (NQ)	P53634	CATC_HUMAN	42800000	40100000	27200000	680000000	548000000	503000000	729000000	774000000	843000000	0.08:0.07:0.05:1.24:1.00:0.92:1.33:1.41:1.54	51600000	791000000	782000000	0.07:1.00:0.99	51854	Dipeptidyl peptidase 1 OS=Homo sapiens GN=CTSC PE=1 SV=2	CTSC	CPPI,DPP-I,DPP1,DPPI,HMS,JP,JPD,PALS,PDON1,PLS	chr11	88293592	88337773	6.794	108.8	94.614
462	313	P07339|CATD_HUMAN	200	51	16	16	Carbamidomethylation; Oxidation (M); Deamidation (NQ)	P07339	CATD_HUMAN	255000000	367000000	337000000	551000000	1190000000	1130000000	649000000	1280000000	1330000000	0.21:0.31:0.28:0.47:1.00:0.96:0.55:1.08:1.12	326000000	957000000	1290000000	0.34:1.00:1.35	44552	Cathepsin D OS=Homo sapiens GN=CTSD PE=1 SV=1	CTSD	CLN10,CPSD,HEL-S-130P	chr11	1752752	1763992	278.816	417.59	155.85
1055	26788	P09668|CATH_HUMAN	126.06	33	7	7	Carbamidomethylation; Deamidation (NQ)	P09668	CATH_HUMAN	13200000	14300000	15700000	166000000	174000000	175000000	219000000	184000000	175000000	0.08:0.08:0.09:0.95:1.00:1.01:1.26:1.06:1.00	19400000	178000000	197000000	0.11:1.00:1.11	37394	Pro-cathepsin H OS=Homo sapiens GN=CTSH PE=1 SV=4	CTSH	ACC-4,ACC-5,CPSB,minichain	chr15	78921750	78945094	38.219	240.112	124.54
2660	27105	P07711|CATL1_HUMAN	37.89	8	2	2	Carbamidomethylation	P07711	CATL1_HUMAN	18000000	5170000	6040000	74500000	64200000	63800000	78500000	58800000	59500000	0.28:0.08:0.09:1.16:1.00:0.99:1.22:0.92:0.93	17100000	67500000	65600000	0.25:1.00:0.97	37564	Cathepsin L1 OS=Homo sapiens GN=CTSL PE=1 SV=2	CTSL	CATL,CTSL1,MEP	chr9	87726059	87731469	72.549	66.862	40.017
1957	27546	P25774|CATS_HUMAN	63.13	15	3	3	Carbamidomethylation	P25774	CATS_HUMAN	0	0	0	11600000	23700000	22800000	47800000	45200000	42100000	0:0:0:0.49:1.00:0.96:2.02:1.91:1.78	0	24300000	58000000	0:1.00:2.39	37496	Cathepsin S OS=Homo sapiens GN=CTSS PE=1 SV=3	CTSS		chr1	150730196	150765957	6.306	49.966	42.676
880	689	Q9UBR2|CATZ_HUMAN	52.35	54	9	9	Carbamidomethylation; Deamidation (NQ)	Q9UBR2	CATZ_HUMAN	90400000	61200000	56700000	260000000	241000000	157000000	315000000	156000000	210000000	0.37:0.25:0.23:1.07:1.00:0.65:1.31:0.65:0.87	94500000	348000000	342000000	0.27:1.00:0.99	33868	Cathepsin Z OS=Homo sapiens GN=CTSZ PE=1 SV=1	CTSZ	CTSX	chr20	58995187	59007254	126.097	249.189	156.524
1514	1822	P52907|CAZA1_HUMAN	37.3	29	5	4		P52907	CAZA1_HUMAN	11800000	17100000	12700000	45400000	40100000	21400000	53300000	56500000	52500000	0.30:0.43:0.32:1.13:1.00:0.53:1.33:1.41:1.31	13900000	48200000	57200000	0.29:1.00:1.19	32923	F-actin-capping protein subunit alpha-1 OS=Homo sapiens GN=CAPZA1 PE=1 SV=3	CAPZA1	CAPPA1,CAPZ,CAZ1	chr1	112619453	112671619	21.958	43.268	49.272
1868	8318	O75976|CBPD_HUMAN	45.4	5	3	3		O75976	CBPD_HUMAN	0	0	0	29100000	44600000	29100000	57500000	31300000	91700000	0:0:0:0.65:1.00:0.65:1.29:0.70:2.05	0	34300000	74400000	0:1.00:2.17	152931	Carboxypeptidase D OS=Homo sapiens GN=CPD PE=1 SV=2	CPD	GP180	chr17	30378924	30469657	6.2	11.886	9.008
863	548	P16152|CBR1_HUMAN	200	45	10	9	Carbamidomethylation	P16152	CBR1_HUMAN	200000000	174000000	168000000	183000000	229000000	228000000	791000000	610000000	566000000	0.87:0.76:0.74:0.80:1.00:1.00:3.45:2.67:2.47	181000000	239000000	656000000	0.76:1.00:2.75	30375	Carbonyl reductase [NADPH] 1 OS=Homo sapiens GN=CBR1 PE=1 SV=3	CBR1	CBR,hCBR1,SDR21C1	chr21	36069924	36073177	44.451	27.33	14.639
1939	35833	Q8N4T8|CBR4_HUMAN	96.03	37	5	5	Carbamidomethylation	Q8N4T8	CBR4_HUMAN	23100000	14300000	10500000	105000000	74900000	69800000	127000000	119000000	113000000	0.31:0.19:0.14:1.40:1.00:0.93:1.70:1.59:1.51	24000000	83100000	120000000	0.29:1.00:1.44	25301	Carbonyl reductase family member 4 OS=Homo sapiens GN=CBR4 PE=1 SV=3	CBR4	SDR45C1	chr4	168894623	169010317	9.069	7.372	6.922
1697	35904	Q13185|CBX3_HUMAN	140.3	46	6	6	Carbamidomethylation	Q13185	CBX3_HUMAN	39600000	38400000	36100000	133000000	124000000	127000000	386000000	216000000	234000000	0.32:0.31:0.29:1.07:1.00:1.02:3.10:1.74:1.89	48200000	128000000	279000000	0.38:1.00:2.17	20811	Chromobox protein homolog 3 OS=Homo sapiens GN=CBX3 PE=1 SV=4	CBX3	HECH,HP1-GAMMA,HP1Hs-gamma	chr7	26201211	26213607	26.685	40.986	30.17
2983	55140	P45973|CBX5_HUMAN	27.21	15	2	2	Carbamidomethylation	P45973	CBX5_HUMAN	0	1420000	1220000	32700000	19300000	2120000	55700000	46500000	44900000	0:0.07:0.06:1.69:1.00:0.11:2.88:2.40:2.32	1320000	25100000	49000000	0.05:1.00:1.95	22225	Chromobox protein homolog 5 OS=Homo sapiens GN=CBX5 PE=1 SV=1	CBX5	HEL25,HP1,HP1A	chr12	54230946	54280131	11.381	9.457	7.283
1194	26773	Q9NV96|CC50A_HUMAN	200	24	6	6	Carbamidomethylation	Q9NV96	CC50A_HUMAN	2950000	24900000	19100000	219000000	115000000	268000000	217000000	382000000	387000000	0.03:0.22:0.17:1.90:1.00:2.32:1.88:3.31:3.36	21200000	260000000	336000000	0.08:1.00:1.29	40684	Cell cycle control protein 50A OS=Homo sapiens GN=TMEM30A PE=1 SV=1	TMEM30A	C6orf67,CDC50A	chr6	75252922	75284916	39.842	86.658	86.646
413	410	Q8N163|CCAR2_HUMAN	76.34	24	13	13	Carbamidomethylation	Q8N163	CCAR2_HUMAN	63300000	104000000	85100000	137000000	143000000	143000000	245000000	277000000	265000000	0.44:0.72:0.59:0.95:1.00:1.00:1.71:1.93:1.85	110000000	153000000	262000000	0.72:1.00:1.71	102902	Cell cycle and apoptosis regulator protein 2 OS=Homo sapiens GN=CCAR2 PE=1 SV=2	CCAR2	DBC-1,DBC1,KIAA1967,NET35,p30DBC	chr8	22604632	22620471	19.777	20.902	19.596
1879	2680	O60826|CCD22_HUMAN	56.05	3	1	1		O60826	CCD22_HUMAN	0	0	0	24400000	70500000	72800000	22600000	71300000	83000000	0:0:0:0.35:1.00:1.03:0.32:1.01:1.18	0	96000000	99800000	0:1.00:1.04	70756	Coiled-coil domain-containing protein 22 OS=Homo sapiens GN=CCDC22 PE=1 SV=1	CCDC22	CXorf37	chrX	49235467	49250526	10.025	14.66	7.407
547	580	Q96A33|CCD47_HUMAN	131.32	42	14	14	Carbamidomethylation; Deamidation (NQ)	Q96A33	CCD47_HUMAN	20100000	36000000	38900000	156000000	256000000	252000000	184000000	336000000	300000000	0.08:0.14:0.15:0.61:1.00:0.98:0.72:1.31:1.17	38500000	241000000	299000000	0.16:1.00:1.24	55874	Coiled-coil domain-containing protein 47 OS=Homo sapiens GN=CCDC47 PE=1 SV=1	CCDC47	MSTP041	chr17	63745250	63773728	24.433	29.736	18.728
2904	7855	P48509|CD151_HUMAN	33.28	6	1	1	Carbamidomethylation	P48509	CD151_HUMAN	0	0	0	41000000	67300000	63500000	32200000	64500000	67700000	0:0:0:0.61:1.00:0.94:0.48:0.96:1.01	0	62500000	54800000	0:1.00:0.88	28295	CD151 antigen OS=Homo sapiens GN=CD151 PE=1 SV=3	CD151	GP27,MER2,PETA-3,RAPH,SFA1,TSPAN24	chr11	832952	838835	112.97	426.396	248.227
1999	715	P16671|CD36_HUMAN	35.5	8	3	3	Carbamidomethylation	P16671	CD36_HUMAN	75900000	9340000	8690000	51600000	8050000	7530000	0	0	0	9.43:1.16:1.08:6.42:1.00:0.94:0:0:0	69600000	48700000	0	1.43:1.00:0	53053	Platelet glycoprotein 4 OS=Homo sapiens GN=CD36 PE=1 SV=2	CD36	BDPLT10,CHDS7,FAT,GP3B,GP4,GPIV,PASIV,SCARB3	chr7	80602188	80679277	7.995	1.629	3.015
1483	8886	P16070|CD44_HUMAN	200	8	6	6	Carbamidomethylation	P16070	CD44_HUMAN	37200000	98900000	87500000	258000000	218000000	211000000	398000000	322000000	287000000	0.17:0.45:0.40:1.18:1.00:0.97:1.82:1.47:1.31	77700000	229000000	336000000	0.34:1.00:1.46	81538	CD44 antigen OS=Homo sapiens GN=CD44 PE=1 SV=3	CD44	CDW44,CSPG8,ECMR-III,HCELL,HUTCH-I,IN,LHR,MC56,MDU2,MDU3,MIC4,Pgp1	chr11	35138870	35232402	33.797	86.532	60.576
1810	1091	P13987|CD59_HUMAN	60.02	20	4	4	Carbamidomethylation; Deamidation (NQ)	P13987	CD59_HUMAN	586000000	1540000000	1370000000	1550000000	2590000000	2560000000	1940000000	2340000000	2610000000	0.23:0.59:0.53:0.60:1.00:0.99:0.75:0.90:1.01	1400000000	2240000000	2300000000	0.63:1.00:1.03	14177	CD59 glycoprotein OS=Homo sapiens GN=CD59 PE=1 SV=1	CD59	16.3A5,1F5,EJ16,EJ30,EL32,G344,HRF-20,HRF20,MAC-IP,MACIF,MEM43,MIC11,MIN1,MIN2,MIN3,MIRL,MSK21,p18-20	chr11	33703010	33736479	48.769	80.958	63.69
2348	3745	O43866|CD5L_HUMAN	24.02	9	2	2	Carbamidomethylation	O43866	CD5L_HUMAN	0	0	0	11300000	0	1400000	7520000	0	0	-:-:-:64.00:-:64.00:64.00:-:-	0	12700000	7520000	0:1.00:0.59	38088	CD5 antigen-like OS=Homo sapiens GN=CD5L PE=1 SV=1	CD5L	AIM,API6,PRO229,SP-ALPHA,Spalpha	chr1	157827071	157841844	0	0.021	0.011
1714	4501	Q16543|CDC37_HUMAN	100.78	11	3	3		Q16543	CDC37_HUMAN	0	1680000	4020000	30600000	64100000	60800000	7760000	7110000	39100000	0:0.03:0.06:0.48:1.00:0.95:0.12:0.11:0.61	5700000	51800000	30200000	0.11:1.00:0.58	44468	Hsp90 co-chaperone Cdc37 OS=Homo sapiens GN=CDC37 PE=1 SV=1	CDC37	P50CDC37	chr19	10391133	10403595	93.245	140.77	106.329
1402	1634	P60953|CDC42_HUMAN	200	47	6	5	Carbamidomethylation; Deamidation (NQ)	P60953	CDC42_HUMAN	95400000	392000000	425000000	641000000	1300000000	1400000000	615000000	826000000	1300000000	0.07:0.30:0.33:0.49:1.00:1.07:0.47:0.63:1.00	477000000	1120000000	920000000	0.43:1.00:0.82	21259	Cell division control protein 42 homolog OS=Homo sapiens GN=CDC42 PE=1 SV=2	CDC42	CDC42Hs,G25K	chr1	22052627	22092943	31.966	59.92	72.387
2259	7942	Q92903|CDS1_HUMAN	42.01	9	2	2		Q92903	CDS1_HUMAN	0	0	0	13400000	6060000	26200000	14300000	10800000	26500000	0:0:0:2.21:1.00:4.32:2.37:1.78:4.38	0	20400000	23100000	0:1.00:1.13	53304	Phosphatidate cytidylyltransferase 1 OS=Homo sapiens GN=CDS1 PE=2 SV=2	CDS1	CDS	chr4	84582904	84651340	13.258	14.633	9.02
1288	1028	O95674|CDS2_HUMAN	121.94	20	4	4		O95674	CDS2_HUMAN	6100000	7700000	5670000	157000000	204000000	189000000	204000000	330000000	120000000	0.03:0.04:0.03:0.77:1.00:0.93:1.00:1.62:0.59	14500000	183000000	289000000	0.08:1.00:1.58	51418	Phosphatidate cytidylyltransferase 2 OS=Homo sapiens GN=CDS2 PE=1 SV=1	CDS2		chr20	5126761	5197887	7.463	7.005	5.958
1881	8719	P41208|CETN2_HUMAN	85.82	28	2	2	Deamidation (NQ)	P41208	CETN2_HUMAN	14200000	47300000	41400000	93500000	158000000	157000000	104000000	173000000	205000000	0.09:0.30:0.26:0.59:1.00:0.99:0.66:1.09:1.30	38600000	136000000	161000000	0.28:1.00:1.18	19738	Centrin-2 OS=Homo sapiens GN=CETN2 PE=1 SV=1	CETN2	CALT,CEN2	chrX	152827327	152830757	99.278	70.727	68.916
3080	27844	Q7Z4R8|CF120_HUMAN	25.72	14	1	1	Deamidation (NQ)	Q7Z4R8	CF120_HUMAN	0	0	0	32200000	0	0	30600000	0	0	-:-:-:64.00:-:-:64.00:-:-	0	32200000	30600000	0:1.00:0.95	20772	UPF0669 protein C6orf120 OS=Homo sapiens GN=C6orf120 PE=1 SV=1	C6orf120	bA160E12.4	chr6	169702161	169706306	6.692	6.149	5.959
906	26758	P00751|CFAB_HUMAN	34.72	14	6	6	Carbamidomethylation; Deamidation (NQ)	P00751	CFAB_HUMAN	5870000	4940000	9760000	64000000	15000000	18900000	242000000	164000000	117000000	0.39:0.33:0.65:4.27:1.00:1.26:16.17:10.95:7.83	10300000	60400000	199000000	0.17:1.00:3.29	85533	Complement factor B OS=Homo sapiens GN=CFB PE=1 SV=2	CFB	AHUS4,ARMD14,BF,BFD,CFAB,CFBD,FB,FBI12,GBG,H2-Bf,PBF2	chr6	31945944	31952084	2.993	35.366	49.726
1530	709	P61604|CH10_HUMAN	200	52	5	5		P61604	CH10_HUMAN	771000000	673000000	586000000	2630000000	1960000000	1790000000	2290000000	2250000000	2260000000	0.39:0.34:0.30:1.34:1.00:0.91:1.17:1.15:1.15	846000000	2130000000	2270000000	0.40:1.00:1.06	10932	10 kDa heat shock protein mitochondrial OS=Homo sapiens GN=HSPE1 PE=1 SV=2	HSPE1	CPN10,EPF,GROES,HSP10	chr2	197499997	197503463	48.771	94.101	128.484
106	120	P10809|CH60_HUMAN	200	69	28	28	Carbamidomethylation; Deamidation (NQ); Oxidation (M)	P10809	CH60_HUMAN	408000000	427000000	409000000	2410000000	1460000000	1450000000	2600000000	937000000	1560000000	0.28:0.29:0.28:1.64:1.00:0.99:1.78:0.64:1.07	420000000	2340000000	2430000000	0.18:1.00:1.03	61055	60 kDa heat shock protein mitochondrial OS=Homo sapiens GN=HSPD1 PE=1 SV=2	HSPD1	CPN60,GROEL,HLD4,HSP-60,HSP60,HSP65,HuCHA60,SPG13	chr2	197486584	197500274	27.134	48.509	21.765
178	970	Q14839|CHD4_HUMAN	153.53	20	25	16	Carbamidomethylation; Deamidation (NQ)	Q14839	CHD4_HUMAN	0	0	0	145000000	149000000	169000000	190000000	75500000	155000000	0:0:0:0.98:1.00:1.14:1.28:0.51:1.04	0	166000000	190000000	0:1.00:1.15	218003	Chromodomain-helicase-DNA-binding protein 4 OS=Homo sapiens GN=CHD4 PE=1 SV=2	CHD4	CHD-4,Mi-2b,Mi2-BETA	chr12	6570082	6607439	26.564	45.205	38.428
1951	9943	Q8IWX8|CHERP_HUMAN	101.21	6	3	3	Carbamidomethylation	Q8IWX8	CHERP_HUMAN	0	3280000	18000000	64100000	52900000	58500000	90100000	84700000	124000000	0:0.06:0.34:1.21:1.00:1.11:1.70:1.60:2.35	18100000	75800000	101000000	0.24:1.00:1.34	103702	Calcium homeostasis endoplasmic reticulum protein OS=Homo sapiens GN=CHERP PE=1 SV=3	CHERP	DAN16,SCAF6,SRA1	chr19	16517889	16542452	15.707	15.059	16.313
706	2845	Q9BWS9|CHID1_HUMAN	200	41	12	12	Deamidation (NQ)	Q9BWS9	CHID1_HUMAN	11000000	47400000	43100000	116000000	81400000	81800000	207000000	229000000	225000000	0.14:0.58:0.53:1.42:1.00:1.00:2.55:2.81:2.76	45600000	93000000	220000000	0.49:1.00:2.37	44941	Chitinase domain-containing protein 1 OS=Homo sapiens GN=CHID1 PE=1 SV=1	CHID1	SI-CLP,SICLP	chr11	867859	915058	23.73	29.819	16.035
1769	1421	Q9UNE7|CHIP_HUMAN	53.58	24	6	6	Carbamidomethylation; Deamidation (NQ)	Q9UNE7	CHIP_HUMAN	6320000	5840000	4090000	17700000	81600000	74500000	22700000	89700000	113000000	0.08:0.07:0.05:0.22:1.00:0.91:0.28:1.10:1.39	8120000	83900000	98100000	0.10:1.00:1.17	34856	E3 ubiquitin-protein ligase CHIP OS=Homo sapiens GN=STUB1 PE=1 SV=2	STUB1	CHIP,HSPABP2,NY-CO-7,SCAR16,SDCCAG7,UBOX1	chr16	680111	682768	159.133	149.508	118.702
2064	799	Q9H444|CHM4B_HUMAN	49.72	18	3	3		Q9H444	CHM4B_HUMAN	14000000	2330000	33000000	131000000	134000000	101000000	123000000	115000000	99400000	0.10:0.02:0.25:0.98:1.00:0.76:0.92:0.86:0.74	36900000	122000000	113000000	0.30:1.00:0.93	24950	Charged multivesicular body protein 4b OS=Homo sapiens GN=CHMP4B PE=1 SV=1	CHMP4B	C20orf178,CHMP4A,CTPP3,CTRCT31,dJ553F4.4,Shax1,SNF7,SNF7-2,Vps32-2,VPS32B	chr20	33811304	33854367	114.977	114.911	75.651
1175	1081	Q99828|CIB1_HUMAN	78.24	57	8	8	Carbamidomethylation; Deamidation (NQ)	Q99828	CIB1_HUMAN	21500000	26500000	18200000	110000000	86000000	48300000	184000000	150000000	123000000	0.25:0.31:0.21:1.28:1.00:0.56:2.14:1.74:1.43	32000000	101000000	162000000	0.32:1.00:1.60	21703	Calcium and integrin-binding protein 1 OS=Homo sapiens GN=CIB1 PE=1 SV=4	CIB1	CIB,CIBP,KIP1,PRKDCIP,SIP2-28	chr15	90230245	90265759	81.594	117.847	98.923
2240	27112	Q15642|CIP4_HUMAN	79.24	7	2	2		Q15642	CIP4_HUMAN	0	0	0	2780000	13500000	49300000	22500000	33700000	55300000	0:0:0:0.21:1.00:3.64:1.67:2.50:4.09	0	37400000	38500000	0:1.00:1.03	68352	Cdc42-interacting protein 4 OS=Homo sapiens GN=TRIP10 PE=1 SV=3	TRIP10	CIP4,HSTP,STOT,STP,TRIP-10	chr19	6739682	6751526	31.611	45.958	54.253
2717	30523	Q14011|CIRBP_HUMAN	26.41	12	1	1		Q14011	CIRBP_HUMAN	2730000	1650000	2650000	12600000	6080000	5690000	19600000	19500000	9740000	0.45:0.27:0.44:2.08:1.00:0.94:3.23:3.21:1.60	3520000	8140000	16300000	0.43:1.00:2.00	18648	Cold-inducible RNA-binding protein OS=Homo sapiens GN=CIRBP PE=1 SV=1	CIRBP	CIRP	chr19	1269266	1274810	245.005	136.077	120.342
2341	1760	Q9NZ45|CISD1_HUMAN	200	31	3	3	Carbamidomethylation	Q9NZ45	CISD1_HUMAN	151000000	264000000	248000000	710000000	759000000	757000000	1050000000	862000000	853000000	0.20:0.35:0.33:0.94:1.00:1.00:1.38:1.14:1.12	278000000	749000000	925000000	0.37:1.00:1.23	12199	CDGSH iron-sulfur domain-containing protein 1 OS=Homo sapiens GN=CISD1 PE=1 SV=1	CISD1	C10orf70,mitoNEET,ZCD1	chr10	58269102	58290992	5.642	4.276	4.271
1983	2456	Q8N5K1|CISD2_HUMAN	77.05	31	3	3	Carbamidomethylation	Q8N5K1	CISD2_HUMAN	24900000	13900000	12300000	86400000	82900000	42800000	142000000	120000000	115000000	0.30:0.17:0.15:1.04:1.00:0.52:1.71:1.45:1.39	18000000	80600000	126000000	0.22:1.00:1.56	15278	CDGSH iron-sulfur domain-containing protein 2 OS=Homo sapiens GN=CISD2 PE=1 SV=1	CISD2	ERIS,Miner1,NAF-1,WFS2,ZCD2	chr4	102828134	102892807	7.207	6.22	4.389
353	366	O75390|CISY_HUMAN	200	45	14	14	Deamidation (NQ); Carbamidomethylation; Oxidation (M)	O75390	CISY_HUMAN	93300000	344000000	302000000	821000000	1090000000	1130000000	1220000000	1270000000	1330000000	0.09:0.32:0.28:0.76:1.00:1.04:1.12:1.17:1.22	273000000	1010000000	1280000000	0.27:1.00:1.26	51712	Citrate synthase mitochondrial OS=Homo sapiens GN=CS PE=1 SV=2	CS		chr12	56271699	56300391	19.334	19.583	12.722
1509	2735	Q96JB5|CK5P3_HUMAN	56.77	15	3	3	Carbamidomethylation; Deamidation (NQ)	Q96JB5	CK5P3_HUMAN	666000	0	0	8520000	1020000	922000	15600000	18900000	8850000	0.65:0:0:8.33:1.00:0.90:15.29:18.44:8.64	666000	7150000	15900000	0.09:1.00:2.23	56921	CDK5 regulatory subunit-associated protein 3 OS=Homo sapiens GN=CDK5RAP3 PE=1 SV=2	CDK5RAP3	C53,HSF-27,IC53,LZAP,MST016,OK/SW-cl.114,PP1553	chr17	47970528	47981786	37.094	24.198	28.999
117	116	Q07065|CKAP4_HUMAN	200	61	27	27	Deamidation (NQ); Carbamidomethylation	Q07065	CKAP4_HUMAN	199000000	235000000	197000000	955000000	814000000	783000000	1170000000	892000000	887000000	0.24:0.29:0.24:1.17:1.00:0.96:1.43:1.09:1.09	236000000	851000000	982000000	0.28:1.00:1.15	66023	Cytoskeleton-associated protein 4 OS=Homo sapiens GN=CKAP4 PE=1 SV=2	CKAP4	CLIMP-63,ERGIC-63,p63	chr12	106237881	106247935	14.64	21.968	16.385
2434	40855	Q9UJ71|CLC4K_HUMAN	50.11	16	3	3	Carbamidomethylation	Q9UJ71	CLC4K_HUMAN	0	0	0	23600000	14200000	6110000	33300000	10100000	13000000	0:0:0:1.66:1.00:0.43:2.34:0.71:0.92	0	15600000	21100000	0:1.00:1.35	36725	C-type lectin domain family 4 member K OS=Homo sapiens GN=CD207 PE=1 SV=2	CD207	CLEC4K	chr2	70830212	70835823	0.035	1.681	4.027
1791	18354	Q96S66|CLCC1_HUMAN	24.25	15	5	5	Carbamidomethylation	Q96S66	CLCC1_HUMAN	0	13900000	17400000	17200000	46800000	59200000	47200000	66000000	56900000	0:0.30:0.37:0.37:1.00:1.26:1.01:1.41:1.22	15700000	48900000	81200000	0.32:1.00:1.66	62023	Chloride channel CLIC-like protein 1 OS=Homo sapiens GN=CLCC1 PE=1 SV=1	CLCC1	MCLC	chr1	108929508	108963499	7.928	7.628	6.296
15	41	Q00610|CLH1_HUMAN	200	66	80	65	Carbamidomethylation; Deamidation (NQ)	Q00610	CLH1_HUMAN	117000000	255000000	238000000	614000000	908000000	824000000	1480000000	1700000000	1680000000	0.13:0.28:0.26:0.68:1.00:0.91:1.63:1.87:1.85	227000000	782000000	1670000000	0.29:1.00:2.14	191613	Clathrin heavy chain 1 OS=Homo sapiens GN=CLTC PE=1 SV=5	CLTC	CHC,CHC17,CLH-17,CLTCL2,Hc	chr17	59619689	59696956	26.064	36.285	23.688
477	8679	O00299|CLIC1_HUMAN	200	73	15	14	Carbamidomethylation; Deamidation (NQ)	O00299	CLIC1_HUMAN	44500000	55900000	65000000	157000000	219000000	242000000	325000000	514000000	849000000	0.20:0.25:0.30:0.72:1.00:1.10:1.48:2.35:3.87	55100000	214000000	597000000	0.26:1.00:2.79	26923	Chloride intracellular channel protein 1 OS=Homo sapiens GN=CLIC1 PE=1 SV=4	CLIC1	G6,NCC27	chr6	31730581	31737318	115.124	285.942	148.986
891	723	O95833|CLIC3_HUMAN	55.85	55	10	10	Carbamidomethylation; Deamidation (NQ)	O95833	CLIC3_HUMAN	71800000	104000000	94500000	62600000	110000000	87400000	205000000	176000000	161000000	0.65:0.94:0.86:0.57:1.00:0.79:1.86:1.60:1.46	99600000	106000000	187000000	0.94:1.00:1.77	26648	Chloride intracellular channel protein 3 OS=Homo sapiens GN=CLIC3 PE=1 SV=2	CLIC3		chr9	136994608	136997741	526.764	192.961	227.225
2274	10225	Q96NY7|CLIC6_HUMAN	85.97	8	3	2	Carbamidomethylation	Q96NY7	CLIC6_HUMAN	0	13500000	2320000	47100000	67600000	76300000	82200000	98400000	106000000	0:0.20:0.03:0.70:1.00:1.13:1.21:1.45:1.56	14000000	67600000	95400000	0.21:1.00:1.41	73012	Chloride intracellular channel protein 6 OS=Homo sapiens GN=CLIC6 PE=2 SV=3	CLIC6	CLIC1L	chr21	34669313	34718227	8.436	8.526	8.811
1612	854	O75503|CLN5_HUMAN	34.55	13	3	3	Carbamidomethylation; Oxidation (M)	O75503	CLN5_HUMAN	40200000	19300000	17700000	20500000	0	0	13600000	0	0	64.00:64.00:64.00:64.00:-:-:64.00:-:-	31700000	20500000	13600000	1.55:1.00:0.66	41497	Ceroid-lipofuscinosis neuronal protein 5 OS=Homo sapiens GN=CLN5 PE=1 SV=2	CLN5	NCL	chr13	76991924	77002517	44.624	24.728	14.879
2092	2090	Q96KA5|CLP1L_HUMAN	59.32	8	3	3		Q96KA5	CLP1L_HUMAN	2940000	11500000	626000	34000000	39400000	37400000	61200000	52600000	57500000	0.07:0.29:0.02:0.86:1.00:0.95:1.55:1.34:1.46	7540000	37700000	57100000	0.20:1.00:1.51	62229	Cleft lip and palate transmembrane protein 1-like protein OS=Homo sapiens GN=CLPTM1L PE=1 SV=1	CLPTM1L	CRR9	chr5	1317755	1345065	42.17	67.464	52.89
1386	48487	O96005|CLPT1_HUMAN	43.73	24	6	6		O96005	CLPT1_HUMAN	13200000	0	0	73800000	0	0	139000000	9220000	63100000	64.00:-:-:64.00:-:-:64.00:64.00:64.00	13200000	73800000	100000000	0.18:1.00:1.35	76097	Cleft lip and palate transmembrane protein 1 OS=Homo sapiens GN=CLPTM1 PE=1 SV=1	CLPTM1		chr19	44954585	44993346	43.357	63.491	34.635
1952	21733	O76031|CLPX_HUMAN	31.64	4	2	2		O76031	CLPX_HUMAN	0	0	0	18500000	9410000	11400000	18900000	13200000	12600000	0:0:0:1.97:1.00:1.21:2.01:1.40:1.34	0	13100000	14900000	0:1.00:1.14	69224	ATP-dependent Clp protease ATP-binding subunit clpX-like mitochondrial OS=Homo sapiens GN=CLPX PE=1 SV=2	CLPX		chr15	65150446	65185404	11.685	8.259	6.897
271	142	P10909|CLUS_HUMAN	72.1	39	18	18	Carbamidomethylation; Oxidation (M); Deamidation (NQ)	P10909	CLUS_HUMAN	4650000000	4200000000	3440000000	2710000000	1760000000	1690000000	2650000000	1600000000	1560000000	2.65:2.39:1.96:1.54:1.00:0.96:1.51:0.91:0.89	4520000000	2090000000	1950000000	2.16:1.00:0.93	52495	Clusterin OS=Homo sapiens GN=CLU PE=1 SV=1	CLU	APO-J,APOJ,CLI,CLU1,CLU2,KUB1,NA1/NA2,SGP-2,SGP2,SP-40,TRPM-2,TRPM2	chr8	27596917	27615031	362.09	1867.23	1281.5
305	503	Q9UJS0|CMC2_HUMAN	127.86	37	16	12	Carbamidomethylation; Oxidation (M); Deamidation (NQ)	Q9UJS0	CMC2_HUMAN	46400000	48300000	42500000	131000000	131000000	99700000	186000000	186000000	189000000	0.35:0.37:0.32:1.00:1.00:0.76:1.42:1.42:1.45	47500000	124000000	190000000	0.38:1.00:1.52	74176	Calcium-binding mitochondrial carrier protein Aralar2 OS=Homo sapiens GN=SLC25A13 PE=1 SV=2	SLC25A13	ARALAR2,CITRIN,CTLN2	chr7	96120220	96322147	5.931	4.33	4.13
1026	8737	P09543|CN37_HUMAN	55.66	17	4	4	Carbamidomethylation; Deamidation (NQ)	P09543	CN37_HUMAN	35600000	42600000	38500000	102000000	141000000	140000000	126000000	131000000	146000000	0.25:0.30:0.27:0.72:1.00:0.99:0.89:0.93:1.03	38900000	135000000	141000000	0.29:1.00:1.04	47579	2' 3'-cyclic-nucleotide 3'-phosphodiesterase OS=Homo sapiens GN=CNP PE=1 SV=2	CNP	CNP1	chr17	41966741	41977740	17.854	25.966	25.153
459	370	Q96KP4|CNDP2_HUMAN	200	54	16	16	Carbamidomethylation; Deamidation (NQ)	Q96KP4	CNDP2_HUMAN	81100000	99200000	90600000	164000000	196000000	200000000	406000000	374000000	405000000	0.41:0.51:0.46:0.84:1.00:1.02:2.07:1.91:2.06	91800000	187000000	395000000	0.49:1.00:2.11	52879	Cytosolic non-specific dipeptidase OS=Homo sapiens GN=CNDP2 PE=1 SV=2	CNDP2	CN2,CPGL,HEL-S-13,HsT2298,PEPA	chr18	74496265	74523454	49.182	36.916	26.091
3267	46201	Q9P003|CNIH4_HUMAN	33.71	14	1	1		Q9P003	CNIH4_HUMAN	18100000	4740000	6820000	65100000	42300000	37900000	97600000	55500000	52500000	0.43:0.11:0.16:1.54:1.00:0.90:2.31:1.31:1.24	9890000	48400000	68500000	0.20:1.00:1.41	16093	Protein cornichon homolog 4 OS=Homo sapiens GN=CNIH4 PE=1 SV=1	CNIH4	CNIH-4	chr1	224356811	224379452	7.671	13.611	18.839
1361	27013	Q15417|CNN3_HUMAN	80.77	47	8	8	Deamidation (NQ); Carbamidomethylation	Q15417	CNN3_HUMAN	3600000	4380000	4910000	47100000	18000000	26700000	181000000	151000000	147000000	0.20:0.24:0.27:2.62:1.00:1.49:10.05:8.38:8.19	4970000	70000000	234000000	0.07:1.00:3.34	36414	Calponin-3 OS=Homo sapiens GN=CNN3 PE=1 SV=1	CNN3		chr1	94896949	94927223	58.867	119.927	68.239
1703	4996	A5YKK6|CNOT1_HUMAN	84.32	1	2	2		A5YKK6	CNOT1_HUMAN	0	0	0	43600000	35900000	57600000	45300000	83100000	68000000	0:0:0:1.21:1.00:1.61:1.26:2.32:1.90	0	67800000	84300000	0:1.00:1.24	266937	CCR4-NOT transcription complex subunit 1 OS=Homo sapiens GN=CNOT1 PE=1 SV=2	CNOT1	CDC39,NOT1,NOT1H	chr16	58519946	58629886	11.501	8.568	8.939
1212	776	Q9Y2B0|CNPY2_HUMAN	121.21	60	7	7	Carbamidomethylation; Deamidation (NQ)	Q9Y2B0	CNPY2_HUMAN	54600000	60600000	43500000	197000000	202000000	234000000	232000000	144000000	249000000	0.27:0.30:0.22:0.98:1.00:1.16:1.15:0.71:1.23	69900000	211000000	218000000	0.33:1.00:1.03	20652	Protein canopy homolog 2 OS=Homo sapiens GN=CNPY2 PE=1 SV=1	CNPY2	HP10390,MSAP,TMEM4,ZSIG9	chr12	56310428	56316344	60.55	68.01	68.431
561	1013	P08123|CO1A2_HUMAN	200	6	6	6	Deamidation (NQ); Oxidation (M)	P08123	CO1A2_HUMAN	262000000	415000000	529000000	3140000000	6890000000	7890000000	1230000000	1620000000	3390000000	0.04:0.06:0.08:0.46:1.00:1.14:0.18:0.23:0.49	563000000	6010000000	2100000000	0.09:1.00:0.35	129314	Collagen alpha-2(I) chain OS=Homo sapiens GN=COL1A2 PE=1 SV=7	COL1A2	OI4	chr7	94394561	94431232	50.375	203.703	246.958
1321	10737	P02461|CO3A1_HUMAN	20.17	2	2	2	Oxidation (M)	P02461	CO3A1_HUMAN	0	0	0	27400000	53200000	85400000	0	0	25100000	0:0:0:0.51:1.00:1.60:0:0:0.47	0	65000000	25100000	0:1.00:0.39	138564	Collagen alpha-1(III) chain OS=Homo sapiens GN=COL3A1 PE=1 SV=4	COL3A1	EDS4A	chr2	188974373	189012746	33.763	179.648	214.308
241	293	P08572|CO4A2_HUMAN	145.07	11	10	10	Carbamidomethylation; Oxidation (M); Deamidation (NQ)	P08572	CO4A2_HUMAN	39800000	213000000	187000000	536000000	668000000	694000000	276000000	249000000	250000000	0.06:0.32:0.28:0.80:1.00:1.04:0.41:0.37:0.37	184000000	633000000	258000000	0.29:1.00:0.41	167553	Collagen alpha-2(IV) chain OS=Homo sapiens GN=COL4A2 PE=1 SV=4	COL4A2	ICH,POREN2	chr13	110307284	110513027	25.539	139.728	66.858
35	12	P12109|CO6A1_HUMAN	77.52	47	39	39	Carbamidomethylation; Deamidation (NQ); Oxidation (M)	P12109	CO6A1_HUMAN	3470000000	7370000000	5660000000	9050000000	13900000000	13000000000	6630000000	7590000000	9330000000	0.25:0.53:0.41:0.65:1.00:0.94:0.48:0.55:0.67	5820000000	12000000000	7870000000	0.48:1.00:0.65	108529	Collagen alpha-1(VI) chain OS=Homo sapiens GN=COL6A1 PE=1 SV=3	COL6A1	OPLL	chr21	45981749	46005049	32.628	68.052	71.141
48	54	P12110|CO6A2_HUMAN	59.15	36	33	33	Carbamidomethylation; Oxidation (M); Deamidation (NQ)	P12110	CO6A2_HUMAN	2290000000	3020000000	2590000000	4900000000	5530000000	5040000000	4060000000	3900000000	3680000000	0.41:0.55:0.47:0.89:1.00:0.91:0.73:0.71:0.67	2630000000	5160000000	3880000000	0.51:1.00:0.75	108579	Collagen alpha-2(VI) chain OS=Homo sapiens GN=COL6A2 PE=1 SV=4	COL6A2	PP3610	chr21	46098119	46132849	44.558	161.361	149.858
5	14	P12111|CO6A3_HUMAN	77.27	50	132	131	Carbamidomethylation; Oxidation (M); Deamidation (NQ)	P12111	CO6A3_HUMAN	2520000000	3110000000	2790000000	5800000000	6460000000	6110000000	5530000000	4480000000	4270000000	0.39:0.48:0.43:0.90:1.00:0.95:0.86:0.69:0.66	2820000000	6120000000	4760000000	0.46:1.00:0.78	343668	Collagen alpha-3(VI) chain OS=Homo sapiens GN=COL6A3 PE=1 SV=5	COL6A3		chr2	237324012	237414207	4.415	26.044	29.134
1470	2932	P10643|CO7_HUMAN	50.94	9	4	4	Carbamidomethylation	P10643	CO7_HUMAN	0	0	0	0	0	5100000	65000000	30500000	29300000	-:-:-:-:-:64.00:64.00:64.00:64.00	0	5100000	57500000	0:1.00:11.28	93518	Complement component C7 OS=Homo sapiens GN=C7 PE=1 SV=2	C7		chr5	40909497	40982939	11.824	28.474	20.687
881	1033	Q13057|COASY_HUMAN	200	24	7	7	Carbamidomethylation; Deamidation (NQ)	Q13057	COASY_HUMAN	12500000	19000000	21600000	75300000	114000000	127000000	113000000	154000000	172000000	0.11:0.17:0.19:0.66:1.00:1.12:1.00:1.35:1.51	18600000	105000000	146000000	0.18:1.00:1.39	62329	Bifunctional coenzyme A synthase OS=Homo sapiens GN=COASY PE=1 SV=4	COASY	DPCK,NBIA6,NBP,pOV-2,PPAT,UKR1	chr17	42562074	42566281	33.308	31.013	23.904
529	6286	Q99715|COCA1_HUMAN	20.62	4	8	8	Deamidation (NQ)	Q99715	COCA1_HUMAN	0	49900000	41000000	47300000	37600000	65700000	76800000	119000000	129000000	0:1.33:1.09:1.26:1.00:1.75:2.04:3.17:3.42	45400000	75300000	122000000	0.60:1.00:1.62	333147	Collagen alpha-1(XII) chain OS=Homo sapiens GN=COL12A1 PE=1 SV=2	COL12A1	BA209D8.1,COL12A1L,DJ234P15.1	chr6	75084326	75206051	1.995	5.284	4.017
795	393	P23528|COF1_HUMAN	200	63	10	7	Carbamidomethylation; Deamidation (NQ)	P23528	COF1_HUMAN	222000000	230000000	224000000	817000000	725000000	493000000	1410000000	1370000000	1290000000	0.31:0.32:0.31:1.13:1.00:0.68:1.94:1.89:1.77	286000000	1470000000	2500000000	0.19:1.00:1.69	18502	Cofilin-1 OS=Homo sapiens GN=CFL1 PE=1 SV=3	CFL1	CFL,HEL-S-15	chr11	65854811	65858333	327.924	737.705	514.548
774	449	P39060|COIA1_HUMAN	200	8	9	9	Carbamidomethylation; Deamidation (NQ)	P39060	COIA1_HUMAN	469000000	524000000	482000000	170000000	183000000	186000000	147000000	146000000	149000000	2.57:2.87:2.64:0.93:1.00:1.02:0.81:0.80:0.81	492000000	208000000	165000000	2.37:1.00:0.79	178187	Collagen alpha-1(XVIII) chain OS=Homo sapiens GN=COL18A1 PE=1 SV=5	COL18A1	KNO,KNO1,KS	chr21	45405182	45513720	32.652	74.109	48.599
590	732	P21964|COMT_HUMAN	200	68	13	13	Carbamidomethylation; Deamidation (NQ)	P21964	COMT_HUMAN	68400000	80200000	62700000	366000000	359000000	332000000	524000000	589000000	583000000	0.19:0.22:0.17:1.02:1.00:0.93:1.46:1.64:1.62	104000000	392000000	624000000	0.26:1.00:1.59	30037	Catechol O-methyltransferase OS=Homo sapiens GN=COMT PE=1 SV=2	COMT	HEL-S-98n	chr22	19941740	19969975	35.51	65.755	54.419
75	404	P53621|COPA_HUMAN	200	48	38	38	Carbamidomethylation; Deamidation (NQ)	P53621	COPA_HUMAN	123000000	144000000	107000000	488000000	285000000	363000000	802000000	739000000	591000000	0.43:0.50:0.38:1.71:1.00:1.27:2.81:2.59:2.07	162000000	439000000	711000000	0.37:1.00:1.62	138345	Coatomer subunit alpha OS=Homo sapiens GN=COPA PE=1 SV=2	COPA	HEP-COP	chr1	160288587	160343564	28.648	33.901	26.463
242	5883	P53618|COPB_HUMAN	73.04	35	21	21	Carbamidomethylation; Deamidation (NQ)	P53618	COPB_HUMAN	31200000	26900000	28600000	128000000	96800000	97900000	193000000	184000000	174000000	0.32:0.28:0.29:1.32:1.00:1.01:2.00:1.90:1.80	36000000	113000000	187000000	0.32:1.00:1.66	107142	Coatomer subunit beta OS=Homo sapiens GN=COPB1 PE=1 SV=3	COPB1	COPB	chr11	14457503	14499895	24.282	32.169	32.141
284	6015	P35606|COPB2_HUMAN	105.34	36	18	18	Carbamidomethylation; Deamidation (NQ)	P35606	COPB2_HUMAN	19100000	100000000	88700000	234000000	280000000	315000000	277000000	497000000	517000000	0.07:0.36:0.32:0.84:1.00:1.13:0.99:1.78:1.85	84500000	276000000	504000000	0.31:1.00:1.82	102487	Coatomer subunit beta' OS=Homo sapiens GN=COPB2 PE=1 SV=2	COPB2	beta'-COP	chr3	139357591	139389680	24.18	44.82	25.605
1116	26826	O14579|COPE_HUMAN	80.37	39	7	7	Carbamidomethylation	O14579	COPE_HUMAN	0	0	0	9790000	10500000	11600000	84700000	64700000	58500000	0:0:0:0.93:1.00:1.10:8.03:6.14:5.55	0	16000000	69300000	0:1.00:4.34	34482	Coatomer subunit epsilon OS=Homo sapiens GN=COPE PE=1 SV=3	COPE	epsilon-COP	chr19	18899514	18919390	180.113	239.732	202.721
272	8735	Q9Y678|COPG1_HUMAN	126.57	33	17	17	Carbamidomethylation; Deamidation (NQ)	Q9Y678	COPG1_HUMAN	18700000	38800000	18500000	135000000	162000000	147000000	255000000	224000000	224000000	0.12:0.24:0.11:0.83:1.00:0.91:1.57:1.38:1.38	28400000	148000000	234000000	0.19:1.00:1.58	97718	Coatomer subunit gamma-1 OS=Homo sapiens GN=COPG1 PE=1 SV=1	COPG1	COPG	chr3	129249610	129277773	45.064	76.298	54.404
2457	63922	Q5HYK3|COQ5_HUMAN	36.54	23	4	4	Carbamidomethylation	Q5HYK3	COQ5_HUMAN	0	396000	1870000	30500000	44500000	42100000	20700000	42300000	33900000	0:0.02:0.04:0.69:1.00:0.95:0.47:0.95:0.76	1710000	39100000	37700000	0.04:1.00:0.97	37140	2-methoxy-6-polyprenyl-1 4-benzoquinol methylase mitochondrial OS=Homo sapiens GN=COQ5 PE=1 SV=2	COQ5		chr12	120503279	120529161	17.868	15.611	14.642
1151	10008	P31146|COR1A_HUMAN	47.13	28	6	6	Carbamidomethylation; Deamidation (NQ)	P31146	COR1A_HUMAN	0	0	1270000	28300000	25100000	28400000	97700000	49500000	54100000	0:0:0.05:1.13:1.00:1.13:3.89:1.97:2.15	1270000	43900000	108000000	0.03:1.00:2.47	51026	Coronin-1A OS=Homo sapiens GN=CORO1A PE=1 SV=4	CORO1A	CLABP,CLIPINA,HCORO1,IMD8,p57,TACO	chr16	30183410	30189076	4	19.786	26.168
2372	1164	Q9BR76|COR1B_HUMAN	45.9	17	3	3	Carbamidomethylation; Deamidation (NQ)	Q9BR76	COR1B_HUMAN	6990000	0	3520000	26200000	4740000	1380000	73200000	23200000	22200000	1.48:0:0.74:5.53:1.00:0.29:15.44:4.89:4.68	5260000	13500000	44500000	0.39:1.00:3.29	54235	Coronin-1B OS=Homo sapiens GN=CORO1B PE=1 SV=1	CORO1B	CORONIN-2	chr11	67438047	67443821	62.042	101.304	88.285
2081	26876	Q9ULV4|COR1C_HUMAN	29.31	10	2	2	Carbamidomethylation	Q9ULV4	COR1C_HUMAN	0	0	0	12600000	0	0	32100000	11200000	14000000	-:-:-:64.00:-:-:64.00:64.00:64.00	0	12600000	19100000	0:1.00:1.52	53249	Coronin-1C OS=Homo sapiens GN=CORO1C PE=1 SV=1	CORO1C	HCRNN4	chr12	108645109	108731550	6.062	16.034	12.627
1355	671	P13073|COX41_HUMAN	109.23	43	9	9		P13073	COX41_HUMAN	538000000	529000000	737000000	693000000	1800000000	2130000000	674000000	1570000000	1700000000	0.30:0.29:0.41:0.38:1.00:1.18:0.37:0.87:0.94	604000000	1850000000	1690000000	0.33:1.00:0.91	19577	Cytochrome c oxidase subunit 4 isoform 1 mitochondrial OS=Homo sapiens GN=COX4I1 PE=1 SV=1	COX4I1	COX4,COX4-1,COXIV	chr16	85799567	85807002	442.366	513.241	613.193
867	527	P20674|COX5A_HUMAN	200	51	8	8	Oxidation (M); Deamidation (NQ)	P20674	COX5A_HUMAN	255000000	460000000	447000000	1460000000	1670000000	1610000000	1780000000	1640000000	1860000000	0.15:0.28:0.27:0.87:1.00:0.96:1.06:0.98:1.11	441000000	1580000000	1760000000	0.28:1.00:1.11	16762	Cytochrome c oxidase subunit 5A mitochondrial OS=Homo sapiens GN=COX5A PE=1 SV=2	COX5A	COX,COX-VA,VA	chr15	74920275	74938154	93.389	125.538	75.009
995	700	P10606|COX5B_HUMAN	200	61	7	7	Carbamidomethylation; Deamidation (NQ)	P10606	COX5B_HUMAN	478000000	977000000	873000000	1850000000	3100000000	3160000000	1870000000	2280000000	3130000000	0.15:0.32:0.28:0.60:1.00:1.02:0.60:0.74:1.01	904000000	2910000000	2460000000	0.31:1.00:0.85	13696	Cytochrome c oxidase subunit 5B mitochondrial OS=Homo sapiens GN=COX5B PE=1 SV=2	COX5B	COXVB	chr2	97646058	97648194	375.449	407.729	622.152
2446	18505	P09669|COX6C_HUMAN	148.75	27	3	3		P09669	COX6C_HUMAN	92600000	160000000	135000000	344000000	454000000	379000000	626000000	583000000	596000000	0.20:0.35:0.30:0.76:1.00:0.84:1.38:1.29:1.31	139000000	392000000	601000000	0.36:1.00:1.53	8781	Cytochrome c oxidase subunit 6C OS=Homo sapiens GN=COX6C PE=1 SV=2	COX6C		chr8	99877995	99894014	172.039	178.209	270.493
2343	2007	O14548|COX7R_HUMAN	24.12	40	2	2	Deamidation (NQ)	O14548	COX7R_HUMAN	13400000	12900000	22100000	99200000	56200000	65500000	67400000	60000000	73600000	0.24:0.23:0.39:1.76:1.00:1.17:1.20:1.07:1.31	20700000	73800000	73800000	0.28:1.00:1.00	12615	Cytochrome c oxidase subunit 7A-related protein mitochondrial OS=Homo sapiens GN=COX7A2L PE=1 SV=2	COX7A2L	COX7AR,COX7RP,EB1,SIG81	chr2	42350502	42361216	95.005	86.779	67.167
1767	905	Q6UX73|CP089_HUMAN	90.6	12	5	5		Q6UX73	CP089_HUMAN	238000000	245000000	214000000	3170000	2620000	9190000	3730000	29000000	0	64.00:64.00:64.00:1.21:1.00:3.51:1.42:11.08:0	232000000	9610000	29100000	24.16:1.00:3.02	45391	UPF0764 protein C16orf89 OS=Homo sapiens GN=C16orf89 PE=1 SV=2	C16orf89		chr16	5042967	5066145	301.353	113.033	62.676
1459	1282	Q6UW02|CP20A_HUMAN	47.21	11	4	4	Carbamidomethylation; Deamidation (NQ)	Q6UW02	CP20A_HUMAN	36900000	80500000	78300000	122000000	148000000	188000000	175000000	204000000	198000000	0.25:0.54:0.53:0.83:1.00:1.27:1.18:1.38:1.34	72400000	160000000	194000000	0.45:1.00:1.21	52432	Cytochrome P450 20A1 OS=Homo sapiens GN=CYP20A1 PE=1 SV=1	CYP20A1	CYP-M	chr2	203238441	203305840	4.546	3.995	4.343
1016	1294	Q99829|CPNE1_HUMAN	200	43	10	10	Deamidation (NQ); Carbamidomethylation	Q99829	CPNE1_HUMAN	20900000	30000000	12800000	185000000	190000000	175000000	354000000	414000000	363000000	0.11:0.16:0.07:0.98:1.00:0.92:1.86:2.18:1.91	31900000	183000000	377000000	0.17:1.00:2.06	59059	Copine-1 OS=Homo sapiens GN=CPNE1 PE=1 SV=1	CPNE1	COPN1,CPN1	chr20	35626031	35664956	48.829	59.477	63.48
536	262	O75131|CPNE3_HUMAN	30.59	34	11	11	Carbamidomethylation; Deamidation (NQ)	O75131	CPNE3_HUMAN	109000000	75700000	81300000	137000000	116000000	110000000	175000000	188000000	159000000	0.93:0.65:0.70:1.18:1.00:0.95:1.50:1.62:1.36	90700000	121000000	174000000	0.75:1.00:1.43	60131	Copine-3 OS=Homo sapiens GN=CPNE3 PE=1 SV=1	CPNE3	CPN3,PRO1071	chr8	86514427	86561498	21.788	14.069	10.885
1912	12370	Q96A23|CPNE4_HUMAN	78.51	15	5	5	Carbamidomethylation	Q96A23	CPNE4_HUMAN	5510000	0	15500000	61100000	120000000	112000000	66600000	105000000	69100000	0.05:0:0.13:0.51:1.00:0.93:0.55:0.88:0.57	10500000	98800000	90700000	0.11:1.00:0.92	62395	Copine-4 OS=Homo sapiens GN=CPNE4 PE=1 SV=1	CPNE4	COPN4,CPN4	chr3	131533560	132039606	0.203	15.457	9.129
864	685	P04632|CPNS1_HUMAN	86.41	63	9	9	Carbamidomethylation; Deamidation (NQ)	P04632	CPNS1_HUMAN	145000000	274000000	260000000	263000000	551000000	528000000	351000000	532000000	671000000	0.26:0.50:0.47:0.48:1.00:0.96:0.64:0.97:1.22	226000000	447000000	518000000	0.51:1.00:1.16	28316	Calpain small subunit 1 OS=Homo sapiens GN=CAPNS1 PE=1 SV=1	CAPNS1	30K,CALPAIN4,CANP,CANPS,CAPN4,CDPS,CSS1	chr19	36140016	36150353	209.562	343.208	305.184
1245	1074	Q10570|CPSF1_HUMAN	40.4	4	3	3	Carbamidomethylation	Q10570	CPSF1_HUMAN	6940000	9440000	6440000	38300000	32700000	23400000	48100000	26200000	44700000	0.21:0.29:0.20:1.17:1.00:0.71:1.47:0.80:1.36	10100000	34500000	44200000	0.29:1.00:1.28	160883	Cleavage and polyadenylation specificity factor subunit 1 OS=Homo sapiens GN=CPSF1 PE=1 SV=2	CPSF1	CPSF160,HSU37012,P/cl.18,hsa-mir-939,MIRN939,hsa-mir-1234,MIRN1234,hsa-mir-6849	chr8	144393231	144409381	10.328	13.205	15.776
2248	9418	Q9P2I0|CPSF2_HUMAN	30.62	4	2	2	Carbamidomethylation	Q9P2I0	CPSF2_HUMAN	3300000	1770000	0	25700000	3030000	2650000	24800000	9050000	6820000	1.09:0.58:0:8.47:1.00:0.87:8.19:2.99:2.25	5070000	24000000	17500000	0.21:1.00:0.73	88487	Cleavage and polyadenylation specificity factor subunit 2 OS=Homo sapiens GN=CPSF2 PE=1 SV=2	CPSF2	CPSF100	chr14	92121954	92164199	5.511	8.073	5.858
484	9057	P23786|CPT2_HUMAN	29.23	30	12	12	Carbamidomethylation	P23786	CPT2_HUMAN	35700000	12600000	18000000	24100000	98600000	104000000	80100000	49600000	79000000	0.36:0.13:0.18:0.24:1.00:1.06:0.81:0.50:0.80	27500000	78100000	93300000	0.35:1.00:1.19	73777	Carnitine O-palmitoyltransferase 2 mitochondrial OS=Homo sapiens GN=CPT2 PE=1 SV=2	CPT2	CPT1,CPTASE,IIAE4	chr1	53196429	53214197	7.413	6.062	7.635
679	883	Q9H3G5|CPVL_HUMAN	98.79	41	10	10	Carbamidomethylation; Deamidation (NQ)	Q9H3G5	CPVL_HUMAN	44600000	85500000	81300000	155000000	181000000	175000000	256000000	265000000	262000000	0.25:0.47:0.45:0.86:1.00:0.97:1.41:1.46:1.44	70500000	216000000	289000000	0.33:1.00:1.34	54164	Probable serine carboxypeptidase CPVL OS=Homo sapiens GN=CPVL PE=1 SV=2	CPVL	HVLP	chr7	28995631	29185597	62.446	87.977	56.312
3042	55422	Q9BQA9|CQ062_HUMAN	147.5	17	2	2		Q9BQA9	CQ062_HUMAN	0	0	0	79200000	104000000	98400000	145000000	162000000	159000000	0:0:0:0.76:1.00:0.95:1.39:1.56:1.53	0	96200000	159000000	0:1.00:1.65	20774	Uncharacterized protein C17orf62 OS=Homo sapiens GN=C17orf62 PE=1 SV=1	C17orf62		chr17	82442586	82450831	12.493	15.87	16.931
1991	26795	Q96HD1|CREL1_HUMAN	59.72	14	4	4	Carbamidomethylation	Q96HD1	CREL1_HUMAN	21700000	0	9280000	67700000	84500000	89900000	112000000	26000000	59000000	0.26:0:0.11:0.80:1.00:1.06:1.33:0.31:0.70	30900000	97600000	131000000	0.32:1.00:1.34	45440	Cysteine-rich with EGF-like domain protein 1 OS=Homo sapiens GN=CRELD1 PE=1 SV=3	CRELD1	AVSD2,CIRRIN	chr3	9933800	9945413	25.716	20.972	13.347
1649	28583	P46108|CRK_HUMAN	66.2	36	6	6		P46108	CRK_HUMAN	0	8630000	0	9330000	10100000	5500000	81300000	78200000	55400000	0:0.86:0:0.93:1.00:0.55:8.07:7.77:5.50	8630000	9410000	71600000	0.92:1.00:7.61	33831	Adapter molecule crk OS=Homo sapiens GN=CRK PE=1 SV=2	CRK	CRKII,p38	chr17	1421353	1456267	13.571	19.004	21.537
1852	11048	O75534|CSDE1_HUMAN	23.52	6	3	3		O75534	CSDE1_HUMAN	1580000	0	5800000	0	16800000	6550000	15900000	28100000	33700000	0.09:0:0.35:0:1.00:0.39:0.95:1.67:2.01	7390000	19900000	27500000	0.37:1.00:1.38	88885	Cold shock domain-containing protein E1 OS=Homo sapiens GN=CSDE1 PE=1 SV=2	CSDE1	D1S155E,UNR	chr1	114716913	114758050	139.62	90.955	62.337
2202	27892	P41240|CSK_HUMAN	69.29	9	3	3	Carbamidomethylation	P41240	CSK_HUMAN	0	0	0	7150000	8370000	31100000	62200000	52200000	47300000	0:0:0:0.85:1.00:3.71:7.43:6.23:5.65	0	32200000	57900000	0:1.00:1.80	50704	Tyrosine-protein kinase CSK OS=Homo sapiens GN=CSK PE=1 SV=1	CSK		chr15	74782084	74803198	12.06	22.318	21.514
1206	26818	P68400|CSK21_HUMAN	147.5	29	6	6	Deamidation (NQ); Carbamidomethylation	P68400	CSK21_HUMAN	19100000	20900000	18500000	73400000	49600000	44900000	144000000	120000000	104000000	0.38:0.42:0.37:1.48:1.00:0.90:2.91:2.41:2.10	21600000	57900000	124000000	0.37:1.00:2.14	45144	Casein kinase II subunit alpha OS=Homo sapiens GN=CSNK2A1 PE=1 SV=1	CSNK2A1	CK2A1,CKII,CSNK2A3	chr20	473322	543838	11.54	9.215	5.573
1625	1806	P67870|CSK2B_HUMAN	31.69	38	4	4	Carbamidomethylation	P67870	CSK2B_HUMAN	25300000	42400000	37800000	148000000	107000000	110000000	183000000	78700000	77600000	0.24:0.40:0.35:1.38:1.00:1.03:1.71:0.73:0.72	40200000	123000000	227000000	0.33:1.00:1.84	24942	Casein kinase II subunit beta OS=Homo sapiens GN=CSNK2B PE=1 SV=1	CSNK2B	CK2B,CK2N,CSK2B,G5A	chr6	31665880	31670070	131.424	151.542	171.034
498	6152	P13611|CSPG2_HUMAN	48.64	3	5	5	Carbamidomethylation; Deamidation (NQ)	P13611	CSPG2_HUMAN	0	11000000	10300000	61800000	124000000	115000000	64700000	91900000	76600000	0:0.09:0.08:0.50:1.00:0.92:0.52:0.74:0.62	10700000	122000000	111000000	0.09:1.00:0.91	372821	Versican core protein OS=Homo sapiens GN=VCAN PE=1 SV=3	VCAN	CSPG2,ERVR,GHAP,PG-M,WGN,WGN1	chr5	83471674	83582303	0.717	5.19	14.656
2761	45835	Q9BUV8|CT024_HUMAN	39.62	12	1	1	Deamidation (NQ)	Q9BUV8	CT024_HUMAN	0	5380000	6080000	26800000	65600000	71000000	27900000	49200000	64900000	0:0.08:0.09:0.41:1.00:1.08:0.43:0.75:0.99	5730000	54500000	47300000	0.11:1.00:0.87	15487	Uncharacterized protein C20orf24 OS=Homo sapiens GN=C20orf24 PE=2 SV=1	C20orf24	RIP5	chr20	36605734	36612557	31.017	56.231	30.346
1640	929	Q13363|CTBP1_HUMAN	35.93	22	5	4	Carbamidomethylation	Q13363	CTBP1_HUMAN	58400000	35300000	32800000	152000000	69300000	65700000	141000000	84000000	71200000	0.84:0.51:0.47:2.19:1.00:0.95:2.04:1.21:1.03	42200000	95500000	98800000	0.44:1.00:1.03	47535	C-terminal-binding protein 1 OS=Homo sapiens GN=CTBP1 PE=1 SV=2	CTBP1	BARS	chr4	1211440	1249120	18.451	32.811	28.752
1099	318	P49711|CTCF_HUMAN	42.93	15	8	8	Carbamidomethylation	P49711	CTCF_HUMAN	38900000	119000000	98700000	161000000	289000000	291000000	142000000	131000000	207000000	0.13:0.41:0.34:0.56:1.00:1.01:0.49:0.45:0.72	162000000	375000000	296000000	0.43:1.00:0.79	82785	Transcriptional repressor CTCF OS=Homo sapiens GN=CTCF PE=1 SV=1	CTCF	MRD21	chr16	67562407	67639185	12.653	11.19	11.548
386	539	P35222|CTNB1_HUMAN	72.25	29	12	10	Carbamidomethylation; Deamidation (NQ)	P35222	CTNB1_HUMAN	61000000	65400000	39800000	241000000	187000000	167000000	309000000	188000000	192000000	0.33:0.35:0.21:1.29:1.00:0.89:1.65:1.00:1.03	69900000	217000000	230000000	0.32:1.00:1.06	85497	Catenin beta-1 OS=Homo sapiens GN=CTNNB1 PE=1 SV=1	CTNNB1	armadillo,CTNNB,MRD19	chr3	41199451	41240448	65.548	93.202	57.802
101	151	O60716|CTND1_HUMAN	127.5	47	29	29	Carbamidomethylation; Deamidation (NQ)	O60716	CTND1_HUMAN	154000000	265000000	245000000	486000000	508000000	524000000	479000000	641000000	722000000	0.30:0.52:0.48:0.96:1.00:1.03:0.94:1.26:1.42	264000000	533000000	776000000	0.49:1.00:1.46	108170	Catenin delta-1 OS=Homo sapiens GN=CTNND1 PE=1 SV=1	CTNND1	CAS,CTNND,p120,p120(CAS),p120(CTN),P120CAS,P120CTN	chr11	57761762	57819180	39.463	38.44	27.979
1809	63995	P12074|CX6A1_HUMAN	32.51	17	1	1		P12074	CX6A1_HUMAN	0	0	8800000	0	57000000	58600000	0	85300000	93300000	0:0:0.15:0:1.00:1.03:0:1.50:1.64	8800000	60000000	89300000	0.15:1.00:1.49	12155	Cytochrome c oxidase subunit 6A1 mitochondrial OS=Homo sapiens GN=COX6A1 PE=1 SV=4	COX6A1	COX6A,COX6AL	chr12	120438090	120440742	79.5	88.676	100.726
1356	729	P14854|CX6B1_HUMAN	200	76	6	6	Carbamidomethylation; Deamidation (NQ)	P14854	CX6B1_HUMAN	139000000	355000000	311000000	1450000000	994000000	999000000	1560000000	1130000000	1080000000	0.14:0.36:0.31:1.46:1.00:1.00:1.57:1.14:1.08	420000000	1150000000	1260000000	0.36:1.00:1.09	10192	Cytochrome c oxidase subunit 6B1 OS=Homo sapiens GN=COX6B1 PE=1 SV=2	COX6B1	COX6B,COXG,COXVIb1	chr19	35648223	35658784	280.651	334.16	540.278
822	500	P08574|CY1_HUMAN	119.85	47	10	10	Carbamidomethylation; Deamidation (NQ); Oxidation (M)	P08574	CY1_HUMAN	135000000	282000000	272000000	507000000	537000000	473000000	569000000	660000000	622000000	0.25:0.52:0.51:0.94:1.00:0.88:1.06:1.23:1.16	233000000	518000000	639000000	0.45:1.00:1.23	35422	Cytochrome c1 heme protein mitochondrial OS=Homo sapiens GN=CYC1 PE=1 SV=3	CYC1	MC3DN6,UQCR4	chr8	144095035	144097527	78.755	86.886	55.656
2195	2474	P00167|CYB5_HUMAN	27.87	36	3	3		P00167	CYB5_HUMAN	43000000	19800000	12200000	161000000	46800000	48400000	161000000	49200000	62200000	0.92:0.42:0.26:3.44:1.00:1.03:3.45:1.05:1.33	50400000	155000000	169000000	0.33:1.00:1.09	15330	Cytochrome b5 OS=Homo sapiens GN=CYB5A PE=1 SV=2	CYB5A	CYB5,MCB5	chr18	74253292	74292016	31.44	25.11	21.369
2016	9785	O43169|CYB5B_HUMAN	145.74	40	4	4	Deamidation (NQ)	O43169	CYB5B_HUMAN	14300000	55500000	52200000	275000000	173000000	167000000	267000000	186000000	141000000	0.08:0.32:0.30:1.59:1.00:0.97:1.54:1.08:0.81	50600000	205000000	204000000	0.25:1.00:1.00	16332	Cytochrome b5 type B OS=Homo sapiens GN=CYB5B PE=1 SV=2	CYB5B	CYB5-M,CYPB5M,OMB5	chr16	69424595	69466264	16.143	20.962	19.935
469	598	Q7L576|CYFP1_HUMAN	24.97	10	9	7	Carbamidomethylation; Deamidation (NQ)	Q7L576	CYFP1_HUMAN	7760000	14800000	18200000	62700000	19000000	21600000	81700000	80200000	70900000	0.41:0.78:0.96:3.30:1.00:1.14:4.30:4.22:3.73	16200000	59300000	124000000	0.27:1.00:2.09	145182	Cytoplasmic FMR1-interacting protein 1 OS=Homo sapiens GN=CYFIP1 PE=1 SV=1	CYFIP1	P140SRA-1,SHYC,SRA-1,SRA1	chr15	22869465	22980419	13.712	21.196	15.064
2151	27109	P04080|CYTB_HUMAN	200	46	3	3		P04080	CYTB_HUMAN	52500000	37400000	22900000	279000000	324000000	329000000	1280000000	1470000000	1640000000	0.16:0.12:0.07:0.86:1.00:1.02:3.95:4.55:5.08	50300000	323000000	1540000000	0.16:1.00:4.76	11140	Cystatin-B OS=Homo sapiens GN=CSTB PE=1 SV=2	CSTB	CST6,EPM1,EPM1A,PME,STFB,ULD	chr21	43773665	43776375	148.761	314.358	390.02
1018	773	P01034|CYTC_HUMAN	200	46	7	7	Carbamidomethylation; Oxidation (M)	P01034	CYTC_HUMAN	959000000	1290000000	1160000000	110000000	128000000	122000000	158000000	125000000	98600000	7.49:10.05:9.06:0.86:1.00:0.95:1.23:0.98:0.77	1150000000	131000000	127000000	8.79:1.00:0.97	15799	Cystatin-C OS=Homo sapiens GN=CST3 PE=1 SV=1	CST3	ARMD11	chr20	23627897	23638048	310.139	473.036	517.82
2184	8674	Q15828|CYTM_HUMAN	75.96	28	3	3	Carbamidomethylation	Q15828	CYTM_HUMAN	69300000	224000000	214000000	3320000	0	0	7440000	12000000	21800000	64.00:64.00:64.00:64.00:-:-:64.00:64.00:64.00	207000000	3320000	20600000	62.32:1.00:6.20	16511	Cystatin-M OS=Homo sapiens GN=CST6 PE=1 SV=1	CST6		chr11	66011991	66013505	28.948	240.036	144.797
1661	13024	Q2PZI1|D19L1_HUMAN	41.87	15	5	4	Carbamidomethylation	Q2PZI1	D19L1_HUMAN	0	0	0	31600000	55800000	79000000	68300000	39700000	42600000	0:0:0:0.57:1.00:1.42:1.22:0.71:0.76	0	67300000	60000000	0:1.00:0.89	77319	Probable C-mannosyltransferase DPY19L1 OS=Homo sapiens GN=DPY19L1 PE=2 SV=1	DPY19L1		chr7	34928881	35038041	2.418	9.775	6.923
1976	1275	P61803|DAD1_HUMAN	200	47	5	5	Deamidation (NQ)	P61803	DAD1_HUMAN	76100000	104000000	91700000	216000000	263000000	235000000	501000000	445000000	465000000	0.29:0.40:0.35:0.82:1.00:0.89:1.91:1.70:1.77	90500000	240000000	479000000	0.38:1.00:2.00	12497	Dolichyl-diphosphooligosaccharide--protein glycosyltransferase subunit DAD1 OS=Homo sapiens GN=DAD1 PE=1 SV=3	DAD1	OST2	chr14	22553180	22589237	227.892	187.952	184.693
1012	804	Q9UJU6|DBNL_HUMAN	71.68	23	8	8		Q9UJU6	DBNL_HUMAN	11000000	21600000	17500000	27300000	36000000	37300000	159000000	98300000	96500000	0.31:0.60:0.49:0.76:1.00:1.03:4.40:2.73:2.68	16700000	33500000	118000000	0.50:1.00:3.51	48207	Drebrin-like protein OS=Homo sapiens GN=DBNL PE=1 SV=1	DBNL	ABP1,HIP-55,HIP55,SH3P7,hsa-mir-6837	chr7	44044640	44061716	45.363	52.793	34.359
457	2040	Q13409|DC1I2_HUMAN	119.91	45	11	11	Deamidation (NQ); Carbamidomethylation	Q13409	DC1I2_HUMAN	0	20900000	9660000	106000000	187000000	209000000	107000000	209000000	231000000	0:0.11:0.05:0.57:1.00:1.12:0.57:1.12:1.24	20200000	167000000	185000000	0.12:1.00:1.11	71457	Cytoplasmic dynein 1 intermediate chain 2 OS=Homo sapiens GN=DYNC1I2 PE=1 SV=3	DYNC1I2	DNCI2,IC2	chr2	171687409	171750158	4.478	6.295	2.863
1642	3780	Q8WVC6|DCAKD_HUMAN	125.99	23	4	4	Carbamidomethylation	Q8WVC6	DCAKD_HUMAN	10900000	30300000	25400000	173000000	123000000	224000000	243000000	315000000	261000000	0.09:0.25:0.21:1.41:1.00:1.83:1.99:2.57:2.13	26800000	233000000	338000000	0.12:1.00:1.45	26550	Dephospho-CoA kinase domain-containing protein OS=Homo sapiens GN=DCAKD PE=1 SV=1	DCAKD		chr17	45023338	45061130	17.799	15.341	14.657
2003	9377	Q13561|DCTN2_HUMAN	23.92	15	4	4		Q13561	DCTN2_HUMAN	16400000	25800000	18700000	41400000	48200000	56300000	61900000	52300000	71200000	0.34:0.54:0.39:0.86:1.00:1.17:1.28:1.09:1.48	27700000	51700000	61800000	0.54:1.00:1.20	44231	Dynactin subunit 2 OS=Homo sapiens GN=DCTN2 PE=1 SV=4	DCTN2	DCTN50,DYNAMITIN,HEL-S-77,RBP50	chr12	57530050	57547331	48.011	64.795	41.538
1418	987	O95865|DDAH2_HUMAN	55.1	32	4	4	Carbamidomethylation; Deamidation (NQ)	O95865	DDAH2_HUMAN	13000000	9710000	6200000	32700000	33200000	23200000	89300000	64800000	60200000	0.39:0.29:0.19:0.98:1.00:0.70:2.69:1.95:1.81	11800000	31200000	72800000	0.38:1.00:2.33	29644	N(G) N(G)-dimethylarginine dimethylaminohydrolase 2 OS=Homo sapiens GN=DDAH2 PE=1 SV=1	DDAH2	DDAH,DDAHII,G6a,HEL-S-277,NG30	chr6	31727040	31730262	89.272	113.823	131.816
1005	1394	Q16531|DDB1_HUMAN	77.87	7	5	5	Carbamidomethylation	Q16531	DDB1_HUMAN	5010000	3330000	8850000	30400000	56500000	56900000	42300000	66700000	73400000	0.09:0.06:0.16:0.54:1.00:1.01:0.75:1.18:1.30	9150000	58700000	64300000	0.16:1.00:1.10	126968	DNA damage-binding protein 1 OS=Homo sapiens GN=DDB1 PE=1 SV=1	DDB1	DDBA,UV-DDB1,XAP1,XPCE,XPE,XPE-BF	chr11	61299447	61333212	41.654	52.848	38.87
246	333	Q92499|DDX1_HUMAN	200	36	17	17	Carbamidomethylation; Deamidation (NQ)	Q92499	DDX1_HUMAN	40900000	53300000	51600000	203000000	235000000	243000000	389000000	401000000	491000000	0.17:0.23:0.22:0.87:1.00:1.04:1.66:1.71:2.09	81800000	251000000	427000000	0.33:1.00:1.70	82432	ATP-dependent RNA helicase DDX1 OS=Homo sapiens GN=DDX1 PE=1 SV=2	DDX1	DBP-RB,UKVH5d	chr2	15591621	15631111	42.67	50.177	45.383
170	195	Q92841|DDX17_HUMAN	146.12	41	24	18	Carbamidomethylation; Deamidation (NQ)	Q92841	DDX17_HUMAN	168000000	201000000	158000000	295000000	273000000	296000000	532000000	547000000	499000000	0.62:0.74:0.58:1.08:1.00:1.09:1.95:2.01:1.83	179000000	375000000	526000000	0.48:1.00:1.40	80273	Probable ATP-dependent RNA helicase DDX17 OS=Homo sapiens GN=DDX17 PE=1 SV=2	DDX17	P72,RH70	chr22	38483438	38506340	52.643	67.439	54.839
418	430	O00571|DDX3X_HUMAN	27.61	29	13	3	Carbamidomethylation	O00571	DDX3X_HUMAN	0	9760000	8430000	33000000	28100000	25300000	56900000	67300000	59100000	0:0.35:0.30:1.17:1.00:0.90:2.02:2.39:2.10	9230000	30900000	64500000	0.30:1.00:2.09	73244	ATP-dependent RNA helicase DDX3X OS=Homo sapiens GN=DDX3X PE=1 SV=3	DDX3X	DBX,DDX14,DDX3,HLP2	chrX	41333398	41350274	24.468	26.158	18.008
578	501	O15523|DDX3Y_HUMAN	26.59	26	12	2	Carbamidomethylation	O15523	DDX3Y_HUMAN	3130000	2290000	2240000	7920000	8350000	8460000	18800000	21900000	16300000	0.37:0.27:0.27:0.95:1.00:1.01:2.25:2.63:1.95	2890000	8550000	19000000	0.34:1.00:2.22	73154	ATP-dependent RNA helicase DDX3Y OS=Homo sapiens GN=DDX3Y PE=1 SV=2	DDX3Y	DBY	chrY	12903985	12920478	11.116	8.805	7.781
314	417	P17844|DDX5_HUMAN	200	36	16	10	Carbamidomethylation; Deamidation (NQ)	P17844	DDX5_HUMAN	73500000	35200000	35100000	182000000	110000000	103000000	352000000	310000000	301000000	0.67:0.32:0.32:1.65:1.00:0.93:3.19:2.82:2.73	60800000	133000000	368000000	0.46:1.00:2.77	69148	Probable ATP-dependent RNA helicase DDX5 OS=Homo sapiens GN=DDX5 PE=1 SV=1	DDX5	G17P1,HLR1,HUMP68,p68	chr17	64498254	64506924	95.993	161.669	87.039
460	518	Q16698|DECR_HUMAN	95.81	55	12	12	Carbamidomethylation; Deamidation (NQ)	Q16698	DECR_HUMAN	152000000	188000000	183000000	470000000	383000000	414000000	520000000	428000000	439000000	0.40:0.49:0.48:1.23:1.00:1.08:1.36:1.12:1.15	191000000	427000000	464000000	0.45:1.00:1.09	36068	2 4-dienoyl-CoA reductase mitochondrial OS=Homo sapiens GN=DECR1 PE=1 SV=1	DECR1	DECR,NADPH,SDR18C1	chr8	90001352	90052004	35.509	51.658	54.609
1895	2511	Q07507|DERM_HUMAN	79.54	27	3	3	Carbamidomethylation; Deamidation (NQ)	Q07507	DERM_HUMAN	8990000	3740000	3590000	77700000	37700000	53100000	66700000	40500000	37000000	0.24:0.10:0.10:2.06:1.00:1.41:1.77:1.07:0.98	6900000	79200000	48100000	0.09:1.00:0.61	24005	Dermatopontin OS=Homo sapiens GN=DPT PE=1 SV=2	DPT	TRAMP	chr1	168695457	168729204	99.446	3.547	14.075
772	516	P17661|DESM_HUMAN	20.81	13	7	2	Deamidation (NQ)	P17661	DESM_HUMAN	20900000	14400000	14800000	9110000	4860000	5330000	0	0	0	4.30:2.97:3.05:1.88:1.00:1.10:0:0:0	18500000	6430000	0	2.87:1.00:0	53536	Desmin OS=Homo sapiens GN=DES PE=1 SV=3	DES	CSM1,CSM2,LGMD2R	chr2	219418377	219426739	5.875	1.062	7.929
18	305	P15924|DESP_HUMAN	200	31	57	57	Carbamidomethylation; Deamidation (NQ)	P15924	DESP_HUMAN	61100000	59600000	47900000	349000000	577000000	570000000	581000000	791000000	915000000	0.11:0.10:0.08:0.60:1.00:0.99:1.01:1.37:1.58	62600000	509000000	762000000	0.12:1.00:1.50	331774	Desmoplakin OS=Homo sapiens GN=DSP PE=1 SV=3	DSP	DP,DPI,DPII	chr6	7541637	7586713	27.933	42.673	16.872
829	1003	P60981|DEST_HUMAN	130.85	42	6	6	Carbamidomethylation; Oxidation (M); Deamidation (NQ)	P60981	DEST_HUMAN	156000000	1030000000	852000000	815000000	1980000000	2020000000	1250000000	2020000000	2470000000	0.08:0.52:0.43:0.41:1.00:1.02:0.63:1.02:1.25	898000000	1640000000	1930000000	0.55:1.00:1.18	18506	Destrin OS=Homo sapiens GN=DSTN PE=1 SV=3	DSTN	ACTDP,ADF,bA462D18.2,HEL32	chr20	17569954	17608007	287.43	206.41	129.141
512	911	Q53GQ0|DHB12_HUMAN	120.91	70	14	14	Carbamidomethylation; Deamidation (NQ); Oxidation (M)	Q53GQ0	DHB12_HUMAN	88800000	108000000	96300000	340000000	449000000	443000000	505000000	683000000	620000000	0.20:0.24:0.21:0.76:1.00:0.99:1.12:1.52:1.38	116000000	520000000	731000000	0.22:1.00:1.41	34324	Very-long-chain 3-oxoacyl-CoA reductase OS=Homo sapiens GN=HSD17B12 PE=1 SV=2	HSD17B12	KAR,SDR12C1	chr11	43680593	43856619	39.01	44.877	35.32
93	82	P51659|DHB4_HUMAN	200	65	26	26	Carbamidomethylation; Deamidation (NQ); Oxidation (M)	P51659	DHB4_HUMAN	193000000	298000000	270000000	821000000	781000000	747000000	1100000000	1040000000	994000000	0.25:0.38:0.35:1.05:1.00:0.96:1.41:1.34:1.27	315000000	796000000	1050000000	0.40:1.00:1.31	79686	Peroxisomal multifunctional enzyme type 2 OS=Homo sapiens GN=HSD17B4 PE=1 SV=3	HSD17B4	DBP,MFE-2,MPF-2,PRLTS1,SDR8C1	chr5	119452443	119546655	86.916	64.015	49.762
1296	656	Q92506|DHB8_HUMAN	116.15	31	6	6	Carbamidomethylation; Deamidation (NQ)	Q92506	DHB8_HUMAN	95700000	108000000	107000000	209000000	275000000	284000000	263000000	253000000	304000000	0.35:0.39:0.39:0.76:1.00:1.03:0.96:0.92:1.10	105000000	256000000	280000000	0.41:1.00:1.09	26974	Estradiol 17-beta-dehydrogenase 8 OS=Homo sapiens GN=HSD17B8 PE=1 SV=2	HSD17B8	D6S2245E,dJ1033B10.9,FABG,FABGL,H2-KE6,HKE6,KE6,RING2,SDR30C1	chr6	33204637	33206831	48.299	27.111	13.466
2093	2548	Q9UBM7|DHCR7_HUMAN	153.53	9	3	3	Carbamidomethylation	Q9UBM7	DHCR7_HUMAN	11600000	9640000	7450000	130000000	177000000	192000000	101000000	134000000	192000000	0.07:0.05:0.04:0.74:1.00:1.09:0.57:0.76:1.09	14100000	166000000	143000000	0.08:1.00:0.86	54489	7-dehydrocholesterol reductase OS=Homo sapiens GN=DHCR7 PE=1 SV=1	DHCR7	SLOS	chr11	71434411	71448431	11.737	29.101	28.717
173	78	P00367|DHE3_HUMAN	200	61	23	10	Carbamidomethylation; Deamidation (NQ)	P00367	DHE3_HUMAN	175000000	166000000	166000000	685000000	704000000	640000000	1060000000	810000000	808000000	0.25:0.24:0.24:0.97:1.00:0.91:1.51:1.15:1.15	194000000	837000000	912000000	0.23:1.00:1.09	61398	Glutamate dehydrogenase 1 mitochondrial OS=Homo sapiens GN=GLUD1 PE=1 SV=2	GLUD1	GDH,GDH1,GLUD	chr10	87050202	87095019	29.261	46.563	36.429
528	1647	Q96LJ7|DHRS1_HUMAN	156.54	52	9	9	Carbamidomethylation; Deamidation (NQ)	Q96LJ7	DHRS1_HUMAN	29400000	21000000	39000000	161000000	151000000	163000000	217000000	200000000	233000000	0.19:0.14:0.26:1.06:1.00:1.08:1.43:1.32:1.54	34600000	170000000	263000000	0.20:1.00:1.54	33909	Dehydrogenase/reductase SDR family member 1 OS=Homo sapiens GN=DHRS1 PE=1 SV=1	DHRS1	SDR19C1	chr14	24290598	24299833	17.629	25.929	17.819
516	1042	Q9Y394|DHRS7_HUMAN	200	53	12	12	Carbamidomethylation; Deamidation (NQ)	Q9Y394	DHRS7_HUMAN	209000000	172000000	171000000	464000000	344000000	385000000	716000000	513000000	524000000	0.61:0.50:0.50:1.35:1.00:1.12:2.08:1.49:1.52	188000000	398000000	584000000	0.47:1.00:1.47	38299	Dehydrogenase/reductase SDR family member 7 OS=Homo sapiens GN=DHRS7 PE=1 SV=1	DHRS7	retDSR4,retSDR4,SDR34C1	chr14	60144774	60166305	114.401	86.985	65.619
683	255	Q00796|DHSO_HUMAN	82.56	42	9	9	Carbamidomethylation; Deamidation (NQ)	Q00796	DHSO_HUMAN	184000000	144000000	259000000	72700000	31500000	38400000	44500000	7930000	9900000	5.82:4.56:8.23:2.31:1.00:1.22:1.41:0.25:0.31	229000000	49500000	35900000	4.63:1.00:0.73	38325	Sorbitol dehydrogenase OS=Homo sapiens GN=SORD PE=1 SV=4	SORD	HEL-S-95n,SORD1	chr15	45023104	45075089	60.982	6.682	3.012
267	232	O43143|DHX15_HUMAN	51.54	30	18	18	Carbamidomethylation; Deamidation (NQ)	O43143	DHX15_HUMAN	56100000	83000000	65900000	215000000	157000000	121000000	284000000	176000000	178000000	0.36:0.53:0.42:1.37:1.00:0.77:1.81:1.12:1.14	96600000	228000000	321000000	0.42:1.00:1.41	90933	Pre-mRNA-splicing factor ATP-dependent RNA helicase DHX15 OS=Homo sapiens GN=DHX15 PE=1 SV=2	DHX15	DBP1,DDX15,HRH2,PRP43,PRPF43,PrPp43p	chr4	24527464	24584561	17.085	17.435	11.274
70	42	Q08211|DHX9_HUMAN	26.27	40	34	34	Carbamidomethylation; Deamidation (NQ)	Q08211	DHX9_HUMAN	306000000	359000000	349000000	441000000	455000000	406000000	526000000	504000000	514000000	0.67:0.79:0.77:0.97:1.00:0.89:1.16:1.11:1.13	344000000	434000000	515000000	0.79:1.00:1.19	140958	ATP-dependent RNA helicase A OS=Homo sapiens GN=DHX9 PE=1 SV=4	DHX9	DDX9,LKP,NDH2,NDHII,RHA	chr1	182839304	182887982	26.64	25.483	17.208
1032	4522	O60610|DIAP1_HUMAN	65.25	6	5	5	Carbamidomethylation	O60610	DIAP1_HUMAN	1830000	3260000	0	11400000	7690000	39100000	33300000	56400000	65100000	0.24:0.42:0:1.49:1.00:5.08:4.33:7.33:8.46	3120000	40600000	64200000	0.08:1.00:1.58	141347	Protein diaphanous homolog 1 OS=Homo sapiens GN=DIAPH1 PE=1 SV=2	DIAPH1	DFNA1,DIA1,DRF1,hDIA1,LFHL1	chr5	141515021	141619055	17.613	22.083	16.079
2526	27226	Q9UBX3|DIC_HUMAN	51.31	12	2	2		Q9UBX3	DIC_HUMAN	0	4220000	4050000	18600000	30600000	29000000	33000000	26300000	38400000	0:0.14:0.13:0.61:1.00:0.95:1.08:0.86:1.26	4230000	33600000	37100000	0.13:1.00:1.11	31282	Mitochondrial dicarboxylate carrier OS=Homo sapiens GN=SLC25A10 PE=1 SV=2	SLC25A10	DIC	chr17	81712236	81721016	9.472	13.813	15.096
973	472	Q9UBS4|DJB11_HUMAN	123.78	28	8	8	Carbamidomethylation; Deamidation (NQ)	Q9UBS4	DJB11_HUMAN	137000000	112000000	101000000	343000000	281000000	280000000	479000000	396000000	371000000	0.49:0.40:0.36:1.22:1.00:1.00:1.70:1.41:1.32	118000000	303000000	419000000	0.39:1.00:1.38	40514	DnaJ homolog subfamily B member 11 OS=Homo sapiens GN=DNAJB11 PE=1 SV=1	DNAJB11	ABBP-2,ABBP2,Dj-9,DJ9,EDJ,ERdj3,ERj3,ERj3p,PRO1080,UNQ537	chr3	186570678	186585800	39.609	62.66	49.379
938	1144	Q8IXB1|DJC10_HUMAN	24.33	16	7	7	Carbamidomethylation; Deamidation (NQ)	Q8IXB1	DJC10_HUMAN	10700000	21000000	29300000	52900000	75300000	72200000	36700000	20300000	80800000	0.14:0.28:0.39:0.70:1.00:0.96:0.49:0.27:1.07	25300000	66800000	54400000	0.38:1.00:0.81	91080	DnaJ homolog subfamily C member 10 OS=Homo sapiens GN=DNAJC10 PE=1 SV=2	DNAJC10	ERdj5,JPDI,MTHr,PDIA19	chr2	182716041	182780025	10.249	12.264	11.244
1202	984	Q9NVH1|DJC11_HUMAN	86.81	21	6	6	Carbamidomethylation	Q9NVH1	DJC11_HUMAN	13100000	448000	3900000	68900000	28700000	27200000	73000000	40000000	42400000	0.45:0.02:0.14:2.40:1.00:0.94:2.54:1.39:1.48	10500000	53400000	58000000	0.20:1.00:1.09	63278	DnaJ homolog subfamily C member 11 OS=Homo sapiens GN=DNAJC11 PE=1 SV=2	DNAJC11	dJ126A5.1	chr1	6634168	6701906	11.941	11.187	10.804
365	3101	O75165|DJC13_HUMAN	73.3	10	11	11	Carbamidomethylation; Deamidation (NQ)	O75165	DJC13_HUMAN	0	0	2610000	35700000	40200000	50300000	48800000	46000000	47900000	0:0:0.07:0.89:1.00:1.25:1.21:1.14:1.19	2610000	42100000	47600000	0.06:1.00:1.13	254412	DnaJ homolog subfamily C member 13 OS=Homo sapiens GN=DNAJC13 PE=1 SV=5	DNAJC13	RME8	chr3	132417520	132539032	5.63	3.579	3.12
1027	1027	O60832|DKC1_HUMAN	72.83	17	6	6	Carbamidomethylation	O60832	DKC1_HUMAN	35500000	141000000	131000000	173000000	305000000	312000000	91400000	137000000	180000000	0.12:0.46:0.43:0.57:1.00:1.02:0.30:0.45:0.59	134000000	275000000	142000000	0.49:1.00:0.52	57674	H/ACA ribonucleoprotein complex subunit 4 OS=Homo sapiens GN=DKC1 PE=1 SV=3	DKC1	CBF5,DKC,DKCX,NAP57,NOLA4,XAP101,ACA56,hsa-mir-664b,MIR644B	chrX	154762742	154777689	15.104	10.646	10.332
347	418	P09622|DLDH_HUMAN	200	36	13	13	Carbamidomethylation; Deamidation (NQ)	P09622	DLDH_HUMAN	230000000	649000000	686000000	823000000	2150000000	2370000000	1160000000	1550000000	1590000000	0.11:0.30:0.32:0.38:1.00:1.10:0.54:0.72:0.74	725000000	2030000000	1570000000	0.36:1.00:0.78	54177	Dihydrolipoyl dehydrogenase mitochondrial OS=Homo sapiens GN=DLD PE=1 SV=2	DLD	DLDD,DLDH,E3,GCSL,LAD,PHE3	chr7	107891107	107921198	14.96	12.847	7.274
936	26763	P31689|DNJA1_HUMAN	133.84	34	7	7	Carbamidomethylation; Deamidation (NQ)	P31689	DNJA1_HUMAN	9700000	31100000	24800000	155000000	127000000	130000000	198000000	174000000	161000000	0.08:0.25:0.20:1.22:1.00:1.03:1.57:1.38:1.27	30700000	137000000	178000000	0.22:1.00:1.29	44868	DnaJ homolog subfamily A member 1 OS=Homo sapiens GN=DNAJA1 PE=1 SV=2	DNAJA1	DJ-2,DjA1,hDJ-2,HDJ2,HSDJ,HSJ2,HSPF4,NEDD7	chr9	33025211	33039064	40.894	92.664	48.229
1065	1498	O60884|DNJA2_HUMAN	58.74	40	7	7	Carbamidomethylation; Deamidation (NQ)	O60884	DNJA2_HUMAN	14500000	14900000	14000000	28000000	58800000	58100000	97700000	84300000	66600000	0.25:0.25:0.24:0.48:1.00:0.99:1.66:1.43:1.13	14400000	57900000	90400000	0.25:1.00:1.56	45746	DnaJ homolog subfamily A member 2 OS=Homo sapiens GN=DNAJA2 PE=1 SV=1	DNAJA2	CPR3,DJ3,DJA2,DNAJ,DNJ3,HIRIP4,PRO3015,RDJ2	chr16	46955362	46973714	23.619	28.004	26.561
1971	9869	Q96EY1|DNJA3_HUMAN	20.17	8	2	2		Q96EY1	DNJA3_HUMAN	12600000	5780000	4000000	38700000	24100000	22600000	41300000	37400000	23800000	0.52:0.24:0.17:1.60:1.00:0.94:1.71:1.55:0.99	7840000	28500000	34100000	0.28:1.00:1.20	52489	DnaJ homolog subfamily A member 3 mitochondrial OS=Homo sapiens GN=DNAJA3 PE=1 SV=2	DNAJA3	HCA57,hTID-1,TID1	chr16	4425805	4460587	15.445	11.733	5.73
680	1007	Q13217|DNJC3_HUMAN	146.12	44	12	12	Carbamidomethylation; Deamidation (NQ)	Q13217	DNJC3_HUMAN	49500000	174000000	142000000	258000000	486000000	549000000	431000000	547000000	714000000	0.10:0.36:0.29:0.53:1.00:1.13:0.89:1.13:1.47	153000000	624000000	760000000	0.25:1.00:1.22	57580	DnaJ homolog subfamily C member 3 OS=Homo sapiens GN=DNAJC3 PE=1 SV=1	DNAJC3	ERdj6,HP58,P58,P58IPK,PRKRI	chr13	95677139	95794989	14.942	17.18	10.103
3013	18506	Q9H3Z4|DNJC5_HUMAN	58.44	16	2	2		Q9H3Z4	DNJC5_HUMAN	0	4780000	20400000	0	92300000	101000000	0	21100000	30200000	0:0.05:0.22:0:1.00:1.09:0:0.23:0.33	14600000	96700000	28600000	0.15:1.00:0.30	22149	DnaJ homolog subfamily C member 5 OS=Homo sapiens GN=DNAJC5 PE=1 SV=1	DNAJC5	CLN4,CLN4B,CSP,DNAJC5A,NCL	chr20	63895102	63936031	21.598	17.155	15.419
2322	54767	Q99615|DNJC7_HUMAN	23.66	8	3	3		Q99615	DNJC7_HUMAN	0	0	0	0	26500000	24600000	40000000	55200000	69700000	0:0:0:0:1.00:0.93:1.51:2.08:2.63	0	25600000	64100000	0:1.00:2.51	56441	DnaJ homolog subfamily C member 7 OS=Homo sapiens GN=DNAJC7 PE=1 SV=2	DNAJC7	DJ11,DJC7,TPR2,TTC2	chr17	41976421	42021371	24.781	31.69	34.27
2982	55133	Q8WXX5|DNJC9_HUMAN	22.52	18	2	2		Q8WXX5	DNJC9_HUMAN	0	0	0	0	0	0	11400000	0	0	-:-:-:-:-:-:64.00:-:-	0	0	11400000	-:-:64.00	29910	DnaJ homolog subfamily C member 9 OS=Homo sapiens GN=DNAJC9 PE=1 SV=1	DNAJC9	HDJC9,JDD1,SB73	chr10	73241693	73249226	10.775	17.491	17.794
806	7744	O00429|DNM1L_HUMAN	51.13	16	8	8	Carbamidomethylation	O00429	DNM1L_HUMAN	9590000	0	10500000	23800000	26900000	24200000	77200000	128000000	73200000	0.36:0:0.39:0.89:1.00:0.90:2.87:4.75:2.72	10000000	25000000	140000000	0.40:1.00:5.62	81877	Dynamin-1-like protein OS=Homo sapiens GN=DNM1L PE=1 SV=2	DNM1L	DLP1,DRP1,DVLP,DYMPLE,EMPF,HDYNIV	chr12	32679200	32745650	8.756	9.846	11.413
3033	36535	Q86YN1|DOPP1_HUMAN	41.34	8	1	1	Carbamidomethylation	Q86YN1	DOPP1_HUMAN	4620000	21100000	13300000	53700000	137000000	151000000	63900000	146000000	175000000	0.03:0.15:0.10:0.39:1.00:1.11:0.47:1.06:1.28	16600000	128000000	141000000	0.13:1.00:1.10	27031	Dolichyldiphosphatase 1 OS=Homo sapiens GN=DOLPP1 PE=2 SV=1	DOLPP1	LSFR2	chr9	129081104	129090438	5.45	7.937	5.791
2290	4671	Q9UKG1|DP13A_HUMAN	21.68	7	2	2	Deamidation (NQ)	Q9UKG1	DP13A_HUMAN	0	0	0	0	0	0	9950000	0	215000	-:-:-:-:-:-:64.00:-:64.00	0	0	8740000	-:-:64.00	79664	DCC-interacting protein 13-alpha OS=Homo sapiens GN=APPL1 PE=1 SV=1	APPL1	APPL,DIP13alpha	chr3	57227737	57273471	9.238	6.901	5.56
1657	1798	O60762|DPM1_HUMAN	110.86	36	6	6		O60762	DPM1_HUMAN	16400000	15800000	14100000	61000000	138000000	136000000	77500000	155000000	121000000	0.12:0.11:0.10:0.44:1.00:0.99:0.56:1.12:0.88	18400000	140000000	140000000	0.13:1.00:1.00	29634	Dolichol-phosphate mannosyltransferase subunit 1 OS=Homo sapiens GN=DPM1 PE=1 SV=1	DPM1	CDGIE,MPDS	chr20	50934867	50958544	27.917	27.759	18.79
684	936	Q9UHL4|DPP2_HUMAN	200	34	9	9	Carbamidomethylation; Deamidation (NQ)	Q9UHL4	DPP2_HUMAN	166000000	182000000	158000000	417000000	668000000	727000000	485000000	577000000	717000000	0.25:0.27:0.24:0.62:1.00:1.09:0.73:0.86:1.07	182000000	666000000	660000000	0.27:1.00:0.99	54342	Dipeptidyl peptidase 2 OS=Homo sapiens GN=DPP7 PE=1 SV=3	DPP7	DPP2,DPPII,QPP	chr9	137110540	137114752	123.297	154.959	177.558
1947	4942	Q9NY33|DPP3_HUMAN	33.75	6	2	2		Q9NY33	DPP3_HUMAN	0	0	0	25800000	45400000	40500000	92200000	69200000	94900000	0:0:0:0.57:1.00:0.89:2.03:1.52:2.09	0	37200000	85400000	0:1.00:2.29	82589	Dipeptidyl peptidase 3 OS=Homo sapiens GN=DPP3 PE=1 SV=2	DPP3	DPPIII	chr11	66480013	66509659	7.414	8.64	6.076
916	35829	P27487|DPP4_HUMAN	105.93	11	6	6	Carbamidomethylation	P27487	DPP4_HUMAN	5960000	18500000	12600000	219000000	226000000	232000000	473000000	380000000	395000000	0.03:0.08:0.06:0.97:1.00:1.03:2.09:1.68:1.75	15100000	272000000	482000000	0.06:1.00:1.77	88279	Dipeptidyl peptidase 4 OS=Homo sapiens GN=DPP4 PE=1 SV=2	DPP4	ADABP,ADCP2,CD26,DPPIV,TP103	chr2	161992241	162074542	1.147	49.605	20.387
2565	12149	Q86TI2|DPP9_HUMAN	25.17	2	1	1		Q86TI2	DPP9_HUMAN	0	0	0	0	9820000	0	0	0	17900000	0:0:0:0:1.00:0:0:0:1.83	0	9820000	17900000	0:1.00:1.83	98263	Dipeptidyl peptidase 9 OS=Homo sapiens GN=DPP9 PE=1 SV=3	DPP9	DP9,DPLP9,DPRP-2,DPRP2	chr19	4675226	4723843	4.798	11.086	11.256
328	219	Q16555|DPYL2_HUMAN	35.53	48	16	13	Carbamidomethylation; Deamidation (NQ)	Q16555	DPYL2_HUMAN	135000000	104000000	90100000	245000000	225000000	204000000	152000000	120000000	117000000	0.60:0.46:0.40:1.09:1.00:0.91:0.68:0.54:0.52	117000000	229000000	134000000	0.51:1.00:0.58	62294	Dihydropyrimidinase-related protein 2 OS=Homo sapiens GN=DPYSL2 PE=1 SV=1	DPYSL2	CRMP-2,CRMP2,DHPRP2,DRP-2,DRP2,N2A3,ULIP-2,ULIP2	chr8	26514193	26658177	8.972	13.973	9.147
410	688	Q14195|DPYL3_HUMAN	200	45	15	13	Carbamidomethylation; Deamidation (NQ)	Q14195	DPYL3_HUMAN	78100000	93000000	73400000	410000000	428000000	386000000	779000000	764000000	744000000	0.18:0.22:0.17:0.96:1.00:0.90:1.82:1.78:1.74	86300000	408000000	762000000	0.21:1.00:1.87	61963	Dihydropyrimidinase-related protein 3 OS=Homo sapiens GN=DPYSL3 PE=1 SV=1	DPYSL3	CRMP-4,CRMP4,DRP-3,DRP3,LCRMP,ULIP,ULIP-1	chr5	147390808	147510056	11.536	46.895	42.816
1681	2470	Q6IAN0|DRS7B_HUMAN	119.16	20	5	5		Q6IAN0	DRS7B_HUMAN	16800000	17600000	5070000	84400000	88200000	55700000	112000000	130000000	146000000	0.19:0.20:0.06:0.96:1.00:0.63:1.27:1.48:1.65	16200000	85400000	129000000	0.19:1.00:1.52	35119	Dehydrogenase/reductase SDR family member 7B OS=Homo sapiens GN=DHRS7B PE=1 SV=2	DHRS7B	SDR32C1	chr17	21126928	21191972	16.816	24.53	20.279
1129	36971	Q8TDB6|DTX3L_HUMAN	43.2	13	7	7	Carbamidomethylation	Q8TDB6	DTX3L_HUMAN	11000000	2400000	0	29900000	0	20300000	64400000	52600000	61000000	64.00:64.00:-:64.00:-:64.00:64.00:64.00:64.00	6680000	34400000	64900000	0.19:1.00:1.88	83554	E3 ubiquitin-protein ligase DTX3L OS=Homo sapiens GN=DTX3L PE=1 SV=1	DTX3L	BBAP	chr3	122564338	122575203	5.301	12.882	9.901
125	716	Q9NRD9|DUOX1_HUMAN	146.12	27	27	13	Carbamidomethylation; Deamidation (NQ)	Q9NRD9	DUOX1_HUMAN	22300000	44200000	46300000	115000000	174000000	172000000	230000000	219000000	247000000	0.13:0.25:0.27:0.66:1.00:0.99:1.32:1.26:1.43	43900000	165000000	255000000	0.27:1.00:1.54	177234	Dual oxidase 1 OS=Homo sapiens GN=DUOX1 PE=1 SV=1	DUOX1	LNOX1,NOXEF1,THOX1	chr15	45129994	45165578	47.676	63.939	53.825
2004	10278	P51452|DUS3_HUMAN	64.67	32	4	4	Carbamidomethylation	P51452	DUS3_HUMAN	0	20000000	7610000	0	4840000	9070000	84900000	66800000	63800000	0:4.12:1.57:0:1.00:1.88:17.56:13.81:13.19	18600000	13900000	73300000	1.34:1.00:5.27	20478	Dual specificity protein phosphatase 3 OS=Homo sapiens GN=DUSP3 PE=1 SV=1	DUSP3	VHR	chr17	43766121	43779000	12.337	13.911	16.054
1362	588	P33316|DUT_HUMAN	137.78	32	5	5	Carbamidomethylation	P33316	DUT_HUMAN	77500000	117000000	118000000	221000000	351000000	334000000	234000000	235000000	322000000	0.22:0.33:0.34:0.63:1.00:0.95:0.67:0.67:0.92	112000000	319000000	275000000	0.35:1.00:0.86	26563	Deoxyuridine 5'-triphosphate nucleotidohydrolase mitochondrial OS=Homo sapiens GN=DUT PE=1 SV=4	DUT	dUTPase	chr15	48331167	48343373	30.962	25.185	16.43
471	367	Q13838|DX39B_HUMAN	70.31	34	12	7	Carbamidomethylation; Deamidation (NQ)	Q13838	DX39B_HUMAN	152000000	247000000	270000000	309000000	474000000	470000000	384000000	349000000	671000000	0.32:0.52:0.57:0.65:1.00:0.99:0.81:0.74:1.42	227000000	421000000	468000000	0.54:1.00:1.11	48991	Spliceosome RNA helicase DDX39B OS=Homo sapiens GN=DDX39B PE=1 SV=1	DDX39B	BAT1,D6S81E,UAP56,U84	chr6	31530219	31542475	86.033	79.274	97.704
4	79	Q14204|DYHC1_HUMAN	200	38	113	113	Carbamidomethylation; Deamidation (NQ)	Q14204	DYHC1_HUMAN	91900000	79900000	60000000	267000000	355000000	326000000	456000000	469000000	458000000	0.26:0.23:0.17:0.75:1.00:0.92:1.28:1.32:1.29	87400000	326000000	470000000	0.27:1.00:1.44	532412	Cytoplasmic dynein 1 heavy chain 1 OS=Homo sapiens GN=DYNC1H1 PE=1 SV=5	DYNC1H1	DHC1,DHC1a,DNCH1,Dnchc1,DNCL,DNECL,DYHC,HL-3,p22,SMALED1	chr14	101964528	102050798	14.949	23.1	23.705
1777	1205	P63167|DYL1_HUMAN	130.88	53	5	3	Carbamidomethylation	P63167	DYL1_HUMAN	56900000	36600000	40200000	187000000	112000000	112000000	261000000	131000000	117000000	0.51:0.33:0.36:1.66:1.00:0.99:2.33:1.17:1.04	44600000	144000000	198000000	0.31:1.00:1.37	10366	Dynein light chain 1 cytoplasmic OS=Homo sapiens GN=DYNLL1 PE=1 SV=1	DYNLL1	DLC1,DLC8,DNCL1,DNCLC1,hdlc1,LC8,LC8a,PIN	chr12	120469857	120498495	94.27	218.184	206.668
2427	27107	P63172|DYLT1_HUMAN	41.3	51	3	3	Carbamidomethylation	P63172	DYLT1_HUMAN	0	0	0	28600000	30500000	26700000	48800000	66400000	36800000	0:0:0:0.94:1.00:0.88:1.60:2.18:1.21	0	43100000	64100000	0:1.00:1.49	12452	Dynein light chain Tctex-type 1 OS=Homo sapiens GN=DYNLT1 PE=1 SV=1	DYNLT1	CW-1,TCTEL1,tctex-1	chr6	158636474	158644786	71.221	94.763	80.391
1054	18396	P50570|DYN2_HUMAN	114.51	13	6	5	Carbamidomethylation; Deamidation (NQ)	P50570	DYN2_HUMAN	24300000	43900000	40200000	74500000	125000000	128000000	134000000	165000000	190000000	0.19:0.35:0.32:0.60:1.00:1.03:1.07:1.32:1.52	39800000	109000000	163000000	0.36:1.00:1.49	98064	Dynamin-2 OS=Homo sapiens GN=DNM2 PE=1 SV=2	DNM2	CMT2M,CMTDI1,CMTDIB,DI-CMTB,DYN2,DYNII,LCCS5	chr19	10718053	10831910	22.704	32.876	25.889
58	191	O75923|DYSF_HUMAN	26.76	33	39	38	Carbamidomethylation; Deamidation (NQ)	O75923	DYSF_HUMAN	46400000	52900000	48700000	110000000	151000000	170000000	126000000	87400000	130000000	0.31:0.35:0.32:0.73:1.00:1.13:0.83:0.58:0.86	54800000	172000000	126000000	0.32:1.00:0.73	237293	Dysferlin OS=Homo sapiens GN=DYSF PE=1 SV=1	DYSF	FER1L1,LGMD2B,MMD1	chr2	71453294	71686763	2.566	15.009	8.931
2344	2503	Q9HCM4|E41L5_HUMAN	30.17	4	2	2		Q9HCM4	E41L5_HUMAN	6640000	809000	594000	16600000	15500000	11900000	29800000	27700000	26000000	0.43:0.05:0.04:1.07:1.00:0.77:1.92:1.79:1.68	6620000	14700000	27800000	0.45:1.00:1.90	81856	Band 4.1-like protein 5 OS=Homo sapiens GN=EPB41L5 PE=1 SV=3	EPB41L5	BE37,YMO1	chr2	120013028	120179121	5.386	3.218	1.884
540	26754	P42892|ECE1_HUMAN	200	28	13	13	Carbamidomethylation; Deamidation (NQ)	P42892	ECE1_HUMAN	15700000	0	0	202000000	303000000	278000000	363000000	452000000	450000000	0.05:0:0:0.67:1.00:0.92:1.20:1.49:1.49	15700000	263000000	435000000	0.06:1.00:1.66	87164	Endothelin-converting enzyme 1 OS=Homo sapiens GN=ECE1 PE=1 SV=2	ECE1	ECE	chr1	21217247	21345541	24.817	133.539	102.327
373	463	Q13011|ECH1_HUMAN	200	59	14	14	Carbamidomethylation; Deamidation (NQ)	Q13011	ECH1_HUMAN	132000000	107000000	118000000	324000000	434000000	395000000	719000000	492000000	493000000	0.30:0.25:0.27:0.75:1.00:0.91:1.66:1.13:1.14	134000000	447000000	568000000	0.30:1.00:1.27	35816	Delta(3 5)-Delta(2 4)-dienoyl-CoA isomerase mitochondrial OS=Homo sapiens GN=ECH1 PE=1 SV=2	ECH1	HPXEL	chr19	38815422	38831857	41.462	51.772	46.94
52	45	P40939|ECHA_HUMAN	200	73	43	43	Carbamidomethylation; Deamidation (NQ); Oxidation (M)	P40939	ECHA_HUMAN	289000000	305000000	280000000	809000000	936000000	889000000	1420000000	1100000000	1080000000	0.31:0.33:0.30:0.86:1.00:0.95:1.51:1.18:1.16	291000000	878000000	1200000000	0.33:1.00:1.37	83000	Trifunctional enzyme subunit alpha mitochondrial OS=Homo sapiens GN=HADHA PE=1 SV=2	HADHA	ECHA,GBP,HADH,LCEH,LCHAD,MTPA,TP-ALPHA	chr2	26190635	26244726	50.766	48.097	34.808
201	129	P55084|ECHB_HUMAN	200	62	24	24	Carbamidomethylation; Deamidation (NQ); Oxidation (M)	P55084	ECHB_HUMAN	270000000	335000000	313000000	949000000	790000000	888000000	1350000000	970000000	1270000000	0.34:0.42:0.40:1.20:1.00:1.12:1.71:1.23:1.61	319000000	875000000	1360000000	0.36:1.00:1.55	51294	Trifunctional enzyme subunit beta mitochondrial OS=Homo sapiens GN=HADHB PE=1 SV=3	HADHB	ECHB,MTPB,TP-BETA	chr2	26244748	26290465	50.206	49.725	36.929
435	238	P30084|ECHM_HUMAN	200	58	17	17	Carbamidomethylation; Deamidation (NQ)	P30084	ECHM_HUMAN	49400000	264000000	234000000	518000000	631000000	616000000	837000000	667000000	678000000	0.08:0.42:0.37:0.82:1.00:0.98:1.33:1.06:1.07	262000000	598000000	739000000	0.44:1.00:1.24	31387	Enoyl-CoA hydratase mitochondrial OS=Homo sapiens GN=ECHS1 PE=1 SV=4	ECHS1	SCEH	chr10	133362483	133373404	129.828	119.694	97.182
474	400	P42126|ECI1_HUMAN	86.03	55	8	8	Carbamidomethylation; Deamidation (NQ); Oxidation (M)	P42126	ECI1_HUMAN	314000000	298000000	293000000	674000000	690000000	705000000	707000000	722000000	634000000	0.46:0.43:0.42:0.98:1.00:1.02:1.03:1.05:0.92	306000000	690000000	694000000	0.44:1.00:1.01	32816	Enoyl-CoA delta isomerase 1 mitochondrial OS=Homo sapiens GN=ECI1 PE=1 SV=1	ECI1	DCI	chr16	2239872	2251601	174.563	160.443	176.649
337	26746	Q16610|ECM1_HUMAN	200	52	18	18	Carbamidomethylation; Deamidation (NQ)	Q16610	ECM1_HUMAN	0	0	0	338000000	190000000	269000000	575000000	543000000	533000000	0:0:0:1.78:1.00:1.42:3.03:2.86:2.80	0	308000000	550000000	0:1.00:1.79	60674	Extracellular matrix protein 1 OS=Homo sapiens GN=ECM1 PE=1 SV=2	ECM1	URBWD	chr1	150508011	150513789	8.855	747.209	698.781
50	81	P68104|EF1A1_HUMAN	80.95	64	22	16	Carbamidomethylation; Oxidation (M); Deamidation (NQ)	P68104	EF1A1_HUMAN	1480000000	1650000000	1440000000	2480000000	2180000000	2000000000	4080000000	3150000000	2930000000	0.68:0.76:0.66:1.14:1.00:0.92:1.87:1.45:1.35	1530000000	2230000000	3400000000	0.69:1.00:1.52	50141	Elongation factor 1-alpha 1 OS=Homo sapiens GN=EEF1A1 PE=1 SV=1	EEF1A1	CCS-3,CCS3,EE1A1,EEF-1,EEF1A,eEF1A-1,EF-Tu,EF1A,GRAF-1EF,HNGC:16303,LENG7,PTI1	chr6	73515750	73521032	31.154	30.164	23.08
1422	26817	P24534|EF1B_HUMAN	70.77	72	7	7	Carbamidomethylation; Deamidation (NQ)	P24534	EF1B_HUMAN	4930000	1990000	0	36500000	20100000	26500000	173000000	85000000	81100000	0.25:0.10:0:1.81:1.00:1.32:8.62:4.22:4.03	6930000	28900000	113000000	0.24:1.00:3.91	24764	Elongation factor 1-beta OS=Homo sapiens GN=EEF1B2 PE=1 SV=3	EEF1B2	EEF1B,EEF1B1,EF1B,ACA41	chr2	206159594	206162929	29.971	21.306	17.196
1252	2527	P29692|EF1D_HUMAN	98.32	27	4	4	Carbamidomethylation; Deamidation (NQ)	P29692	EF1D_HUMAN	22900000	33000000	29300000	102000000	93500000	93100000	211000000	182000000	152000000	0.25:0.35:0.31:1.09:1.00:1.00:2.25:1.95:1.62	34700000	104000000	186000000	0.33:1.00:1.79	31122	Elongation factor 1-delta OS=Homo sapiens GN=EEF1D PE=1 SV=5	EEF1D	EF-1D,EF1D,FP1047	chr8	143579697	143597675	149.274	162.465	155.436
523	744	P26641|EF1G_HUMAN	127.5	36	11	11	Carbamidomethylation; Deamidation (NQ)	P26641	EF1G_HUMAN	101000000	104000000	95900000	272000000	292000000	205000000	845000000	940000000	819000000	0.35:0.36:0.33:0.93:1.00:0.70:2.89:3.22:2.80	116000000	257000000	868000000	0.45:1.00:3.38	50119	Elongation factor 1-gamma OS=Homo sapiens GN=EEF1G PE=1 SV=3	EEF1G	EF1G,GIG35	chr11	62559601	62573988	154.069	170.293	359.686
103	38	P13639|EF2_HUMAN	98.41	54	36	35	Carbamidomethylation; Deamidation (NQ); Oxidation (M)	P13639	EF2_HUMAN	262000000	438000000	417000000	683000000	914000000	915000000	816000000	761000000	1140000000	0.29:0.48:0.46:0.75:1.00:1.00:0.89:0.83:1.24	508000000	865000000	911000000	0.59:1.00:1.05	95338	Elongation factor 2 OS=Homo sapiens GN=EEF2 PE=1 SV=4	EEF2	EEF-2,EF-2,EF2,SCA26	chr19	3976056	3985463	850.819	867.728	681.376
979	8773	Q96RP9|EFGM_HUMAN	76.59	9	4	4	Carbamidomethylation	Q96RP9	EFGM_HUMAN	13200000	14000000	8890000	39400000	54600000	49800000	28400000	69900000	81100000	0.24:0.26:0.16:0.72:1.00:0.91:0.52:1.28:1.49	13200000	52400000	61000000	0.25:1.00:1.16	83472	Elongation factor G mitochondrial OS=Homo sapiens GN=GFM1 PE=1 SV=2	GFM1	COXPD1,EFG,EFG1,EFGM,EGF1,GFM,hEFG1	chr3	158644497	158692572	8.97	8.615	5.094
2115	35913	Q96C19|EFHD2_HUMAN	132.86	11	2	2		Q96C19	EFHD2_HUMAN	4260000	8630000	10500000	95300000	173000000	215000000	295000000	658000000	725000000	0.02:0.05:0.06:0.55:1.00:1.24:1.70:3.80:4.18	7810000	161000000	562000000	0.05:1.00:3.49	26697	EF-hand domain-containing protein D2 OS=Homo sapiens GN=EFHD2 PE=1 SV=1	EFHD2	SWS1	chr1	15409895	15430343	34.135	338.019	342.539
3066	18504	P20827|EFNA1_HUMAN	27.98	9	1	1		P20827	EFNA1_HUMAN	0	8120000	11900000	0	0	0	0	0	0	-:64.00:64.00:-:-:-:-:-:-	10000000	0	0	64.00:-:-	23787	Ephrin-A1 OS=Homo sapiens GN=EFNA1 PE=1 SV=2	EFNA1	B61,ECKLG,EFL1,EPLG1,LERK-1,LERK1,TNFAIP4	chr1	155127873	155134910	58.001	76.019	31.117
1133	1135	P43897|EFTS_HUMAN	62.33	31	4	4	Carbamidomethylation; Deamidation (NQ)	P43897	EFTS_HUMAN	24000000	4750000	9020000	96100000	46700000	49700000	114000000	62400000	56900000	0.51:0.10:0.19:2.06:1.00:1.06:2.44:1.33:1.22	17700000	71200000	87500000	0.25:1.00:1.23	35391	Elongation factor Ts mitochondrial OS=Homo sapiens GN=TSFM PE=1 SV=2	TSFM	EFTS,EFTSMT	chr12	57782745	57802856	13.062	11.243	12.748
1849	12246	P00533|EGFR_HUMAN	27.45	5	4	4	Carbamidomethylation	P00533	EGFR_HUMAN	6110000	0	0	43500000	46300000	46900000	83100000	84000000	85200000	0.13:0:0:0.94:1.00:1.01:1.80:1.82:1.84	6110000	49000000	89900000	0.12:1.00:1.84	134277	Epidermal growth factor receptor OS=Homo sapiens GN=EGFR PE=1 SV=2	EGFR	ERBB,ERBB1,HER1,mENA,PIG61	chr7	55019032	55207338	1.975	2.581	1.974
1297	26785	P17813|EGLN_HUMAN	89.27	16	5	5	Carbamidomethylation; Deamidation (NQ)	P17813	EGLN_HUMAN	0	0	0	48300000	61100000	57200000	58400000	35700000	46500000	0:0:0:0.79:1.00:0.94:0.96:0.59:0.76	0	69200000	53800000	0:1.00:0.78	70578	Endoglin OS=Homo sapiens GN=ENG PE=1 SV=2	ENG	END,HHT1,ORW1	chr9	127815012	127854773	48.811	295.351	196.417
174	132	Q9NZN4|EHD2_HUMAN	27.71	56	22	19	Carbamidomethylation; Deamidation (NQ)	Q9NZN4	EHD2_HUMAN	156000000	209000000	192000000	225000000	280000000	260000000	263000000	324000000	272000000	0.55:0.74:0.68:0.80:1.00:0.93:0.94:1.15:0.97	208000000	255000000	304000000	0.82:1.00:1.19	61162	EH domain-containing protein 2 OS=Homo sapiens GN=EHD2 PE=1 SV=2	EHD2	PAST2	chr19	47713344	47743134	19.229	66.743	50.249
321	9502	Q14152|EIF3A_HUMAN	78.43	18	18	18	Deamidation (NQ); Carbamidomethylation	Q14152	EIF3A_HUMAN	0	9020000	10100000	117000000	44800000	31700000	188000000	123000000	105000000	0:0.20:0.23:2.61:1.00:0.71:4.19:2.75:2.34	9570000	114000000	194000000	0.08:1.00:1.69	166569	Eukaryotic translation initiation factor 3 subunit A OS=Homo sapiens GN=EIF3A PE=1 SV=1	EIF3A	EIF3,eIF3-p170,eIF3-theta,EIF3S10,P167,p180,p185,TIF32	chr10	119035029	119080822	30.498	21.709	8.108
837	9875	P55884|EIF3B_HUMAN	82.96	21	10	10	Carbamidomethylation; Deamidation (NQ)	P55884	EIF3B_HUMAN	2740000	8810000	3010000	49400000	31100000	34100000	158000000	93400000	76100000	0.09:0.28:0.10:1.59:1.00:1.10:5.10:3.00:2.45	10600000	38800000	109000000	0.27:1.00:2.81	92482	Eukaryotic translation initiation factor 3 subunit B OS=Homo sapiens GN=EIF3B PE=1 SV=3	EIF3B	EIF3-ETA,EIF3-P110,EIF3-P116,EIF3S9,PRT1	chr7	2354839	2380745	35.473	39.457	38.059
847	1771	Q99613|EIF3C_HUMAN	22.13	16	9	1	Carbamidomethylation	Q99613	EIF3C_HUMAN	41100	0	0	0	0	10700000	9830000	28700000	32000000	64.00:-:-:-:-:64.00:64.00:64.00:64.00	41100	10700000	30500000	0.02:1.00:2.84	105344	Eukaryotic translation initiation factor 3 subunit C OS=Homo sapiens GN=EIF3C PE=1 SV=1	EIF3C	eIF3-p110,EIF3CL,EIF3S8	chr16	28688558	28735730	1.409	1.664	1.074
586	45285	O15371|EIF3D_HUMAN	148.75	40	13	13	Carbamidomethylation; Deamidation (NQ)	O15371	EIF3D_HUMAN	23700000	0	0	91100000	56700000	79800000	220000000	257000000	251000000	0.42:0:0:1.61:1.00:1.41:3.88:4.54:4.43	23700000	89400000	248000000	0.26:1.00:2.77	63973	Eukaryotic translation initiation factor 3 subunit D OS=Homo sapiens GN=EIF3D PE=1 SV=1	EIF3D	eIF3-p66,eIF3-zeta,EIF3S7	chr22	36510850	36529230	101.327	108.834	66.697
576	1227	P60228|EIF3E_HUMAN	97.44	36	11	11	Carbamidomethylation; Deamidation (NQ)	P60228	EIF3E_HUMAN	5740000	26000000	23400000	86000000	46000000	48200000	289000000	222000000	246000000	0.12:0.56:0.51:1.87:1.00:1.05:6.28:4.83:5.35	23200000	78000000	255000000	0.30:1.00:3.27	52221	Eukaryotic translation initiation factor 3 subunit E OS=Homo sapiens GN=EIF3E PE=1 SV=1	EIF3E	eIF3-p46,EIF3-P48,EIF3S6,INT6	chr8	108201743	108248730	151.079	161.326	153.59
1683	2938	O00303|EIF3F_HUMAN	130.04	31	6	6		O00303	EIF3F_HUMAN	17800000	19700000	19300000	49100000	38700000	31600000	192000000	182000000	161000000	0.46:0.51:0.50:1.27:1.00:0.82:4.97:4.70:4.17	24800000	51700000	183000000	0.48:1.00:3.53	37564	Eukaryotic translation initiation factor 3 subunit F OS=Homo sapiens GN=EIF3F PE=1 SV=1	EIF3F	eIF3-p47,EIF3S5	chr11	7987320	7996171	65.019	61.15	25.969
2282	11562	O15372|EIF3H_HUMAN	49.07	14	3	3	Carbamidomethylation	O15372	EIF3H_HUMAN	1740000	2600000	3150000	11200000	3290000	3620000	12900000	24500000	16500000	0.53:0.79:0.96:3.40:1.00:1.10:3.93:7.43:5.01	2660000	8950000	19900000	0.30:1.00:2.22	39930	Eukaryotic translation initiation factor 3 subunit H OS=Homo sapiens GN=EIF3H PE=1 SV=1	EIF3H	eIF3-gamma,eIF3-p40,EIF3S3	chr8	116644816	116755823	178.561	163.74	107.812
1313	26932	Q13347|EIF3I_HUMAN	90.81	44	6	6	Carbamidomethylation; Deamidation (NQ)	Q13347	EIF3I_HUMAN	0	0	0	33500000	5330000	30200000	95200000	47400000	45700000	0:0:0:6.29:1.00:5.67:17.85:8.90:8.57	0	38600000	62800000	0:1.00:1.63	36502	Eukaryotic translation initiation factor 3 subunit I OS=Homo sapiens GN=EIF3I PE=1 SV=1	EIF3I	eIF3-beta,eIF3-p36,EIF3S2,PRO2242,TRIP-1,TRIP1	chr1	32222370	32231604	114.267	169.31	167.201
2699	2682	Q9UBQ5|EIF3K_HUMAN	99.77	18	3	3	Carbamidomethylation	Q9UBQ5	EIF3K_HUMAN	15700000	12400000	11200000	106000000	124000000	125000000	196000000	188000000	207000000	0.13:0.10:0.09:0.85:1.00:1.01:1.57:1.51:1.67	19000000	118000000	213000000	0.16:1.00:1.79	25060	Eukaryotic translation initiation factor 3 subunit K OS=Homo sapiens GN=EIF3K PE=1 SV=1	EIF3K	EIF3-p28,EIF3S12,HSPC029,M9,MSTP001,PLAC-24,PLAC24,PRO1474,PTD001	chr19	38619074	38636959	184.606	212.631	150.296
1705	18098	Q9Y262|EIF3L_HUMAN	39.97	12	5	5	Carbamidomethylation; Deamidation (NQ)	Q9Y262	EIF3L_HUMAN	0	723000	2490000	11400000	9660000	12900000	72600000	25100000	31600000	0:0.07:0.26:1.18:1.00:1.34:7.51:2.59:3.27	2410000	16800000	57000000	0.14:1.00:3.39	66727	Eukaryotic translation initiation factor 3 subunit L OS=Homo sapiens GN=EIF3L PE=1 SV=1	EIF3L	EIF3EIP,EIF3S11,EIF3S6IP,HSPC021,HSPC025,MSTP005	chr22	37848774	37888782	159.626	125.451	104.43
1774	40493	Q7L2H7|EIF3M_HUMAN	35.46	17	3	3	Carbamidomethylation	Q7L2H7	EIF3M_HUMAN	0	0	0	534000	2070000	595000	9960000	24500000	7370000	0:0:0:0.26:1.00:0.29:4.82:11.84:3.56	0	1840000	19800000	0:1.00:10.78	42503	Eukaryotic translation initiation factor 3 subunit M OS=Homo sapiens GN=EIF3M PE=1 SV=1	EIF3M	B5,hfl-B5,PCID1,TANGO7	chr11	32583767	32602491	87.269	83.855	109.412
884	916	Q15717|ELAV1_HUMAN	143.31	35	8	8	Deamidation (NQ)	Q15717	ELAV1_HUMAN	66600000	118000000	123000000	108000000	137000000	153000000	381000000	350000000	365000000	0.49:0.86:0.90:0.79:1.00:1.12:2.79:2.56:2.66	105000000	150000000	375000000	0.70:1.00:2.50	36092	ELAV-like protein 1 OS=Homo sapiens GN=ELAVL1 PE=1 SV=2	ELAVL1	ELAV1,Hua,HUR,MelG	chr19	7958573	8005645	10.86	18.352	17.538
2334	22161	O95834|EMAL2_HUMAN	30.35	8	3	3		O95834	EMAL2_HUMAN	9040000	12800000	0	28900000	47000000	43000000	91300000	144000000	122000000	0.19:0.27:0:0.62:1.00:0.92:1.94:3.07:2.61	10900000	45700000	143000000	0.24:1.00:3.14	70679	Echinoderm microtubule-associated protein-like 2 OS=Homo sapiens GN=EML2 PE=1 SV=1	EML2	ELP70,EMAP-2,EMAP2	chr19	45609400	45645601	17.699	22.827	16.857
1473	13603	Q9HC35|EMAL4_HUMAN	35.84	11	7	7	Deamidation (NQ); Carbamidomethylation	Q9HC35	EMAL4_HUMAN	0	0	0	11400000	0	9170000	33000000	67800000	58300000	-:-:-:64.00:-:64.00:64.00:64.00:64.00	0	20600000	63700000	0:1.00:3.10	108916	Echinoderm microtubule-associated protein-like 4 OS=Homo sapiens GN=EML4 PE=1 SV=3	EML4	C2orf2,ELP120,EMAP-4,EMAPL4,ROPP120	chr2	42169350	42332548	7.575	10.578	11.754
534	1063	Q8N766|EMC1_HUMAN	75.64	22	13	13	Carbamidomethylation; Deamidation (NQ)	Q8N766	EMC1_HUMAN	31000000	41900000	36800000	146000000	126000000	132000000	218000000	165000000	160000000	0.25:0.33:0.29:1.16:1.00:1.05:1.73:1.31:1.27	53600000	135000000	181000000	0.40:1.00:1.34	111759	ER membrane protein complex subunit 1 OS=Homo sapiens GN=EMC1 PE=1 SV=1	EMC1	KIAA0090	chr1	19215664	19251559	5.888	6.565	4.139
2411	1308	Q5UCC4|EMC10_HUMAN	39.89	11	2	2		Q5UCC4	EMC10_HUMAN	6450000	4690000	3650000	21700000	69200000	59200000	41700000	21900000	20400000	0.09:0.07:0.05:0.31:1.00:0.86:0.60:0.32:0.30	10600000	76800000	28000000	0.14:1.00:0.36	27347	ER membrane protein complex subunit 10 OS=Homo sapiens GN=EMC10 PE=1 SV=1	EMC10	C19orf63,HSM1,HSS1	chr19	50476477	50505802	98.668	144.551	73.196
1573	1280	Q15006|EMC2_HUMAN	111.22	35	7	7		Q15006	EMC2_HUMAN	35400000	50600000	52500000	210000000	265000000	249000000	235000000	309000000	326000000	0.13:0.19:0.20:0.79:1.00:0.94:0.88:1.16:1.23	54700000	242000000	290000000	0.23:1.00:1.20	34833	ER membrane protein complex subunit 2 OS=Homo sapiens GN=EMC2 PE=1 SV=1	EMC2	KIAA0103,TTC35	chr8	108443624	108486907	27.35	30.428	20.372
1134	1163	Q9P0I2|EMC3_HUMAN	101.76	36	5	5	Deamidation (NQ)	Q9P0I2	EMC3_HUMAN	17500000	1840000	1980000	83100000	45100000	48100000	82800000	66900000	63000000	0.39:0.04:0.04:1.84:1.00:1.07:1.83:1.48:1.40	16300000	59900000	73500000	0.27:1.00:1.23	29952	ER membrane protein complex subunit 3 OS=Homo sapiens GN=EMC3 PE=1 SV=3	EMC3	POB,TMEM111	chr3	9963952	9987462	21.924	27.176	21.368
2360	18556	Q9NPA0|EMC7_HUMAN	57.7	27	3	3		Q9NPA0	EMC7_HUMAN	0	0	7450000	57600000	23600000	28500000	64900000	39100000	43900000	0:0:0.32:2.44:1.00:1.21:2.75:1.66:1.86	7450000	44700000	51400000	0.17:1.00:1.15	26471	ER membrane protein complex subunit 7 OS=Homo sapiens GN=EMC7 PE=1 SV=1	EMC7	C11orf3,C15orf24,ORF1-FL1	chr15	34084022	34101852	57.713	94.045	67.644
1597	1223	P50402|EMD_HUMAN	89.74	33	5	5		P50402	EMD_HUMAN	11600000	29900000	8870000	101000000	91300000	119000000	177000000	105000000	124000000	0.13:0.33:0.10:1.10:1.00:1.31:1.94:1.15:1.35	25200000	131000000	162000000	0.19:1.00:1.24	28994	Emerin OS=Homo sapiens GN=EMD PE=1 SV=1	EMD	EDMD,LEMD5,STA	chrX	154379237	154381523	76.396	58.06	49.941
317	682	O94919|ENDD1_HUMAN	89.5	39	11	11	Carbamidomethylation; Deamidation (NQ)	O94919	ENDD1_HUMAN	106000000	51500000	43200000	186000000	161000000	179000000	246000000	212000000	184000000	0.66:0.32:0.27:1.15:1.00:1.11:1.53:1.31:1.14	75200000	197000000	258000000	0.38:1.00:1.31	55017	Endonuclease domain-containing 1 protein OS=Homo sapiens GN=ENDOD1 PE=1 SV=2	ENDOD1		chr11	95089810	95132651	6.775	24.261	8.864
211	121	P06733|ENOA_HUMAN	200	59	20	18	Carbamidomethylation; Deamidation (NQ)	P06733	ENOA_HUMAN	204000000	289000000	290000000	446000000	657000000	622000000	887000000	772000000	1030000000	0.31:0.44:0.44:0.68:1.00:0.95:1.35:1.17:1.57	275000000	575000000	896000000	0.48:1.00:1.56	47169	Alpha-enolase OS=Homo sapiens GN=ENO1 PE=1 SV=2	ENO1	ENO1L1,MPB1,NNE,PPH	chr1	8861000	8879092	133.269	228.611	116.988
29	4	P14625|ENPL_HUMAN	76.38	63	57	51	Carbamidomethylation; Oxidation (M); Deamidation (NQ)	P14625	ENPL_HUMAN	2850000000	1700000000	1440000000	3900000000	3110000000	3220000000	4450000000	4230000000	4300000000	0.92:0.55:0.46:1.26:1.00:1.04:1.43:1.36:1.39	3010000000	5340000000	5820000000	0.56:1.00:1.09	92469	Endoplasmin OS=Homo sapiens GN=HSP90B1 PE=1 SV=1	HSP90B1	ECGP,GP96,GRP94,HEL-S-125m,HEL35,TRA1	chr12	103930334	103947930	769.664	403.543	236.924
1538	8755	P49961|ENTP1_HUMAN	112.69	21	7	7	Carbamidomethylation	P49961	ENTP1_HUMAN	31700000	32400000	35600000	145000000	122000000	126000000	230000000	148000000	164000000	0.26:0.27:0.29:1.19:1.00:1.03:1.89:1.21:1.34	37300000	137000000	198000000	0.27:1.00:1.44	57965	Ectonucleoside triphosphate diphosphohydrolase 1 OS=Homo sapiens GN=ENTPD1 PE=1 SV=1	ENTPD1	ATPDase,CD39,NTPDase-1,SPG64	chr10	95711779	95877266	2.527	13.843	9.127
648	591	P16422|EPCAM_HUMAN	23.96	35	9	9	Carbamidomethylation; Deamidation (NQ)	P16422	EPCAM_HUMAN	466000000	410000000	389000000	680000000	535000000	477000000	744000000	648000000	552000000	0.87:0.77:0.73:1.27:1.00:0.89:1.39:1.21:1.03	467000000	571000000	681000000	0.82:1.00:1.19	34932	Epithelial cell adhesion molecule OS=Homo sapiens GN=EPCAM PE=1 SV=2	EPCAM	DIAR5,EGP-2,EGP314,EGP40,ESA,HNPCC8,KS1/4,KSA,M4S1,MIC18,MK-1,TACSTD1,TROP1	chr2	47369148	47387028	298.526	453.835	317.366
575	1187	Q9NZ08|ERAP1_HUMAN	21.13	16	9	9	Deamidation (NQ)	Q9NZ08	ERAP1_HUMAN	79700000	64400000	60000000	169000000	120000000	152000000	176000000	126000000	174000000	0.66:0.54:0.50:1.41:1.00:1.27:1.47:1.05:1.45	68000000	160000000	159000000	0.43:1.00:1.00	107235	Endoplasmic reticulum aminopeptidase 1 OS=Homo sapiens GN=ERAP1 PE=1 SV=3	ERAP1	A-LAP,ALAP,APPILS,ARTS-1,ARTS1,ERAAP,ERAAP1,PILS-AP,PILSAP	chr5	96760810	96814145	7.746	14.651	20.319
1559	26847	P04626|ERBB2_HUMAN	52.07	3	2	2	Carbamidomethylation; Deamidation (NQ)	P04626	ERBB2_HUMAN	1130000	4560000	0	25600000	39200000	45800000	42700000	40700000	53100000	0.03:0.12:0:0.65:1.00:1.17:1.09:1.04:1.35	2850000	38400000	45500000	0.07:1.00:1.19	137910	Receptor tyrosine-protein kinase erbB-2 OS=Homo sapiens GN=ERBB2 PE=1 SV=1	ERBB2	CD340,HER-2,HER-2/neu,HER2,NEU,NGL,TKR1	chr17	39688084	39728662	38.906	48.53	35.722
1215	18329	P15170|ERF3A_HUMAN	28.23	25	7	5	Carbamidomethylation; Deamidation (NQ)	P15170	ERF3A_HUMAN	6630000	0	169000	19800000	2350000	1760000	57700000	38200000	26300000	2.83:0:0.07:8.46:1.00:0.75:24.59:16.30:11.23	6800000	19100000	46800000	0.36:1.00:2.45	55756	Eukaryotic peptide chain release factor GTP-binding subunit ERF3A OS=Homo sapiens GN=GSPT1 PE=1 SV=1	GSPT1	551G9.2,eRF3a,ETF3A,GST1	chr16	11868128	11916662	11.63	12.042	9.346
2556	35852	P48449|ERG7_HUMAN	46.21	5	3	3	Carbamidomethylation	P48449	ERG7_HUMAN	1730000	11700000	0	8200000	42300000	47600000	0	37500000	59100000	0.04:0.28:0:0.19:1.00:1.12:0:0.89:1.40	10600000	43000000	55900000	0.25:1.00:1.30	83309	Lanosterol synthase OS=Homo sapiens GN=LSS PE=1 SV=1	LSS	OSC	chr21	46188446	46228824	6.46	5.304	5.613
1364	777	Q969X5|ERGI1_HUMAN	200	23	5	5	Deamidation (NQ)	Q969X5	ERGI1_HUMAN	121000000	169000000	155000000	450000000	427000000	461000000	568000000	505000000	514000000	0.28:0.40:0.36:1.05:1.00:1.08:1.33:1.18:1.20	151000000	446000000	535000000	0.34:1.00:1.20	32592	Endoplasmic reticulum-Golgi intermediate compartment protein 1 OS=Homo sapiens GN=ERGIC1 PE=1 SV=1	ERGIC1	ERGIC-32,ERGIC32,NET24	chr5	172834220	172952685	29.638	33.039	15.625
1658	2549	Q96DZ1|ERLEC_HUMAN	20.23	12	4	4	Carbamidomethylation	Q96DZ1	ERLEC_HUMAN	21700000	30600000	34700000	56700000	92800000	112000000	36800000	45000000	67300000	0.23:0.33:0.37:0.61:1.00:1.20:0.40:0.48:0.73	31400000	93600000	80500000	0.34:1.00:0.86	54858	Endoplasmic reticulum lectin 1 OS=Homo sapiens GN=ERLEC1 PE=1 SV=1	ERLEC1	C2orf30,CIM,CL24936,CL25084,HEL117,XTP3-B,XTP3TPB	chr2	53786931	53818819	39.045	38.299	22.612
647	396	O94905|ERLN2_HUMAN	200	52	14	12	Carbamidomethylation	O94905	ERLN2_HUMAN	146000000	198000000	175000000	369000000	808000000	869000000	410000000	584000000	743000000	0.18:0.24:0.22:0.46:1.00:1.08:0.51:0.72:0.92	175000000	709000000	596000000	0.25:1.00:0.84	37840	Erlin-2 OS=Homo sapiens GN=ERLIN2 PE=1 SV=1	ERLIN2	C8orf2,Erlin-2,NET32,SPFH2,SPG18	chr8	37736227	37757801	15.494	10.859	7.305
361	348	Q7Z2K6|ERMP1_HUMAN	200	27	16	16	Carbamidomethylation; Deamidation (NQ)	Q7Z2K6	ERMP1_HUMAN	99200000	73200000	82900000	302000000	254000000	247000000	456000000	386000000	403000000	0.39:0.29:0.33:1.19:1.00:0.97:1.79:1.52:1.59	87400000	272000000	421000000	0.32:1.00:1.54	100231	Endoplasmic reticulum metallopeptidase 1 OS=Homo sapiens GN=ERMP1 PE=1 SV=2	ERMP1	bA207C16.3,FXNA,KIAA1815	chr9	5750671	5833081	13.301	10.512	5.535
784	641	P30040|ERP29_HUMAN	39.87	53	9	9	Carbamidomethylation; Deamidation (NQ)	P30040	ERP29_HUMAN	28200000	117000000	66600000	356000000	204000000	226000000	445000000	343000000	319000000	0.14:0.57:0.33:1.74:1.00:1.10:2.18:1.68:1.56	92300000	470000000	626000000	0.20:1.00:1.33	28993	Endoplasmic reticulum resident protein 29 OS=Homo sapiens GN=ERP29 PE=1 SV=4	ERP29	C12orf8,ERp28,ERp31,HEL-S-107,PDI-DB,PDIA9	chr12	112013348	112023220	139.27	155.467	87.247
481	891	Q9BS26|ERP44_HUMAN	200	55	12	12	Carbamidomethylation; Deamidation (NQ)	Q9BS26	ERP44_HUMAN	50200000	79000000	78600000	164000000	251000000	237000000	380000000	412000000	395000000	0.20:0.31:0.31:0.65:1.00:0.94:1.51:1.64:1.57	73800000	239000000	402000000	0.31:1.00:1.68	46971	Endoplasmic reticulum resident protein 44 OS=Homo sapiens GN=ERP44 PE=1 SV=1	ERP44	PDIA10,TXNDC4	chr9	99979179	100099048	16.873	27.928	29.503
1069	1646	P30042|ES1_HUMAN	200	48	8	8	Carbamidomethylation; Deamidation (NQ)	P30042	ES1_HUMAN	165000000	121000000	112000000	612000000	431000000	407000000	577000000	362000000	424000000	0.38:0.28:0.26:1.42:1.00:0.95:1.34:0.84:0.98	134000000	486000000	457000000	0.28:1.00:0.94	28170	ES1 protein homolog mitochondrial OS=Homo sapiens GN=C21orf33 PE=1 SV=3	C21orf33	ES1,GT335,HES1,KNPH,KNPI	chr21	44133612	44202944	0.105	0.053	0.116
1511	684	P10768|ESTD_HUMAN	79.05	40	5	5	Carbamidomethylation; Deamidation (NQ)	P10768	ESTD_HUMAN	55000000	178000000	151000000	111000000	164000000	161000000	241000000	295000000	309000000	0.33:1.08:0.92:0.68:1.00:0.98:1.47:1.80:1.89	136000000	147000000	282000000	0.92:1.00:1.91	31463	S-formylglutathione hydrolase OS=Homo sapiens GN=ESD PE=1 SV=2	ESD	FGH	chr13	46771256	46797288	112.414	81.322	58.173
92	252	Q9BSJ8|ESYT1_HUMAN	200	48	31	31	Carbamidomethylation; Oxidation (M); Deamidation (NQ)	Q9BSJ8	ESYT1_HUMAN	99600000	123000000	126000000	406000000	424000000	394000000	580000000	521000000	573000000	0.23:0.29:0.30:0.96:1.00:0.93:1.37:1.23:1.35	156000000	412000000	584000000	0.38:1.00:1.42	122856	Extended synaptotagmin-1 OS=Homo sapiens GN=ESYT1 PE=1 SV=1	ESYT1	FAM62A,MBC2	chr12	56128202	56144676	11.902	25.704	15.72
737	480	P13804|ETFA_HUMAN	200	58	13	13	Carbamidomethylation; Deamidation (NQ)	P13804	ETFA_HUMAN	121000000	192000000	150000000	535000000	344000000	332000000	563000000	519000000	591000000	0.35:0.56:0.43:1.55:1.00:0.96:1.64:1.51:1.72	175000000	564000000	706000000	0.31:1.00:1.25	35080	Electron transfer flavoprotein subunit alpha mitochondrial OS=Homo sapiens GN=ETFA PE=1 SV=1	ETFA	EMA,GA2,MADD	chr15	76216287	76311469	31.439	32.548	19.478
1106	640	P38117|ETFB_HUMAN	144.49	44	9	9	Carbamidomethylation; Deamidation (NQ)	P38117	ETFB_HUMAN	161000000	110000000	114000000	341000000	329000000	310000000	493000000	413000000	386000000	0.49:0.33:0.35:1.04:1.00:0.94:1.50:1.26:1.18	128000000	327000000	431000000	0.39:1.00:1.32	27844	Electron transfer flavoprotein subunit beta OS=Homo sapiens GN=ETFB PE=1 SV=3	ETFB	MADD	chr19	51345155	51366418	80.081	72.828	58.466
861	1576	Q16134|ETFD_HUMAN	44.43	21	9	9	Carbamidomethylation	Q16134	ETFD_HUMAN	49700000	63900000	76800000	80900000	206000000	213000000	71300000	82900000	126000000	0.24:0.31:0.37:0.39:1.00:1.03:0.35:0.40:0.61	67200000	171000000	93300000	0.39:1.00:0.54	68496	Electron transfer flavoprotein-ubiquinone oxidoreductase mitochondrial OS=Homo sapiens GN=ETFDH PE=1 SV=2	ETFDH	ETFQO,MADD	chr4	158672101	158708713	4.699	3.322	2.25
932	26769	O95571|ETHE1_HUMAN	62.42	63	8	8	Carbamidomethylation; Deamidation (NQ)	O95571	ETHE1_HUMAN	21600000	32100000	42300000	318000000	507000000	468000000	408000000	466000000	414000000	0.04:0.06:0.08:0.63:1.00:0.92:0.81:0.92:0.82	47300000	538000000	531000000	0.09:1.00:0.99	27873	Persulfide dioxygenase ETHE1 mitochondrial OS=Homo sapiens GN=ETHE1 PE=1 SV=2	ETHE1	HSCO,YF13H12	chr19	43506719	43527244	15.985	53.304	19.669
45	2118	Q92817|EVPL_HUMAN	200	33	42	41	Carbamidomethylation; Deamidation (NQ)	Q92817	EVPL_HUMAN	5510000	5920000	6770000	140000000	218000000	231000000	417000000	504000000	577000000	0.03:0.03:0.03:0.64:1.00:1.06:1.91:2.31:2.65	6070000	196000000	499000000	0.03:1.00:2.54	231602	Envoplakin OS=Homo sapiens GN=EVPL PE=1 SV=3	EVPL	EVPK	chr17	76006846	76027426	8.042	69.922	50.383
1715	3001	Q9NV70|EXOC1_HUMAN	24.68	5	2	2		Q9NV70	EXOC1_HUMAN	0	0	672000	5590000	2670000	2420000	26300000	11900000	3650000	0:0:0.25:2.10:1.00:0.91:9.85:4.48:1.37	672000	3560000	18000000	0.19:1.00:5.05	101982	Exocyst complex component 1 OS=Homo sapiens GN=EXOC1 PE=1 SV=4	EXOC1	BM-102,SEC3,SEC3L1,SEC3P	chr4	55853636	55905078	6.872	6.504	7.609
1020	1887	Q96A65|EXOC4_HUMAN	68.58	9	5	5	Carbamidomethylation	Q96A65	EXOC4_HUMAN	5810000	7630000	0	39000000	40300000	44900000	43800000	36100000	68800000	0.14:0.19:0:0.97:1.00:1.11:1.09:0.89:1.70	8390000	44700000	53900000	0.19:1.00:1.21	110498	Exocyst complex component 4 OS=Homo sapiens GN=EXOC4 PE=1 SV=1	EXOC4	SEC8,SEC8L1,Sec8p	chr7	133253067	134065761	14.303	13.918	7.177
1946	4108	O00471|EXOC5_HUMAN	38.17	3	2	2	Carbamidomethylation	O00471	EXOC5_HUMAN	0	0	0	22000000	43000000	47100000	53800000	87300000	71300000	0:0:0:0.51:1.00:1.10:1.25:2.03:1.66	0	42300000	87900000	0:1.00:2.08	81853	Exocyst complex component 5 OS=Homo sapiens GN=EXOC5 PE=1 SV=1	EXOC5	HSEC10,PRO1912,SEC10,SEC10L1,SEC10P	chr14	57202476	57268899	3.494	4.13	3.814
3400	27833	Q9Y3B2|EXOS1_HUMAN	24.43	8	1	1	Carbamidomethylation	Q9Y3B2	EXOS1_HUMAN	0	0	0	18900000	0	0	18200000	0	0	-:-:-:64.00:-:-:64.00:-:-	0	18900000	18200000	0:1.00:0.96	21452	Exosome complex component CSL4 OS=Homo sapiens GN=EXOSC1 PE=1 SV=1	EXOSC1	CGI-108,CSL4,Csl4p,hCsl4p,p13,SKI4,Ski4p	chr10	97435909	97446051	19.425	22.897	29.14
322	213	P15311|EZRI_HUMAN	127.73	36	17	11	Carbamidomethylation; Deamidation (NQ)	P15311	EZRI_HUMAN	16900000	59400000	54100000	61300000	81600000	78900000	164000000	194000000	158000000	0.21:0.73:0.66:0.75:1.00:0.97:2.01:2.37:1.93	48200000	75500000	173000000	0.64:1.00:2.30	69413	Ezrin OS=Homo sapiens GN=EZR PE=1 SV=4	EZR	CVIL,CVL,HEL-S-105,VIL2	chr6	158765741	158819424	111.047	154.826	91.662
2188	27842	Q9NUU6|F105A_HUMAN	25.96	7	2	2	Carbamidomethylation; Deamidation (NQ)	Q9NUU6	F105A_HUMAN	0	0	0	3310000	13400000	14700000	4630000	3680000	15300000	0:0:0:0.25:1.00:1.10:0.35:0.28:1.14	0	14300000	16600000	0:1.00:1.17	42196	Inactive ubiquitin thioesterase FAM105A OS=Homo sapiens GN=FAM105A PE=2 SV=1	FAM105A	NET20	chr5	14581782	14616180	0.625	2.431	1.853
734	454	Q9NZB2|F120A_HUMAN	43.4	12	10	10	Carbamidomethylation	Q9NZB2	F120A_HUMAN	47000000	61600000	89600000	98700000	230000000	200000000	119000000	115000000	92800000	0.20:0.27:0.39:0.43:1.00:0.87:0.52:0.50:0.40	74700000	190000000	113000000	0.39:1.00:0.59	121888	Constitutive coactivator of PPAR-gamma-like protein 1 OS=Homo sapiens GN=FAM120A PE=1 SV=2	FAM120A	C9orf10,DNAPTP1,DNAPTP5,OSSA	chr9	93451696	93566115	15.196	19.176	20.312
1537	953	Q96A26|F162A_HUMAN	200	31	4	4		Q96A26	F162A_HUMAN	36800000	148000000	157000000	488000000	972000000	1100000000	529000000	1020000000	1070000000	0.04:0.15:0.16:0.50:1.00:1.13:0.54:1.05:1.10	169000000	1270000000	1290000000	0.13:1.00:1.02	17342	Protein FAM162A OS=Homo sapiens GN=FAM162A PE=1 SV=2	FAM162A	C3orf28,E2IG5,HGTD-P	chr3	122384176	122410114	53.502	94.108	111.088
2884	31288	Q96ND0|F210A_HUMAN	21.04	14	2	2		Q96ND0	F210A_HUMAN	0	546000	1150000	0	2830000	3850000	0	14100000	11600000	0:0.19:0.41:0:1.00:1.36:0:5.00:4.09	1150000	3340000	12900000	0.34:1.00:3.85	30777	Protein FAM210A OS=Homo sapiens GN=FAM210A PE=1 SV=2	FAM210A	C18orf19,HsT2329	chr18	13663347	13726592	2.877	2.259	3.073
1328	789	P00748|FA12_HUMAN	28	14	6	6	Carbamidomethylation	P00748	FA12_HUMAN	45700000	48400000	51400000	64500000	19500000	41800000	199000000	156000000	185000000	2.34:2.48:2.63:3.30:1.00:2.14:10.21:7.99:9.45	53600000	49300000	203000000	1.09:1.00:4.12	67792	Coagulation factor XII OS=Homo sapiens GN=F12 PE=1 SV=3	F12	HAE3,HAEX,HAF	chr5	177402138	177409576	0.237	0.775	0.719
875	1408	Q9H0Q0|FA49A_HUMAN	20.77	40	7	7	Carbamidomethylation; Deamidation (NQ)	Q9H0Q0	FA49A_HUMAN	2900000	4710000	0	33700000	16700000	26700000	97300000	80200000	61300000	0.17:0.28:0:2.02:1.00:1.60:5.83:4.80:3.68	3800000	29700000	81300000	0.13:1.00:2.74	37313	Protein FAM49A OS=Homo sapiens GN=FAM49A PE=2 SV=1	FAM49A		chr2	16549459	16665866	9.928	9.079	10.432
787	496	P00740|FA9_HUMAN	71.59	37	11	11	Carbamidomethylation; Deamidation (NQ)	P00740	FA9_HUMAN	154000000	344000000	281000000	274000000	572000000	484000000	421000000	605000000	619000000	0.27:0.60:0.49:0.48:1.00:0.85:0.74:1.06:1.08	361000000	458000000	591000000	0.79:1.00:1.29	51778	Coagulation factor IX OS=Homo sapiens GN=F9 PE=1 SV=2	F9	FIX,HEMB,P19,PTC,THPH8	chrX	139530733	139565697	0	0	0
1000	20797	O75844|FACE1_HUMAN	115.27	23	8	8	Deamidation (NQ)	O75844	FACE1_HUMAN	22700000	20200000	13400000	99900000	96600000	111000000	158000000	157000000	180000000	0.24:0.21:0.14:1.04:1.00:1.15:1.64:1.63:1.86	29100000	117000000	198000000	0.25:1.00:1.70	54813	CAAX prenyl protease 1 homolog OS=Homo sapiens GN=ZMPSTE24 PE=1 SV=2	ZMPSTE24	FACE-1,FACE1,HGPS,PRO1,STE24,Ste24p	chr1	40258050	40294184	12.304	19.223	12.505
1121	22980	Q96CS3|FAF2_HUMAN	116.47	21	5	5	Carbamidomethylation; Deamidation (NQ)	Q96CS3	FAF2_HUMAN	4950000	11200000	14300000	123000000	105000000	115000000	185000000	71300000	66400000	0.05:0.11:0.14:1.17:1.00:1.09:1.76:0.68:0.63	15800000	118000000	152000000	0.13:1.00:1.29	52624	FAS-associated factor 2 OS=Homo sapiens GN=FAF2 PE=1 SV=2	FAF2	ETEA,UBXD8,UBXN3B	chr5	176448355	176510074	9.968	12.142	13.208
1961	918	Q6P587|FAHD1_HUMAN	67.92	43	5	5	Carbamidomethylation	Q6P587	FAHD1_HUMAN	52600000	33900000	30900000	102000000	98300000	99300000	209000000	156000000	127000000	0.54:0.34:0.31:1.04:1.00:1.01:2.13:1.59:1.29	40000000	105000000	215000000	0.38:1.00:2.05	24843	Acylpyruvase FAHD1 mitochondrial OS=Homo sapiens GN=FAHD1 PE=1 SV=2	FAHD1	C16orf36,YISKL	chr16	1827224	1840207	8.405	9.615	6.962
1004	1363	Q92520|FAM3C_HUMAN	200	41	8	8	Deamidation (NQ); Carbamidomethylation; Oxidation (M)	Q92520	FAM3C_HUMAN	60600000	36500000	36000000	230000000	131000000	131000000	375000000	291000000	265000000	0.46:0.28:0.27:1.75:1.00:1.00:2.85:2.21:2.02	44400000	164000000	310000000	0.27:1.00:1.89	24680	Protein FAM3C OS=Homo sapiens GN=FAM3C PE=1 SV=1	FAM3C	ILEI	chr7	121348851	121396368	7.726	10.064	5.482
470	994	Q9Y4F1|FARP1_HUMAN	26.34	15	10	10	Carbamidomethylation	Q9Y4F1	FARP1_HUMAN	40800000	30400000	34100000	94500000	62600000	71100000	145000000	93000000	76300000	0.65:0.49:0.55:1.51:1.00:1.14:2.31:1.49:1.22	47400000	76100000	105000000	0.62:1.00:1.38	118633	FERM RhoGEF and pleckstrin domain-containing protein 1 OS=Homo sapiens GN=FARP1 PE=1 SV=1	FARP1	CDEP,FARP1-IT1,PLEKHC2,PPP1R75	chr13	98142562	98449773	18.284	20.981	23.055
1447	5808	P49327|FAS_HUMAN	47.84	2	3	3		P49327	FAS_HUMAN	0	185000	0	3010000	16400000	8320000	32000000	22000000	24700000	0:0.02:0:0.18:1.00:0.51:1.96:1.34:1.51	185000	16000000	29200000	0.02:1.00:1.83	273424	Fatty acid synthase OS=Homo sapiens GN=FASN PE=1 SV=3	FASN	FAS,OA-519,SDR27X1	chr17	82078338	82098230	3.866	5.61	4.783
722	223	P98095|FBLN2_HUMAN	23.09	15	12	12	Carbamidomethylation	P98095	FBLN2_HUMAN	261000000	364000000	313000000	266000000	352000000	336000000	233000000	175000000	220000000	0.74:1.03:0.89:0.75:1.00:0.95:0.66:0.50:0.63	313000000	333000000	219000000	0.94:1.00:0.66	126573	Fibulin-2 OS=Homo sapiens GN=FBLN2 PE=1 SV=2	FBLN2		chr3	13549125	13638422	30.676	19.84	20.904
215	83	Q12805|FBLN3_HUMAN	90.96	51	19	19	Carbamidomethylation; Oxidation (M); Deamidation (NQ)	Q12805	FBLN3_HUMAN	718000000	959000000	769000000	293000000	270000000	254000000	506000000	422000000	377000000	2.66:3.55:2.85:1.08:1.00:0.94:1.87:1.56:1.40	872000000	272000000	435000000	3.20:1.00:1.60	54641	EGF-containing fibulin-like extracellular matrix protein 1 OS=Homo sapiens GN=EFEMP1 PE=1 SV=2	EFEMP1	DHRD,DRAD,FBLN3,FBNL,FIBL-3,MLVT,MTLV,S1-5	chr2	55865962	55924163	75.863	41.568	29.082
651	192	O95967|FBLN4_HUMAN	200	40	11	11	Carbamidomethylation; Oxidation (M); Deamidation (NQ)	O95967	FBLN4_HUMAN	356000000	477000000	458000000	71300000	74200000	82200000	79500000	119000000	91200000	4.80:6.42:6.16:0.96:1.00:1.11:1.07:1.60:1.23	446000000	97600000	113000000	4.57:1.00:1.16	49405	EGF-containing fibulin-like extracellular matrix protein 2 OS=Homo sapiens GN=EFEMP2 PE=1 SV=3	EFEMP2	ARCL1B,FBLN4,MBP1,UPH1	chr11	65866441	65872934	77.74	82.076	61.785
1629	710	Q53RD9|FBLN7_HUMAN	68.97	11	3	3	Carbamidomethylation; Deamidation (NQ)	Q53RD9	FBLN7_HUMAN	0	70300000	64700000	0	0	0	0	18700000	28000000	-:64.00:64.00:-:-:-:-:64.00:64.00	67500000	0	23300000	64.00:-:64.00	47376	Fibulin-7 OS=Homo sapiens GN=FBLN7 PE=2 SV=1	FBLN7	TM14	chr2	112138385	112188216	21.342	8.872	3.659
77	557	P35556|FBN2_HUMAN	156.54	20	39	34	Carbamidomethylation; Deamidation (NQ); Oxidation (M)	P35556	FBN2_HUMAN	0	0	0	94700000	158000000	121000000	336000000	406000000	408000000	0:0:0:0.60:1.00:0.77:2.13:2.57:2.58	0	151000000	383000000	0:1.00:2.54	314775	Fibrillin-2 OS=Homo sapiens GN=FBN2 PE=1 SV=3	FBN2	CCA,DA9	chr5	128257909	128538042	0.159	1.455	0.41
617	457	P22087|FBRL_HUMAN	113.57	40	9	8	Carbamidomethylation; Deamidation (NQ)	P22087	FBRL_HUMAN	175000000	558000000	444000000	672000000	1210000000	1200000000	646000000	1070000000	825000000	0.15:0.46:0.37:0.56:1.00:0.99:0.54:0.89:0.68	496000000	1470000000	1350000000	0.34:1.00:0.92	33784	rRNA 2'-O-methyltransferase fibrillarin OS=Homo sapiens GN=FBL PE=1 SV=2	FBL	FIB,FLRN,RNU3IP1	chr19	39834453	39846414	94.543	93.319	99.179
1956	27435	Q13630|FCL_HUMAN	95.52	23	5	5		Q13630	FCL_HUMAN	0	11200000	8640000	57100000	40900000	43100000	84900000	93400000	97500000	0:0.27:0.21:1.40:1.00:1.05:2.08:2.28:2.38	9940000	49800000	95200000	0.20:1.00:1.91	35893	GDP-L-fucose synthase OS=Homo sapiens GN=TSTA3 PE=1 SV=1	TSTA3	FX,P35B,SDR4E1	chr8	143612618	143618155	19.004	42.634	32.41
785	230	Q13642|FHL1_HUMAN	67.87	41	11	11	Carbamidomethylation; Deamidation (NQ)	Q13642	FHL1_HUMAN	425000000	864000000	784000000	226000000	306000000	298000000	305000000	328000000	355000000	1.39:2.83:2.56:0.74:1.00:0.97:1.00:1.07:1.16	715000000	277000000	339000000	2.59:1.00:1.23	36263	Four and a half LIM domains protein 1 OS=Homo sapiens GN=FHL1 PE=1 SV=4	FHL1	FHL-1,FHL1A,FHL1B,FLH1A,KYOT,SLIM,SLIM-1,SLIM1,SLIMMER,XMPMA	chrX	136146702	136211359	80.823	33.592	23.689
1333	650	Q9BXR6|FHR5_HUMAN	54.66	15	5	4	Carbamidomethylation; Deamidation (NQ)	Q9BXR6	FHR5_HUMAN	18500000	27900000	35000000	0	0	0	2410000	0	0	64.00:64.00:64.00:-:-:-:64.00:-:-	28600000	0	2410000	64.00:-:64.00	64420	Complement factor H-related protein 5 OS=Homo sapiens GN=CFHR5 PE=1 SV=1	CFHR5	CFHL5,CFHR5D,FHR-5,FHR5	chr1	196977537	197009674	0	0	0
815	616	P02671|FIBA_HUMAN	111.29	15	11	11	Carbamidomethylation; Deamidation (NQ)	P02671	FIBA_HUMAN	124000000	185000000	169000000	263000000	320000000	293000000	537000000	535000000	497000000	0.39:0.58:0.53:0.82:1.00:0.91:1.68:1.67:1.55	160000000	314000000	539000000	0.51:1.00:1.72	94973	Fibrinogen alpha chain OS=Homo sapiens GN=FGA PE=1 SV=2	FGA	Fib2	chr4	154583128	154590745	0	0	0
135	131	P02675|FIBB_HUMAN	66.32	58	27	27	Carbamidomethylation; Deamidation (NQ)	P02675	FIBB_HUMAN	156000000	259000000	275000000	492000000	410000000	411000000	760000000	519000000	682000000	0.38:0.63:0.67:1.20:1.00:1.00:1.85:1.26:1.66	256000000	440000000	657000000	0.58:1.00:1.49	55928	Fibrinogen beta chain OS=Homo sapiens GN=FGB PE=1 SV=2	FGB	HEL-S-78p	chr4	154562980	154572763	0	0.001	0
221	188	P02679|FIBG_HUMAN	135.82	53	17	17	Carbamidomethylation; Deamidation (NQ)	P02679	FIBG_HUMAN	253000000	313000000	291000000	438000000	572000000	543000000	793000000	783000000	887000000	0.44:0.55:0.51:0.77:1.00:0.95:1.39:1.37:1.55	381000000	742000000	1100000000	0.51:1.00:1.49	51512	Fibrinogen gamma chain OS=Homo sapiens GN=FGG PE=1 SV=3	FGG		chr4	154604134	154612750	0	0	0.01
11	30	P02751|FINC_HUMAN	200	58	85	85	Carbamidomethylation; Deamidation (NQ); Oxidation (M)	P02751	FINC_HUMAN	198000000	75100000	85000000	2820000000	2570000000	2480000000	4990000000	3290000000	3320000000	0.08:0.03:0.03:1.10:1.00:0.96:1.94:1.28:1.29	209000000	3760000000	5110000000	0.06:1.00:1.36	262622	Fibronectin OS=Homo sapiens GN=FN1 PE=1 SV=4	FN1	CIG,ED-B,FINC,FN,FNZ,GFND,GFND2,LETS,MSF	chr2	215360454	215436167	16.951	869.58	346.532
1949	8839	Q9Y3D6|FIS1_HUMAN	28	32	4	4	Carbamidomethylation	Q9Y3D6	FIS1_HUMAN	43600000	75500000	83200000	208000000	293000000	295000000	98200000	77000000	49800000	0.15:0.26:0.28:0.71:1.00:1.00:0.33:0.26:0.17	70200000	283000000	157000000	0.25:1.00:0.56	16938	Mitochondrial fission 1 protein OS=Homo sapiens GN=FIS1 PE=1 SV=2	FIS1	TTC11	chr7	101239612	101245090	270.965	238.939	150.185
2170	27068	Q96AY3|FKB10_HUMAN	23.81	4	2	2	Carbamidomethylation	Q96AY3	FKB10_HUMAN	3800000	0	0	24600000	38500000	43000000	40500000	50000000	48500000	0.10:0:0:0.64:1.00:1.12:1.05:1.30:1.26	3800000	39400000	49700000	0.10:1.00:1.26	64245	Peptidyl-prolyl cis-trans isomerase FKBP10 OS=Homo sapiens GN=FKBP10 PE=1 SV=1	FKBP10	FKBP65,hFKBP65,OI11,OI6,PPIASE	chr17	41812262	41823217	21.102	34.088	35.44
1560	7180	Q5T1M5|FKB15_HUMAN	57.66	4	3	3		Q5T1M5	FKB15_HUMAN	0	0	0	0	7780000	17700000	20600000	30100000	42100000	0:0:0:0:1.00:2.28:2.65:3.87:5.41	0	12800000	31900000	0:1.00:2.50	133630	FK506-binding protein 15 OS=Homo sapiens GN=FKBP15 PE=1 SV=2	FKBP15	FKBP133,KIAA0674,PPP1R76	chr9	113165519	113221361	7.596	9.328	8.595
2103	1592	P62942|FKB1A_HUMAN	145.07	42	4	4	Carbamidomethylation	P62942	FKB1A_HUMAN	45400000	92600000	112000000	80200000	347000000	320000000	261000000	505000000	544000000	0.13:0.27:0.32:0.23:1.00:0.92:0.75:1.46:1.57	108000000	334000000	549000000	0.32:1.00:1.64	11951	Peptidyl-prolyl cis-trans isomerase FKBP1A OS=Homo sapiens GN=FKBP1A PE=1 SV=2	FKBP1A	FKBP-12,FKBP-1A,FKBP1,FKBP12,PKC12,PKCI2,PPIASE	chr20	1368977	1393172	111.587	131.233	121.769
1421	8710	P26885|FKBP2_HUMAN	145.74	54	6	6	Carbamidomethylation; Deamidation (NQ)	P26885	FKBP2_HUMAN	127000000	76500000	69800000	190000000	136000000	127000000	287000000	272000000	259000000	0.94:0.56:0.51:1.40:1.00:0.94:2.11:2.00:1.91	92300000	151000000	273000000	0.61:1.00:1.81	15649	Peptidyl-prolyl cis-trans isomerase FKBP2 OS=Homo sapiens GN=FKBP2 PE=1 SV=2	FKBP2	FKBP-13,PPIase	chr11	64240941	64244135	182.31	151.214	214.897
1588	27280	Q14318|FKBP8_HUMAN	74.99	25	6	6	Carbamidomethylation	Q14318	FKBP8_HUMAN	7020000	3610000	6190000	14600000	10300000	33900000	90600000	80700000	78800000	0.68:0.35:0.60:1.41:1.00:3.28:8.77:7.80:7.63	5610000	34900000	90000000	0.16:1.00:2.58	44562	Peptidyl-prolyl cis-trans isomerase FKBP8 OS=Homo sapiens GN=FKBP8 PE=1 SV=2	FKBP8	FKBP38,FKBPr38	chr19	18531758	18543573	209.665	259.646	294.437
674	10648	Q13045|FLII_HUMAN	39.87	15	11	11	Deamidation (NQ); Carbamidomethylation	Q13045	FLII_HUMAN	0	0	0	18600000	22900000	15900000	77900000	44100000	66100000	0:0:0:0.81:1.00:0.69:3.39:1.92:2.88	0	23600000	73500000	0:1.00:3.12	144751	Protein flightless-1 homolog OS=Homo sapiens GN=FLII PE=1 SV=2	FLII	FLI,Fli1,FLIL	chr17	18244815	18258916	16.636	34.195	28.521
19	17	P21333|FLNA_HUMAN	200	47	79	76	Carbamidomethylation; Deamidation (NQ)	P21333	FLNA_HUMAN	263000000	446000000	397000000	967000000	1650000000	1630000000	1470000000	1970000000	1910000000	0.16:0.27:0.24:0.59:1.00:0.99:0.89:1.19:1.16	423000000	1680000000	2060000000	0.25:1.00:1.23	280737	Filamin-A OS=Homo sapiens GN=FLNA PE=1 SV=4	FLNA	ABP-280,ABPX,CSBS,CVD1,FLN,FLN-A,FLN1,FMD,MNS,NHBP,OPD,OPD1,OPD2,XLVD,XMVD	chrX	154348532	154374638	27.676	100.811	47.392
49	57	O75369|FLNB_HUMAN	63.19	29	42	39	Carbamidomethylation; Deamidation (NQ)	O75369	FLNB_HUMAN	54800000	131000000	109000000	239000000	262000000	307000000	278000000	224000000	258000000	0.21:0.50:0.42:0.91:1.00:1.17:1.06:0.85:0.98	121000000	272000000	253000000	0.44:1.00:0.93	278162	Filamin-B OS=Homo sapiens GN=FLNB PE=1 SV=2	FLNB	ABP-278,ABP-280,AOI,FH1,FLN-B,FLN1L,LRS1,SCT,TABP,TAP	chr3	58008400	58172255	32.848	23.273	20.27
544	659	O75955|FLOT1_HUMAN	200	51	14	14	Carbamidomethylation; Deamidation (NQ)	O75955	FLOT1_HUMAN	38900000	65600000	55500000	326000000	453000000	493000000	423000000	507000000	564000000	0.09:0.14:0.12:0.72:1.00:1.09:0.93:1.12:1.24	75100000	424000000	498000000	0.18:1.00:1.17	47355	Flotillin-1 OS=Homo sapiens GN=FLOT1 PE=1 SV=3	FLOT1		chr6	30727734	30742910	121.668	147.395	145.209
750	1535	Q14254|FLOT2_HUMAN	138.61	34	13	13	Deamidation (NQ)	Q14254	FLOT2_HUMAN	17900000	29400000	31500000	178000000	167000000	164000000	207000000	277000000	246000000	0.11:0.18:0.19:1.07:1.00:0.98:1.24:1.66:1.47	35100000	170000000	284000000	0.21:1.00:1.67	47064	Flotillin-2 OS=Homo sapiens GN=FLOT2 PE=1 SV=2	FLOT2	ECS-1,ECS1,ESA,ESA1,M17S1	chr17	28879339	28897697	32.237	46.966	28.187
1940	54671	Q9NZU0|FLRT3_HUMAN	92.88	15	5	5		Q9NZU0	FLRT3_HUMAN	0	0	0	13700000	10100000	9520000	56200000	39400000	47300000	0:0:0:1.35:1.00:0.94:5.57:3.90:4.69	0	16600000	49500000	0:1.00:2.98	73004	Leucine-rich repeat transmembrane protein FLRT3 OS=Homo sapiens GN=FLRT3 PE=1 SV=1	FLRT3	HH21	chr20	14323993	14337667	1.869	9.418	7.796
2373	1183	Q06828|FMOD_HUMAN	58.3	12	4	4	Carbamidomethylation; Oxidation (M)	Q06828	FMOD_HUMAN	33500000	76200000	73500000	0	2430000	1980000	0	0	0	13.77:31.37:30.24:0:1.00:0.81:0:0:0	61100000	2200000	0	27.72:1.00:0	43179	Fibromodulin OS=Homo sapiens GN=FMOD PE=1 SV=2	FMOD	FM,SLRR2E	chr1	203340621	203351429	40.616	8.404	12.326
1029	9582	Q9Y2H6|FND3A_HUMAN	21.08	8	4	4	Carbamidomethylation; Deamidation (NQ)	Q9Y2H6	FND3A_HUMAN	0	0	0	22600000	7270000	7140000	29000000	6820000	11700000	0:0:0:3.11:1.00:0.98:3.99:0.94:1.61	0	19500000	27400000	0:1.00:1.40	131852	Fibronectin type-III domain-containing protein 3A OS=Homo sapiens GN=FNDC3A PE=1 SV=4	FNDC3A	bA203I16.1,bA203I16.5,FNDC3,HUGO	chr13	48975912	49209779	13.785	11.387	11.227
2227	11312	Q4ZHG4|FNDC1_HUMAN	22.2	3	2	2	Deamidation (NQ)	Q4ZHG4	FNDC1_HUMAN	0	0	0	1760000	0	0	0	10800000	524000	-:-:-:64.00:-:-:-:64.00:64.00	0	1760000	9410000	0:1.00:5.35	205557	Fibronectin type III domain-containing protein 1 OS=Homo sapiens GN=FNDC1 PE=2 SV=4	FNDC1	AGS8,bA243O10.1,dJ322A24.1,FNDC2,MEL4B3	chr6	159169397	159272108	15.06	10.575	6.674
1390	1002	Q92945|FUBP2_HUMAN	22.42	15	6	6	Deamidation (NQ)	Q92945	FUBP2_HUMAN	0	12100000	10900000	50700000	59500000	29700000	62000000	25700000	33500000	0:0.20:0.18:0.85:1.00:0.50:1.04:0.43:0.56	11500000	56700000	46400000	0.20:1.00:0.82	73115	Far upstream element-binding protein 2 OS=Homo sapiens GN=KHSRP PE=1 SV=4	KHSRP	FBP2,FUBP2,KSRP	chr19	6413104	6424811	29.636	35.407	35.439
1259	1410	Q96I24|FUBP3_HUMAN	41.78	16	5	5		Q96I24	FUBP3_HUMAN	53900000	61300000	63600000	58700000	177000000	182000000	85700000	169000000	200000000	0.30:0.35:0.36:0.33:1.00:1.03:0.48:0.96:1.13	77300000	158000000	176000000	0.49:1.00:1.12	61640	Far upstream element-binding protein 3 OS=Homo sapiens GN=FUBP3 PE=1 SV=2	FUBP3	FBP3	chr9	130578857	130638352	18.074	15.734	8.711
554	474	P04066|FUCO_HUMAN	84.08	40	10	10	Deamidation (NQ); Oxidation (M)	P04066	FUCO_HUMAN	28200000	107000000	94700000	132000000	230000000	215000000	166000000	343000000	270000000	0.12:0.47:0.41:0.57:1.00:0.94:0.72:1.49:1.17	102000000	217000000	305000000	0.47:1.00:1.40	53689	Tissue alpha-L-fucosidase OS=Homo sapiens GN=FUCA1 PE=1 SV=4	FUCA1	FUCA	chr1	23845077	23868369	60.717	141.593	114.52
296	302	P07954|FUMH_HUMAN	60.96	45	12	12	Carbamidomethylation; Deamidation (NQ)	P07954	FUMH_HUMAN	120000000	113000000	111000000	222000000	221000000	222000000	343000000	216000000	191000000	0.54:0.51:0.50:1.00:1.00:1.01:1.55:0.98:0.86	136000000	270000000	258000000	0.50:1.00:0.95	54637	Fumarate hydratase mitochondrial OS=Homo sapiens GN=FH PE=1 SV=3	FH	HLRCC,LRCC,MCL,MCUL1	chr1	241497557	241519785	21.361	20.406	20.75
1973	27860	P51114|FXR1_HUMAN	43.35	13	5	4		P51114	FXR1_HUMAN	713000	2860000	3680000	12300000	16700000	19100000	21200000	20300000	10800000	0.04:0.17:0.22:0.73:1.00:1.14:1.27:1.21:0.65	3630000	21100000	20300000	0.17:1.00:0.96	69721	Fragile X mental retardation syndrome-related protein 1 OS=Homo sapiens GN=FXR1 PE=1 SV=3	FXR1	FXR1P	chr3	180912308	180982753	9.682	11.058	8.553
1692	6401	P51116|FXR2_HUMAN	20.04	9	4	3		P51116	FXR2_HUMAN	0	0	0	27900000	0	20900000	44200000	27200000	28000000	-:-:-:64.00:-:64.00:64.00:64.00:64.00	0	31900000	46000000	0:1.00:1.44	74223	Fragile X mental retardation syndrome-related protein 2 OS=Homo sapiens GN=FXR2 PE=1 SV=2	FXR2	FMR1L2,FXR2P	chr17	7591230	7614897	11.967	14.048	8.28
2135	35987	Q9UN86|G3BP2_HUMAN	112.38	6	1	1	Deamidation (NQ)	Q9UN86	G3BP2_HUMAN	0	0	0	0	50700000	97700000	67100000	141000000	136000000	0:0:0:0:1.00:1.93:1.32:2.79:2.68	0	74200000	115000000	0:1.00:1.55	54121	Ras GTPase-activating protein-binding protein 2 OS=Homo sapiens GN=G3BP2 PE=1 SV=2	G3BP2		chr4	75642769	75724525	14.817	19.196	8.951
187	160	P04406|G3P_HUMAN	86.45	75	20	20	Carbamidomethylation; Deamidation (NQ)	P04406	G3P_HUMAN	812000000	547000000	523000000	1530000000	957000000	968000000	1870000000	1280000000	1150000000	0.85:0.57:0.55:1.59:1.00:1.01:1.96:1.34:1.21	636000000	1150000000	2010000000	0.55:1.00:1.75	36053	Glyceraldehyde-3-phosphate dehydrogenase OS=Homo sapiens GN=GAPDH PE=1 SV=3	GAPDH	G3PD,GAPD,HEL-S-162eP	chr12	6534405	6538375	583.357	1156.9	1008.08
407	497	P11413|G6PD_HUMAN	117.01	39	13	13	Deamidation (NQ); Carbamidomethylation	P11413	G6PD_HUMAN	64800000	295000000	279000000	254000000	463000000	469000000	467000000	631000000	596000000	0.14:0.64:0.60:0.55:1.00:1.01:1.01:1.36:1.29	295000000	414000000	570000000	0.71:1.00:1.38	59257	Glucose-6-phosphate 1-dehydrogenase OS=Homo sapiens GN=G6PD PE=1 SV=4	G6PD	G6PD1	chrX	154531390	154547586	36.49	34.106	33.01
1039	9192	O95479|G6PE_HUMAN	97.86	17	8	8	Carbamidomethylation; Deamidation (NQ)	O95479	G6PE_HUMAN	8950000	31900000	17100000	62100000	56600000	47500000	103000000	128000000	129000000	0.16:0.56:0.30:1.10:1.00:0.84:1.82:2.26:2.27	29600000	58800000	129000000	0.50:1.00:2.20	88893	GDH/6PGL endoplasmic bifunctional protein OS=Homo sapiens GN=H6PD PE=1 SV=2	H6PD	CORTRD1,G6PDH,GDH	chr1	9234764	9271337	7.484	7.665	5.39
1130	694	P06744|G6PI_HUMAN	106.55	29	9	9	Deamidation (NQ)	P06744	G6PI_HUMAN	34500000	12000000	11400000	62300000	19100000	21500000	233000000	118000000	208000000	1.80:0.63:0.60:3.26:1.00:1.13:12.21:6.17:10.88	39400000	68800000	242000000	0.57:1.00:3.52	63147	Glucose-6-phosphate isomerase OS=Homo sapiens GN=GPI PE=1 SV=4	GPI	AMF,GNPI,NLK,PGI,PHI,SA-36,SA36	chr19	34364740	34402413	42.905	45.216	31.759
248	186	P80404|GABT_HUMAN	34.61	66	25	25	Carbamidomethylation; Deamidation (NQ)	P80404	GABT_HUMAN	76300000	128000000	98700000	181000000	201000000	159000000	241000000	210000000	217000000	0.38:0.64:0.49:0.90:1.00:0.79:1.20:1.04:1.08	109000000	201000000	245000000	0.54:1.00:1.22	56439	4-aminobutyrate aminotransferase mitochondrial OS=Homo sapiens GN=ABAT PE=1 SV=3	ABAT	GABA-AT,GABAT,NPD009	chr16	8674587	8784575	20.566	15.023	10.234
490	26753	Q14376|GALE_HUMAN	200	69	13	13	Carbamidomethylation; Deamidation (NQ)	Q14376	GALE_HUMAN	5250000	0	0	226000000	147000000	131000000	388000000	299000000	278000000	0.04:0:0:1.53:1.00:0.89:2.63:2.03:1.89	5250000	206000000	386000000	0.03:1.00:1.87	38282	UDP-glucose 4-epimerase OS=Homo sapiens GN=GALE PE=1 SV=2	GALE	SDR1E1	chr1	23795599	23800804	4.768	65.069	62.481
1234	9449	P51570|GALK1_HUMAN	37.12	38	7	7	Carbamidomethylation; Deamidation (NQ)	P51570	GALK1_HUMAN	10100000	18900000	19600000	46700000	51800000	67000000	61400000	94800000	87600000	0.20:0.36:0.38:0.90:1.00:1.29:1.18:1.83:1.69	29400000	74000000	95000000	0.40:1.00:1.28	42272	Galactokinase OS=Homo sapiens GN=GALK1 PE=1 SV=1	GALK1	GALK,GK1,HEL-S-19	chr17	75757937	75765199	9.119	13.155	13.512
1990	20617	Q96C23|GALM_HUMAN	50.13	13	3	3	Carbamidomethylation	Q96C23	GALM_HUMAN	6370000	0	0	0	0	0	66100000	46600000	57500000	64.00:-:-:-:-:-:64.00:64.00:64.00	6370000	0	67300000	64.00:-:64.00	37766	Aldose 1-epimerase OS=Homo sapiens GN=GALM PE=1 SV=1	GALM	GLAT,HEL-S-63p,IBD1	chr2	38665910	38734767	16.114	13.512	15.457
1274	919	Q10471|GALT2_HUMAN	87.96	14	5	5	Carbamidomethylation	Q10471	GALT2_HUMAN	0	2160000	3920000	28500000	35200000	25000000	61400000	50100000	51000000	0:0.06:0.11:0.81:1.00:0.71:1.75:1.43:1.45	3920000	32200000	54200000	0.12:1.00:1.68	64733	Polypeptide N-acetylgalactosaminyltransferase 2 OS=Homo sapiens GN=GALNT2 PE=1 SV=1	GALNT2	GalNAc-T2	chr1	230057789	230282130	13.932	15.644	11.777
506	26752	Q86SF2|GALT7_HUMAN	131.14	24	10	10	Carbamidomethylation; Deamidation (NQ)	Q86SF2	GALT7_HUMAN	0	10600000	0	166000000	148000000	148000000	241000000	204000000	180000000	0:0.07:0:1.12:1.00:1.00:1.62:1.38:1.22	10600000	154000000	247000000	0.07:1.00:1.60	75389	N-acetylgalactosaminyltransferase 7 OS=Homo sapiens GN=GALNT7 PE=1 SV=1	GALNT7	GALNAC-T7,GalNAcT7	chr4	173168753	173323967	3.173	32.713	23.886
37	27	Q14697|GANAB_HUMAN	92.18	80	41	41	Carbamidomethylation; Oxidation (M); Deamidation (NQ)	Q14697	GANAB_HUMAN	423000000	745000000	655000000	864000000	1330000000	1400000000	809000000	1470000000	2020000000	0.32:0.56:0.49:0.65:1.00:1.05:0.61:1.10:1.51	608000000	1200000000	1440000000	0.51:1.00:1.20	106874	Neutral alpha-glucosidase AB OS=Homo sapiens GN=GANAB PE=1 SV=3	GANAB	G2AN,GLUII	chr11	62624826	62646726	85.325	83.004	39.261
2099	693	P50440|GATM_HUMAN	56.04	12	3	3	Carbamidomethylation	P50440	GATM_HUMAN	34500000	18900000	22300000	19400000	11300000	0	0	0	0	3.07:1.68:1.98:1.73:1.00:0:0:0:0	25200000	18000000	0	1.40:1.00:0	48455	Glycine amidinotransferase mitochondrial OS=Homo sapiens GN=GATM PE=1 SV=1	GATM	AGAT,AT,CCDS3	chr15	45361124	45378782	32.536	3.045	4.63
422	157	P62873|GBB1_HUMAN	62.59	61	13	8	Carbamidomethylation; Deamidation (NQ)	P62873	GBB1_HUMAN	336000000	372000000	322000000	756000000	627000000	680000000	469000000	596000000	701000000	0.54:0.59:0.51:1.21:1.00:1.08:0.75:0.95:1.12	439000000	899000000	589000000	0.49:1.00:0.65	37377	Guanine nucleotide-binding protein G(I)/G(S)/G(T) subunit beta-1 OS=Homo sapiens GN=GNB1 PE=1 SV=3	GNB1		chr1	1785285	1891117	69.628	93.228	86.444
281	194	P62879|GBB2_HUMAN	40.89	61	13	8	Carbamidomethylation; Deamidation (NQ)	P62879	GBB2_HUMAN	167000000	202000000	201000000	274000000	390000000	358000000	370000000	367000000	334000000	0.43:0.52:0.52:0.70:1.00:0.92:0.95:0.94:0.86	196000000	354000000	365000000	0.56:1.00:1.03	37331	Guanine nucleotide-binding protein G(I)/G(S)/G(T) subunit beta-2 OS=Homo sapiens GN=GNB2 PE=1 SV=3	GNB2		chr7	100673740	100679169	117.688	212.376	100.558
1170	725	Q9HAV0|GBB4_HUMAN	38.68	39	7	3	Carbamidomethylation; Deamidation (NQ)	Q9HAV0	GBB4_HUMAN	8710000	3310000	3550000	25300000	14900000	13600000	48000000	27400000	21400000	0.58:0.22:0.24:1.69:1.00:0.91:3.21:1.83:1.44	5490000	18600000	33000000	0.30:1.00:1.77	37567	Guanine nucleotide-binding protein subunit beta-4 OS=Homo sapiens GN=GNB4 PE=1 SV=3	GNB4	CMTD1F	chr3	179396088	179451583	2.568	13.683	9.729
2328	2150	Q9UBI6|GBG12_HUMAN	30.14	46	4	4	Carbamidomethylation	Q9UBI6	GBG12_HUMAN	134000000	275000000	242000000	225000000	282000000	270000000	343000000	335000000	349000000	0.47:0.97:0.86:0.80:1.00:0.96:1.22:1.19:1.24	221000000	264000000	342000000	0.84:1.00:1.30	8006	Guanine nucleotide-binding protein G(I)/G(S)/G(O) subunit gamma-12 OS=Homo sapiens GN=GNG12 PE=1 SV=3	GNG12		chr1	67701466	67833472	26.142	26.515	25.826
851	14381	P32455|GBP1_HUMAN	83.02	27	7	7	Carbamidomethylation; Deamidation (NQ)	P32455	GBP1_HUMAN	0	0	0	17100000	0	24300000	225000000	206000000	208000000	-:-:-:64.00:-:64.00:64.00:64.00:64.00	0	23700000	216000000	0:1.00:9.11	67931	Guanylate-binding protein 1 OS=Homo sapiens GN=GBP1 PE=1 SV=2	GBP1		chr1	89052304	89065360	5.306	27.253	38.241
1590	30736	P32456|GBP2_HUMAN	21.36	7	2	2		P32456	GBP2_HUMAN	0	0	0	0	0	0	34600000	19900000	22800000	-:-:-:-:-:-:64.00:64.00:64.00	0	0	26400000	-:-:64.00	67209	Guanylate-binding protein 2 OS=Homo sapiens GN=GBP2 PE=1 SV=3	GBP2		chr1	89106132	89126159	4.034	43.225	52.16
1098	6393	Q9H3P7|GCP60_HUMAN	200	18	5	5	Carbamidomethylation; Deamidation (NQ)	Q9H3P7	GCP60_HUMAN	0	22400000	19900000	125000000	162000000	184000000	170000000	171000000	284000000	0:0.14:0.12:0.77:1.00:1.13:1.05:1.06:1.75	21100000	165000000	208000000	0.13:1.00:1.26	60593	Golgi resident protein GCP60 OS=Homo sapiens GN=ACBD3 PE=1 SV=4	ACBD3	GCP60,GOCAP1,GOLPH1,PAP7	chr1	226144679	226186722	13.843	12.191	9.013
412	8908	P35573|GDE_HUMAN	94.12	19	15	15	Carbamidomethylation; Deamidation (NQ)	P35573	GDE_HUMAN	0	5340000	9470000	45800000	74500000	87600000	74900000	56200000	77500000	0:0.07:0.13:0.61:1.00:1.18:1.01:0.75:1.04	7400000	70400000	73600000	0.11:1.00:1.05	174763	Glycogen debranching enzyme OS=Homo sapiens GN=AGL PE=1 SV=3	AGL	GDE	chr1	99850077	99924023	3.33	3.625	3.143
541	9563	P50395|GDIB_HUMAN	98.39	35	10	6	Carbamidomethylation; Deamidation (NQ)	P50395	GDIB_HUMAN	21200000	5980000	6520000	66100000	19900000	10600000	186000000	133000000	116000000	1.07:0.30:0.33:3.33:1.00:0.53:9.37:6.68:5.86	19600000	59600000	200000000	0.33:1.00:3.35	50663	Rab GDP dissociation inhibitor beta OS=Homo sapiens GN=GDI2 PE=1 SV=2	GDI2	HEL-S-46e,RABGDIB	chr10	5765223	5813549	61.565	61.43	41.528
1391	1545	P52565|GDIR1_HUMAN	70.99	43	6	6	Carbamidomethylation; Deamidation (NQ)	P52565	GDIR1_HUMAN	62200000	51000000	43400000	192000000	121000000	126000000	489000000	344000000	367000000	0.51:0.42:0.36:1.58:1.00:1.04:4.04:2.84:3.03	58500000	146000000	548000000	0.40:1.00:3.74	23207	Rho GDP-dissociation inhibitor 1 OS=Homo sapiens GN=ARHGDIA PE=1 SV=3	ARHGDIA	GDIA1,HEL-S-47e,NPHS8,RHOGDI,RHOGDI-1	chr17	81867719	81871406	100.107	169.315	128.8
1126	2592	P52566|GDIR2_HUMAN	34.26	61	8	8	Carbamidomethylation; Deamidation (NQ)	P52566	GDIR2_HUMAN	284000000	233000000	234000000	111000000	73700000	66900000	451000000	371000000	309000000	3.85:3.16:3.17:1.51:1.00:0.91:6.12:5.04:4.19	250000000	84300000	385000000	2.97:1.00:4.56	22988	Rho GDP-dissociation inhibitor 2 OS=Homo sapiens GN=ARHGDIB PE=1 SV=3	ARHGDIB	D4,GDIA2,GDID4,Ly-GDI,LYGDI,RAP1GN1,RhoGDI2	chr12	14942016	14961628	64.329	636.071	619.461
1975	54690	P52306|GDS1_HUMAN	25.73	8	3	3	Deamidation (NQ); Carbamidomethylation	P52306	GDS1_HUMAN	0	0	0	8890000	0	0	28500000	36100000	39100000	-:-:-:64.00:-:-:64.00:64.00:64.00	0	8890000	39600000	0:1.00:4.45	66317	Rap1 GTPase-GDP dissociation stimulator 1 OS=Homo sapiens GN=RAP1GDS1 PE=1 SV=3	RAP1GDS1	GDS1,SmgGDS	chr4	98261376	98443861	6.115	8.875	5.797
62	105	P06396|GELS_HUMAN	200	58	26	26	Carbamidomethylation; Deamidation (NQ)	P06396	GELS_HUMAN	480000000	579000000	659000000	1880000000	3010000000	3020000000	3030000000	3690000000	4170000000	0.16:0.19:0.22:0.63:1.00:1.00:1.01:1.23:1.39	708000000	2630000000	3630000000	0.27:1.00:1.38	85697	Gelsolin OS=Homo sapiens GN=GSN PE=1 SV=1	GSN	ADF,AGEL	chr9	121268102	121332844	379.62	604.166	377.663
639	18686	Q06210|GFPT1_HUMAN	74.26	23	10	9	Carbamidomethylation; Deamidation (NQ)	Q06210	GFPT1_HUMAN	5160000	3240000	8670000	87100000	92200000	138000000	69000000	55200000	73100000	0.06:0.04:0.09:0.94:1.00:1.50:0.75:0.60:0.79	6140000	131000000	66400000	0.05:1.00:0.51	78806	Glutamine--fructose-6-phosphate aminotransferase [isomerizing] 1 OS=Homo sapiens GN=GFPT1 PE=1 SV=3	GFPT1	CMSTA1,GFA,GFAT,GFAT1,GFAT1m,GFPT,GFPT1L,MSLG	chr2	69319769	69387254	10.081	11.329	9.464
1916	26845	O75223|GGCT_HUMAN	116.26	48	5	5	Deamidation (NQ)	O75223	GGCT_HUMAN	0	0	3090000	50200000	46500000	51100000	154000000	147000000	151000000	0:0:0.07:1.08:1.00:1.10:3.31:3.17:3.25	3090000	49300000	151000000	0.06:1.00:3.07	21008	Gamma-glutamylcyclotransferase OS=Homo sapiens GN=GGCT PE=1 SV=1	GGCT	C7orf24,CRF21,GCTG,GGC	chr7	30496621	30504841	23.488	81.366	49.448
1303	26793	Q9H936|GHC1_HUMAN	40.8	41	7	7	Carbamidomethylation; Deamidation (NQ)	Q9H936	GHC1_HUMAN	0	4720000	3580000	32400000	21400000	15100000	95000000	21600000	33300000	0:0.22:0.17:1.51:1.00:0.71:4.44:1.01:1.56	4150000	42500000	70100000	0.10:1.00:1.65	34470	Mitochondrial glutamate carrier 1 OS=Homo sapiens GN=SLC25A22 PE=1 SV=1	SLC25A22	EIEE3,GC1,NET44	chr11	790475	798269	2.993	8.868	7.679
1208	27106	P13284|GILT_HUMAN	23.92	30	3	3	Carbamidomethylation; Deamidation (NQ)	P13284	GILT_HUMAN	5950000	8340000	8860000	221000000	116000000	103000000	289000000	219000000	139000000	0.05:0.07:0.08:1.90:1.00:0.89:2.49:1.88:1.19	15100000	257000000	357000000	0.06:1.00:1.39	27964	Gamma-interferon-inducible lysosomal thiol reductase OS=Homo sapiens GN=IFI30 PE=1 SV=3	IFI30	GILT,IFI-30,IP30	chr19	18173780	18178124	44.57	179.96	183.256
1998	63930	Q68CQ7|GL8D1_HUMAN	88.47	11	3	3		Q68CQ7	GL8D1_HUMAN	1310000	2880000	7730000	46600000	44100000	49300000	60900000	63400000	62600000	0.03:0.07:0.18:1.06:1.00:1.12:1.38:1.44:1.42	7860000	48400000	65400000	0.16:1.00:1.35	41935	Glycosyltransferase 8 domain-containing protein 1 OS=Homo sapiens GN=GLT8D1 PE=1 SV=2	GLT8D1	MSTP139	chr3	52694484	52706083	41.496	26.561	20.079
1972	13852	Q04446|GLGB_HUMAN	38.78	8	3	3	Deamidation (NQ)	Q04446	GLGB_HUMAN	2120000	0	0	0	0	0	28400000	83000000	920000	64.00:-:-:-:-:-:64.00:64.00:64.00	2120000	0	83900000	64.00:-:64.00	80474	1 4-alpha-glucan-branching enzyme OS=Homo sapiens GN=GBE1 PE=1 SV=3	GBE1	APBD,GBE,GSD4	chr3	81489699	81761799	7.907	9.576	6.012
2254	27856	Q16775|GLO2_HUMAN	74.26	12	2	2		Q16775	GLO2_HUMAN	0	11000000	14800000	7030000	75800000	70900000	21500000	18700000	49900000	0:0.14:0.20:0.09:1.00:0.94:0.28:0.25:0.66	12900000	76900000	51600000	0.17:1.00:0.67	33806	Hydroxyacylglutathione hydrolase mitochondrial OS=Homo sapiens GN=HAGH PE=1 SV=2	HAGH	GLO2,GLX2,GLXII,HAGH1	chr16	1809103	1827194	27.626	39.529	32.974
1637	7873	Q9HC38|GLOD4_HUMAN	89.37	28	5	5	Carbamidomethylation	Q9HC38	GLOD4_HUMAN	17800000	7930000	8100000	4540000	13000000	13800000	130000000	128000000	114000000	1.37:0.61:0.62:0.35:1.00:1.06:10.00:9.86:8.74	17600000	15600000	124000000	1.13:1.00:7.92	34793	Glyoxalase domain-containing protein 4 OS=Homo sapiens GN=GLOD4 PE=1 SV=1	GLOD4	C17orf25,HC71	chr17	759309	782331	41.667	32.079	23.573
2109	8987	Q86SX6|GLRX5_HUMAN	54.93	32	3	3	Carbamidomethylation	Q86SX6	GLRX5_HUMAN	4460000	7100000	7780000	128000000	144000000	72400000	141000000	29400000	25800000	0.03:0.05:0.05:0.89:1.00:0.50:0.98:0.20:0.18	6450000	141000000	123000000	0.05:1.00:0.87	16628	Glutaredoxin-related protein 5 mitochondrial OS=Homo sapiens GN=GLRX5 PE=1 SV=2	GLRX5	C14orf87,FLB4739,GRX5,PR01238,PRO1238	chr14	95534986	95544718	48.99	40.209	35.197
921	1005	O94925|GLSK_HUMAN	78.77	22	7	7	Carbamidomethylation; Deamidation (NQ)	O94925	GLSK_HUMAN	15700000	27500000	23400000	86400000	101000000	96900000	106000000	117000000	113000000	0.16:0.27:0.23:0.86:1.00:0.96:1.06:1.16:1.12	22200000	103000000	118000000	0.21:1.00:1.14	73461	Glutaminase kidney isoform mitochondrial OS=Homo sapiens GN=GLS PE=1 SV=1	GLS	AAD20,GAC,GAM,GLS1,KGA	chr2	190880821	190965552	8.617	10.195	8.26
196	208	P14314|GLU2B_HUMAN	110.96	51	18	18	Carbamidomethylation; Deamidation (NQ); Oxidation (M)	P14314	GLU2B_HUMAN	298000000	344000000	329000000	692000000	563000000	580000000	915000000	765000000	824000000	0.53:0.61:0.58:1.23:1.00:1.03:1.63:1.36:1.47	324000000	611000000	835000000	0.53:1.00:1.37	59426	Glucosidase 2 subunit beta OS=Homo sapiens GN=PRKCSH PE=1 SV=2	PRKCSH	AGE-R2,G19P1,PCLD,PKCSH,PLD1	chr19	11435257	11450968	130.327	157.464	121.967
414	8697	P34897|GLYM_HUMAN	88.01	33	10	10	Carbamidomethylation	P34897	GLYM_HUMAN	17100000	28500000	31600000	68700000	85400000	88900000	116000000	119000000	129000000	0.20:0.33:0.37:0.80:1.00:1.04:1.36:1.39:1.52	25700000	81000000	122000000	0.32:1.00:1.51	55993	Serine hydroxymethyltransferase mitochondrial OS=Homo sapiens GN=SHMT2 PE=1 SV=3	SHMT2	GLYA,HEL-S-51e,SHMT	chr12	57229573	57234935	10.42	19.905	15.729
904	394	P63096|GNAI1_HUMAN	28.33	27	8	3	Carbamidomethylation	P63096	GNAI1_HUMAN	39800000	65900000	71500000	36400000	67100000	83600000	4480000	4230000	29400000	0.59:0.98:1.06:0.54:1.00:1.24:0.07:0.06:0.44	89500000	62400000	18000000	1.44:1.00:0.29	40361	Guanine nucleotide-binding protein G(i) subunit alpha-1 OS=Homo sapiens GN=GNAI1 PE=1 SV=2	GNAI1	Gi	chr7	80134824	80219409	8.848	5.211	3.51
514	413	P04899|GNAI2_HUMAN	92.77	58	18	13	Carbamidomethylation; Deamidation (NQ)	P04899	GNAI2_HUMAN	80800000	72200000	121000000	193000000	520000000	609000000	230000000	197000000	379000000	0.16:0.14:0.23:0.37:1.00:1.17:0.44:0.38:0.73	113000000	479000000	271000000	0.24:1.00:0.57	40451	Guanine nucleotide-binding protein G(i) subunit alpha-2 OS=Homo sapiens GN=GNAI2 PE=1 SV=3	GNAI2	GIP,GNAI2B,H_LUCA15.1,H_LUCA16.1	chr3	50226688	50259354	71.048	151.835	119.992
781	403	P08754|GNAI3_HUMAN	55.27	41	10	5	Carbamidomethylation; Deamidation (NQ)	P08754	GNAI3_HUMAN	41500000	68600000	71100000	113000000	78800000	177000000	116000000	120000000	198000000	0.53:0.87:0.90:1.44:1.00:2.25:1.47:1.52:2.51	70700000	165000000	167000000	0.43:1.00:1.01	40532	Guanine nucleotide-binding protein G(k) subunit alpha OS=Homo sapiens GN=GNAI3 PE=1 SV=3	GNAI3	87U6,ARCND1	chr1	109548564	109595843	9.302	10.198	10.991
786	560	Q5JWF2|GNAS1_HUMAN	20.12	18	12	10	Carbamidomethylation	Q5JWF2	GNAS1_HUMAN	129000000	85300000	89800000	158000000	99500000	123000000	233000000	181000000	178000000	1.30:0.86:0.90:1.59:1.00:1.23:2.34:1.82:1.79	135000000	154000000	237000000	0.88:1.00:1.54	111024	Guanine nucleotide-binding protein G(s) subunit alpha isoforms XLas OS=Homo sapiens GN=GNAS PE=1 SV=2	GNAS	AHO,C20orf45,GNAS1,GPSA,GSA,GSP,NESP,PHP1A,PHP1B,PHP1C,POH	chr20	58839740	58911195	686.917	1202.39	1781.68
2594	26816	P15586|GNS_HUMAN	28.95	5	2	2	Carbamidomethylation	P15586	GNS_HUMAN	6690000	0	0	36300000	0	0	42300000	25200000	29100000	64.00:-:-:64.00:-:-:64.00:64.00:64.00	6690000	36300000	32200000	0.18:1.00:0.89	62082	N-acetylglucosamine-6-sulfatase OS=Homo sapiens GN=GNS PE=1 SV=3	GNS	G6S	chr12	64713442	64759446	27.763	27.574	18.644
2284	27155	Q08379|GOGA2_HUMAN	23	1	1	1		Q08379	GOGA2_HUMAN	0	0	0	10800000	12200000	25300000	9160000	0	30500000	0:0:0:0.88:1.00:2.07:0.75:0:2.50	0	23700000	25100000	0:1.00:1.06	113086	Golgin subfamily A member 2 OS=Homo sapiens GN=GOLGA2 PE=1 SV=3	GOLGA2	GM130	chr9	128255829	128276007	23.015	26.13	22.434
1432	2870	Q13439|GOGA4_HUMAN	25.05	2	2	2	Carbamidomethylation	Q13439	GOGA4_HUMAN	0	0	0	17200000	21800000	30300000	22800000	13300000	40500000	0:0:0:0.79:1.00:1.39:1.05:0.61:1.86	0	23100000	27900000	0:1.00:1.21	261137	Golgin subfamily A member 4 OS=Homo sapiens GN=GOLGA4 PE=1 SV=1	GOLGA4	CRPF46,GCP2,GOLG,MU-RMS-40.18,p230	chr3	37243191	37366879	11.935	8.536	4.693
450	2024	Q14789|GOGB1_HUMAN	74.2	1	2	2		Q14789	GOGB1_HUMAN	1430000	4080000	3620000	11400000	40200000	48200000	3480000	6060000	49000000	0.04:0.10:0.09:0.28:1.00:1.20:0.09:0.15:1.22	4590000	37500000	22500000	0.12:1.00:0.60	376019	Golgin subfamily B member 1 OS=Homo sapiens GN=GOLGB1 PE=1 SV=2	GOLGB1	GCP,GCP372,GOLIM1	chr3	121663199	121750735	11.306	8.405	7.016
2039	5398	O00461|GOLI4_HUMAN	65.86	8	4	4		O00461	GOLI4_HUMAN	2410000	0	0	38100000	41300000	53700000	22800000	45800000	53600000	0.06:0:0:0.92:1.00:1.30:0.55:1.11:1.30	2410000	55000000	48600000	0.04:1.00:0.88	81880	Golgi integral membrane protein 4 OS=Homo sapiens GN=GOLIM4 PE=1 SV=1	GOLIM4	GIMPC,GOLPH4,GPP130,P138	chr3	168008669	168095924	8.815	13.927	17.746
2125	2746	Q9H8Y8|GORS2_HUMAN	97.1	17	4	4	Carbamidomethylation; Deamidation (NQ)	Q9H8Y8	GORS2_HUMAN	2480000	11100000	1880000	28200000	25200000	31500000	160000000	107000000	84800000	0.10:0.44:0.07:1.12:1.00:1.25:6.35:4.24:3.37	10800000	32800000	117000000	0.33:1.00:3.57	47145	Golgi reassembly-stacking protein 2 OS=Homo sapiens GN=GORASP2 PE=1 SV=3	GORASP2	GOLPH6,GRASP55,GRS2,p59	chr2	170928438	170967135	19.04	33.235	20.486
2173	29852	O43292|GPAA1_HUMAN	31.11	6	2	2		O43292	GPAA1_HUMAN	3970000	0	1790000	0	0	9080000	0	22200000	17200000	64.00:-:64.00:-:-:64.00:-:64.00:64.00	2880000	9080000	21300000	0.32:1.00:2.34	67623	Glycosylphosphatidylinositol anchor attachment 1 protein OS=Homo sapiens GN=GPAA1 PE=1 SV=3	GPAA1	GAA1,hGAA1	chr8	144082621	144086216	86.456	86.13	48.464
1265	714	Q8N335|GPD1L_HUMAN	44.05	25	6	6	Carbamidomethylation	Q8N335	GPD1L_HUMAN	54000000	157000000	149000000	107000000	228000000	321000000	461000000	341000000	369000000	0.24:0.69:0.65:0.47:1.00:1.41:2.02:1.50:1.62	158000000	344000000	390000000	0.46:1.00:1.13	38419	Glycerol-3-phosphate dehydrogenase 1-like protein OS=Homo sapiens GN=GPD1L PE=1 SV=1	GPD1L	GPD1-L	chr3	32106511	32168715	24.805	11.395	12.034
78	228	P43304|GPDM_HUMAN	200	64	37	37	Carbamidomethylation; Deamidation (NQ)	P43304	GPDM_HUMAN	78900000	117000000	120000000	561000000	523000000	504000000	713000000	703000000	710000000	0.15:0.22:0.23:1.07:1.00:0.96:1.36:1.34:1.36	136000000	564000000	711000000	0.24:1.00:1.26	80853	Glycerol-3-phosphate dehydrogenase mitochondrial OS=Homo sapiens GN=GPD2 PE=1 SV=3	GPD2	GDH2,GPDM,mGPDH	chr2	156435453	156586403	4.626	8.971	6.807
1992	26815	Q92643|GPI8_HUMAN	31.81	11	2	2		Q92643	GPI8_HUMAN	0	0	6310000	54200000	29000000	20800000	45300000	18400000	16300000	0:0:0.22:1.87:1.00:0.72:1.56:0.63:0.56	6310000	43100000	26700000	0.15:1.00:0.62	45252	GPI-anchor transamidase OS=Homo sapiens GN=PIGK PE=1 SV=2	PIGK	GPI8	chr1	77088981	77219447	9.096	8.99	5.644
2579	2037	Q14956|GPNMB_HUMAN	33.99	5	2	2		Q14956	GPNMB_HUMAN	20300000	33500000	23600000	48000000	68700000	68900000	180000000	255000000	236000000	0.30:0.49:0.34:0.70:1.00:1.00:2.62:3.71:3.44	26000000	63200000	224000000	0.41:1.00:3.54	63923	Transmembrane glycoprotein NMB OS=Homo sapiens GN=GPNMB PE=1 SV=2	GPNMB	HGFIN,NMB	chr7	23246686	23275110	23.604	37.803	16.356
960	879	P07203|GPX1_HUMAN	200	76	10	10	Carbamidomethylation; Deamidation (NQ)	P07203	GPX1_HUMAN	63500000	61600000	60800000	348000000	236000000	221000000	488000000	298000000	285000000	0.27:0.26:0.26:1.48:1.00:0.94:2.07:1.26:1.21	63500000	268000000	357000000	0.24:1.00:1.33	22088	Glutathione peroxidase 1 OS=Homo sapiens GN=GPX1 PE=1 SV=4	GPX1	GPXD,GSHPX1	chr3	49357176	49358358	103.221	357.141	286.972
889	577	P22352|GPX3_HUMAN	200	37	7	6	Carbamidomethylation; Oxidation (M); Deamidation (NQ)	P22352	GPX3_HUMAN	917000000	796000000	639000000	202000000	109000000	94500000	391000000	149000000	115000000	8.42:7.31:5.87:1.85:1.00:0.87:3.59:1.37:1.06	792000000	170000000	218000000	4.66:1.00:1.28	25552	Glutathione peroxidase 3 OS=Homo sapiens GN=GPX3 PE=1 SV=2	GPX3	GPx-P,GSHPx-3,GSHPx-P	chr5	151020438	151028993	1653.34	511.987	609.387
998	603	Q9UBQ7|GRHPR_HUMAN	40.67	40	7	7	Carbamidomethylation; Deamidation (NQ)	Q9UBQ7	GRHPR_HUMAN	43300000	30700000	24400000	103000000	41800000	54600000	128000000	57300000	111000000	1.04:0.73:0.58:2.47:1.00:1.30:3.06:1.37:2.66	55200000	89400000	125000000	0.62:1.00:1.40	35668	Glyoxylate reductase/hydroxypyruvate reductase OS=Homo sapiens GN=GRHPR PE=1 SV=1	GRHPR	GLXR,GLYD,PH2	chr9	37422696	37436993	60.933	56.085	40.837
165	66	P38646|GRP75_HUMAN	109.21	56	28	27	Carbamidomethylation; Deamidation (NQ)	P38646	GRP75_HUMAN	358000000	399000000	351000000	939000000	900000000	881000000	966000000	929000000	942000000	0.40:0.44:0.39:1.04:1.00:0.98:1.07:1.03:1.05	389000000	907000000	946000000	0.43:1.00:1.04	73681	Stress-70 protein mitochondrial OS=Homo sapiens GN=HSPA9 PE=1 SV=2	HSPA9	CSA,GRP-75,GRP75,HEL-S-124m,HSPA9B,MOT,MOT2,MTHSP75,PBP74	chr5	138554882	138575629	50.512	46.369	33.022
63	5	P11021|GRP78_HUMAN	87.9	60	40	38	Carbamidomethylation; Deamidation (NQ); Oxidation (M)	P11021	GRP78_HUMAN	1950000000	2160000000	1840000000	3220000000	3370000000	3330000000	4930000000	4610000000	4220000000	0.58:0.64:0.55:0.96:1.00:0.99:1.46:1.37:1.25	1990000000	3310000000	4580000000	0.60:1.00:1.39	72333	78 kDa glucose-regulated protein OS=Homo sapiens GN=HSPA5 PE=1 SV=2	HSPA5	BIP,GRP78,HEL-S-89n,MIF2	chr9	125234848	125241387	176.122	211.411	86.063
1901	27114	Q9HAV7|GRPE1_HUMAN	200	19	2	2	Carbamidomethylation	Q9HAV7	GRPE1_HUMAN	0	17900000	20800000	95700000	191000000	195000000	54000000	90400000	152000000	0:0.09:0.11:0.50:1.00:1.02:0.28:0.47:0.79	19300000	178000000	102000000	0.11:1.00:0.57	24279	GrpE protein homolog 1 mitochondrial OS=Homo sapiens GN=GRPEL1 PE=1 SV=2	GRPEL1	HMGE	chr4	7060053	7068073	13.451	12.323	13.739
1955	27143	Q12849|GRSF1_HUMAN	57.03	20	4	4	Carbamidomethylation	Q12849	GRSF1_HUMAN	0	1350000	1110000	18100000	13600000	10500000	12300000	22600000	22900000	0:0.10:0.08:1.34:1.00:0.77:0.90:1.67:1.69	1230000	15800000	25800000	0.08:1.00:1.63	53126	G-rich sequence factor 1 OS=Homo sapiens GN=GRSF1 PE=1 SV=3	GRSF1		chr4	70815782	70839910	10.121	11.148	9.953
1803	6506	P57764|GSDMD_HUMAN	22.46	25	4	4	Carbamidomethylation; Deamidation (NQ)	P57764	GSDMD_HUMAN	15200000	0	0	16900000	11400000	10800000	26500000	23700000	20400000	1.33:0:0:1.48:1.00:0.95:2.33:2.08:1.79	15200000	13000000	26800000	1.17:1.00:2.06	52801	Gasdermin-D OS=Homo sapiens GN=GSDMD PE=1 SV=1	GSDMD	DF5L,DFNA5L,GSDMDC1	chr8	143553387	143563062	25.53	29.985	21.395
2425	18622	P48507|GSH0_HUMAN	26.55	10	2	2		P48507	GSH0_HUMAN	0	2530000	2630000	29300000	25500000	22100000	45800000	10100000	45800000	0:0.10:0.10:1.15:1.00:0.87:1.80:0.40:1.79	2580000	25600000	44400000	0.10:1.00:1.73	30727	Glutamate--cysteine ligase regulatory subunit OS=Homo sapiens GN=GCLM PE=1 SV=1	GCLM	GLCLR	chr1	93887034	93909598	6.167	5.527	3.641
1101	913	P00390|GSHR_HUMAN	91.57	24	8	8	Carbamidomethylation	P00390	GSHR_HUMAN	49000000	80800000	48200000	186000000	191000000	140000000	277000000	178000000	236000000	0.26:0.42:0.25:0.97:1.00:0.73:1.45:0.93:1.23	73700000	207000000	261000000	0.36:1.00:1.26	56257	Glutathione reductase mitochondrial OS=Homo sapiens GN=GSR PE=1 SV=2	GSR	HEL-75	chr8	30678061	30727969	13.021	16.857	16.585
122	204	Q92896|GSLG1_HUMAN	200	36	27	27	Carbamidomethylation; Deamidation (NQ)	Q92896	GSLG1_HUMAN	63500000	53900000	0	350000000	280000000	266000000	571000000	409000000	389000000	0.23:0.19:0:1.25:1.00:0.95:2.04:1.46:1.39	60800000	299000000	459000000	0.20:1.00:1.54	134552	Golgi apparatus protein 1 OS=Homo sapiens GN=GLG1 PE=1 SV=2	GLG1	CFR-1,ESL-1,MG-160,MG160	chr16	74447427	74607144	25.486	24.775	17.68
1067	874	Q9Y2Q3|GSTK1_HUMAN	110.68	69	10	10	Carbamidomethylation	Q9Y2Q3	GSTK1_HUMAN	199000000	162000000	155000000	425000000	333000000	333000000	541000000	378000000	411000000	0.60:0.49:0.47:1.28:1.00:1.00:1.63:1.14:1.23	184000000	364000000	444000000	0.50:1.00:1.22	25497	Glutathione S-transferase kappa 1 OS=Homo sapiens GN=GSTK1 PE=1 SV=3	GSTK1	GST,GST13,GST13-13,GSTK1-1,hGSTK1	chr7	143263429	143269129	133.517	99.388	73.888
888	17637	P78417|GSTO1_HUMAN	85.34	38	5	5	Carbamidomethylation; Deamidation (NQ)	P78417	GSTO1_HUMAN	31000000	70100000	60900000	79200000	150000000	152000000	207000000	312000000	362000000	0.21:0.47:0.41:0.53:1.00:1.01:1.38:2.09:2.42	57800000	142000000	321000000	0.41:1.00:2.26	27566	Glutathione S-transferase omega-1 OS=Homo sapiens GN=GSTO1 PE=1 SV=2	GSTO1	GSTTLp28,HEL-S-21,P28,SPG-R	chr10	104254194	104267464	65.087	106.512	132.422
239	287	P09211|GSTP1_HUMAN	200	90	15	15	Deamidation (NQ); Carbamidomethylation; Oxidation (M)	P09211	GSTP1_HUMAN	810000000	691000000	619000000	874000000	738000000	717000000	2670000000	2510000000	2450000000	1.10:0.94:0.84:1.18:1.00:0.97:3.62:3.40:3.32	712000000	781000000	2560000000	0.91:1.00:3.27	23356	Glutathione S-transferase P OS=Homo sapiens GN=GSTP1 PE=1 SV=2	GSTP1	DFN7,FAEES3,GST3,GSTP,HEL-S-22,PI	chr11	67583595	67586653	775.71	690.935	691.077
1218	27055	Q8NBJ5|GT251_HUMAN	55.51	6	3	2		Q8NBJ5	GT251_HUMAN	0	0	0	0	16000000	22600000	29400000	43200000	53100000	0:0:0:0:1.00:1.41:1.84:2.70:3.32	0	38600000	44700000	0:1.00:1.16	71636	Procollagen galactosyltransferase 1 OS=Homo sapiens GN=COLGALT1 PE=1 SV=1	COLGALT1	GLT25D1	chr19	17555702	17583162	6.607	12.835	11.397
155	113	P78347|GTF2I_HUMAN	47.5	34	22	21	Carbamidomethylation; Deamidation (NQ)	P78347	GTF2I_HUMAN	180000000	401000000	343000000	214000000	345000000	319000000	515000000	731000000	788000000	0.52:1.16:1.00:0.62:1.00:0.92:1.49:2.12:2.28	456000000	307000000	693000000	1.48:1.00:2.25	112416	General transcription factor II-I OS=Homo sapiens GN=GTF2I PE=1 SV=2	GTF2I	BAP135,BTKAP1,DIWS,GTFII-I,IB291,SPIN,TFII-I,WBS,WBSCR6	chr7	74657665	74760692	2.759	2.431	1.939
1807	27861	P11166|GTR1_HUMAN	35.99	5	2	2		P11166	GTR1_HUMAN	32100000	54100000	47000000	70200000	77600000	85900000	124000000	124000000	123000000	0.41:0.70:0.61:0.91:1.00:1.11:1.60:1.59:1.59	44400000	80200000	127000000	0.55:1.00:1.58	54084	Solute carrier family 2 facilitated glucose transporter member 1 OS=Homo sapiens GN=SLC2A1 PE=1 SV=2	SLC2A1	DYT17,DYT18,DYT9,EIG12,GLUT,GLUT1,GLUT1DS,HTLVR,PED	chr1	42925375	42959176	7.466	13.033	5.347
1823	27307	P49915|GUAA_HUMAN	82.98	16	5	5	Carbamidomethylation; Deamidation (NQ)	P49915	GUAA_HUMAN	6880000	3820000	2980000	24600000	14400000	14400000	54300000	30000000	27200000	0.48:0.27:0.21:1.71:1.00:1.00:3.77:2.08:1.89	4560000	17800000	37200000	0.26:1.00:2.09	76716	GMP synthase [glutamine-hydrolyzing] OS=Homo sapiens GN=GMPS PE=1 SV=1	GMPS		chr3	155870536	155937732	7.391	9.195	4.659
592	453	P10412|H14_HUMAN	200	38	13	2	Deamidation (NQ)	P10412	H14_HUMAN	83300000	133000000	116000000	326000000	557000000	544000000	326000000	602000000	486000000	0.15:0.24:0.21:0.59:1.00:0.98:0.59:1.08:0.87	133000000	476000000	472000000	0.28:1.00:0.99	21865	Histone H1.4 OS=Homo sapiens GN=HIST1H1E PE=1 SV=2	HIST1H1E	dJ221C16.5,H1.4,H1E,H1F4,H1s-4	chr6	26156331	26157115	1.662	0.466	0.837
693	828	P16401|H15_HUMAN	200	31	10	7		P16401	H15_HUMAN	162000000	382000000	360000000	1240000000	1930000000	1830000000	1980000000	2750000000	2780000000	0.08:0.20:0.19:0.64:1.00:0.95:1.03:1.43:1.44	301000000	1670000000	2500000000	0.18:1.00:1.50	22580	Histone H1.5 OS=Homo sapiens GN=HIST1H1B PE=1 SV=3	HIST1H1B	H1,H1.5,H1B,H1F5,H1s-3	chr6	27866792	27867581	0.028	0.023	0.09
626	565	Q93077|H2A1C_HUMAN	22.89	61	8	2	Deamidation (NQ)	Q93077	H2A1C_HUMAN	2680000000	4800000000	4660000000	5360000000	5240000000	5010000000	3160000000	2580000000	2490000000	0.51:0.92:0.89:1.02:1.00:0.95:0.60:0.49:0.48	4050000000	5200000000	2750000000	0.78:1.00:0.53	14105	Histone H2A type 1-C OS=Homo sapiens GN=HIST1H2AC PE=1 SV=3	HIST1H2AC	dJ221C16.4,H2A/l,H2AFL	chr6	26124145	26124690	16.686	20.831	5.034
622	570	Q16777|H2A2C_HUMAN	200	59	7	1	Deamidation (NQ); Oxidation (M)	Q16777	H2A2C_HUMAN	909000000	980000000	713000000	9370000000	5910000000	5180000000	8930000000	5430000000	3420000000	0.15:0.17:0.12:1.59:1.00:0.88:1.51:0.92:0.58	868000000	6910000000	5940000000	0.13:1.00:0.86	13988	Histone H2A type 2-C OS=Homo sapiens GN=HIST2H2AC PE=1 SV=4	HIST2H2AC	H2A,H2A-GL101,H2A/q,H2AFQ	chr1	149886975	149887411	1.741	1.522	3.399
1628	620	Q71UI9|H2AV_HUMAN	95.6	54	5	4	Deamidation (NQ)	Q71UI9	H2AV_HUMAN	313000000	920000000	827000000	1400000000	1720000000	1820000000	668000000	1280000000	1230000000	0.18:0.53:0.48:0.81:1.00:1.05:0.39:0.74:0.72	695000000	1650000000	1060000000	0.42:1.00:0.65	13509	Histone H2A.V OS=Homo sapiens GN=H2AFV PE=1 SV=3	H2AFV	H2A.Z-2,H2AV	chr7	44826889	44848126	34.551	34.645	24.857
400	301	Q9P0M6|H2AW_HUMAN	200	55	15	12	Deamidation (NQ); Carbamidomethylation	Q9P0M6	H2AW_HUMAN	328000000	307000000	273000000	1150000000	1190000000	1120000000	1000000000	785000000	730000000	0.27:0.26:0.23:0.96:1.00:0.94:0.84:0.66:0.61	303000000	1180000000	842000000	0.26:1.00:0.72	40058	Core histone macro-H2A.2 OS=Homo sapiens GN=H2AFY2 PE=1 SV=3	H2AFY2	macroH2A2	chr10	70052601	70112284	7.879	18.609	19.337
278	170	O75367|H2AY_HUMAN	200	56	20	17	Carbamidomethylation; Deamidation (NQ); Oxidation (M)	O75367	H2AY_HUMAN	657000000	1170000000	1070000000	4260000000	4480000000	4120000000	3090000000	3380000000	2980000000	0.15:0.26:0.24:0.95:1.00:0.92:0.69:0.75:0.67	1210000000	4310000000	3170000000	0.28:1.00:0.74	39617	Core histone macro-H2A.1 OS=Homo sapiens GN=H2AFY PE=1 SV=4	H2AFY	H2A.y,H2A/y,H2AF12M,H2AFJ,MACROH2A1.1,macroH2A1.2,mH2A1	chr5	135334381	135399887	19.4	43.05	29.418
492	594	P62807|H2B1C_HUMAN	58.44	62	11	3	Oxidation (M); Deamidation (NQ)	P62807	H2B1C_HUMAN	2550000000	6510000000	6060000000	8260000000	10800000000	10400000000	7870000000	8200000000	8350000000	0.24:0.60:0.56:0.76:1.00:0.97:0.73:0.76:0.77	5050000000	9850000000	8150000000	0.51:1.00:0.83	13906	Histone H2B type 1-C/E/F/G/I OS=Homo sapiens GN=HIST1H2BC PE=1 SV=4	HIST1H2BC	dJ221C16.8,H2B.1A,H2B/a,H2BFA,H2B/g,H2BFG,H2B.h,H2B/h,H2BFH,H2B/k,H2BFK,dJ221C16.3,H2B.1,H2B/l,H2BFL	chr6	26123467	26123904	2.413	2.823	1.753
492	594	P62807|H2B1C_HUMAN	58.44	62	11	3	Oxidation (M); Deamidation (NQ)	P62807	H2B1C_HUMAN	2550000000	6510000000	6060000000	8260000000	10800000000	10400000000	7870000000	8200000000	8350000000	0.24:0.60:0.56:0.76:1.00:0.97:0.73:0.76:0.77	5050000000	9850000000	8150000000	0.51:1.00:0.83	13906	Histone H2B type 1-C/E/F/G/I OS=Homo sapiens GN=HIST1H2BC PE=1 SV=4	HIST1H2BE	dJ221C16.8,H2B.1A,H2B/a,H2BFA,H2B/g,H2BFG,H2B.h,H2B/h,H2BFH,H2B/k,H2BFK,dJ221C16.3,H2B.1,H2B/l,H2BFL	chr6	26183796	26184230	0.39	0.421	0.325
492	594	P62807|H2B1C_HUMAN	58.44	62	11	3	Oxidation (M); Deamidation (NQ)	P62807	H2B1C_HUMAN	2550000000	6510000000	6060000000	8260000000	10800000000	10400000000	7870000000	8200000000	8350000000	0.24:0.60:0.56:0.76:1.00:0.97:0.73:0.76:0.77	5050000000	9850000000	8150000000	0.51:1.00:0.83	13906	Histone H2B type 1-C/E/F/G/I OS=Homo sapiens GN=HIST1H2BC PE=1 SV=4	HIST1H2BF	dJ221C16.8,H2B.1A,H2B/a,H2BFA,H2B/g,H2BFG,H2B.h,H2B/h,H2BFH,H2B/k,H2BFK,dJ221C16.3,H2B.1,H2B/l,H2BFL	chr6	26199559	26199988	0.03	0.228	0.07
492	594	P62807|H2B1C_HUMAN	58.44	62	11	3	Oxidation (M); Deamidation (NQ)	P62807	H2B1C_HUMAN	2550000000	6510000000	6060000000	8260000000	10800000000	10400000000	7870000000	8200000000	8350000000	0.24:0.60:0.56:0.76:1.00:0.97:0.73:0.76:0.77	5050000000	9850000000	8150000000	0.51:1.00:0.83	13906	Histone H2B type 1-C/E/F/G/I OS=Homo sapiens GN=HIST1H2BC PE=1 SV=4	HIST1H2BG	dJ221C16.8,H2B.1A,H2B/a,H2BFA,H2B/g,H2BFG,H2B.h,H2B/h,H2BFH,H2B/k,H2BFK,dJ221C16.3,H2B.1,H2B/l,H2BFL	chr6	26216200	26216644	0.596	0.963	3.247
492	594	P62807|H2B1C_HUMAN	58.44	62	11	3	Oxidation (M); Deamidation (NQ)	P62807	H2B1C_HUMAN	2550000000	6510000000	6060000000	8260000000	10800000000	10400000000	7870000000	8200000000	8350000000	0.24:0.60:0.56:0.76:1.00:0.97:0.73:0.76:0.77	5050000000	9850000000	8150000000	0.51:1.00:0.83	13906	Histone H2B type 1-C/E/F/G/I OS=Homo sapiens GN=HIST1H2BC PE=1 SV=4	HIST1H2BI	dJ221C16.8,H2B.1A,H2B/a,H2BFA,H2B/g,H2BFG,H2B.h,H2B/h,H2BFH,H2B/k,H2BFK,dJ221C16.3,H2B.1,H2B/l,H2BFL	chr6	26272976	26273412	0.03	0.153	0.069
491	439	P68431|H31_HUMAN	44.63	62	14	1	Carbamidomethylation; Oxidation (M); Deamidation (NQ)	P68431	H31_HUMAN	71100000	88500000	74200000	255000000	58800000	72500000	622000000	418000000	345000000	1.21:1.50:1.26:4.33:1.00:1.23:10.58:7.11:5.87	152000000	152000000	477000000	1.00:1.00:3.13	15404	Histone H3.1 OS=Homo sapiens GN=HIST1H3A PE=1 SV=2	HIST1H3A	H3/A,H3FA,H3/b,H3FB,H3.1,H3/c,H3FC,H3/d,H3FD,H3.f,H3/f,H3FF,H3/h,H3FH,H3/j,H3FJ,H3/k,H3F1K,H3FK,H3/l,H3FL,H3/i,H3FI	chr6	26020490	26020958	0.445	0.428	0.496
491	439	P68431|H31_HUMAN	44.63	62	14	1	Carbamidomethylation; Oxidation (M); Deamidation (NQ)	P68431	H31_HUMAN	71100000	88500000	74200000	255000000	58800000	72500000	622000000	418000000	345000000	1.21:1.50:1.26:4.33:1.00:1.23:10.58:7.11:5.87	152000000	152000000	477000000	1.00:1.00:3.13	15404	Histone H3.1 OS=Homo sapiens GN=HIST1H3A PE=1 SV=2	HIST1H3B	H3/A,H3FA,H3/b,H3FB,H3.1,H3/c,H3FC,H3/d,H3FD,H3.f,H3/f,H3FF,H3/h,H3FH,H3/j,H3FJ,H3/k,H3F1K,H3FK,H3/l,H3FL,H3/i,H3FI	chr6	26031589	26032060	0.018	0	0.064
491	439	P68431|H31_HUMAN	44.63	62	14	1	Carbamidomethylation; Oxidation (M); Deamidation (NQ)	P68431	H31_HUMAN	71100000	88500000	74200000	255000000	58800000	72500000	622000000	418000000	345000000	1.21:1.50:1.26:4.33:1.00:1.23:10.58:7.11:5.87	152000000	152000000	477000000	1.00:1.00:3.13	15404	Histone H3.1 OS=Homo sapiens GN=HIST1H3A PE=1 SV=2	HIST1H3C	H3/A,H3FA,H3/b,H3FB,H3.1,H3/c,H3FC,H3/d,H3FD,H3.f,H3/f,H3FF,H3/h,H3FH,H3/j,H3FJ,H3/k,H3F1K,H3FK,H3/l,H3FL,H3/i,H3FI	chr6	26045411	26045869	0.028	0.097	0.198
491	439	P68431|H31_HUMAN	44.63	62	14	1	Carbamidomethylation; Oxidation (M); Deamidation (NQ)	P68431	H31_HUMAN	71100000	88500000	74200000	255000000	58800000	72500000	622000000	418000000	345000000	1.21:1.50:1.26:4.33:1.00:1.23:10.58:7.11:5.87	152000000	152000000	477000000	1.00:1.00:3.13	15404	Histone H3.1 OS=Homo sapiens GN=HIST1H3A PE=1 SV=2	HIST1H3D	H3/A,H3FA,H3/b,H3FB,H3.1,H3/c,H3FC,H3/d,H3FD,H3.f,H3/f,H3FF,H3/h,H3FH,H3/j,H3FJ,H3/k,H3F1K,H3FK,H3/l,H3FL,H3/i,H3FI	chr6	26196784	26199293	0.477	0.48	0.581
491	439	P68431|H31_HUMAN	44.63	62	14	1	Carbamidomethylation; Oxidation (M); Deamidation (NQ)	P68431	H31_HUMAN	71100000	88500000	74200000	255000000	58800000	72500000	622000000	418000000	345000000	1.21:1.50:1.26:4.33:1.00:1.23:10.58:7.11:5.87	152000000	152000000	477000000	1.00:1.00:3.13	15404	Histone H3.1 OS=Homo sapiens GN=HIST1H3A PE=1 SV=2	HIST1H3E	H3/A,H3FA,H3/b,H3FB,H3.1,H3/c,H3FC,H3/d,H3FD,H3.f,H3/f,H3FF,H3/h,H3FH,H3/j,H3FJ,H3/k,H3F1K,H3FK,H3/l,H3FL,H3/i,H3FI	chr6	26225155	26225616	0.584	0.522	0.437
491	439	P68431|H31_HUMAN	44.63	62	14	1	Carbamidomethylation; Oxidation (M); Deamidation (NQ)	P68431	H31_HUMAN	71100000	88500000	74200000	255000000	58800000	72500000	622000000	418000000	345000000	1.21:1.50:1.26:4.33:1.00:1.23:10.58:7.11:5.87	152000000	152000000	477000000	1.00:1.00:3.13	15404	Histone H3.1 OS=Homo sapiens GN=HIST1H3A PE=1 SV=2	HIST1H3F	H3/A,H3FA,H3/b,H3FB,H3.1,H3/c,H3FC,H3/d,H3FD,H3.f,H3/f,H3FF,H3/h,H3FH,H3/j,H3FJ,H3/k,H3F1K,H3FK,H3/l,H3FL,H3/i,H3FI	chr6	26250142	26250607	0.047	0.163	0.043
491	439	P68431|H31_HUMAN	44.63	62	14	1	Carbamidomethylation; Oxidation (M); Deamidation (NQ)	P68431	H31_HUMAN	71100000	88500000	74200000	255000000	58800000	72500000	622000000	418000000	345000000	1.21:1.50:1.26:4.33:1.00:1.23:10.58:7.11:5.87	152000000	152000000	477000000	1.00:1.00:3.13	15404	Histone H3.1 OS=Homo sapiens GN=HIST1H3A PE=1 SV=2	HIST1H3G	H3/A,H3FA,H3/b,H3FB,H3.1,H3/c,H3FC,H3/d,H3FD,H3.f,H3/f,H3FF,H3/h,H3FH,H3/j,H3FJ,H3/k,H3F1K,H3FK,H3/l,H3FL,H3/i,H3FI	chr6	26270918	26271384	0.13	0.229	0
491	439	P68431|H31_HUMAN	44.63	62	14	1	Carbamidomethylation; Oxidation (M); Deamidation (NQ)	P68431	H31_HUMAN	71100000	88500000	74200000	255000000	58800000	72500000	622000000	418000000	345000000	1.21:1.50:1.26:4.33:1.00:1.23:10.58:7.11:5.87	152000000	152000000	477000000	1.00:1.00:3.13	15404	Histone H3.1 OS=Homo sapiens GN=HIST1H3A PE=1 SV=2	HIST1H3H	H3/A,H3FA,H3/b,H3FB,H3.1,H3/c,H3FC,H3/d,H3FD,H3.f,H3/f,H3FF,H3/h,H3FH,H3/j,H3FJ,H3/k,H3F1K,H3FK,H3/l,H3FL,H3/i,H3FI	chr6	27810064	27810536	0.993	0.764	0.577
491	439	P68431|H31_HUMAN	44.63	62	14	1	Carbamidomethylation; Oxidation (M); Deamidation (NQ)	P68431	H31_HUMAN	71100000	88500000	74200000	255000000	58800000	72500000	622000000	418000000	345000000	1.21:1.50:1.26:4.33:1.00:1.23:10.58:7.11:5.87	152000000	152000000	477000000	1.00:1.00:3.13	15404	Histone H3.1 OS=Homo sapiens GN=HIST1H3A PE=1 SV=2	HIST1H3I	H3/A,H3FA,H3/b,H3FB,H3.1,H3/c,H3FC,H3/d,H3FD,H3.f,H3/f,H3FF,H3/h,H3FH,H3/j,H3FJ,H3/k,H3F1K,H3FK,H3/l,H3FL,H3/i,H3FI	chr6	27871845	27872321	0.018	0.009	0.021
491	439	P68431|H31_HUMAN	44.63	62	14	1	Carbamidomethylation; Oxidation (M); Deamidation (NQ)	P68431	H31_HUMAN	71100000	88500000	74200000	255000000	58800000	72500000	622000000	418000000	345000000	1.21:1.50:1.26:4.33:1.00:1.23:10.58:7.11:5.87	152000000	152000000	477000000	1.00:1.00:3.13	15404	Histone H3.1 OS=Homo sapiens GN=HIST1H3A PE=1 SV=2	HIST1H3J	H3/A,H3FA,H3/b,H3FB,H3.1,H3/c,H3FC,H3/d,H3FD,H3.f,H3/f,H3FF,H3/h,H3FH,H3/j,H3FJ,H3/k,H3F1K,H3FK,H3/l,H3FL,H3/i,H3FI	chr6	27890315	27890792	0.045	0	0
424	441	Q71DI3|H32_HUMAN	200	62	14	1	Carbamidomethylation; Oxidation (M); Deamidation (NQ)	Q71DI3	H32_HUMAN	28100000	45400000	35800000	270000000	107000000	100000000	587000000	1590000000	863000000	0.26:0.43:0.34:2.53:1.00:0.94:5.51:14.92:8.10	45100000	164000000	1030000000	0.28:1.00:6.30	15388	Histone H3.2 OS=Homo sapiens GN=HIST2H3A PE=1 SV=3	HIST2H3A	H3,H3.2,H3/M,H3F2,H3FM,H3FN,H3/n,H3/o	chr1	149852619	149853125	0	0	0
424	441	Q71DI3|H32_HUMAN	200	62	14	1	Carbamidomethylation; Oxidation (M); Deamidation (NQ)	Q71DI3	H32_HUMAN	28100000	45400000	35800000	270000000	107000000	100000000	587000000	1590000000	863000000	0.26:0.43:0.34:2.53:1.00:0.94:5.51:14.92:8.10	45100000	164000000	1030000000	0.28:1.00:6.30	15388	Histone H3.2 OS=Homo sapiens GN=HIST2H3A PE=1 SV=3	HIST2H3C	H3,H3.2,H3/M,H3F2,H3FM,H3FN,H3/n,H3/o	chr1	149840687	149841193	0.017	0	0
424	441	Q71DI3|H32_HUMAN	200	62	14	1	Carbamidomethylation; Oxidation (M); Deamidation (NQ)	Q71DI3	H32_HUMAN	28100000	45400000	35800000	270000000	107000000	100000000	587000000	1590000000	863000000	0.26:0.43:0.34:2.53:1.00:0.94:5.51:14.92:8.10	45100000	164000000	1030000000	0.28:1.00:6.30	15388	Histone H3.2 OS=Homo sapiens GN=HIST2H3A PE=1 SV=3	HIST2H3D	H3,H3.2,H3/M,H3F2,H3FM,H3FN,H3/n,H3/o	chr1	149813225	149813681	0.048	0.01	0
448	440	P84243|H33_HUMAN	44.72	62	14	1	Carbamidomethylation; Deamidation (NQ)	P84243	H33_HUMAN	4270000000	3210000000	2460000000	2240000000	621000000	571000000	3660000000	3690000000	2440000000	6.88:5.17:3.97:3.61:1.00:0.92:5.90:5.95:3.94	3380000000	1150000000	3280000000	2.93:1.00:2.84	15328	Histone H3.3 OS=Homo sapiens GN=H3F3A PE=1 SV=2	H3F3A	H3.3A,H3F3,H3.3B	chr1	226062707	226072002	4.603	6.229	6.727
448	440	P84243|H33_HUMAN	44.72	62	14	1	Carbamidomethylation; Deamidation (NQ)	P84243	H33_HUMAN	4270000000	3210000000	2460000000	2240000000	621000000	571000000	3660000000	3690000000	2440000000	6.88:5.17:3.97:3.61:1.00:0.92:5.90:5.95:3.94	3380000000	1150000000	3280000000	2.93:1.00:2.84	15328	Histone H3.3 OS=Homo sapiens GN=H3F3A PE=1 SV=2	H3F3B	H3.3A,H3F3,H3.3B	chr17	75776434	75779779	323.555	309.043	260.866
363	467	P62805|H4_HUMAN	29.76	69	20	20	Oxidation (M); Deamidation (NQ)	P62805	H4_HUMAN	42300000000	49300000000	41800000000	63600000000	72700000000	73800000000	59300000000	59600000000	58900000000	0.58:0.68:0.58:0.87:1.00:1.01:0.82:0.82:0.81	44600000000	70100000000	59300000000	0.64:1.00:0.85	11367	Histone H4 OS=Homo sapiens GN=HIST1H4A PE=1 SV=2	HIST1H4A	H4/m,H4FM,H4M,H4FA,dJ221C16.9,H4/b,H4FB,H4,H4/c,H4FC,dJ160A22.1,H4/d,H4F2iii,H4FD,dJ160A22.2,H4/e,H4F2iv,H4FE,dJ221C16.1,H4/g,H4FG,H4/h,H4FH,H4/I,H4FI,H4/j,H4FJ,H4.k,H4/k,H4FK,FO108,H4/n,H4F2,H4FN,HIST2H4,H4/p,H4/o	chr6	26021679	26022050	0.047	0.012	0
363	467	P62805|H4_HUMAN	29.76	69	20	20	Oxidation (M); Deamidation (NQ)	P62805	H4_HUMAN	42300000000	49300000000	41800000000	63600000000	72700000000	73800000000	59300000000	59600000000	58900000000	0.58:0.68:0.58:0.87:1.00:1.01:0.82:0.82:0.81	44600000000	70100000000	59300000000	0.64:1.00:0.85	11367	Histone H4 OS=Homo sapiens GN=HIST1H4A PE=1 SV=2	HIST1H4B	H4/m,H4FM,H4M,H4FA,dJ221C16.9,H4/b,H4FB,H4,H4/c,H4FC,dJ160A22.1,H4/d,H4F2iii,H4FD,dJ160A22.2,H4/e,H4F2iv,H4FE,dJ221C16.1,H4/g,H4FG,H4/h,H4FH,H4/I,H4FI,H4/j,H4FJ,H4.k,H4/k,H4FK,FO108,H4/n,H4F2,H4FN,HIST2H4,H4/p,H4/o	chr6	26026896	26027252	0.292	0.1	0.085
363	467	P62805|H4_HUMAN	29.76	69	20	20	Oxidation (M); Deamidation (NQ)	P62805	H4_HUMAN	42300000000	49300000000	41800000000	63600000000	72700000000	73800000000	59300000000	59600000000	58900000000	0.58:0.68:0.58:0.87:1.00:1.01:0.82:0.82:0.81	44600000000	70100000000	59300000000	0.64:1.00:0.85	11367	Histone H4 OS=Homo sapiens GN=HIST1H4A PE=1 SV=2	HIST1H4C	H4/m,H4FM,H4M,H4FA,dJ221C16.9,H4/b,H4FB,H4,H4/c,H4FC,dJ160A22.1,H4/d,H4F2iii,H4FD,dJ160A22.2,H4/e,H4F2iv,H4FE,dJ221C16.1,H4/g,H4FG,H4/h,H4FH,H4/I,H4FI,H4/j,H4FJ,H4.k,H4/k,H4FK,FO108,H4/n,H4F2,H4FN,HIST2H4,H4/p,H4/o	chr6	26103948	26104337	0.881	0.504	0.389
363	467	P62805|H4_HUMAN	29.76	69	20	20	Oxidation (M); Deamidation (NQ)	P62805	H4_HUMAN	42300000000	49300000000	41800000000	63600000000	72700000000	73800000000	59300000000	59600000000	58900000000	0.58:0.68:0.58:0.87:1.00:1.01:0.82:0.82:0.81	44600000000	70100000000	59300000000	0.64:1.00:0.85	11367	Histone H4 OS=Homo sapiens GN=HIST1H4A PE=1 SV=2	HIST1H4D	H4/m,H4FM,H4M,H4FA,dJ221C16.9,H4/b,H4FB,H4,H4/c,H4FC,dJ160A22.1,H4/d,H4F2iii,H4FD,dJ160A22.2,H4/e,H4F2iv,H4FE,dJ221C16.1,H4/g,H4FG,H4/h,H4FH,H4/I,H4FI,H4/j,H4FJ,H4.k,H4/k,H4FK,FO108,H4/n,H4F2,H4FN,HIST2H4,H4/p,H4/o	chr6	26188710	26189076	0.379	0.195	0.303
363	467	P62805|H4_HUMAN	29.76	69	20	20	Oxidation (M); Deamidation (NQ)	P62805	H4_HUMAN	42300000000	49300000000	41800000000	63600000000	72700000000	73800000000	59300000000	59600000000	58900000000	0.58:0.68:0.58:0.87:1.00:1.01:0.82:0.82:0.81	44600000000	70100000000	59300000000	0.64:1.00:0.85	11367	Histone H4 OS=Homo sapiens GN=HIST1H4A PE=1 SV=2	HIST1H4E	H4/m,H4FM,H4M,H4FA,dJ221C16.9,H4/b,H4FB,H4,H4/c,H4FC,dJ160A22.1,H4/d,H4F2iii,H4FD,dJ160A22.2,H4/e,H4F2iv,H4FE,dJ221C16.1,H4/g,H4FG,H4/h,H4FH,H4/I,H4FI,H4/j,H4FJ,H4.k,H4/k,H4FK,FO108,H4/n,H4F2,H4FN,HIST2H4,H4/p,H4/o	chr6	26204645	26205021	1.338	0.379	1.099
363	467	P62805|H4_HUMAN	29.76	69	20	20	Oxidation (M); Deamidation (NQ)	P62805	H4_HUMAN	42300000000	49300000000	41800000000	63600000000	72700000000	73800000000	59300000000	59600000000	58900000000	0.58:0.68:0.58:0.87:1.00:1.01:0.82:0.82:0.81	44600000000	70100000000	59300000000	0.64:1.00:0.85	11367	Histone H4 OS=Homo sapiens GN=HIST1H4A PE=1 SV=2	HIST1H4F	H4/m,H4FM,H4M,H4FA,dJ221C16.9,H4/b,H4FB,H4,H4/c,H4FC,dJ160A22.1,H4/d,H4F2iii,H4FD,dJ160A22.2,H4/e,H4F2iv,H4FE,dJ221C16.1,H4/g,H4FG,H4/h,H4FH,H4/I,H4FI,H4/j,H4FJ,H4.k,H4/k,H4FK,FO108,H4/n,H4F2,H4FN,HIST2H4,H4/p,H4/o	chr6	26240426	26240793	0.106	0.024	0
363	467	P62805|H4_HUMAN	29.76	69	20	20	Oxidation (M); Deamidation (NQ)	P62805	H4_HUMAN	42300000000	49300000000	41800000000	63600000000	72700000000	73800000000	59300000000	59600000000	58900000000	0.58:0.68:0.58:0.87:1.00:1.01:0.82:0.82:0.81	44600000000	70100000000	59300000000	0.64:1.00:0.85	11367	Histone H4 OS=Homo sapiens GN=HIST1H4A PE=1 SV=2	HIST1H4H	H4/m,H4FM,H4M,H4FA,dJ221C16.9,H4/b,H4FB,H4,H4/c,H4FC,dJ160A22.1,H4/d,H4F2iii,H4FD,dJ160A22.2,H4/e,H4F2iv,H4FE,dJ221C16.1,H4/g,H4FG,H4/h,H4FH,H4/I,H4FI,H4/j,H4FJ,H4.k,H4/k,H4FK,FO108,H4/n,H4F2,H4FN,HIST2H4,H4/p,H4/o	chr6	26285126	26285499	2.093	1.456	0.756
363	467	P62805|H4_HUMAN	29.76	69	20	20	Oxidation (M); Deamidation (NQ)	P62805	H4_HUMAN	42300000000	49300000000	41800000000	63600000000	72700000000	73800000000	59300000000	59600000000	58900000000	0.58:0.68:0.58:0.87:1.00:1.01:0.82:0.82:0.81	44600000000	70100000000	59300000000	0.64:1.00:0.85	11367	Histone H4 OS=Homo sapiens GN=HIST1H4A PE=1 SV=2	HIST1H4I	H4/m,H4FM,H4M,H4FA,dJ221C16.9,H4/b,H4FB,H4,H4/c,H4FC,dJ160A22.1,H4/d,H4F2iii,H4FD,dJ160A22.2,H4/e,H4F2iv,H4FE,dJ221C16.1,H4/g,H4FG,H4/h,H4FH,H4/I,H4FI,H4/j,H4FJ,H4.k,H4/k,H4FK,FO108,H4/n,H4F2,H4FN,HIST2H4,H4/p,H4/o	chr6	27139309	27139678	0.4	0.29	0.191
363	467	P62805|H4_HUMAN	29.76	69	20	20	Oxidation (M); Deamidation (NQ)	P62805	H4_HUMAN	42300000000	49300000000	41800000000	63600000000	72700000000	73800000000	59300000000	59600000000	58900000000	0.58:0.68:0.58:0.87:1.00:1.01:0.82:0.82:0.81	44600000000	70100000000	59300000000	0.64:1.00:0.85	11367	Histone H4 OS=Homo sapiens GN=HIST1H4A PE=1 SV=2	HIST1H4J	H4/m,H4FM,H4M,H4FA,dJ221C16.9,H4/b,H4FB,H4,H4/c,H4FC,dJ160A22.1,H4/d,H4F2iii,H4FD,dJ160A22.2,H4/e,H4F2iv,H4FE,dJ221C16.1,H4/g,H4FG,H4/h,H4FH,H4/I,H4FI,H4/j,H4FJ,H4.k,H4/k,H4FK,FO108,H4/n,H4F2,H4FN,HIST2H4,H4/p,H4/o	chr6	27824125	27824480	0.073	0.113	0.114
363	467	P62805|H4_HUMAN	29.76	69	20	20	Oxidation (M); Deamidation (NQ)	P62805	H4_HUMAN	42300000000	49300000000	41800000000	63600000000	72700000000	73800000000	59300000000	59600000000	58900000000	0.58:0.68:0.58:0.87:1.00:1.01:0.82:0.82:0.81	44600000000	70100000000	59300000000	0.64:1.00:0.85	11367	Histone H4 OS=Homo sapiens GN=HIST1H4A PE=1 SV=2	HIST1H4K	H4/m,H4FM,H4M,H4FA,dJ221C16.9,H4/b,H4FB,H4,H4/c,H4FC,dJ160A22.1,H4/d,H4F2iii,H4FD,dJ160A22.2,H4/e,H4F2iv,H4FE,dJ221C16.1,H4/g,H4FG,H4/h,H4FH,H4/I,H4FI,H4/j,H4FJ,H4.k,H4/k,H4FK,FO108,H4/n,H4F2,H4FN,HIST2H4,H4/p,H4/o	chr6	27831174	27831527	0.172	0.404	0.086
363	467	P62805|H4_HUMAN	29.76	69	20	20	Oxidation (M); Deamidation (NQ)	P62805	H4_HUMAN	42300000000	49300000000	41800000000	63600000000	72700000000	73800000000	59300000000	59600000000	58900000000	0.58:0.68:0.58:0.87:1.00:1.01:0.82:0.82:0.81	44600000000	70100000000	59300000000	0.64:1.00:0.85	11367	Histone H4 OS=Homo sapiens GN=HIST1H4A PE=1 SV=2	HIST1H4L	H4/m,H4FM,H4M,H4FA,dJ221C16.9,H4/b,H4FB,H4,H4/c,H4FC,dJ160A22.1,H4/d,H4F2iii,H4FD,dJ160A22.2,H4/e,H4F2iv,H4FE,dJ221C16.1,H4/g,H4FG,H4/h,H4FH,H4/I,H4FI,H4/j,H4FJ,H4.k,H4/k,H4FK,FO108,H4/n,H4F2,H4FN,HIST2H4,H4/p,H4/o	chr6	27873148	27873511	0	0	0
363	467	P62805|H4_HUMAN	29.76	69	20	20	Oxidation (M); Deamidation (NQ)	P62805	H4_HUMAN	42300000000	49300000000	41800000000	63600000000	72700000000	73800000000	59300000000	59600000000	58900000000	0.58:0.68:0.58:0.87:1.00:1.01:0.82:0.82:0.81	44600000000	70100000000	59300000000	0.64:1.00:0.85	11367	Histone H4 OS=Homo sapiens GN=HIST1H4A PE=1 SV=2	HIST2H4A	H4/m,H4FM,H4M,H4FA,dJ221C16.9,H4/b,H4FB,H4,H4/c,H4FC,dJ160A22.1,H4/d,H4F2iii,H4FD,dJ160A22.2,H4/e,H4F2iv,H4FE,dJ221C16.1,H4/g,H4FG,H4/h,H4FH,H4/I,H4FI,H4/j,H4FJ,H4.k,H4/k,H4FK,FO108,H4/n,H4F2,H4FN,HIST2H4,H4/p,H4/o	chr1	149832657	149833052	0	0	0
363	467	P62805|H4_HUMAN	29.76	69	20	20	Oxidation (M); Deamidation (NQ)	P62805	H4_HUMAN	42300000000	49300000000	41800000000	63600000000	72700000000	73800000000	59300000000	59600000000	58900000000	0.58:0.68:0.58:0.87:1.00:1.01:0.82:0.82:0.81	44600000000	70100000000	59300000000	0.64:1.00:0.85	11367	Histone H4 OS=Homo sapiens GN=HIST1H4A PE=1 SV=2	HIST2H4B	H4/m,H4FM,H4M,H4FA,dJ221C16.9,H4/b,H4FB,H4,H4/c,H4FC,dJ160A22.1,H4/d,H4F2iii,H4FD,dJ160A22.2,H4/e,H4F2iv,H4FE,dJ221C16.1,H4/g,H4FG,H4/h,H4FH,H4/I,H4FI,H4/j,H4FJ,H4.k,H4/k,H4FK,FO108,H4/n,H4F2,H4FN,HIST2H4,H4/p,H4/o	chr1	149860764	149861159	0	0	0
363	467	P62805|H4_HUMAN	29.76	69	20	20	Oxidation (M); Deamidation (NQ)	P62805	H4_HUMAN	42300000000	49300000000	41800000000	63600000000	72700000000	73800000000	59300000000	59600000000	58900000000	0.58:0.68:0.58:0.87:1.00:1.01:0.82:0.82:0.81	44600000000	70100000000	59300000000	0.64:1.00:0.85	11367	Histone H4 OS=Homo sapiens GN=HIST1H4A PE=1 SV=2	HIST4H4	H4/m,H4FM,H4M,H4FA,dJ221C16.9,H4/b,H4FB,H4,H4/c,H4FC,dJ160A22.1,H4/d,H4F2iii,H4FD,dJ160A22.2,H4/e,H4F2iv,H4FE,dJ221C16.1,H4/g,H4FG,H4/h,H4FH,H4/I,H4FI,H4/j,H4FJ,H4.k,H4/k,H4FK,FO108,H4/n,H4F2,H4FN,HIST2H4,H4/p,H4/o	chr12	14770720	14771131	1.056	0.401	0.049
282	209	P68871|HBB_HUMAN	36.85	95	19	12	Carbamidomethylation; Oxidation (M); Deamidation (NQ)	P68871	HBB_HUMAN	18100000000	16700000000	17400000000	8890000000	11300000000	11000000000	14900000000	12100000000	13400000000	1.61:1.48:1.54:0.79:1.00:0.98:1.32:1.07:1.19	19100000000	11600000000	13500000000	1.64:1.00:1.16	15998	Hemoglobin subunit beta OS=Homo sapiens GN=HBB PE=1 SV=2	HBB	beta-globin,CD113t-C	chr11	5225466	5227071	82.083	29.322	6.005
482	211	P02042|HBD_HUMAN	71.54	95	15	8	Carbamidomethylation; Oxidation (M); Deamidation (NQ)	P02042	HBD_HUMAN	1040000000	1270000000	1010000000	534000000	554000000	486000000	567000000	575000000	596000000	1.89:2.29:1.82:0.96:1.00:0.88:1.02:1.04:1.08	1110000000	525000000	633000000	2.11:1.00:1.21	16055	Hemoglobin subunit delta OS=Homo sapiens GN=HBD PE=1 SV=2	HBD		chr11	5232829	5234628	0.112	0.023	0
551	163	Q99714|HCD2_HUMAN	114.12	89	16	16	Carbamidomethylation; Deamidation (NQ); Oxidation (M)	Q99714	HCD2_HUMAN	330000000	474000000	372000000	879000000	886000000	808000000	959000000	1110000000	1010000000	0.37:0.53:0.42:0.99:1.00:0.91:1.08:1.25:1.14	392000000	877000000	1030000000	0.45:1.00:1.17	26923	3-hydroxyacyl-CoA dehydrogenase type-2 OS=Homo sapiens GN=HSD17B10 PE=1 SV=3	HSD17B10	17b-HSD10,ABAD,CAMR,DUPXp11.22,ERAB,HADH2,HCD2,MHBD,MRPP2,MRX17,MRX31,MRXS10,SCHAD,SDR5C1	chrX	53431258	53434376	90.762	69.169	65.012
828	866	Q16836|HCDH_HUMAN	139.72	70	12	12	Carbamidomethylation; Deamidation (NQ)	Q16836	HCDH_HUMAN	123000000	216000000	188000000	295000000	478000000	497000000	339000000	618000000	580000000	0.26:0.45:0.39:0.62:1.00:1.04:0.71:1.29:1.21	214000000	522000000	622000000	0.41:1.00:1.19	34294	Hydroxyacyl-coenzyme A dehydrogenase mitochondrial OS=Homo sapiens GN=HADH PE=1 SV=3	HADH	HAD,HADH1,HADHSC,HCDH,HHF4,MSCHAD,SCHAD	chr4	107989714	108035175	26.764	15.627	14.585
1708	9205	P42858|HD_HUMAN	39.46	2	3	3		P42858	HD_HUMAN	0	0	0	4320000	0	0	16800000	10400000	8200000	-:-:-:64.00:-:-:64.00:64.00:64.00	0	4320000	17300000	0:1.00:4.00	347603	Huntingtin OS=Homo sapiens GN=HTT PE=1 SV=2	HTT	HD,IT15	chr4	3074681	3243960	3.675	6.641	6.879
521	897	Q13547|HDAC1_HUMAN	54.32	45	11	7	Carbamidomethylation; Deamidation (NQ)	Q13547	HDAC1_HUMAN	20800000	3090000	2990000	200000000	128000000	116000000	75400000	105000000	134000000	0.16:0.02:0.02:1.56:1.00:0.90:0.59:0.82:1.05	23900000	150000000	159000000	0.16:1.00:1.05	55103	Histone deacetylase 1 OS=Homo sapiens GN=HDAC1 PE=1 SV=1	HDAC1	GON-10,HD1,RPD3,RPD3L1	chr1	32292107	32333623	67.586	105.354	67.793
1231	8730	P51858|HDGF_HUMAN	143.75	31	7	5	Carbamidomethylation; Deamidation (NQ)	P51858	HDGF_HUMAN	8140000	15100000	16600000	42800000	66800000	58800000	115000000	129000000	117000000	0.12:0.23:0.25:0.64:1.00:0.88:1.72:1.92:1.75	15900000	60000000	123000000	0.27:1.00:2.06	26788	Hepatoma-derived growth factor OS=Homo sapiens GN=HDGF PE=1 SV=1	HDGF	HMG1L2	chr1	156742107	156752448	80.671	72.132	53.575
2182	3534	Q9BSH5|HDHD3_HUMAN	42.67	24	3	3	Carbamidomethylation	Q9BSH5	HDHD3_HUMAN	0	7730000	5410000	25400000	23200000	18400000	32800000	31200000	28900000	0:0.33:0.23:1.10:1.00:0.79:1.41:1.34:1.25	6960000	22400000	32000000	0.31:1.00:1.43	28000	Haloacid dehalogenase-like hydrolase domain-containing protein 3 OS=Homo sapiens GN=HDHD3 PE=1 SV=1	HDHD3	2810435D12Rik,C9orf158	chr9	113373418	113377009	27.115	14.056	11.805
2357	11518	P36551|HEM6_HUMAN	34.02	6	2	2		P36551	HEM6_HUMAN	0	0	0	0	53200000	45900000	19900000	42000000	42800000	0:0:0:0:1.00:0.86:0.37:0.79:0.80	0	49600000	40300000	0:1.00:0.81	50152	Oxygen-dependent coproporphyrinogen-III oxidase mitochondrial OS=Homo sapiens GN=CPOX PE=1 SV=3	CPOX	CPO,CPX,HCP	chr3	98577836	98593624	3.631	4.124	3.239
730	8859	P22830|HEMH_HUMAN	105.55	37	10	10	Carbamidomethylation; Deamidation (NQ)	P22830	HEMH_HUMAN	13400000	19600000	6180000	53100000	53800000	47500000	126000000	83500000	77200000	0.25:0.36:0.12:0.99:1.00:0.88:2.35:1.55:1.44	22100000	53400000	95700000	0.41:1.00:1.79	47862	Ferrochelatase mitochondrial OS=Homo sapiens GN=FECH PE=1 SV=2	FECH	EPP,FCE	chr18	57544841	57586737	3.95	2.335	1.581
813	673	P02790|HEMO_HUMAN	200	42	12	12	Carbamidomethylation; Deamidation (NQ)	P02790	HEMO_HUMAN	106000000	60900000	59500000	147000000	89300000	85600000	490000000	358000000	334000000	1.18:0.68:0.67:1.65:1.00:0.96:5.49:4.00:3.74	76100000	109000000	403000000	0.70:1.00:3.70	51676	Hemopexin OS=Homo sapiens GN=HPX PE=1 SV=2	HPX	HX	chr11	6431038	6441024	0.193	0.132	0.398
1076	35832	P06865|HEXA_HUMAN	21.03	14	4	4	Carbamidomethylation; Deamidation (NQ)	P06865	HEXA_HUMAN	44100000	26800000	23000000	58000000	22200000	34700000	61700000	78000000	69100000	1.99:1.21:1.04:2.61:1.00:1.56:2.78:3.52:3.12	34000000	46500000	74300000	0.73:1.00:1.60	60703	Beta-hexosaminidase subunit alpha OS=Homo sapiens GN=HEXA PE=1 SV=2	HEXA	TSD	chr15	72343437	72376179	71.326	81.591	66.945
1275	8725	P04233|HG2A_HUMAN	51.77	28	6	6		P04233	HG2A_HUMAN	18700000	33600000	37300000	211000000	285000000	332000000	133000000	99200000	106000000	0.07:0.12:0.13:0.74:1.00:1.16:0.47:0.35:0.37	36800000	356000000	135000000	0.10:1.00:0.38	33516	HLA class II histocompatibility antigen gamma chain OS=Homo sapiens GN=CD74 PE=1 SV=3	CD74	DHLAG,HLADG,Ia-GAMMA,II	chr5	150401637	150412980	280.257	1733.47	3491.43
380	822	Q6NVY1|HIBCH_HUMAN	64.38	46	14	14	Carbamidomethylation; Deamidation (NQ)	Q6NVY1	HIBCH_HUMAN	64700000	109000000	108000000	136000000	368000000	348000000	287000000	468000000	504000000	0.18:0.30:0.29:0.37:1.00:0.95:0.78:1.27:1.37	97600000	343000000	476000000	0.28:1.00:1.39	43482	3-hydroxyisobutyryl-CoA hydrolase mitochondrial OS=Homo sapiens GN=HIBCH PE=1 SV=2	HIBCH	HIBYLCOAH	chr2	190204634	190320045	19.364	22.694	12.064
1944	1792	P49773|HINT1_HUMAN	200	51	3	3	Deamidation (NQ)	P49773	HINT1_HUMAN	12300000	148000000	159000000	254000000	246000000	177000000	363000000	438000000	442000000	0.05:0.60:0.65:1.03:1.00:0.72:1.48:1.78:1.80	141000000	241000000	447000000	0.59:1.00:1.86	13802	Histidine triad nucleotide-binding protein 1 OS=Homo sapiens GN=HINT1 PE=1 SV=2	HINT1	HINT,NMAN,PKCI-1,PRKCNH1	chr5	131159283	131165348	196.916	209.646	108.301
2144	2192	Q9BX68|HINT2_HUMAN	34.95	42	4	4	Carbamidomethylation	Q9BX68	HINT2_HUMAN	59500000	50200000	43200000	151000000	105000000	96400000	122000000	96000000	82700000	0.57:0.48:0.41:1.44:1.00:0.92:1.17:0.92:0.79	51800000	117000000	100000000	0.44:1.00:0.86	17162	Histidine triad nucleotide-binding protein 2 mitochondrial OS=Homo sapiens GN=HINT2 PE=1 SV=1	HINT2	HIT-17	chr9	35812960	35815479	54.486	30.156	35.985
1571	8470	O00291|HIP1_HUMAN	86.47	10	6	5	Carbamidomethylation; Deamidation (NQ)	O00291	HIP1_HUMAN	0	570000	0	1260000	21600000	39400000	74200000	109000000	90600000	0:0.03:0:0.06:1.00:1.82:3.43:5.04:4.20	570000	35400000	91300000	0.02:1.00:2.58	116221	Huntingtin-interacting protein 1 OS=Homo sapiens GN=HIP1 PE=1 SV=5	HIP1	HIP-I,ILWEQ	chr7	75533298	75738972	3.487	24.039	20.159
1503	2583	P30511|HLAF_HUMAN	36.82	33	7	5	Carbamidomethylation; Deamidation (NQ)	P30511	HLAF_HUMAN	0	2900000	0	50200000	66600000	69400000	45200000	9290000	48300000	0:0.04:0:0.75:1.00:1.04:0.68:0.14:0.73	2900000	67500000	46600000	0.04:1.00:0.69	39062	HLA class I histocompatibility antigen alpha chain F OS=Homo sapiens GN=HLA-F PE=2 SV=3	HLA-F	CDA12,HLA-5.4,HLA-CDA12,HLAF	chr6	29723340	29739422	18.156	70.541	44.579
1786	1159	Q8TCT9|HM13_HUMAN	76.08	13	4	4	Deamidation (NQ)	Q8TCT9	HM13_HUMAN	53800000	50200000	36600000	256000000	178000000	175000000	389000000	264000000	264000000	0.30:0.28:0.21:1.44:1.00:0.98:2.18:1.48:1.48	53300000	208000000	335000000	0.26:1.00:1.61	41488	Minor histocompatibility antigen H13 OS=Homo sapiens GN=HM13 PE=1 SV=1	HM13	dJ324O17.1,H13,IMP1,IMPAS,IMPAS-1,MSTP086,PSENL3,PSL3,SPP,SPPL1	chr20	31514410	31569569	39.471	51.059	37.607
1752	27470	P52926|HMGA2_HUMAN	200	21	2	2	Deamidation (NQ)	P52926	HMGA2_HUMAN	5610000	7080000	16200000	103000000	362000000	457000000	676000	2760000	83500000	0.02:0.02:0.04:0.28:1.00:1.26:0.02:0.02:0.23	10300000	318000000	31900000	0.03:1.00:0.10	11832	High mobility group protein HMGI-C OS=Homo sapiens GN=HMGA2 PE=1 SV=1	HMGA2	BABL,HMGI-C,HMGIC,LIPO,STQTL9	chr12	65824460	65966291	0.245	11.283	23.696
944	470	P26583|HMGB2_HUMAN	96.96	41	12	8	Carbamidomethylation; Oxidation (M)	P26583	HMGB2_HUMAN	213000000	609000000	621000000	228000000	369000000	413000000	108000000	86800000	101000000	0.58:1.65:1.68:0.62:1.00:1.12:0.29:0.24:0.27	701000000	345000000	122000000	2.03:1.00:0.35	24034	High mobility group protein B2 OS=Homo sapiens GN=HMGB2 PE=1 SV=2	HMGB2	HMG2	chr4	173331376	173334444	47.854	58.07	57.815
1292	585	P35914|HMGCL_HUMAN	53.48	33	9	9	Carbamidomethylation	P35914	HMGCL_HUMAN	77100000	77000000	76300000	147000000	162000000	168000000	211000000	201000000	207000000	0.48:0.48:0.47:0.91:1.00:1.04:1.30:1.24:1.28	76800000	159000000	206000000	0.48:1.00:1.30	34360	Hydroxymethylglutaryl-CoA lyase mitochondrial OS=Homo sapiens GN=HMGCL PE=1 SV=2	HMGCL	HL	chr1	23801877	23825459	47.962	37.088	27.303
1127	13714	P30519|HMOX2_HUMAN	26.51	29	5	5	Deamidation (NQ); Carbamidomethylation	P30519	HMOX2_HUMAN	1810000	7530000	0	24000000	40900000	37500000	65600000	68200000	55100000	0.04:0.18:0:0.59:1.00:0.92:1.60:1.67:1.35	9340000	36800000	69300000	0.25:1.00:1.88	36033	Heme oxygenase 2 OS=Homo sapiens GN=HMOX2 PE=1 SV=2	HMOX2	HO-2	chr16	4474703	4510347	14.097	22.197	16.392
869	763	O14979|HNRDL_HUMAN	29.82	20	7	5	Carbamidomethylation; Deamidation (NQ)	O14979	HNRDL_HUMAN	116000000	108000000	120000000	144000000	97000000	91400000	298000000	160000000	185000000	1.19:1.12:1.24:1.48:1.00:0.94:3.08:1.65:1.90	125000000	112000000	240000000	1.11:1.00:2.14	46438	Heterogeneous nuclear ribonucleoprotein D-like OS=Homo sapiens GN=HNRNPDL PE=1 SV=3	HNRNPDL	HNRNP,HNRPDL,JKTBP,JKTBP2,laAUF1	chr4	82422564	82430225	51.359	44.341	44.816
417	130	P31943|HNRH1_HUMAN	200	38	12	6	Carbamidomethylation; Deamidation (NQ)	P31943	HNRH1_HUMAN	184000000	202000000	162000000	501000000	487000000	471000000	1050000000	1190000000	1260000000	0.38:0.41:0.33:1.03:1.00:0.97:2.16:2.44:2.59	183000000	486000000	1210000000	0.38:1.00:2.50	49229	Heterogeneous nuclear ribonucleoprotein H OS=Homo sapiens GN=HNRNPH1 PE=1 SV=4	HNRNPH1	hnRNPH,HNRPH,HNRPH1	chr5	179614178	179623721	66.203	38.695	49.799
375	169	P55795|HNRH2_HUMAN	200	40	13	8	Carbamidomethylation; Deamidation (NQ); Oxidation (M)	P55795	HNRH2_HUMAN	268000000	333000000	310000000	1010000000	1300000000	1270000000	1860000000	1960000000	2290000000	0.21:0.26:0.24:0.78:1.00:0.98:1.44:1.51:1.76	304000000	1270000000	2040000000	0.24:1.00:1.61	49264	Heterogeneous nuclear ribonucleoprotein H2 OS=Homo sapiens GN=HNRNPH2 PE=1 SV=1	HNRNPH2	FTP3,hnRNPH',HNRPH',HNRPH2	chrX	101408133	101414140	30.982	46.734	40.798
691	514	P31942|HNRH3_HUMAN	45.57	49	11	10	Carbamidomethylation; Deamidation (NQ)	P31942	HNRH3_HUMAN	69500000	74400000	88300000	209000000	333000000	349000000	299000000	405000000	483000000	0.21:0.22:0.27:0.63:1.00:1.05:0.90:1.22:1.45	89400000	366000000	569000000	0.24:1.00:1.56	36926	Heterogeneous nuclear ribonucleoprotein H3 OS=Homo sapiens GN=HNRNPH3 PE=1 SV=2	HNRNPH3	2H9,HNRPH3	chr10	68332011	68343196	49.574	49.643	48.955
257	189	Q9BUJ2|HNRL1_HUMAN	200	33	21	21	Carbamidomethylation; Deamidation (NQ)	Q9BUJ2	HNRL1_HUMAN	52000000	214000000	205000000	468000000	665000000	641000000	606000000	756000000	933000000	0.08:0.32:0.31:0.70:1.00:0.96:0.91:1.14:1.40	159000000	617000000	782000000	0.26:1.00:1.27	95739	Heterogeneous nuclear ribonucleoprotein U-like protein 1 OS=Homo sapiens GN=HNRNPUL1 PE=1 SV=2	HNRNPUL1	E1B-AP5,E1BAP5,HNRPUL1	chr19	41262486	41307906	50.301	54.436	44.673
204	118	Q1KMD3|HNRL2_HUMAN	127.47	41	27	27	Carbamidomethylation; Deamidation (NQ)	Q1KMD3	HNRL2_HUMAN	114000000	91600000	97500000	393000000	255000000	265000000	616000000	345000000	414000000	0.45:0.36:0.38:1.54:1.00:1.04:2.41:1.35:1.62	107000000	305000000	458000000	0.35:1.00:1.50	85105	Heterogeneous nuclear ribonucleoprotein U-like protein 2 OS=Homo sapiens GN=HNRNPUL2 PE=1 SV=1	HNRNPUL2	HNRPUL2,SAF-A2	chr11	62712625	62727385	34.088	40.157	34.191
1207	26862	Q8WVV9|HNRLL_HUMAN	61.7	22	7	7	Carbamidomethylation; Deamidation (NQ)	Q8WVV9	HNRLL_HUMAN	17700000	36300000	27300000	87000000	80900000	112000000	146000000	182000000	155000000	0.22:0.45:0.34:1.07:1.00:1.38:1.80:2.26:1.92	29500000	98200000	174000000	0.30:1.00:1.77	60083	Heterogeneous nuclear ribonucleoprotein L-like OS=Homo sapiens GN=HNRNPLL PE=1 SV=1	HNRNPLL	HNRPLL,SRRF	chr2	38561978	38603036	7.43	11.192	13.159
1166	473	P07910|HNRPC_HUMAN	45.57	19	5	5		P07910	HNRPC_HUMAN	663000000	562000000	514000000	493000000	350000000	343000000	1350000000	1060000000	1070000000	1.90:1.61:1.47:1.41:1.00:0.98:3.85:3.04:3.06	580000000	395000000	1450000000	1.47:1.00:3.66	33670	Heterogeneous nuclear ribonucleoproteins C1/C2 OS=Homo sapiens GN=HNRNPC PE=1 SV=4	HNRNPC	C1,C2,HNRNP,HNRPC,SNRPC	chr14	21209136	21269479	32.15	44.127	33.738
686	346	Q14103|HNRPD_HUMAN	110.33	30	14	12	Carbamidomethylation	Q14103	HNRPD_HUMAN	1350000000	606000000	577000000	1950000000	1430000000	1260000000	2560000000	1990000000	1970000000	0.95:0.42:0.40:1.37:1.00:0.88:1.80:1.39:1.38	963000000	1550000000	2180000000	0.62:1.00:1.41	38434	Heterogeneous nuclear ribonucleoprotein D0 OS=Homo sapiens GN=HNRNPD PE=1 SV=1	HNRNPD	AUF1,AUF1A,hnRNPD0,HNRPD,P37	chr4	82353314	82373996	83.605	110.263	89.247
358	788	P52597|HNRPF_HUMAN	200	54	13	11	Carbamidomethylation; Deamidation (NQ); Oxidation (M)	P52597	HNRPF_HUMAN	0	17000000	20600000	174000000	190000000	198000000	329000000	490000000	395000000	0:0.09:0.11:0.91:1.00:1.04:1.73:2.58:2.08	18800000	187000000	416000000	0.10:1.00:2.22	45672	Heterogeneous nuclear ribonucleoprotein F OS=Homo sapiens GN=HNRNPF PE=1 SV=3	HNRNPF	HNRPF,mcs94-1,OK/SW-cl.23	chr10	43385617	43409248	40.034	62.83	46.737
268	147	P61978|HNRPK_HUMAN	113.97	53	21	21	Carbamidomethylation; Deamidation (NQ)	P61978	HNRPK_HUMAN	311000000	239000000	447000000	473000000	932000000	1200000000	991000000	762000000	882000000	0.33:0.26:0.48:0.51:1.00:1.29:1.06:0.82:0.95	339000000	1100000000	1350000000	0.31:1.00:1.23	50976	Heterogeneous nuclear ribonucleoprotein K OS=Homo sapiens GN=HNRNPK PE=1 SV=1	HNRNPK	CSBP,HNRPK,TUNP	chr9	83968083	83980660	112.592	154.716	89.873
192	88	P14866|HNRPL_HUMAN	200	61	21	21	Carbamidomethylation; Deamidation (NQ)	P14866	HNRPL_HUMAN	208000000	424000000	398000000	640000000	604000000	581000000	1760000000	1130000000	1380000000	0.34:0.70:0.66:1.06:1.00:0.96:2.91:1.87:2.28	393000000	637000000	1630000000	0.62:1.00:2.55	64133	Heterogeneous nuclear ribonucleoprotein L OS=Homo sapiens GN=HNRNPL PE=1 SV=2	HNRNPL	hnRNP-L,HNRPL	chr19	38836388	38852339	84.13	101.102	87.461
216	96	P52272|HNRPM_HUMAN	86.63	49	28	28	Carbamidomethylation; Oxidation (M); Deamidation (NQ)	P52272	HNRPM_HUMAN	413000000	364000000	335000000	737000000	925000000	887000000	856000000	650000000	658000000	0.45:0.39:0.36:0.80:1.00:0.96:0.92:0.70:0.71	384000000	850000000	721000000	0.45:1.00:0.85	77516	Heterogeneous nuclear ribonucleoprotein M OS=Homo sapiens GN=HNRNPM PE=1 SV=3	HNRNPM	CEAR,HNRNPM4,HNRPM,HNRPM4,HTGR1,NAGR1	chr19	8444576	8489118	76.238	66.378	42.888
377	214	O60506|HNRPQ_HUMAN	35.42	36	17	12	Carbamidomethylation; Deamidation (NQ)	O60506	HNRPQ_HUMAN	93800000	110000000	99100000	57500000	59200000	56500000	194000000	203000000	195000000	1.58:1.86:1.67:0.97:1.00:0.95:3.27:3.43:3.30	101000000	61700000	197000000	1.64:1.00:3.20	69603	Heterogeneous nuclear ribonucleoprotein Q OS=Homo sapiens GN=SYNCRIP PE=1 SV=2	SYNCRIP	GRY-RBP,GRYRBP,hnRNP-Q,HNRNPQ,HNRPQ1,NSAP1,PP68	chr6	85607784	85643850	20.56	19.611	19.272
300	126	O43390|HNRPR_HUMAN	104.38	31	18	13	Carbamidomethylation; Deamidation (NQ)	O43390	HNRPR_HUMAN	312000000	333000000	250000000	403000000	374000000	410000000	877000000	812000000	729000000	0.83:0.89:0.67:1.08:1.00:1.09:2.34:2.17:1.95	301000000	442000000	806000000	0.68:1.00:1.82	70943	Heterogeneous nuclear ribonucleoprotein R OS=Homo sapiens GN=HNRNPR PE=1 SV=1	HNRNPR	hnRNP-R,HNRPR	chr1	23304688	23344650	11.643	15.011	14.469
97	46	Q00839|HNRPU_HUMAN	49.1	46	27	27	Carbamidomethylation; Deamidation (NQ)	Q00839	HNRPU_HUMAN	713000000	739000000	763000000	702000000	510000000	575000000	1760000000	1130000000	1160000000	1.40:1.45:1.49:1.38:1.00:1.13:3.46:2.22:2.28	747000000	596000000	1350000000	1.25:1.00:2.27	90585	Heterogeneous nuclear ribonucleoprotein U OS=Homo sapiens GN=HNRNPU PE=1 SV=6	HNRNPU	HNRPU,SAF-A,U21.1	chr1	244850300	244864525	49.601	59.048	47.942
678	358	P00738|HPT_HUMAN	200	44	14	9	Carbamidomethylation; Deamidation (NQ)	P00738	HPT_HUMAN	42300000	84000000	66700000	169000000	229000000	214000000	598000000	669000000	659000000	0.18:0.37:0.29:0.74:1.00:0.93:2.61:2.92:2.87	85100000	232000000	703000000	0.37:1.00:3.04	45205	Haptoglobin OS=Homo sapiens GN=HP PE=1 SV=1	HP	BP,HP2ALPHA2,HPA1S,A-259H10.2,HP	chr16	72054566	72061056	0.062	0.46	1.769
1618	1299	P04196|HRG_HUMAN	40.03	13	5	5	Carbamidomethylation	P04196	HRG_HUMAN	17400000	11700000	16900000	33800000	19000000	15300000	66700000	73800000	75500000	0.92:0.61:0.89:1.78:1.00:0.80:3.51:3.88:3.97	23000000	32200000	100000000	0.71:1.00:3.11	59578	Histidine-rich glycoprotein OS=Homo sapiens GN=HRG PE=1 SV=1	HRG	HPRG,HRGP,THPH11	chr3	186665958	186678234	0.002	0.066	0.04
849	2702	Q92598|HS105_HUMAN	33.05	16	9	7	Carbamidomethylation; Deamidation (NQ)	Q92598	HS105_HUMAN	6960000	6890000	16200000	53500000	28300000	27400000	115000000	198000000	211000000	0.25:0.24:0.57:1.89:1.00:0.97:4.05:6.98:7.47	10000000	62000000	189000000	0.16:1.00:3.05	96865	Heat shock protein 105 kDa OS=Homo sapiens GN=HSPH1 PE=1 SV=1	HSPH1	HSP105,HSP105A,HSP105B,NY-CO-25	chr13	31134974	31163109	6.151	22.602	9.04
134	51	P0DMV9|HS71B_HUMAN	66.13	60	30	19	Carbamidomethylation; Deamidation (NQ)	P0DMV9	HS71B_HUMAN	178000000	393000000	397000000	318000000	416000000	685000000	560000000	690000000	730000000	0.43:0.95:0.95:0.77:1.00:1.65:1.35:1.66:1.76	353000000	572000000	662000000	0.62:1.00:1.16	70052	Heat shock 70 kDa protein 1B OS=Homo sapiens GN=HSPA1B PE=1 SV=1	HSPA1B	HEL-S-103,HSP70-1,HSP70-1A,HSP70I,HSP72,HSPA1,HSP70-1B,HSP70-2	chr6	31827735	31830254	36.62	212.432	66.176
84	133	P07900|HS90A_HUMAN	150.51	59	37	22	Carbamidomethylation; Deamidation (NQ); Oxidation (M)	P07900	HS90A_HUMAN	80300000	131000000	125000000	282000000	387000000	349000000	563000000	815000000	838000000	0.21:0.34:0.32:0.73:1.00:0.90:1.46:2.11:2.17	114000000	339000000	739000000	0.34:1.00:2.18	84660	Heat shock protein HSP 90-alpha OS=Homo sapiens GN=HSP90AA1 PE=1 SV=5	HSP90AA1	EL52,HSP86,Hsp89,HSP89A,Hsp90,HSP90A,HSP90N,HSPC1,HSPCA,HSPCAL1,HSPCAL4,HSPN,LAP-2,LAP2	chr14	102080738	102139749	67.237	179.014	95.553
83	91	P08238|HS90B_HUMAN	200	56	38	14	Carbamidomethylation; Deamidation (NQ)	P08238	HS90B_HUMAN	130000000	100000000	117000000	472000000	360000000	319000000	996000000	771000000	755000000	0.36:0.28:0.33:1.31:1.00:0.89:2.76:2.14:2.10	137000000	446000000	893000000	0.31:1.00:2.00	83264	Heat shock protein HSP 90-beta OS=Homo sapiens GN=HSP90AB1 PE=1 SV=4	HSP90AB1	D6S182,HSP84,HSP90B,HSPC2,HSPCB	chr6	44246166	44253888	279.893	355.18	197.506
161	19001	P34932|HSP74_HUMAN	133.03	45	26	24	Carbamidomethylation; Deamidation (NQ)	P34932	HSP74_HUMAN	12600000	21700000	17700000	75800000	117000000	109000000	203000000	254000000	274000000	0.11:0.19:0.15:0.65:1.00:0.93:1.73:2.16:2.34	20600000	133000000	264000000	0.16:1.00:1.99	94331	Heat shock 70 kDa protein 4 OS=Homo sapiens GN=HSPA4 PE=1 SV=4	HSPA4	APG-2,HEL-S-5a,HS24/P52,hsp70,hsp70RY,HSPH2,RY	chr5	133051970	133105017	13.42	29.112	27.257
182	193	P11142|HSP7C_HUMAN	200	38	23	15	Deamidation (NQ)	P11142	HSP7C_HUMAN	99000000	210000000	195000000	461000000	646000000	612000000	1020000000	1110000000	1020000000	0.15:0.33:0.30:0.71:1.00:0.95:1.58:1.72:1.58	184000000	608000000	1050000000	0.30:1.00:1.73	70898	Heat shock cognate 71 kDa protein OS=Homo sapiens GN=HSPA8 PE=1 SV=1	HSPA8	HEL-33,HEL-S-72p,HSC54,HSC70,HSC71,HSP71,HSP73,HSPA10,LAP-1,LAP1,NIP71	chr11	123057492	123062335	95.243	100.569	49.595
862	383	P04792|HSPB1_HUMAN	200	75	12	12	Deamidation (NQ); Oxidation (M)	P04792	HSPB1_HUMAN	947000000	748000000	623000000	2730000000	2280000000	2230000000	3510000000	3030000000	3120000000	0.41:0.33:0.27:1.19:1.00:0.98:1.54:1.33:1.37	823000000	2980000000	3580000000	0.28:1.00:1.20	22783	Heat shock protein beta-1 OS=Homo sapiens GN=HSPB1 PE=1 SV=2	HSPB1	CMT2F,HEL-S-102,HMN2B,HS.76067,Hsp25,HSP27,HSP28,SRP27	chr7	76302558	76304297	520.957	1306.84	1123.62
2074	1468	O43464|HTRA2_HUMAN	29.83	11	2	2		O43464	HTRA2_HUMAN	0	0	478000	7730000	5280000	6440000	7840000	5950000	4460000	0:0:0.09:1.46:1.00:1.22:1.48:1.13:0.84	478000	6480000	6090000	0.07:1.00:0.94	48841	Serine protease HTRA2 mitochondrial OS=Homo sapiens GN=HTRA2 PE=1 SV=2	HTRA2	OMI,PARK13,PRSS25	chr2	74529405	74533556	17.152	16.987	16.167
136	3775	Q7Z6Z7|HUWE1_HUMAN	33.05	9	19	19	Carbamidomethylation; Deamidation (NQ)	Q7Z6Z7	HUWE1_HUMAN	5540000	19800000	24500000	22900000	74100000	76900000	59200000	67600000	93000000	0.07:0.27:0.33:0.31:1.00:1.04:0.80:0.91:1.26	26700000	88800000	80400000	0.30:1.00:0.91	481896	E3 ubiquitin-protein ligase HUWE1 OS=Homo sapiens GN=HUWE1 PE=1 SV=3	HUWE1	ARF-BP1,HECTH9,HSPC272,Ib772,LASU1,MULE,URE-B1,UREB1	chrX	53532096	53686729	10.376	9.998	6.361
126	90	P19367|HXK1_HUMAN	85.91	47	33	29	Carbamidomethylation; Deamidation (NQ)	P19367	HXK1_HUMAN	179000000	373000000	322000000	350000000	585000000	545000000	583000000	665000000	749000000	0.31:0.64:0.55:0.60:1.00:0.93:1.00:1.14:1.28	330000000	493000000	666000000	0.67:1.00:1.35	102486	Hexokinase-1 OS=Homo sapiens GN=HK1 PE=1 SV=3	HK1	HK1-ta,HK1-tb,HK1-tc,HKD,HKI,HMSNR,HXK1	chr10	69269984	69401882	31.34	20.854	17.3
619	1787	P52789|HXK2_HUMAN	55.58	20	13	9	Carbamidomethylation	P52789	HXK2_HUMAN	0	0	0	0	3200000	7640000	22000000	149000000	105000000	0:0:0:0:1.00:2.39:6.87:46.59:32.84	0	10800000	128000000	0:1.00:11.78	102380	Hexokinase-2 OS=Homo sapiens GN=HK2 PE=1 SV=2	HK2	HKII,HXK2	chr2	74832655	74893354	5.4	24.069	11.348
212	198	P07099|HYEP_HUMAN	200	59	20	20	Carbamidomethylation; Deamidation (NQ)	P07099	HYEP_HUMAN	80800000	400000000	380000000	1080000000	1120000000	1060000000	1100000000	912000000	925000000	0.07:0.36:0.34:0.96:1.00:0.95:0.97:0.81:0.82	375000000	1110000000	1000000000	0.34:1.00:0.90	52949	Epoxide hydrolase 1 OS=Homo sapiens GN=EPHX1 PE=1 SV=1	EPHX1	EPHX,EPOX,HYL1,MEH	chr1	225810095	225845563	71.247	65.234	54.686
108	85	Q9Y4L1|HYOU1_HUMAN	126.05	42	31	31	Carbamidomethylation; Deamidation (NQ)	Q9Y4L1	HYOU1_HUMAN	85800000	289000000	262000000	291000000	574000000	558000000	431000000	626000000	701000000	0.15:0.50:0.46:0.51:1.00:0.97:0.75:1.09:1.22	222000000	475000000	586000000	0.47:1.00:1.24	111335	Hypoxia up-regulated protein 1 OS=Homo sapiens GN=HYOU1 PE=1 SV=1	HYOU1	GRP-170,Grp170,HSP12A,ORP-150,ORP150	chr11	119044185	119057240	40.229	20.258	13.553
708	2544	P24593|IBP5_HUMAN	200	33	10	10	Carbamidomethylation; Deamidation (NQ)	P24593	IBP5_HUMAN	61800000	87200000	88800000	257000000	340000000	391000000	1470000000	1660000000	2080000000	0.18:0.26:0.26:0.76:1.00:1.15:4.33:4.88:6.13	90600000	330000000	1740000000	0.27:1.00:5.27	30570	Insulin-like growth factor-binding protein 5 OS=Homo sapiens GN=IGFBP5 PE=1 SV=1	IGFBP5	IBP5	chr2	216672105	216695549	204.339	299.362	147.365
2174	35840	P20810|ICAL_HUMAN	91.87	8	3	3	Deamidation (NQ)	P20810	ICAL_HUMAN	0	12600000	5570000	4340000	97500000	110000000	0	64000000	76700000	0:0.13:0.06:0.04:1.00:1.13:0:0.66:0.79	11500000	108000000	75400000	0.11:1.00:0.70	76573	Calpastatin OS=Homo sapiens GN=CAST PE=1 SV=4	CAST	BS-17	chr5	96662037	96774683	31.93	58.937	58.363
465	494	P05362|ICAM1_HUMAN	200	30	15	15	Carbamidomethylation; Deamidation (NQ)	P05362	ICAM1_HUMAN	40100000	81300000	62000000	336000000	547000000	569000000	554000000	1000000000	1270000000	0.07:0.15:0.11:0.61:1.00:1.04:1.01:1.83:2.33	67900000	498000000	961000000	0.14:1.00:1.93	57825	Intercellular adhesion molecule 1 OS=Homo sapiens GN=ICAM1 PE=1 SV=2	ICAM1	BB2,CD54,P3.58	chr19	10270841	10286615	6.618	125.452	78.305
1337	1089	P50213|IDH3A_HUMAN	153.53	33	8	8	Carbamidomethylation	P50213	IDH3A_HUMAN	0	7050000	6080000	67400000	66300000	67300000	81200000	101000000	81900000	0:0.11:0.09:1.02:1.00:1.01:1.22:1.52:1.24	7240000	68000000	89800000	0.11:1.00:1.32	39592	Isocitrate dehydrogenase [NAD] subunit alpha mitochondrial OS=Homo sapiens GN=IDH3A PE=1 SV=1	IDH3A		chr15	78149362	78170542	9.803	10.261	7.887
1381	18245	P51553|IDH3G_HUMAN	26.65	16	3	3	Carbamidomethylation; Deamidation (NQ)	P51553	IDH3G_HUMAN	11000000	31300000	24600000	56500000	41900000	44400000	87800000	32500000	54800000	0.26:0.75:0.59:1.35:1.00:1.06:2.10:0.77:1.31	25400000	49300000	68500000	0.51:1.00:1.39	42794	Isocitrate dehydrogenase [NAD] subunit gamma mitochondrial OS=Homo sapiens GN=IDH3G PE=1 SV=1	IDH3G	H-IDHG	chrX	153785766	153794523	36.344	40.592	42.758
254	486	P48735|IDHP_HUMAN	200	46	15	14	Carbamidomethylation; Deamidation (NQ); Oxidation (M)	P48735	IDHP_HUMAN	141000000	108000000	94300000	483000000	347000000	318000000	726000000	624000000	542000000	0.41:0.31:0.27:1.39:1.00:0.92:2.10:1.80:1.56	116000000	383000000	633000000	0.30:1.00:1.65	50909	Isocitrate dehydrogenase [NADP] mitochondrial OS=Homo sapiens GN=IDH2 PE=1 SV=2	IDH2	D2HGA2,ICD-M,IDH,IDHM,IDP,IDPM,mNADP-IDH	chr15	90083978	90102554	14.257	41.124	19.714
1087	800	Q16666|IF16_HUMAN	123.5	9	5	4	Carbamidomethylation	Q16666	IF16_HUMAN	32500000	63900000	63800000	111000000	164000000	195000000	216000000	222000000	269000000	0.20:0.39:0.39:0.68:1.00:1.19:1.32:1.35:1.64	53400000	159000000	236000000	0.34:1.00:1.48	88256	Gamma-interferon-inducible protein 16 OS=Homo sapiens GN=IFI16 PE=1 SV=3	IFI16	IFNGIP1,PYHIN2	chr1	158999973	159055155	9.206	28.727	35.665
2329	6847	P20042|IF2B_HUMAN	67.25	14	4	4	Carbamidomethylation	P20042	IF2B_HUMAN	38500000	46300000	57100000	88800000	174000000	180000000	60000000	82400000	173000000	0.22:0.27:0.33:0.51:1.00:1.04:0.35:0.47:0.99	50800000	151000000	136000000	0.34:1.00:0.90	38388	Eukaryotic translation initiation factor 2 subunit 2 OS=Homo sapiens GN=EIF2S2 PE=1 SV=2	EIF2S2	eIF-2-beta,EIF2,EIF2B,EIF2beta,PPP1R67	chr20	34088309	34112279	11.353	17.067	10.081
605	5827	Q9Y6M1|IF2B2_HUMAN	142.73	27	12	11	Carbamidomethylation; Deamidation (NQ)	Q9Y6M1	IF2B2_HUMAN	0	7690000	0	113000000	220000000	220000000	209000000	321000000	350000000	0:0.03:0:0.51:1.00:1.00:0.95:1.46:1.59	7690000	188000000	294000000	0.04:1.00:1.56	66121	Insulin-like growth factor 2 mRNA-binding protein 2 OS=Homo sapiens GN=IGF2BP2 PE=1 SV=2	IGF2BP2	IMP-2,IMP2,VICKZ2	chr3	185643739	185825050	2.899	8.157	11.889
376	319	P60842|IF4A1_HUMAN	200	59	17	13	Carbamidomethylation; Deamidation (NQ)	P60842	IF4A1_HUMAN	65600000	39100000	17500000	507000000	645000000	650000000	863000000	893000000	995000000	0.10:0.06:0.03:0.79:1.00:1.01:1.34:1.39:1.54	45400000	620000000	942000000	0.07:1.00:1.52	46154	Eukaryotic initiation factor 4A-I OS=Homo sapiens GN=EIF4A1 PE=1 SV=1	EIF4A1	DDX2A,EIF-4A,eIF-4A-I,EIF4A,eIF4A-I,RNU67,U67,ACA48,mgU6-77	chr17	7572706	7579006	52.286	128.048	125.264
611	450	Q14240|IF4A2_HUMAN	94.02	30	7	3	Deamidation (NQ)	Q14240	IF4A2_HUMAN	0	37300000	23400000	73200000	134000000	153000000	143000000	210000000	176000000	0:0.28:0.18:0.55:1.00:1.15:1.07:1.57:1.31	35300000	122000000	196000000	0.29:1.00:1.61	46402	Eukaryotic initiation factor 4A-II OS=Homo sapiens GN=EIF4A2 PE=1 SV=2	EIF4A2	BM-010,DDX2B,eIF-4A-II,EIF4A,eIF4A-II,EIF4F,E3,E3-2,RNE3,RNU107,R39B,SNR39B,ACA4,HBI-61,hsa-mir-1248,MIRN1248	chr3	186783572	186789897	226	263.227	315.946
297	127	P38919|IF4A3_HUMAN	139.38	54	17	16	Carbamidomethylation; Deamidation (NQ)	P38919	IF4A3_HUMAN	143000000	264000000	247000000	531000000	642000000	733000000	601000000	493000000	584000000	0.22:0.41:0.38:0.83:1.00:1.14:0.94:0.77:0.91	297000000	686000000	652000000	0.43:1.00:0.95	46871	Eukaryotic initiation factor 4A-III OS=Homo sapiens GN=EIF4A3 PE=1 SV=4	EIF4A3	DDX48,eIF4AIII,MUK34,NMP265,NUK34,RCPS	chr17	80135214	80147183	35.063	41.765	19.376
2409	1122	P06730|IF4E_HUMAN	69.5	20	2	2	Carbamidomethylation	P06730	IF4E_HUMAN	27900000	68000000	61600000	107000000	149000000	146000000	170000000	300000000	284000000	0.19:0.46:0.42:0.72:1.00:0.98:1.14:2.02:1.91	55500000	134000000	252000000	0.42:1.00:1.88	25097	Eukaryotic translation initiation factor 4E OS=Homo sapiens GN=EIF4E PE=1 SV=2	EIF4E	AUTS19,CBP,EIF4E1,EIF4EL1,EIF4F	chr4	98878456	98930635	3.266	2.704	3.504
310	1243	Q04637|IF4G1_HUMAN	54.7	15	15	12	Carbamidomethylation; Deamidation (NQ)	Q04637	IF4G1_HUMAN	3640000	5380000	3360000	16800000	3590000	29200000	60400000	70600000	33400000	1.01:1.50:0.93:4.67:1.00:8.14:16.83:19.67:9.30	4130000	22900000	63100000	0.18:1.00:2.75	175490	Eukaryotic translation initiation factor 4 gamma 1 OS=Homo sapiens GN=EIF4G1 PE=1 SV=4	EIF4G1	EIF-4G1,EIF4F,EIF4G,EIF4GI,P220,PARK18	chr3	184314495	184335358	33.632	46.577	24.77
775	1402	P78344|IF4G2_HUMAN	35.46	12	7	7	Carbamidomethylation	P78344	IF4G2_HUMAN	7090000	8410000	9020000	28500000	10200000	6080000	76400000	36800000	30700000	0.69:0.82:0.88:2.78:1.00:0.59:7.46:3.59:2.99	15800000	22400000	53000000	0.71:1.00:2.37	102362	Eukaryotic translation initiation factor 4 gamma 2 OS=Homo sapiens GN=EIF4G2 PE=1 SV=1	EIF4G2	AAG1,DAP5,NAT1,P97	chr11	10797046	10809035	104.863	140.223	77.901
560	1900	P63241|IF5A1_HUMAN	200	62	13	13	Carbamidomethylation; Deamidation (NQ)	P63241	IF5A1_HUMAN	208000000	274000000	231000000	379000000	441000000	409000000	714000000	879000000	836000000	0.47:0.62:0.52:0.86:1.00:0.93:1.62:2.00:1.90	339000000	677000000	1190000000	0.50:1.00:1.76	16832	Eukaryotic translation initiation factor 5A-1 OS=Homo sapiens GN=EIF5A PE=1 SV=2	EIF5A	EIF-5A,EIF5A1,eIF5AI	chr17	7306999	7312463	86.805	138.393	137.366
2214	28145	P56537|IF6_HUMAN	20.43	13	2	2	Carbamidomethylation	P56537	IF6_HUMAN	6750000	11500000	12000000	65100000	43900000	48700000	62000000	23300000	24600000	0.15:0.26:0.27:1.48:1.00:1.11:1.41:0.53:0.56	15100000	52600000	36600000	0.29:1.00:0.70	26599	Eukaryotic translation initiation factor 6 OS=Homo sapiens GN=EIF6 PE=1 SV=1	EIF6	b(2)gcn,CAB,eIF-6,EIF3A,ITGB4BP,p27(BBP),p27BBP	chr20	35278906	35284816	71.156	82.795	55.564
1763	27110	P09914|IFIT1_HUMAN	27.04	9	2	2	Carbamidomethylation	P09914	IFIT1_HUMAN	0	0	0	2470000	2360000	1640000	13100000	4670000	4430000	0:0:0:1.05:1.00:0.70:5.56:1.98:1.88	0	3230000	7410000	0:1.00:2.29	55360	Interferon-induced protein with tetratricopeptide repeats 1 OS=Homo sapiens GN=IFIT1 PE=1 SV=2	IFIT1	C56,G10P1,IFI-56,IFI-56K,IFI56,IFIT-1,IFNAI1,ISG56,P56,RNM561	chr10	89392546	89406487	6.482	9.607	12.712
2293	13425	O14879|IFIT3_HUMAN	24.68	10	3	3	Carbamidomethylation; Deamidation (NQ)	O14879	IFIT3_HUMAN	0	0	0	18400000	14000000	6370000	76500000	28600000	7790000	0:0:0:1.32:1.00:0.46:5.47:2.04:0.56	0	33100000	71400000	0:1.00:2.16	55985	Interferon-induced protein with tetratricopeptide repeats 3 OS=Homo sapiens GN=IFIT3 PE=1 SV=1	IFIT3	CIG-49,GARG-49,IFI60,IFIT4,IRG2,ISG60,P60,RIG-G	chr10	89327819	89340968	4.971	11.689	9.969
1898	12852	Q13325|IFIT5_HUMAN	54.55	8	2	2	Deamidation (NQ)	Q13325	IFIT5_HUMAN	0	6150000	6860000	0	58200000	70100000	17100000	32000000	48800000	0:0.11:0.12:0:1.00:1.20:0.29:0.55:0.84	6510000	64100000	55500000	0.10:1.00:0.87	55847	Interferon-induced protein with tetratricopeptide repeats 5 OS=Homo sapiens GN=IFIT5 PE=1 SV=1	IFIT5	P58,RI58	chr10	89414568	89421002	4.345	10.278	10.062
3038	39097	Q9BW83|IFT27_HUMAN	23.97	20	2	2	Carbamidomethylation	Q9BW83	IFT27_HUMAN	0	0	0	1540000	0	1590000	5610000	5440000	5380000	-:-:-:64.00:-:64.00:64.00:64.00:64.00	0	3140000	5480000	0:1.00:1.75	20480	Intraflagellar transport protein 27 homolog OS=Homo sapiens GN=IFT27 PE=1 SV=1	IFT27	BBS19,RABL4,RAYL	chr22	36758202	36776133	20.148	19.288	22.694
1585	813	B9A064|IGLL5_HUMAN	57.04	32	4	1	Carbamidomethylation	B9A064	IGLL5_HUMAN	141000	2630000	2680000	7880000	3310000	4190000	46900000	34600000	25700000	0.04:0.80:0.81:2.38:1.00:1.27:14.17:10.45:7.77	2730000	8620000	50300000	0.32:1.00:5.84	23063	Immunoglobulin lambda-like polypeptide 5 OS=Homo sapiens GN=IGLL5 PE=2 SV=2	IGLL5		chr22	22887780	22895834	0.632	0.464	318.971
273	8678	Q8N6C5|IGSF1_HUMAN	200	29	19	19	Carbamidomethylation; Deamidation (NQ); Oxidation (M)	Q8N6C5	IGSF1_HUMAN	42800000	41300000	42500000	862000000	1010000000	1080000000	1600000000	2280000000	2460000000	0.04:0.04:0.04:0.86:1.00:1.07:1.59:2.26:2.44	52400000	1120000000	2110000000	0.05:1.00:1.88	148935	Immunoglobulin superfamily member 1 OS=Homo sapiens GN=IGSF1 PE=1 SV=3	IGSF1	CHTE,IGCD1,IGDC1,INHBP,p120,PGSF2	chrX	131273506	131289429	4.198	125.153	30.202
1359	2514	Q70UQ0|IKIP_HUMAN	200	19	5	5		Q70UQ0	IKIP_HUMAN	40900000	37000000	30000000	165000000	138000000	136000000	314000000	303000000	304000000	0.30:0.27:0.22:1.20:1.00:0.99:2.28:2.20:2.21	40900000	177000000	329000000	0.23:1.00:1.86	39309	Inhibitor of nuclear factor kappa-B kinase-interacting protein OS=Homo sapiens GN=IKBIP PE=1 SV=1	IKBIP	IKIP	chr12	98613404	98645051	5.385	14.746	15.17
1295	37109	P30740|ILEU_HUMAN	79.68	21	5	5		P30740	ILEU_HUMAN	0	0	0	26500000	54900000	58000000	164000000	274000000	256000000	0:0:0:0.48:1.00:1.06:2.99:5.00:4.67	0	48400000	251000000	0:1.00:5.20	42742	Leukocyte elastase inhibitor OS=Homo sapiens GN=SERPINB1 PE=1 SV=1	SERPINB1	EI,ELANH2,HEL57,LEI,M/NEI,MNEI,PI-2,PI2	chr6	2832332	2842049	19.882	32.03	26.784
229	217	Q12906|ILF3_HUMAN	28.47	31	18	16	Deamidation (NQ); Carbamidomethylation	Q12906	ILF3_HUMAN	209000000	601000000	578000000	347000000	901000000	914000000	369000000	585000000	706000000	0.23:0.67:0.64:0.38:1.00:1.01:0.41:0.65:0.78	463000000	720000000	553000000	0.64:1.00:0.77	95339	Interleukin enhancer-binding factor 3 OS=Homo sapiens GN=ILF3 PE=1 SV=3	ILF3	CBTF,DRBF,DRBP76,MMP4,MPHOSPH4,MPP4,NF-AT-90,NF110,NF110b,NF90,NF90a,NF90b,NFAR,NFAR-1,NFAR2,TCP110,TCP80	chr19	10654261	10692419	29.279	26.889	25.04
857	821	Q13418|ILK_HUMAN	27.77	54	13	13	Carbamidomethylation; Deamidation (NQ)	Q13418	ILK_HUMAN	78200000	79100000	80200000	123000000	120000000	116000000	146000000	157000000	165000000	0.65:0.66:0.67:1.02:1.00:0.97:1.21:1.30:1.37	79200000	120000000	156000000	0.66:1.00:1.30	51419	Integrin-linked protein kinase OS=Homo sapiens GN=ILK PE=1 SV=2	ILK	HEL-S-28,ILK-1,ILK-2,P59,p59ILK	chr11	6603708	6610874	47.449	73.098	68.494
175	325	A1L0T0|ILVBL_HUMAN	200	58	18	18	Carbamidomethylation; Deamidation (NQ)	A1L0T0	ILVBL_HUMAN	79400000	70600000	64400000	252000000	213000000	197000000	287000000	261000000	242000000	0.37:0.33:0.30:1.18:1.00:0.92:1.35:1.23:1.14	72600000	229000000	270000000	0.32:1.00:1.18	67868	Acetolactate synthase-like protein OS=Homo sapiens GN=ILVBL PE=1 SV=2	ILVBL	209L8,AHAS,ILV2H	chr19	15114974	15125799	56.156	28.781	16.752
1497	26978	P52294|IMA5_HUMAN	32.87	12	3	2	Carbamidomethylation; Deamidation (NQ)	P52294	IMA5_HUMAN	0	0	0	9280000	0	0	3390000	0	0	-:-:-:64.00:-:-:64.00:-:-	0	9280000	3390000	0:1.00:0.37	60222	Importin subunit alpha-5 OS=Homo sapiens GN=KPNA1 PE=1 SV=3	KPNA1	IPOA5,NPI-1,RCH2,SRP1	chr3	122421901	122514939	4.277	5.829	5.3
203	2460	Q14974|IMB1_HUMAN	200	30	14	14	Carbamidomethylation; Deamidation (NQ)	Q14974	IMB1_HUMAN	13800000	66000000	56600000	214000000	518000000	562000000	245000000	454000000	721000000	0.03:0.13:0.11:0.41:1.00:1.08:0.47:0.88:1.39	53500000	441000000	489000000	0.12:1.00:1.11	97170	Importin subunit beta-1 OS=Homo sapiens GN=KPNB1 PE=1 SV=2	KPNB1	IMB1,Impnb,IPO1,IPOB,NTF97	chr17	47649838	47683638	19.884	23.009	25.19
641	9792	P12268|IMDH2_HUMAN	200	40	12	12	Carbamidomethylation; Deamidation (NQ)	P12268	IMDH2_HUMAN	24800000	86000000	83900000	279000000	446000000	531000000	346000000	486000000	544000000	0.06:0.19:0.19:0.63:1.00:1.19:0.78:1.09:1.22	91600000	423000000	459000000	0.22:1.00:1.08	55805	Inosine-5'-monophosphate dehydrogenase 2 OS=Homo sapiens GN=IMPDH2 PE=1 SV=2	IMPDH2	IMPD2,IMPDH-II	chr3	49024325	49029634	46.281	55.548	65.202
2678	45350	Q9NX62|IMPA3_HUMAN	38.36	12	2	2		Q9NX62	IMPA3_HUMAN	6950000	3060000	2990000	28700000	42600000	46500000	8890000	40800000	41600000	0.16:0.07:0.07:0.67:1.00:1.09:0.21:0.96:0.98	5580000	50600000	35300000	0.11:1.00:0.70	38681	Inositol monophosphatase 3 OS=Homo sapiens GN=IMPAD1 PE=1 SV=1	IMPAD1	GPAPP,IMP-3,IMPA3	chr8	56957929	56993871	10.695	19.07	16.449
1168	11531	Q27J81|INF2_HUMAN	58.59	7	4	4	Carbamidomethylation	Q27J81	INF2_HUMAN	0	0	0	4880000	5040000	4280000	25000000	33000000	24900000	0:0:0:0.97:1.00:0.85:4.96:6.55:4.95	0	6540000	27600000	0:1.00:4.22	135624	Inverted formin-2 OS=Homo sapiens GN=INF2 PE=1 SV=2	INF2	C14orf151,C14orf173,CMTDIE,FSGS5,pp9484	chr14	104689606	104719610	6.37	23.668	18.942
1987	9678	Q9BT40|INP5K_HUMAN	55.22	18	4	4	Carbamidomethylation	Q9BT40	INP5K_HUMAN	581000	9410000	584000	32900000	47600000	39400000	51500000	42500000	53000000	0.02:0.20:0.02:0.69:1.00:0.83:1.08:0.89:1.11	9240000	40000000	55800000	0.23:1.00:1.40	51090	Inositol polyphosphate 5-phosphatase K OS=Homo sapiens GN=INPP5K PE=1 SV=3	INPP5K	PPS,SKIP	chr17	1494575	1516888	17.042	25.738	24.713
1615	6497	P06213|INSR_HUMAN	27.99	8	5	5	Carbamidomethylation	P06213	INSR_HUMAN	0	0	0	14000000	9310000	0	25100000	14800000	20100000	0:0:0:1.50:1.00:0:2.70:1.59:2.16	0	15000000	27700000	0:1.00:1.85	156332	Insulin receptor OS=Homo sapiens GN=INSR PE=1 SV=4	INSR	CD220,HHF5	chr19	7112255	7294328	5.319	23.44	16.998
903	26929	O00410|IPO5_HUMAN	80.69	6	5	5	Carbamidomethylation	O00410	IPO5_HUMAN	0	7890000	0	45600000	56000000	63400000	142000000	185000000	152000000	0:0.14:0:0.81:1.00:1.13:2.53:3.31:2.72	7890000	62800000	200000000	0.13:1.00:3.18	123630	Importin-5 OS=Homo sapiens GN=IPO5 PE=1 SV=4	IPO5	IMB3,imp5,KPNB3,Pse1,RANBP5	chr13	97953675	98024296	18.864	13.308	11.195
1764	27951	O95373|IPO7_HUMAN	30.66	7	3	3	Carbamidomethylation	O95373	IPO7_HUMAN	2610000	7210000	0	7200000	54200000	53100000	40000000	65100000	100000000	0.05:0.13:0:0.13:1.00:0.98:0.74:1.20:1.85	4910000	60900000	69300000	0.08:1.00:1.14	119516	Importin-7 OS=Homo sapiens GN=IPO7 PE=1 SV=1	IPO7	Imp7,RANBP7	chr11	9384622	9448127	20.776	20.789	19.641
739	4688	Q8IWB1|IPRI_HUMAN	107.16	43	14	14	Carbamidomethylation; Deamidation (NQ)	Q8IWB1	IPRI_HUMAN	2040000	2750000	6410000	71100000	73800000	65000000	147000000	143000000	124000000	0.03:0.04:0.09:0.96:1.00:0.88:1.99:1.94:1.68	6160000	72700000	141000000	0.08:1.00:1.94	62060	Inositol 1 4 5-trisphosphate receptor-interacting protein OS=Homo sapiens GN=ITPRIP PE=1 SV=1	ITPRIP	bA127L20,bA127L20.2,DANGER,KIAA1754	chr10	104309696	104338493	4.777	20.724	16.23
797	878	Q15181|IPYR_HUMAN	84.73	52	9	9	Deamidation (NQ); Carbamidomethylation	Q15181	IPYR_HUMAN	56300000	42200000	49300000	188000000	89000000	91400000	300000000	182000000	163000000	0.63:0.47:0.55:2.11:1.00:1.03:3.37:2.05:1.83	50300000	135000000	221000000	0.37:1.00:1.63	32660	Inorganic pyrophosphatase OS=Homo sapiens GN=PPA1 PE=1 SV=2	PPA1	HEL-S-66p,IOPPP,PP,PP1,SID6-8061	chr10	70202830	70233434	95.534	151.969	107.307
393	520	Q9H2U2|IPYR2_HUMAN	200	60	15	15	Carbamidomethylation; Deamidation (NQ)	Q9H2U2	IPYR2_HUMAN	66100000	49500000	111000000	563000000	432000000	501000000	532000000	605000000	572000000	0.15:0.11:0.26:1.30:1.00:1.16:1.23:1.40:1.33	134000000	499000000	641000000	0.27:1.00:1.28	37920	Inorganic pyrophosphatase 2 mitochondrial OS=Homo sapiens GN=PPA2 PE=1 SV=2	PPA2	SID6-306	chr4	105369077	105474070	33.471	35.727	42.616
27	119	P46940|IQGA1_HUMAN	200	50	55	53	Deamidation (NQ); Carbamidomethylation	P46940	IQGA1_HUMAN	81900000	112000000	108000000	184000000	167000000	188000000	578000000	535000000	519000000	0.49:0.67:0.64:1.10:1.00:1.12:3.46:3.20:3.10	103000000	180000000	544000000	0.57:1.00:3.03	189251	Ras GTPase-activating-like protein IQGAP1 OS=Homo sapiens GN=IQGAP1 PE=1 SV=1	IQGAP1	HUMORFA01,p195,SAR1	chr15	90388241	90502243	17.715	43.804	25.706
718	633	Q13576|IQGA2_HUMAN	35.57	5	5	3		Q13576	IQGA2_HUMAN	30300000	7720000	9380000	5140000	0	0	5000000	0	0	64.00:64.00:64.00:64.00:-:-:64.00:-:-	20800000	5140000	5000000	4.06:1.00:0.97	180577	Ras GTPase-activating-like protein IQGAP2 OS=Homo sapiens GN=IQGAP2 PE=1 SV=4	IQGAP2		chr5	76403255	76708132	10.267	1.991	1.522
1638	18344	Q00978|IRF9_HUMAN	109.12	19	3	3	Carbamidomethylation; Deamidation (NQ)	Q00978	IRF9_HUMAN	0	0	0	45200000	21600000	19800000	86700000	55600000	50300000	0:0:0:2.09:1.00:0.92:4.00:2.57:2.33	0	38700000	71900000	0:1.00:1.86	43696	Interferon regulatory factor 9 OS=Homo sapiens GN=IRF9 PE=1 SV=1	IRF9	IRF-9,ISGF3,ISGF3G,p48	chr14	24161213	24166565	27.453	90.617	75.934
627	233	O14498|ISLR_HUMAN	200	32	8	8	Carbamidomethylation; Oxidation (M); Deamidation (NQ)	O14498	ISLR_HUMAN	2270000000	2880000000	2440000000	291000000	314000000	306000000	140000000	190000000	172000000	7.22:9.19:7.78:0.93:1.00:0.97:0.45:0.60:0.55	2550000000	303000000	174000000	8.41:1.00:0.57	45997	Immunoglobulin superfamily containing leucine-rich repeat protein OS=Homo sapiens GN=ISLR PE=2 SV=1	ISLR	HsT17563	chr15	74173746	74176871	111.942	49.72	91.058
3017	21551	Q96CN7|ISOC1_HUMAN	23.85	9	2	2		Q96CN7	ISOC1_HUMAN	0	0	0	0	0	0	19300000	31100000	32900000	-:-:-:-:-:-:64.00:64.00:64.00	0	0	33100000	-:-:64.00	32237	Isochorismatase domain-containing protein 1 OS=Homo sapiens GN=ISOC1 PE=1 SV=3	ISOC1		chr5	129094749	129114028	11.393	21.214	15.443
1387	662	Q96AB3|ISOC2_HUMAN	38.65	76	7	7	Carbamidomethylation; Deamidation (NQ)	Q96AB3	ISOC2_HUMAN	47500000	41200000	40100000	147000000	90300000	86800000	168000000	110000000	80400000	0.53:0.46:0.44:1.63:1.00:0.96:1.86:1.22:0.89	54300000	108000000	136000000	0.50:1.00:1.26	22337	Isochorismatase domain-containing protein 2 OS=Homo sapiens GN=ISOC2 PE=1 SV=1	ISOC2		chr19	55452978	55461694	37.114	44.076	34.921
2636	1949	Q9ULR0|ISY1_HUMAN	25.34	9	2	2		Q9ULR0	ISY1_HUMAN	5910000	0	9450000	0	0	0	0	0	0	64.00:-:64.00:-:-:-:-:-:-	7680000	0	0	64.00:-:-	32992	Pre-mRNA-splicing factor ISY1 homolog OS=Homo sapiens GN=ISY1 PE=1 SV=3	ISY1	FSAP33	chr3	129127416	129161230	10.363	11.868	9.345
385	447	P56199|ITA1_HUMAN	32.61	16	9	9	Carbamidomethylation; Deamidation (NQ)	P56199	ITA1_HUMAN	50200000	63100000	65300000	122000000	189000000	167000000	96600000	58300000	159000000	0.27:0.33:0.35:0.64:1.00:0.88:0.51:0.31:0.84	59500000	201000000	179000000	0.30:1.00:0.89	130848	Integrin alpha-1 OS=Homo sapiens GN=ITGA1 PE=1 SV=2	ITGA1	CD49a,VLA1	chr5	52788302	52953655	3.203	6.078	3.527
542	795	P26006|ITA3_HUMAN	127.56	15	11	11	Carbamidomethylation; Deamidation (NQ)	P26006	ITA3_HUMAN	34000000	30200000	18900000	92600000	193000000	199000000	88500000	112000000	157000000	0.18:0.16:0.10:0.48:1.00:1.03:0.46:0.58:0.82	35700000	166000000	132000000	0.22:1.00:0.80	116612	Integrin alpha-3 OS=Homo sapiens GN=ITGA3 PE=1 SV=5	ITGA3	CD49C,GAP-B3,GAPB3,ILNEB,MSK18,VCA-2,VL3A,VLA3a	chr17	50055976	50093994	40.383	111.273	85.123
210	713	P23229|ITA6_HUMAN	125.84	32	21	21	Carbamidomethylation; Deamidation (NQ)	P23229	ITA6_HUMAN	25500000	31700000	34700000	188000000	180000000	178000000	218000000	156000000	147000000	0.14:0.18:0.19:1.05:1.00:0.99:1.21:0.87:0.82	36300000	182000000	186000000	0.20:1.00:1.02	126605	Integrin alpha-6 OS=Homo sapiens GN=ITGA6 PE=1 SV=5	ITGA6	CD49f,ITGA6B,VLA-6	chr2	172427586	172506453	5.871	21.157	10.838
146	408	P06756|ITAV_HUMAN	200	32	19	19	Deamidation (NQ); Carbamidomethylation	P06756	ITAV_HUMAN	41600000	40000000	19800000	112000000	357000000	287000000	351000000	502000000	313000000	0.12:0.11:0.06:0.31:1.00:0.81:0.99:1.41:0.88	36200000	311000000	578000000	0.12:1.00:1.86	116038	Integrin alpha-V OS=Homo sapiens GN=ITGAV PE=1 SV=2	ITGAV	CD51,MSK8,VNRA,VTNR	chr2	186589645	186680902	12.854	25.87	8.674
172	140	P05556|ITB1_HUMAN	200	39	17	17	Carbamidomethylation; Deamidation (NQ)	P05556	ITB1_HUMAN	214000000	388000000	326000000	656000000	929000000	914000000	961000000	1230000000	1190000000	0.23:0.42:0.35:0.71:1.00:0.98:1.03:1.32:1.28	314000000	833000000	1130000000	0.38:1.00:1.35	88415	Integrin beta-1 OS=Homo sapiens GN=ITGB1 PE=1 SV=2	ITGB1	CD29,FNRB,GPIIA,MDF2,MSK12,VLA-BETA,VLAB	chr10	32900318	32958365	14.62	27.051	8.087
326	227	P05106|ITB3_HUMAN	119.29	34	13	13	Carbamidomethylation; Deamidation (NQ)	P05106	ITB3_HUMAN	77700000	100000000	89800000	313000000	296000000	284000000	500000000	340000000	306000000	0.26:0.34:0.30:1.06:1.00:0.96:1.69:1.15:1.03	118000000	298000000	382000000	0.40:1.00:1.28	87058	Integrin beta-3 OS=Homo sapiens GN=ITGB3 PE=1 SV=2	ITGB3	BDPLT16,BDPLT2,CD61,GP3A,GPIIIa,GT	chr17	47253842	47312711	10.133	14.958	3.692
183	717	P16144|ITB4_HUMAN	200	21	24	24	Carbamidomethylation; Deamidation (NQ)	P16144	ITB4_HUMAN	20000000	13900000	17400000	142000000	133000000	129000000	133000000	108000000	138000000	0.15:0.10:0.13:1.07:1.00:0.97:1.00:0.81:1.04	26300000	152000000	138000000	0.17:1.00:0.91	202166	Integrin beta-4 OS=Homo sapiens GN=ITGB4 PE=1 SV=5	ITGB4	CD104	chr17	75721436	75757818	4.085	21.999	30.103
2829	21353	P18564|ITB6_HUMAN	22.43	4	2	2	Carbamidomethylation	P18564	ITB6_HUMAN	0	7010000	0	8660000	42200000	22000000	18700000	21200000	42500000	0:0.17:0:0.21:1.00:0.52:0.44:0.50:1.01	7010000	39500000	31500000	0.18:1.00:0.80	85936	Integrin beta-6 OS=Homo sapiens GN=ITGB6 PE=1 SV=2	ITGB6		chr2	160099666	160200313	1.862	5.128	3.348
384	9420	P19827|ITIH1_HUMAN	200	13	8	8	Deamidation (NQ)	P19827	ITIH1_HUMAN	50200000	88400000	95900000	259000000	299000000	280000000	770000000	665000000	658000000	0.17:0.30:0.32:0.86:1.00:0.93:2.57:2.22:2.20	88300000	279000000	755000000	0.32:1.00:2.70	101389	Inter-alpha-trypsin inhibitor heavy chain H1 OS=Homo sapiens GN=ITIH1 PE=1 SV=3	ITIH1	H1P,IATIH,IGHEP1,ITI-HC1,ITIH,SHAP	chr3	52777586	52792068	0.004	0.011	0
280	8714	P19823|ITIH2_HUMAN	200	35	18	17	Deamidation (NQ)	P19823	ITIH2_HUMAN	28200000	20600000	30500000	225000000	181000000	155000000	728000000	581000000	516000000	0.16:0.11:0.17:1.24:1.00:0.85:4.02:3.20:2.85	32000000	188000000	676000000	0.17:1.00:3.60	106463	Inter-alpha-trypsin inhibitor heavy chain H2 OS=Homo sapiens GN=ITIH2 PE=1 SV=2	ITIH2	H2P,SHAP	chr10	7703273	7749520	0.064	0.291	0.247
1646	14727	Q14624|ITIH4_HUMAN	46.31	10	5	5	Deamidation (NQ)	Q14624	ITIH4_HUMAN	0	0	0	7560000	2250000	4350000	17900000	1530000	11500000	0:0:0:3.35:1.00:1.93:7.95:0.68:5.09	0	5140000	14300000	0:1.00:2.78	103357	Inter-alpha-trypsin inhibitor heavy chain H4 OS=Homo sapiens GN=ITIH4 PE=1 SV=4	ITIH4	GP120,H4P,IHRP,ITI-HC4,ITIHL1,PK-120,PK120	chr3	52812990	52830701	1.02	0.487	2.234
338	1173	Q14643|ITPR1_HUMAN	31.23	5	9	5	Carbamidomethylation	Q14643	ITPR1_HUMAN	12300000	43900000	28600000	49100000	120000000	77800000	41800000	23800000	30000000	0.10:0.37:0.24:0.41:1.00:0.65:0.35:0.20:0.25	33300000	82200000	44600000	0.40:1.00:0.54	313928	Inositol 1 4 5-trisphosphate receptor type 1 OS=Homo sapiens GN=ITPR1 PE=1 SV=3	ITPR1	ACV,CLA4,INSP3R1,IP3R,IP3R1,PPP1R94,SCA15,SCA16,SCA29	chr3	4493348	4847840	10.624	2.638	2.199
193	2239	Q14571|ITPR2_HUMAN	79.71	8	13	10	Carbamidomethylation; Deamidation (NQ)	Q14571	ITPR2_HUMAN	0	0	0	44300000	27300000	36000000	76800000	69100000	75500000	0:0:0:1.62:1.00:1.32:2.81:2.53:2.76	0	35900000	73800000	0:1.00:2.06	308062	Inositol 1 4 5-trisphosphate receptor type 2 OS=Homo sapiens GN=ITPR2 PE=1 SV=2	ITPR2	CFAP48,IP3R2	chr12	26335352	26833198	1.256	3.768	3.302
55	986	Q14573|ITPR3_HUMAN	200	22	31	28	Carbamidomethylation; Deamidation (NQ)	Q14573	ITPR3_HUMAN	20600000	37900000	32700000	231000000	276000000	274000000	332000000	318000000	339000000	0.07:0.14:0.12:0.84:1.00:0.99:1.20:1.15:1.23	37500000	269000000	339000000	0.14:1.00:1.26	304105	Inositol 1 4 5-trisphosphate receptor type 3 OS=Homo sapiens GN=ITPR3 PE=1 SV=2	ITPR3	IP3R,IP3R3	chr6	33621379	33696574	11.531	17.76	16.294
252	270	P05783|K1C18_HUMAN	200	60	18	16	Deamidation (NQ)	P05783	K1C18_HUMAN	183000000	218000000	180000000	528000000	611000000	622000000	1020000000	954000000	857000000	0.30:0.36:0.29:0.86:1.00:1.02:1.67:1.56:1.40	194000000	587000000	945000000	0.33:1.00:1.61	48058	Keratin type I cytoskeletal 18 OS=Homo sapiens GN=KRT18 PE=1 SV=2	KRT18	CYK18,K18	chr12	52948871	52952901	239.457	437.752	597.043
258	279	P08727|K1C19_HUMAN	200	60	21	16		P08727	K1C19_HUMAN	74500000	95700000	128000000	562000000	744000000	930000000	605000000	567000000	640000000	0.10:0.13:0.17:0.75:1.00:1.25:0.81:0.76:0.86	114000000	757000000	614000000	0.15:1.00:0.81	44106	Keratin type I cytoskeletal 19 OS=Homo sapiens GN=KRT19 PE=1 SV=4	KRT19	CK19,K19,K1CS	chr17	41523617	41528389	21.947	271.247	282.518
956	26797	Q8IYS2|K2013_HUMAN	85.1	21	7	7	Carbamidomethylation; Deamidation (NQ)	Q8IYS2	K2013_HUMAN	3230000	2210000	2390000	59400000	44800000	43600000	42600000	78700000	63600000	0.07:0.05:0.05:1.33:1.00:0.97:0.95:1.76:1.42	2610000	49300000	70600000	0.05:1.00:1.43	69157	Uncharacterized protein KIAA2013 OS=Homo sapiens GN=KIAA2013 PE=2 SV=1	KIAA2013		chr1	11919588	11926428	18.792	38.689	24.833
671	331	P35908|K22E_HUMAN	84.94	25	8	6	Deamidation (NQ)	P35908	K22E_HUMAN	64800000	77600000	130000000	21300000	15100000	31400000	0	0	0	4.29:5.13:8.60:1.41:1.00:2.08:0:0:0	90800000	30500000	0	2.98:1.00:0	65433	Keratin type II cytoskeletal 2 epidermal OS=Homo sapiens GN=KRT2 PE=1 SV=2	KRT2	CK-2e,K2e,KRT2A,KRT2E,KRTE	chr12	52644558	52652175	0.002	0	0
184	69	P04264|K2C1_HUMAN	31.25	53	23	20	Carbamidomethylation; Deamidation (NQ)	P04264	K2C1_HUMAN	345000000	643000000	589000000	161000000	497000000	474000000	196000000	251000000	298000000	0.69:1.29:1.18:0.32:1.00:0.95:0.39:0.50:0.60	533000000	377000000	248000000	1.41:1.00:0.66	66039	Keratin type II cytoskeletal 1 OS=Homo sapiens GN=KRT1 PE=1 SV=6	KRT1	CK1,EHK,EHK1,EPPK,K1,KRT1A,NEPPK	chr12	52674736	52680407	0.005	0.031	0.115
144	329	P05787|K2C8_HUMAN	200	53	25	21	Deamidation (NQ); Oxidation (M)	P05787	K2C8_HUMAN	187000000	158000000	140000000	310000000	477000000	486000000	1190000000	1060000000	1030000000	0.39:0.33:0.29:0.65:1.00:1.02:2.50:2.23:2.15	207000000	611000000	1330000000	0.34:1.00:2.17	53704	Keratin type II cytoskeletal 8 OS=Homo sapiens GN=KRT8 PE=1 SV=7	KRT8	CARD2,CK-8,CK8,CYK8,K2C8,K8,KO	chr12	52897187	52949866	253.764	306.875	357.696
953	617	P00568|KAD1_HUMAN	200	58	12	11	Carbamidomethylation; Oxidation (M)	P00568	KAD1_HUMAN	202000000	206000000	180000000	435000000	292000000	290000000	1450000000	885000000	828000000	0.69:0.71:0.62:1.49:1.00:0.99:4.96:3.03:2.84	204000000	341000000	1060000000	0.60:1.00:3.10	21635	Adenylate kinase isoenzyme 1 OS=Homo sapiens GN=AK1 PE=1 SV=3	AK1	HTL-S-58j	chr9	127866480	127877743	28.269	125.186	140.279
922	708	Q9UIJ7|KAD3_HUMAN	98.07	48	9	9	Deamidation (NQ)	Q9UIJ7	KAD3_HUMAN	46100000	105000000	100000000	167000000	235000000	233000000	338000000	317000000	309000000	0.20:0.45:0.43:0.71:1.00:0.99:1.44:1.35:1.32	87100000	212000000	321000000	0.41:1.00:1.52	25565	GTP:AMP phosphotransferase AK3 mitochondrial OS=Homo sapiens GN=AK3 PE=1 SV=4	AK3	AK3L1,AK6,AKL3L,AKL3L1,FIX	chr9	4709556	4742043	18.283	12.59	10.688
1673	11413	P10644|KAP0_HUMAN	119.64	20	5	5	Carbamidomethylation	P10644	KAP0_HUMAN	8550000	4260000	12300000	39300000	63700000	62700000	97600000	97300000	104000000	0.13:0.07:0.19:0.62:1.00:0.99:1.53:1.53:1.63	13500000	65100000	99600000	0.21:1.00:1.53	42982	cAMP-dependent protein kinase type I-alpha regulatory subunit OS=Homo sapiens GN=PRKAR1A PE=1 SV=1	PRKAR1A	ACRDYS1,ADOHR,CAR,CNC,CNC1,PKR1,PPNAD1,PRKAR1,TSE1	chr17	68511780	68551316	50.235	79.226	78.47
1188	997	P13861|KAP2_HUMAN	47.55	22	6	5	Carbamidomethylation	P13861	KAP2_HUMAN	22000000	1130000	3510000	49500000	5990000	14200000	66300000	32900000	31600000	3.67:0.19:0.59:8.27:1.00:2.37:11.07:5.49:5.27	20200000	29900000	43600000	0.67:1.00:1.45	45518	cAMP-dependent protein kinase type II-alpha regulatory subunit OS=Homo sapiens GN=PRKAR2A PE=1 SV=2	PRKAR2A	PKR2,PRKAR2	chr3	48746584	48847837	4.507	4.619	3.601
2007	27795	O75600|KBL_HUMAN	28.56	10	2	2	Carbamidomethylation	O75600	KBL_HUMAN	0	0	0	10100000	934000	1170000	13100000	7170000	4910000	0:0:0:10.85:1.00:1.26:14.04:7.68:5.25	0	9070000	8400000	0:1.00:0.93	45285	2-amino-3-ketobutyrate coenzyme A ligase mitochondrial OS=Homo sapiens GN=GCAT PE=1 SV=1	GCAT	KBL	chr22	37807901	37817326	22.162	13.493	20.279
669	1085	Q13557|KCC2D_HUMAN	115.75	34	11	8	Deamidation (NQ); Carbamidomethylation	Q13557	KCC2D_HUMAN	28100000	15300000	15800000	315000000	334000000	362000000	330000000	303000000	400000000	0.08:0.05:0.05:0.95:1.00:1.08:0.99:0.91:1.20	33000000	344000000	349000000	0.10:1.00:1.02	56369	Calcium/calmodulin-dependent protein kinase type II subunit delta OS=Homo sapiens GN=CAMK2D PE=1 SV=3	CAMK2D	CAMKD	chr4	113451032	113761927	5.013	10.742	9.129
941	561	Q96CX2|KCD12_HUMAN	200	27	11	10	Carbamidomethylation	Q96CX2	KCD12_HUMAN	114000000	90000000	75900000	524000000	592000000	539000000	864000000	774000000	784000000	0.19:0.15:0.13:0.89:1.00:0.91:1.46:1.31:1.33	119000000	581000000	807000000	0.20:1.00:1.39	35701	BTB/POZ domain-containing protein KCTD12 OS=Homo sapiens GN=KCTD12 PE=1 SV=1	KCTD12	C13orf2,PFET1,PFETIN	chr13	76880169	76886405	14.034	50.156	46.634
868	653	P12277|KCRB_HUMAN	20.91	43	7	7	Carbamidomethylation	P12277	KCRB_HUMAN	79400000	67100000	72700000	33800000	29500000	25200000	22300000	19300000	26900000	2.69:2.28:2.47:1.15:1.00:0.85:0.76:0.65:0.91	96200000	31900000	30600000	3.02:1.00:0.96	42644	Creatine kinase B-type OS=Homo sapiens GN=CKB PE=1 SV=1	CKB	B-CK,BCK,CKBB,HEL-211,HEL-S-29	chr14	103519658	103522859	322.222	83.873	88.084
2295	18006	Q7Z4H8|KDEL2_HUMAN	22.63	5	2	2	Carbamidomethylation	Q7Z4H8	KDEL2_HUMAN	6550000	14300000	20000000	30800000	65800000	76500000	15000000	38900000	82800000	0.10:0.22:0.30:0.47:1.00:1.16:0.23:0.59:1.26	15600000	64300000	70200000	0.24:1.00:1.09	58573	KDEL motif-containing protein 2 OS=Homo sapiens GN=KDELC2 PE=1 SV=2	KDELC2		chr11	108472106	108498432	6.271	10.478	10.686
1052	2557	Q06136|KDSR_HUMAN	200	27	4	4	Carbamidomethylation; Deamidation (NQ)	Q06136	KDSR_HUMAN	68200000	111000000	93500000	241000000	309000000	310000000	336000000	459000000	401000000	0.22:0.36:0.30:0.78:1.00:1.00:1.08:1.48:1.30	95600000	287000000	399000000	0.33:1.00:1.39	36187	3-ketodihydrosphingosine reductase OS=Homo sapiens GN=KDSR PE=1 SV=1	KDSR	DHSR,FVT1,SDR35C1	chr18	63327738	63367273	11.885	9.55	8.755
1641	2518	Q16774|KGUA_HUMAN	33.55	40	4	4	Carbamidomethylation	Q16774	KGUA_HUMAN	22600000	45500000	33400000	87400000	97600000	93900000	104000000	119000000	110000000	0.23:0.47:0.34:0.90:1.00:0.96:1.06:1.22:1.13	37700000	96300000	111000000	0.39:1.00:1.16	21726	Guanylate kinase OS=Homo sapiens GN=GUK1 PE=1 SV=2	GUK1	GMK	chr1	228139967	228148955	119.537	201.455	166.534
154	638	P33176|KINH_HUMAN	200	41	29	25	Carbamidomethylation; Deamidation (NQ)	P33176	KINH_HUMAN	12200000	19000000	19500000	143000000	197000000	205000000	202000000	241000000	252000000	0.06:0.10:0.10:0.72:1.00:1.04:1.02:1.22:1.28	16900000	185000000	232000000	0.09:1.00:1.26	109685	Kinesin-1 heavy chain OS=Homo sapiens GN=KIF5B PE=1 SV=1	KIF5B	HEL-S-61,KINH,KNS,KNS1,UKHC	chr10	31998421	32056443	15.783	28.689	25.27
1291	2997	Q9NSK0|KLC4_HUMAN	24.03	6	2	2		Q9NSK0	KLC4_HUMAN	0	0	0	11200000	0	0	0	4540000	3680000	-:-:-:64.00:-:-:-:64.00:64.00	0	11200000	4110000	0:1.00:0.37	68640	Kinesin light chain 4 OS=Homo sapiens GN=KLC4 PE=1 SV=3	KLC4	bA387M24.3,KNSL8	chr6	43059594	43075099	15.158	9.444	7.069
463	8724	P01042|KNG1_HUMAN	200	30	13	13	Carbamidomethylation; Deamidation (NQ)	P01042	KNG1_HUMAN	36700000	33300000	43000000	122000000	189000000	186000000	374000000	387000000	441000000	0.19:0.18:0.23:0.65:1.00:0.99:1.98:2.05:2.34	37600000	166000000	401000000	0.23:1.00:2.42	71957	Kininogen-1 OS=Homo sapiens GN=KNG1 PE=1 SV=2	KNG1	BDK,BK,KNG	chr3	186717309	186744410	0.004	0.088	0.071
2315	21310	Q93100|KPBB_HUMAN	22.63	4	2	2	Carbamidomethylation	Q93100	KPBB_HUMAN	0	4340000	0	0	13900000	0	3920000	16600000	24300000	0:0.31:0:0:1.00:0:0.28:1.20:1.75	4340000	13900000	15600000	0.31:1.00:1.12	124884	Phosphorylase b kinase regulatory subunit beta OS=Homo sapiens GN=PHKB PE=1 SV=3	PHKB		chr16	47461299	47701523	13.05	10.169	7.615
603	26767	Q05655|KPCD_HUMAN	115.39	14	8	8	Carbamidomethylation	Q05655	KPCD_HUMAN	2860000	7950000	0	52900000	132000000	89700000	112000000	170000000	183000000	0.02:0.06:0:0.40:1.00:0.68:0.85:1.29:1.39	6620000	127000000	165000000	0.05:1.00:1.30	77505	Protein kinase C delta type OS=Homo sapiens GN=PRKCD PE=1 SV=2	PRKCD	CVID9,MAY1,nPKC-delta,PKCD	chr3	53161207	53192717	41.809	47.403	43.856
158	272	P14618|KPYM_HUMAN	200	66	32	32	Carbamidomethylation; Deamidation (NQ)	P14618	KPYM_HUMAN	138000000	557000000	553000000	967000000	2750000000	2750000000	1650000000	2530000000	3210000000	0.05:0.20:0.20:0.35:1.00:1.00:0.60:0.92:1.17	575000000	3400000000	3550000000	0.17:1.00:1.05	57937	Pyruvate kinase PKM OS=Homo sapiens GN=PKM PE=1 SV=4	PKM	CTHBP,HEL-S-30,OIP3,PK3,PKM2,TCB,THBP1	chr15	72199029	72231818	129.731	232.687	223.197
1463	2117	Q15418|KS6A1_HUMAN	20.66	10	4	2	Carbamidomethylation	Q15418	KS6A1_HUMAN	12200000	2100000	3210000	26500000	38400000	46600000	21200000	19900000	40700000	0.32:0.05:0.08:0.69:1.00:1.21:0.55:0.52:1.06	9140000	37200000	34000000	0.25:1.00:0.92	82723	Ribosomal protein S6 kinase alpha-1 OS=Homo sapiens GN=RPS6KA1 PE=1 SV=2	RPS6KA1	HU-1,MAPKAPK1A,RSK,RSK1	chr1	26529758	26575030	16.358	23.236	22.682
566	10539	P51812|KS6A3_HUMAN	200	21	10	8	Carbamidomethylation	P51812	KS6A3_HUMAN	27800000	28600000	26100000	198000000	256000000	228000000	406000000	471000000	519000000	0.11:0.11:0.10:0.77:1.00:0.89:1.59:1.84:2.03	27500000	227000000	471000000	0.12:1.00:2.07	83736	Ribosomal protein S6 kinase alpha-3 OS=Homo sapiens GN=RPS6KA3 PE=1 SV=1	RPS6KA3	CLS,HU-3,ISPK-1,MAPKAPK1B,MRX19,p90-RSK2,pp90RSK2,RSK,RSK2,S6K-alpha3	chrX	20149911	20267071	5.32	15.571	8.822
226	1178	Q86UP2|KTN1_HUMAN	90.42	15	14	14	Deamidation (NQ)	Q86UP2	KTN1_HUMAN	33100000	12800000	11800000	114000000	181000000	187000000	136000000	284000000	338000000	0.18:0.07:0.06:0.63:1.00:1.03:0.75:1.57:1.87	37100000	175000000	292000000	0.21:1.00:1.67	156275	Kinectin OS=Homo sapiens GN=KTN1 PE=1 SV=1	KTN1	CG1,KNT,MU-RMS-40.19	chr14	55580207	55684584	37.305	44.426	23.631
695	8708	P05455|LA_HUMAN	200	33	12	12	Carbamidomethylation	P05455	LA_HUMAN	4270000	23400000	27700000	59200000	89100000	256000000	169000000	576000000	712000000	0.05:0.26:0.31:0.66:1.00:2.87:1.90:6.46:7.99	19500000	276000000	681000000	0.07:1.00:2.47	46837	Lupus La protein OS=Homo sapiens GN=SSB PE=1 SV=2	SSB	La,La/SSB,LARP3	chr2	169798812	169812064	36.509	71.157	59.574
1495	9541	P83111|LACTB_HUMAN	70.27	7	3	3		P83111	LACTB_HUMAN	11500000	14300000	4950000	76000000	109000000	98800000	83800000	87700000	125000000	0.10:0.13:0.05:0.69:1.00:0.90:0.77:0.80:1.15	12600000	111000000	119000000	0.11:1.00:1.07	60694	Serine beta-lactamase-like protein LACTB mitochondrial OS=Homo sapiens GN=LACTB PE=1 SV=2	LACTB	G24,MRPL56	chr15	63121800	63142065	2.2	2.838	2.566
1444	8651	P25391|LAMA1_HUMAN	43.16	1	2	2	Carbamidomethylation	P25391	LAMA1_HUMAN	0	1350000	2170000	13800000	25800000	35700000	21000000	19300000	23600000	0:0.05:0.08:0.53:1.00:1.38:0.82:0.75:0.92	1760000	33100000	21300000	0.05:1.00:0.64	337084	Laminin subunit alpha-1 OS=Homo sapiens GN=LAMA1 PE=1 SV=2	LAMA1	LAMA,S-LAM-alpha	chr18	6941744	7117814	0.675	1.931	0.787
13	21	O15230|LAMA5_HUMAN	119.92	36	84	84	Carbamidomethylation; Deamidation (NQ)	O15230	LAMA5_HUMAN	306000000	444000000	420000000	751000000	1190000000	1200000000	504000000	554000000	707000000	0.26:0.37:0.35:0.63:1.00:1.00:0.42:0.46:0.59	392000000	1050000000	600000000	0.37:1.00:0.57	399740	Laminin subunit alpha-5 OS=Homo sapiens GN=LAMA5 PE=1 SV=8	LAMA5		chr20	62309060	62367312	11.794	24.519	17.313
38	53	P07942|LAMB1_HUMAN	200	49	49	49	Carbamidomethylation; Deamidation (NQ); Oxidation (M)	P07942	LAMB1_HUMAN	177000000	351000000	329000000	789000000	1180000000	1250000000	510000000	642000000	900000000	0.15:0.30:0.28:0.67:1.00:1.06:0.43:0.54:0.76	303000000	1080000000	710000000	0.28:1.00:0.66	198037	Laminin subunit beta-1 OS=Homo sapiens GN=LAMB1 PE=1 SV=2	LAMB1	CLM,LIS5	chr7	107923801	108003359	32.489	69.65	52.966
65	19	P55268|LAMB2_HUMAN	91.6	41	47	47	Carbamidomethylation; Deamidation (NQ)	P55268	LAMB2_HUMAN	139000000	360000000	378000000	398000000	760000000	903000000	247000000	593000000	659000000	0.18:0.47:0.50:0.52:1.00:1.19:0.32:0.78:0.87	459000000	1060000000	794000000	0.43:1.00:0.75	195980	Laminin subunit beta-2 OS=Homo sapiens GN=LAMB2 PE=1 SV=2	LAMB2	LAMS,NPHS5	chr3	49121114	49133166	37.632	48.138	34.79
22	11	P11047|LAMC1_HUMAN	78.63	56	58	58	Carbamidomethylation; Oxidation (M); Deamidation (NQ)	P11047	LAMC1_HUMAN	473000000	585000000	557000000	1130000000	1200000000	1210000000	816000000	750000000	813000000	0.39:0.49:0.46:0.95:1.00:1.01:0.68:0.63:0.68	538000000	1180000000	793000000	0.46:1.00:0.67	177602	Laminin subunit gamma-1 OS=Homo sapiens GN=LAMC1 PE=1 SV=3	LAMC1	LAMB2	chr1	183023460	183145592	18.013	39.052	24.589
3260	37017	P13473|LAMP2_HUMAN	24.7	4	1	1		P13473	LAMP2_HUMAN	0	0	0	7520000	3700000	2780000	8070000	0	0	0:0:0:2.04:1.00:0.75:2.18:0:0	0	4670000	8070000	0:1.00:1.73	44961	Lysosome-associated membrane glycoprotein 2 OS=Homo sapiens GN=LAMP2 PE=1 SV=2	LAMP2	CD107b,LAMP-2,LAMPB,LGP110	chrX	120426148	120469349	17.833	38.727	22.723
1667	990	O43813|LANC1_HUMAN	22.25	11	3	3	Carbamidomethylation	O43813	LANC1_HUMAN	62500000	93200000	102000000	34700000	37300000	43300000	0	20500000	20600000	1.68:2.50:2.74:0.93:1.00:1.16:0:0.55:0.55	110000000	48400000	20500000	2.28:1.00:0.42	45283	LanC-like protein 1 OS=Homo sapiens GN=LANCL1 PE=1 SV=1	LANCL1	GPR69A,p40	chr2	210431249	210477623	6.838	6.407	4.499
999	765	Q9Y4W2|LAS1L_HUMAN	32.37	18	7	7	Carbamidomethylation; Deamidation (NQ)	Q9Y4W2	LAS1L_HUMAN	20600000	5170000	6670000	50200000	44500000	41300000	26400000	54800000	54000000	0.46:0.12:0.15:1.13:1.00:0.93:0.59:1.23:1.21	18200000	45300000	57000000	0.40:1.00:1.26	83065	Ribosomal biogenesis protein LAS1L OS=Homo sapiens GN=LAS1L PE=1 SV=2	LAS1L	dJ475B7.2,Las1-like	chrX	65512582	65534806	11.661	10.869	11.302
1250	1032	Q9Y383|LC7L2_HUMAN	200	18	6	6	Carbamidomethylation; Deamidation (NQ)	Q9Y383	LC7L2_HUMAN	7550000	35800000	26500000	192000000	220000000	217000000	388000000	474000000	418000000	0.03:0.16:0.12:0.87:1.00:0.99:1.76:2.15:1.90	29600000	217000000	434000000	0.14:1.00:2.00	46514	Putative RNA-binding protein Luc7-like 2 OS=Homo sapiens GN=LUC7L2 PE=1 SV=2	LUC7L2	CGI-74,LUC7B2	chr7	139340359	139423457	40.61	29.474	23.154
505	355	P00338|LDHA_HUMAN	200	48	9	8	Carbamidomethylation; Deamidation (NQ)	P00338	LDHA_HUMAN	33600000	145000000	117000000	222000000	438000000	405000000	264000000	382000000	418000000	0.08:0.33:0.27:0.51:1.00:0.93:0.60:0.87:0.96	162000000	383000000	395000000	0.42:1.00:1.03	36689	L-lactate dehydrogenase A chain OS=Homo sapiens GN=LDHA PE=1 SV=2	LDHA	GSD11,HEL-S-133P,LDH1,LDHM	chr11	18394389	18408218	83.739	137.545	122.171
901	491	P07195|LDHB_HUMAN	62.16	33	8	7	Carbamidomethylation; Deamidation (NQ)	P07195	LDHB_HUMAN	141000000	150000000	217000000	181000000	376000000	455000000	165000000	127000000	185000000	0.37:0.40:0.58:0.48:1.00:1.21:0.44:0.34:0.49	169000000	351000000	164000000	0.48:1.00:0.47	36639	L-lactate dehydrogenase B chain OS=Homo sapiens GN=LDHB PE=1 SV=2	LDHB	HEL-S-281,LDH-B,LDH-H,LDHBD,TRG-5	chr12	21635341	21657971	191.223	163.237	117.312
878	623	P09382|LEG1_HUMAN	200	57	6	6	Carbamidomethylation; Deamidation (NQ); Oxidation (M)	P09382	LEG1_HUMAN	605000000	1220000000	1240000000	4020000000	7290000000	7990000000	6640000000	9490000000	11500000000	0.08:0.17:0.17:0.55:1.00:1.10:0.91:1.30:1.58	1050000000	6440000000	9200000000	0.16:1.00:1.43	14716	Galectin-1 OS=Homo sapiens GN=LGALS1 PE=1 SV=2	LGALS1	GAL1,GBP	chr22	37675606	37679802	175.653	1086.78	1823.03
2159	1889	P17931|LEG3_HUMAN	200	26	5	5		P17931	LEG3_HUMAN	105000000	215000000	241000000	539000000	828000000	790000000	1530000000	1210000000	1290000000	0.13:0.26:0.29:0.65:1.00:0.95:1.85:1.46:1.56	217000000	737000000	1370000000	0.29:1.00:1.86	26152	Galectin-3 OS=Homo sapiens GN=LGALS3 PE=1 SV=5	LGALS3	CBP35,GAL3,GALBP,GALIG,L31,LGALS2,MAC2	chr14	55129217	55145430	28.435	413.531	193.118
2808	26850	O00182|LEG9_HUMAN	34.52	8	2	2		O00182	LEG9_HUMAN	0	0	0	19600000	7570000	14600000	51800000	33800000	33300000	0:0:0:2.59:1.00:1.93:6.84:4.46:4.40	0	16900000	39600000	0:1.00:2.34	39518	Galectin-9 OS=Homo sapiens GN=LGALS9 PE=1 SV=2	LGALS9	HUAT,LGALS9A	chr17	27631148	27649560	4.903	24.247	26.326
1125	1320	Q8NC56|LEMD2_HUMAN	66.45	23	7	7	Carbamidomethylation; Deamidation (NQ)	Q8NC56	LEMD2_HUMAN	57100000	165000000	133000000	141000000	375000000	380000000	267000000	252000000	313000000	0.15:0.44:0.35:0.38:1.00:1.01:0.71:0.67:0.84	146000000	334000000	293000000	0.44:1.00:0.88	56975	LEM domain-containing protein 2 OS=Homo sapiens GN=LEMD2 PE=1 SV=1	LEMD2	dJ482C21.1,NET25	chr6	33771213	33789129	19.286	18.059	17.436
919	9294	O95202|LETM1_HUMAN	140.1	21	9	9	Deamidation (NQ); Carbamidomethylation	O95202	LETM1_HUMAN	29500000	35100000	33400000	101000000	194000000	219000000	91600000	88800000	111000000	0.15:0.18:0.17:0.52:1.00:1.13:0.47:0.46:0.57	37300000	185000000	120000000	0.20:1.00:0.65	83354	LETM1 and EF-hand domain-containing protein 1 mitochondrial OS=Homo sapiens GN=LETM1 PE=1 SV=1	LETM1		chr4	1811479	1856247	5.025	6.613	9.047
390	161	Q08380|LG3BP_HUMAN	57.75	34	11	11	Carbamidomethylation; Deamidation (NQ)	Q08380	LG3BP_HUMAN	366000000	448000000	440000000	1100000000	688000000	648000000	306000000	331000000	519000000	0.53:0.65:0.64:1.60:1.00:0.94:0.44:0.48:0.75	428000000	823000000	423000000	0.52:1.00:0.51	65331	Galectin-3-binding protein OS=Homo sapiens GN=LGALS3BP PE=1 SV=1	LGALS3BP	90K,BTBD17B,CyCAP,gp90,M2BP,MAC-2-BP,TANGO10B	chr17	78971253	78979979	170.981	600.153	377.878
1740	1497	P43034|LIS1_HUMAN	54.13	20	5	5	Carbamidomethylation; Deamidation (NQ)	P43034	LIS1_HUMAN	25000000	31800000	25600000	126000000	85300000	224000000	109000000	84700000	94600000	0.29:0.37:0.30:1.47:1.00:2.62:1.28:0.99:1.11	27500000	165000000	114000000	0.17:1.00:0.69	46638	Platelet-activating factor acetylhydrolase IB subunit alpha OS=Homo sapiens GN=PAFAH1B1 PE=1 SV=2	PAFAH1B1	LIS1,LIS2,MDCR,MDS,PAFAH	chr17	2593629	2685615	18.478	15.499	12.945
440	2731	P09960|LKHA4_HUMAN	106.5	37	16	16	Carbamidomethylation	P09960	LKHA4_HUMAN	0	8920000	11200000	34200000	46000000	127000000	208000000	285000000	289000000	0:0.19:0.24:0.74:1.00:2.77:4.52:6.20:6.28	12100000	131000000	290000000	0.09:1.00:2.21	69285	Leukotriene A-4 hydrolase OS=Homo sapiens GN=LTA4H PE=1 SV=2	LTA4H		chr12	96000753	96043520	34.58	40.872	40.302
276	683	P49257|LMAN1_HUMAN	200	36	11	11	Carbamidomethylation; Oxidation (M); Deamidation (NQ)	P49257	LMAN1_HUMAN	83300000	99900000	135000000	845000000	586000000	552000000	1080000000	560000000	582000000	0.14:0.17:0.23:1.44:1.00:0.94:1.84:0.96:0.99	149000000	692000000	748000000	0.22:1.00:1.08	57549	Protein ERGIC-53 OS=Homo sapiens GN=LMAN1 PE=1 SV=2	LMAN1	ERGIC-53,ERGIC53,F5F8D,FMFD1,gp58,MCFD1,MR60	chr18	59327823	59359276	26.982	29.586	16.052
464	752	Q12907|LMAN2_HUMAN	200	53	13	13	Carbamidomethylation; Deamidation (NQ)	Q12907	LMAN2_HUMAN	195000000	198000000	172000000	516000000	307000000	279000000	966000000	414000000	439000000	0.64:0.65:0.56:1.68:1.00:0.91:3.15:1.35:1.43	204000000	452000000	749000000	0.45:1.00:1.66	40229	Vesicular integral-membrane protein VIP36 OS=Homo sapiens GN=LMAN2 PE=1 SV=1	LMAN2	C5orf8,GP36B,VIP36	chr5	177331562	177351884	115.8	114.739	70.008
3450	65139	Q9NUN5|LMBD1_HUMAN	22.41	3	1	1		Q9NUN5	LMBD1_HUMAN	5470000	3910000	4550000	2140000	32100000	33900000	0	40800000	73300000	0.17:0.12:0.14:0.07:1.00:1.06:0:1.27:2.28	5030000	35200000	72000000	0.14:1.00:2.05	61389	Probable lysosomal cobalamin transporter OS=Homo sapiens GN=LMBRD1 PE=1 SV=1	LMBRD1	C6orf209,LMBD1,MAHCF,NESI	chr6	69675749	69797157	48.03	70.497	52.005
970	8680	Q9BU23|LMF2_HUMAN	150.51	15	8	8	Carbamidomethylation	Q9BU23	LMF2_HUMAN	13500000	19200000	20200000	60400000	93200000	97500000	115000000	149000000	138000000	0.14:0.21:0.22:0.65:1.00:1.05:1.24:1.60:1.48	19100000	99200000	158000000	0.19:1.00:1.59	79698	Lipase maturation factor 2 OS=Homo sapiens GN=LMF2 PE=1 SV=2	LMF2	TMEM112B,TMEM153	chr22	50502947	50507719	37.827	36.264	28.897
36	2	P02545|LMNA_HUMAN	98.76	73	57	55	Carbamidomethylation; Oxidation (M); Deamidation (NQ)	P02545	LMNA_HUMAN	4190000000	9400000000	7660000000	14000000000	19600000000	18200000000	9440000000	10800000000	10500000000	0.21:0.48:0.39:0.71:1.00:0.93:0.48:0.55:0.54	7080000000	17300000000	10200000000	0.41:1.00:0.59	74140	Prelamin-A/C OS=Homo sapiens GN=LMNA PE=1 SV=1	LMNA	CDCD1,CDDC,CMD1A,CMT2B1,EMD2,FPL,FPLD,FPLD2,HGPS,IDC,LDP1,LFP,LGMD1B,LMN1,LMNC,LMNL1,PRO1	chr1	156082546	156140089	61.891	354.884	278.61
99	185	P20700|LMNB1_HUMAN	200	47	26	23	Deamidation (NQ); Carbamidomethylation	P20700	LMNB1_HUMAN	287000000	670000000	675000000	1820000000	2950000000	3040000000	1190000000	1490000000	1910000000	0.10:0.23:0.23:0.62:1.00:1.03:0.40:0.50:0.65	552000000	2600000000	1540000000	0.21:1.00:0.59	66408	Lamin-B1 OS=Homo sapiens GN=LMNB1 PE=1 SV=2	LMNB1	ADLD,LMN,LMN2,LMNB	chr5	126776623	126837020	1.082	5.441	3.976
139	76	Q03252|LMNB2_HUMAN	42.31	48	31	28	Carbamidomethylation; Deamidation (NQ)	Q03252	LMNB2_HUMAN	693000000	992000000	1000000000	1050000000	1560000000	1530000000	487000000	443000000	610000000	0.44:0.63:0.64:0.67:1.00:0.98:0.31:0.28:0.39	896000000	1380000000	603000000	0.65:1.00:0.44	69948	Lamin-B2 OS=Homo sapiens GN=LMNB2 PE=1 SV=4	LMNB2	LAMB2,LMN2	chr19	2428165	2456968	6.007	11.069	8.425
294	542	P36776|LONM_HUMAN	72.33	29	15	15	Deamidation (NQ); Carbamidomethylation	P36776	LONM_HUMAN	27000000	46900000	35400000	107000000	150000000	139000000	121000000	68100000	89200000	0.18:0.31:0.24:0.72:1.00:0.92:0.80:0.45:0.59	44100000	143000000	111000000	0.31:1.00:0.77	106489	Lon protease homolog mitochondrial OS=Homo sapiens GN=LONP1 PE=1 SV=2	LONP1	hLON,LON,LonHS,LONP,PIM1,PRSS15	chr19	5691834	5720452	20.808	23.491	19.492
553	26747	P09917|LOX5_HUMAN	100.85	32	14	14	Deamidation (NQ); Carbamidomethylation	P09917	LOX5_HUMAN	5660000	9860000	692000	180000000	185000000	188000000	88300000	138000000	130000000	0.03:0.05:0.02:0.97:1.00:1.02:0.48:0.75:0.70	5400000	191000000	236000000	0.03:1.00:1.23	77983	Arachidonate 5-lipoxygenase OS=Homo sapiens GN=ALOX5 PE=1 SV=2	ALOX5	5-LO,5-LOX,5LPG,LOG5	chr10	45374176	45446119	1.151	32.209	32.258
1066	9160	Q93052|LPP_HUMAN	22.22	27	8	8	Carbamidomethylation; Deamidation (NQ)	Q93052	LPP_HUMAN	0	63600000	69800000	75000000	196000000	182000000	131000000	147000000	199000000	0:0.32:0.36:0.38:1.00:0.93:0.67:0.75:1.01	66700000	231000000	217000000	0.29:1.00:0.94	65746	Lipoma-preferred partner OS=Homo sapiens GN=LPP PE=1 SV=1	LPP		chr3	188153310	188890671	2.55	2.949	4.346
51	106	P42704|LPPRC_HUMAN	104.74	44	40	40	Carbamidomethylation; Deamidation (NQ)	P42704	LPPRC_HUMAN	39600000	60600000	51400000	103000000	177000000	173000000	165000000	219000000	229000000	0.22:0.34:0.29:0.58:1.00:0.98:0.93:1.23:1.30	66500000	158000000	221000000	0.42:1.00:1.40	157904	Leucine-rich PPR motif-containing protein mitochondrial OS=Homo sapiens GN=LRPPRC PE=1 SV=3	LRPPRC	CLONE-23970,GP130,LRP130,LSFC	chr2	43886224	43996005	11.974	8.214	7.891
207	1360	P50851|LRBA_HUMAN	104.45	11	21	16	Carbamidomethylation; Deamidation (NQ)	P50851	LRBA_HUMAN	4810000	11400000	12600000	168000000	214000000	220000000	172000000	107000000	99200000	0.02:0.05:0.06:0.79:1.00:1.03:0.80:0.50:0.46	16800000	201000000	126000000	0.08:1.00:0.63	319107	Lipopolysaccharide-responsive and beige-like anchor protein OS=Homo sapiens GN=LRBA PE=1 SV=4	LRBA	BGL,CDC4L,CVID8,LAB300,LBA	chr4	150264659	151015727	4.98	11.13	7.923
802	1701	Q96AG4|LRC59_HUMAN	153.53	42	10	10	Carbamidomethylation; Deamidation (NQ)	Q96AG4	LRC59_HUMAN	27800000	36300000	32200000	184000000	146000000	153000000	297000000	194000000	189000000	0.19:0.25:0.22:1.26:1.00:1.05:2.04:1.33:1.29	37600000	241000000	328000000	0.16:1.00:1.36	34930	Leucine-rich repeat-containing protein 59 OS=Homo sapiens GN=LRRC59 PE=1 SV=1	LRRC59	p34	chr17	50381233	50397553	20.468	32.469	21.835
141	637	Q07954|LRP1_HUMAN	102.43	6	15	15	Carbamidomethylation; Deamidation (NQ)	Q07954	LRP1_HUMAN	7670000	21400000	19600000	95100000	132000000	123000000	139000000	183000000	199000000	0.06:0.16:0.15:0.72:1.00:0.93:1.06:1.39:1.51	19100000	117000000	176000000	0.16:1.00:1.51	504610	Prolow-density lipoprotein receptor-related protein 1 OS=Homo sapiens GN=LRP1 PE=1 SV=2	LRP1	A2MR,APOER,APR,CD91,IGFBP3R,LRP,LRP1A,TGFBR5	chr12	57128499	57213359	9.347	7.606	8.54
732	22275	O75096|LRP4_HUMAN	44.6	7	8	8	Carbamidomethylation; Deamidation (NQ)	O75096	LRP4_HUMAN	0	0	0	41100000	38200000	41600000	45700000	12000000	8010000	0:0:0:1.08:1.00:1.09:1.20:0.31:0.21	0	59600000	45300000	0:1.00:0.76	212044	Low-density lipoprotein receptor-related protein 4 OS=Homo sapiens GN=LRP4 PE=1 SV=4	LRP4	CLSS,LRP-4,LRP10,MEGF7,SOST2	chr11	46856717	46918622	1.461	40.598	35.075
56	1876	Q5S007|LRRK2_HUMAN	200	17	23	23	Carbamidomethylation; Deamidation (NQ)	Q5S007	LRRK2_HUMAN	0	0	0	99900000	73600000	62100000	131000000	104000000	94400000	0:0:0:1.36:1.00:0.84:1.78:1.41:1.28	0	85400000	115000000	0:1.00:1.35	286100	Leucine-rich repeat serine/threonine-protein kinase 2 OS=Homo sapiens GN=LRRK2 PE=1 SV=2	LRRK2	AURA17,DARDARIN,PARK8,RIPK7,ROCO2	chr12	40225011	40369285	1.426	32.346	34.775
1861	3070	Q14766|LTBP1_HUMAN	39.27	2	3	3	Carbamidomethylation; Deamidation (NQ)	Q14766	LTBP1_HUMAN	4840000	0	0	9760000	13400000	17800000	22500000	0	0	0.36:0:0:0.73:1.00:1.33:1.68:0:0	4840000	19100000	22500000	0.25:1.00:1.17	186795	Latent-transforming growth factor beta-binding protein 1 OS=Homo sapiens GN=LTBP1 PE=1 SV=4	LTBP1		chr2	32947154	33399509	1.412	40.552	21.814
1756	923	Q9NS15|LTBP3_HUMAN	23.73	5	4	4	Carbamidomethylation	Q9NS15	LTBP3_HUMAN	2090000	0	0	18500000	0	8940000	8810000	0	19900000	64.00:-:-:64.00:-:64.00:64.00:-:64.00	2090000	21300000	28700000	0.10:1.00:1.35	139359	Latent-transforming growth factor beta-binding protein 3 OS=Homo sapiens GN=LTBP3 PE=1 SV=4	LTBP3	LTBP-3,LTBP2,pp6425,STHAG6	chr11	65538559	65558228	83.353	92.334	100.112
910	803	P51884|LUM_HUMAN	200	37	11	11	Carbamidomethylation; Deamidation (NQ)	P51884	LUM_HUMAN	82100000	65100000	63100000	398000000	659000000	642000000	278000000	341000000	378000000	0.12:0.10:0.10:0.60:1.00:0.97:0.42:0.52:0.57	84900000	566000000	332000000	0.15:1.00:0.59	38429	Lumican OS=Homo sapiens GN=LUM PE=1 SV=2	LUM	LDC,SLRR2D	chr12	91103455	91111765	44.066	50.684	113.966
1021	20480	O60449|LY75_HUMAN	36.74	10	8	8	Carbamidomethylation; Deamidation (NQ)	O60449	LY75_HUMAN	0	0	0	23300000	0	7660000	63800000	24800000	36200000	-:-:-:64.00:-:64.00:64.00:64.00:64.00	0	22300000	51400000	0:1.00:2.31	198310	Lymphocyte antigen 75 OS=Homo sapiens GN=LY75 PE=1 SV=3	LY75	CD205,CLEC13B,DEC-205,GP200-MR6,LY-75	chr2	159803355	159904756	6.503	7.565	7.533
856	245	P10253|LYAG_HUMAN	117.02	16	9	9	Oxidation (M); Deamidation (NQ)	P10253	LYAG_HUMAN	199000000	322000000	309000000	109000000	109000000	118000000	85400000	37500000	73100000	1.83:2.95:2.84:1.00:1.00:1.09:0.78:0.34:0.67	335000000	112000000	78500000	2.99:1.00:0.70	105324	Lysosomal alpha-glucosidase OS=Homo sapiens GN=GAA PE=1 SV=4	GAA	LYAG	chr17	80101541	80119881	35.957	18.902	13.688
2535	14813	P07948|LYN_HUMAN	21.73	5	2	2	Carbamidomethylation	P07948	LYN_HUMAN	0	0	0	2460000	7080000	7320000	27300000	5570000	20200000	0:0:0:0.35:1.00:1.03:3.86:0.79:2.85	0	9660000	23700000	0:1.00:2.45	58574	Tyrosine-protein kinase Lyn OS=Homo sapiens GN=LYN PE=1 SV=3	LYN	JTK8,p53Lyn,p56Lyn	chr8	55879827	56012447	5.91	13.476	11.68
1342	1236	P61626|LYSC_HUMAN	100.88	36	4	4	Carbamidomethylation; Deamidation (NQ)	P61626	LYSC_HUMAN	255000000	251000000	250000000	612000000	619000000	659000000	207000000	90200000	95500000	0.41:0.41:0.40:0.99:1.00:1.06:0.33:0.15:0.15	257000000	630000000	132000000	0.41:1.00:0.21	16537	Lysozyme C OS=Homo sapiens GN=LYZ PE=1 SV=1	LYZ	LZM	chr12	69348354	69354233	2.527	156.77	151.06
675	549	Q02978|M2OM_HUMAN	200	52	10	10	Carbamidomethylation; Deamidation (NQ)	Q02978	M2OM_HUMAN	140000000	84100000	78900000	407000000	302000000	254000000	556000000	400000000	390000000	0.46:0.28:0.26:1.35:1.00:0.84:1.84:1.33:1.29	101000000	349000000	451000000	0.29:1.00:1.29	34062	Mitochondrial 2-oxoglutarate/malate carrier protein OS=Homo sapiens GN=SLC25A11 PE=1 SV=3	SLC25A11	OGC,SLC20A4	chr17	4937130	4940167	34.278	41.359	32.944
2070	27127	Q16706|MA2A1_HUMAN	24.49	2	2	2		Q16706	MA2A1_HUMAN	0	0	0	20000000	8510000	7980000	19000000	17700000	18900000	0:0:0:2.34:1.00:0.94:2.24:2.08:2.22	0	13100000	20800000	0:1.00:1.58	131140	Alpha-mannosidase 2 OS=Homo sapiens GN=MAN2A1 PE=1 SV=2	MAN2A1	GOLIM7,MANA2,MANII	chr5	109689366	109869625	4.741	4.638	3.209
793	877	Q9Y2E5|MA2B2_HUMAN	126.08	15	8	8	Carbamidomethylation; Deamidation (NQ)	Q9Y2E5	MA2B2_HUMAN	11400000	18500000	23400000	79300000	143000000	153000000	83200000	96000000	136000000	0.08:0.13:0.16:0.55:1.00:1.07:0.58:0.67:0.95	23400000	138000000	109000000	0.17:1.00:0.79	113979	Epididymis-specific alpha-mannosidase OS=Homo sapiens GN=MAN2B2 PE=1 SV=4	MAN2B2		chr4	6575174	6622461	25.063	20.549	11.646
64	1464	Q9UPN3|MACF1_HUMAN	76.53	5	25	24	Deamidation (NQ); Carbamidomethylation	Q9UPN3	MACF1_HUMAN	0	0	0	20000000	9040000	11600000	76800000	87400000	75700000	0:0:0:2.21:1.00:1.29:8.50:9.67:8.37	0	23500000	86100000	0:1.00:3.66	838323	Microtubule-actin cross-linking factor 1 isoforms 1/2/3/5 OS=Homo sapiens GN=MACF1 PE=1 SV=4	MACF1	ABP620,ACF7,MACF,OFC4	chr1	39084167	39487138	7.086	9.214	5.867
2155	940	Q9H0U3|MAGT1_HUMAN	113.62	21	4	4	Deamidation (NQ)	Q9H0U3	MAGT1_HUMAN	35700000	93100000	90900000	252000000	257000000	293000000	373000000	301000000	310000000	0.14:0.36:0.35:0.98:1.00:1.14:1.45:1.17:1.20	81800000	267000000	335000000	0.31:1.00:1.25	38037	Magnesium transporter protein 1 OS=Homo sapiens GN=MAGT1 PE=1 SV=1	MAGT1	bA217H1.1,IAP,MRX95,OST3B,PRO0756,XMEN	chrX	77826364	77895568	32.442	29.987	14.991
388	1044	P23368|MAOM_HUMAN	200	49	15	15	Carbamidomethylation; Deamidation (NQ)	P23368	MAOM_HUMAN	15500000	27700000	18400000	221000000	158000000	143000000	338000000	285000000	282000000	0.10:0.18:0.12:1.40:1.00:0.91:2.14:1.81:1.79	26200000	174000000	302000000	0.15:1.00:1.73	65444	NAD-dependent malic enzyme mitochondrial OS=Homo sapiens GN=ME2 PE=1 SV=1	ME2	ODS1	chr18	50879062	50949795	3.08	6.163	5.84
1080	35838	Q16798|MAON_HUMAN	63.82	29	7	7	Carbamidomethylation; Deamidation (NQ)	Q16798	MAON_HUMAN	0	733000	1800000	34600000	0	12100000	61100000	32600000	25100000	-:64.00:64.00:64.00:-:64.00:64.00:64.00:64.00	2530000	28100000	42400000	0.09:1.00:1.51	67069	NADP-dependent malic enzyme mitochondrial OS=Homo sapiens GN=ME3 PE=2 SV=2	ME3	NADP-ME	chr11	86441108	86672636	2.502	7.851	8.108
1198	1579	Q66K74|MAP1S_HUMAN	54.97	17	7	7	Carbamidomethylation; Deamidation (NQ)	Q66K74	MAP1S_HUMAN	0	0	0	4640000	735000	4070000	25600000	13200000	13900000	0:0:0:6.31:1.00:5.54:34.84:17.95:18.96	0	5090000	17600000	0:1.00:3.45	112211	Microtubule-associated protein 1S OS=Homo sapiens GN=MAP1S PE=1 SV=2	MAP1S	BPY2IP1,C19orf5,MAP8,VCY2IP-1,VCY2IP1	chr19	17719494	17734515	10.13	26.836	21.93
1287	28865	Q15691|MARE1_HUMAN	61.42	30	4	4	Carbamidomethylation	Q15691	MARE1_HUMAN	0	0	0	10700000	1580000	903000	92600000	35700000	34200000	0:0:0:6.74:1.00:0.57:58.46:22.56:21.57	0	11900000	75600000	0:1.00:6.34	29999	Microtubule-associated protein RP/EB family member 1 OS=Homo sapiens GN=MAPRE1 PE=1 SV=3	MAPRE1	EB1	chr20	32819893	32850405	38.422	43.403	35.182
943	248	O00339|MATN2_HUMAN	40.45	12	8	8	Carbamidomethylation	O00339	MATN2_HUMAN	56000000	51300000	61600000	25000000	19100000	0	0	11400000	0	2.93:2.68:3.22:1.31:1.00:0:0:0.60:0	56300000	22100000	11400000	2.55:1.00:0.52	106837	Matrilin-2 OS=Homo sapiens GN=MATN2 PE=1 SV=4	MATN2		chr8	97869056	98036720	111.339	13.442	6.49
342	258	P43243|MATR3_HUMAN	133.19	33	16	16	Carbamidomethylation; Deamidation (NQ)	P43243	MATR3_HUMAN	125000000	625000000	552000000	828000000	1190000000	1130000000	1020000000	1230000000	1450000000	0.11:0.53:0.47:0.70:1.00:0.95:0.86:1.04:1.22	529000000	1070000000	1250000000	0.49:1.00:1.17	94623	Matrin-3 OS=Homo sapiens GN=MATR3 PE=1 SV=2	MATR3	ALS21,MPD2,VCPDM,NCRNA00059,U19H	chr5	139273752	139331677	48.236	41.983	23.018
2849	22600	Q6ZWT7|MBOA2_HUMAN	71.81	4	1	1	Deamidation (NQ)	Q6ZWT7	MBOA2_HUMAN	0	0	0	20400000	32300000	0	7080000	8690000	23300000	0:0:0:0.63:1.00:0:0.22:0.27:0.72	0	26300000	13000000	0:1.00:0.49	59527	Lysophospholipid acyltransferase 2 OS=Homo sapiens GN=MBOAT2 PE=2 SV=2	MBOAT2	LPCAT4,OACT2	chr2	8856571	9003747	2.525	4.061	3.946
1038	747	Q96N66|MBOA7_HUMAN	100.74	22	7	7	Carbamidomethylation; Deamidation (NQ)	Q96N66	MBOA7_HUMAN	46900000	31000000	26900000	247000000	297000000	285000000	489000000	472000000	409000000	0.16:0.10:0.09:0.83:1.00:0.96:1.64:1.59:1.38	49600000	323000000	457000000	0.15:1.00:1.41	52765	Lysophospholipid acyltransferase 7 OS=Homo sapiens GN=MBOAT7 PE=1 SV=2	MBOAT7	BB1,hMBOA-7,LENG4,LPIAT,LRC4,MBOA7,OACT7	chr19	54173412	54189882	20.32	52.531	32.881
915	746	Q96RQ3|MCCA_HUMAN	47.88	21	8	8	Deamidation (NQ); Carbamidomethylation	Q96RQ3	MCCA_HUMAN	20400000	35600000	37800000	104000000	111000000	101000000	231000000	139000000	157000000	0.18:0.32:0.34:0.94:1.00:0.91:2.08:1.26:1.42	38300000	105000000	176000000	0.36:1.00:1.67	80473	Methylcrotonoyl-CoA carboxylase subunit alpha mitochondrial OS=Homo sapiens GN=MCCC1 PE=1 SV=3	MCCC1	MCC-B,MCCA	chr3	183015218	183099587	9.277	4.593	4.05
245	141	Q9HCC0|MCCB_HUMAN	64.97	56	23	23	Carbamidomethylation; Deamidation (NQ)	Q9HCC0	MCCB_HUMAN	95400000	83300000	117000000	138000000	249000000	243000000	450000000	426000000	441000000	0.38:0.33:0.47:0.55:1.00:0.98:1.81:1.71:1.77	116000000	225000000	546000000	0.52:1.00:2.42	61333	Methylcrotonoyl-CoA carboxylase beta chain mitochondrial OS=Homo sapiens GN=MCCC2 PE=1 SV=1	MCCC2	MCCB	chr5	71587288	71658706	19.806	19.218	15.704
1793	26870	P25205|MCM3_HUMAN	52.08	6	3	3	Carbamidomethylation	P25205	MCM3_HUMAN	0	0	1800000	42000000	21200000	17800000	51900000	34500000	35200000	0:0:0.08:1.98:1.00:0.84:2.45:1.63:1.66	1800000	34900000	40500000	0.05:1.00:1.16	90981	DNA replication licensing factor MCM3 OS=Homo sapiens GN=MCM3 PE=1 SV=3	MCM3	HCC5,P1-MCM3,P1.h,RLFB	chr6	52264014	52284881	15.108	28.485	18.284
1617	14806	P33993|MCM7_HUMAN	21.39	4	2	2		P33993	MCM7_HUMAN	0	0	0	8390000	6280000	14500000	9460000	18100000	10900000	0:0:0:1.34:1.00:2.31:1.51:2.89:1.74	0	14100000	15700000	0:1.00:1.11	81308	DNA replication licensing factor MCM7 OS=Homo sapiens GN=MCM7 PE=1 SV=4	MCM7	CDC47,MCM2,P1.1-MCM3,P1CDC47,P85MCM,PNAS146,PPP1R104	chr7	100092728	100101940	20.355	21.293	18.602
1825	29164	Q8NE86|MCU_HUMAN	41.28	8	2	2		Q8NE86	MCU_HUMAN	0	0	2660000	44200000	36800000	36600000	81500000	58700000	65900000	0:0:0.07:1.20:1.00:1.00:2.21:1.60:1.79	2660000	39200000	68700000	0.07:1.00:1.75	39867	Calcium uniporter protein mitochondrial OS=Homo sapiens GN=MCU PE=1 SV=1	MCU	C10orf42,CCDC109A	chr10	72692131	72887694	2.948	6.088	6.67
1044	8691	P40925|MDHC_HUMAN	200	41	8	8	Carbamidomethylation	P40925	MDHC_HUMAN	82500000	54000000	51400000	247000000	150000000	153000000	382000000	235000000	233000000	0.55:0.36:0.34:1.65:1.00:1.02:2.54:1.56:1.55	62600000	184000000	283000000	0.34:1.00:1.54	36426	Malate dehydrogenase cytoplasmic OS=Homo sapiens GN=MDH1 PE=1 SV=4	MDH1	HEL-S-32,MDH-s,MDHA,MGC:1375,MOR2	chr2	63588609	63607197	55.648	76.62	59.861
169	143	P40926|MDHM_HUMAN	200	73	20	20	Carbamidomethylation; Deamidation (NQ)	P40926	MDHM_HUMAN	449000000	850000000	819000000	1410000000	2840000000	2590000000	2310000000	2820000000	2730000000	0.16:0.30:0.29:0.50:1.00:0.91:0.81:0.99:0.96	710000000	2290000000	2620000000	0.31:1.00:1.14	35503	Malate dehydrogenase mitochondrial OS=Homo sapiens GN=MDH2 PE=1 SV=3	MDH2	M-MDH,MDH,MGC:3559,MOR1	chr7	76048019	76067508	56.058	45.877	21.401
604	369	P51608|MECP2_HUMAN	38.74	36	14	14	Oxidation (M); Deamidation (NQ)	P51608	MECP2_HUMAN	232000000	234000000	229000000	425000000	481000000	469000000	300000000	245000000	293000000	0.48:0.49:0.48:0.88:1.00:0.98:0.62:0.51:0.61	258000000	586000000	377000000	0.44:1.00:0.64	52441	Methyl-CpG-binding protein 2 OS=Homo sapiens GN=MECP2 PE=1 SV=1	MECP2	AUTSX3,MRX16,MRX79,MRXS13,MRXSL,PPMX,RS,RTS,RTT	chrX	154021800	154097731	5.166	5.024	4.672
643	153	Q7Z7M0|MEGF8_HUMAN	20.14	4	7	7	Carbamidomethylation	Q7Z7M0	MEGF8_HUMAN	74600000	83300000	70500000	63100000	63200000	65900000	220000000	117000000	126000000	1.18:1.32:1.12:1.00:1.00:1.04:3.48:1.85:1.99	84100000	64000000	154000000	1.31:1.00:2.41	303100	Multiple epidermal growth factor-like domains protein 8 OS=Homo sapiens GN=MEGF8 PE=1 SV=2	MEGF8	C19orf49,CRPT2,EGFL4,SBP1	chr19	42325609	42378769	5.544	5.554	4.409
834	634	Q9H8H3|MET7A_HUMAN	200	53	8	7	Carbamidomethylation; Deamidation (NQ)	Q9H8H3	MET7A_HUMAN	695000000	890000000	800000000	1620000000	1560000000	1510000000	2660000000	2920000000	2750000000	0.45:0.57:0.51:1.04:1.00:0.97:1.71:1.88:1.77	1020000000	2110000000	3710000000	0.48:1.00:1.76	28319	Methyltransferase-like protein 7A OS=Homo sapiens GN=METTL7A PE=1 SV=1	METTL7A	AAM-B	chr12	50923811	50932517	178.548	100.741	73.101
1349	26784	Q6UX53|MET7B_HUMAN	200	45	8	7	Carbamidomethylation; Deamidation (NQ)	Q6UX53	MET7B_HUMAN	0	0	0	229000000	197000000	195000000	351000000	336000000	352000000	0:0:0:1.16:1.00:0.99:1.78:1.71:1.79	0	207000000	346000000	0:1.00:1.68	27775	Methyltransferase-like protein 7B OS=Homo sapiens GN=METTL7B PE=1 SV=2	METTL7B	ALDI	chr12	55681546	55684611	2.091	37.48	35.372
1812	1968	P55001|MFAP2_HUMAN	30.62	28	4	4	Carbamidomethylation; Deamidation (NQ)	P55001	MFAP2_HUMAN	216000000	169000000	498000000	405000000	839000000	993000000	240000000	344000000	347000000	0.26:0.20:0.59:0.48:1.00:1.18:0.29:0.41:0.41	304000000	746000000	312000000	0.41:1.00:0.42	20826	Microfibrillar-associated protein 2 OS=Homo sapiens GN=MFAP2 PE=2 SV=1	MFAP2	MAGP,MAGP-1,MAGP1	chr1	16974502	16981586	3.727	16.364	11.892
1301	1499	P55083|MFAP4_HUMAN	78.95	45	4	4	Carbamidomethylation; Deamidation (NQ)	P55083	MFAP4_HUMAN	51500000	46500000	43000000	224000000	126000000	99600000	113000000	75000000	47700000	0.41:0.37:0.34:1.78:1.00:0.79:0.89:0.59:0.38	55700000	161000000	79600000	0.35:1.00:0.49	28648	Microfibril-associated glycoprotein 4 OS=Homo sapiens GN=MFAP4 PE=1 SV=2	MFAP4		chr17	19383442	19387219	50.494	8.418	33.389
1909	2529	Q13361|MFAP5_HUMAN	200	23	3	3	Carbamidomethylation; Oxidation (M)	Q13361	MFAP5_HUMAN	128000000	212000000	236000000	563000000	1190000000	2020000000	113000000	84400000	382000000	0.11:0.18:0.20:0.47:1.00:1.69:0.09:0.07:0.32	352000000	2130000000	320000000	0.17:1.00:0.15	19612	Microfibrillar-associated protein 5 OS=Homo sapiens GN=MFAP5 PE=1 SV=1	MFAP5	MAGP-2,MAGP2,MFAP-5,MP25	chr12	8645943	8662888	10.819	0.656	17.17
1071	17666	O95140|MFN2_HUMAN	96.11	21	9	9	Carbamidomethylation	O95140	MFN2_HUMAN	11600000	21300000	24100000	61700000	93800000	86500000	79700000	96500000	111000000	0.12:0.23:0.26:0.66:1.00:0.92:0.85:1.03:1.18	21500000	80700000	95700000	0.27:1.00:1.19	86402	Mitofusin-2 OS=Homo sapiens GN=MFN2 PE=1 SV=3	MFN2	CMT2A,CMT2A2,CPRP1,HSG,MARF	chr1	11980181	12013515	25.789	22.489	15.829
1516	8663	P26572|MGAT1_HUMAN	50.32	23	6	6		P26572	MGAT1_HUMAN	87800000	60600000	59100000	6470000	18300000	12600000	35600000	26300000	4330000	4.80:3.31:3.23:0.35:1.00:0.69:1.95:1.44:0.24	69100000	16700000	31700000	4.15:1.00:1.90	50878	Alpha-1 3-mannosyl-glycoprotein 2-beta-N-acetylglucosaminyltransferase OS=Homo sapiens GN=MGAT1 PE=1 SV=2	MGAT1	GLCNAC-TI,GLCT1,GLYT1,GNT-1,GNT-I,MGAT	chr5	180790541	180810505	38.054	30.374	19.79
1372	931	P61326|MGN_HUMAN	57.82	47	6	6		P61326	MGN_HUMAN	74000000	62200000	53300000	205000000	157000000	143000000	248000000	179000000	174000000	0.47:0.40:0.34:1.31:1.00:0.91:1.58:1.14:1.11	77400000	176000000	217000000	0.44:1.00:1.23	17164	Protein mago nashi homolog OS=Homo sapiens GN=MAGOH PE=1 SV=1	MAGOH	MAGOH1,MAGOHA,mago,magoh,MGN2	chr1	53226892	53238610	51.902	57.433	70.156
597	871	P10620|MGST1_HUMAN	200	69	9	9	Carbamidomethylation; Oxidation (M); Deamidation (NQ)	P10620	MGST1_HUMAN	236000000	227000000	201000000	2140000000	1880000000	1720000000	3190000000	2800000000	2640000000	0.13:0.12:0.11:1.14:1.00:0.92:1.70:1.49:1.41	221000000	1920000000	2880000000	0.12:1.00:1.50	17599	Microsomal glutathione S-transferase 1 OS=Homo sapiens GN=MGST1 PE=1 SV=1	MGST1	GST12,MGST,MGST-I	chr12	16347142	16377189	25.755	68.297	46.789
957	1105	O14880|MGST3_HUMAN	200	61	7	7	Carbamidomethylation; Oxidation (M); Deamidation (NQ)	O14880	MGST3_HUMAN	200000000	334000000	327000000	443000000	672000000	644000000	1320000000	859000000	895000000	0.30:0.50:0.49:0.66:1.00:0.96:1.96:1.28:1.33	366000000	682000000	1050000000	0.54:1.00:1.54	16516	Microsomal glutathione S-transferase 3 OS=Homo sapiens GN=MGST3 PE=1 SV=1	MGST3	GST-III	chr1	165630873	165656136	78.956	102.114	124.348
1717	13771	Q5JRA6|MIA3_HUMAN	27.41	1	2	2		Q5JRA6	MIA3_HUMAN	0	0	0	3820000	30600000	31900000	14400000	24700000	40100000	0:0:0:0.12:1.00:1.04:0.47:0.81:1.31	0	27300000	35700000	0:1.00:1.31	213700	Melanoma inhibitory activity protein 3 OS=Homo sapiens GN=MIA3 PE=1 SV=1	MIA3	ARNT,D320,TANGO,TANGO1,UNQ6077	chr1	222618102	222668012	7.985	5.811	5.277
2318	27496	Q5XKP0|MIC13_HUMAN	20.23	44	2	2	Carbamidomethylation; Deamidation (NQ)	Q5XKP0	MIC13_HUMAN	21500000	6420000	6660000	56400000	11000000	9100000	53300000	18800000	13300000	1.96:0.59:0.61:5.14:1.00:0.83:4.86:1.71:1.22	11500000	25500000	28500000	0.45:1.00:1.12	13087	MICOS complex subunit MIC13 OS=Homo sapiens GN=MIC13 PE=1 SV=1	C19orf70	P117,QIL1	chr19	5678422	5680900	63.51	72.87	94.746
581	385	Q9NX63|MIC19_HUMAN	200	45	11	11	Carbamidomethylation	Q9NX63	MIC19_HUMAN	151000000	315000000	344000000	561000000	1150000000	1240000000	304000000	598000000	832000000	0.13:0.27:0.30:0.49:1.00:1.07:0.26:0.52:0.72	321000000	1070000000	618000000	0.30:1.00:0.58	26152	MICOS complex subunit MIC19 OS=Homo sapiens GN=CHCHD3 PE=1 SV=1	CHCHD3	MINOS3,PPP1R22	chr7	132784862	133082073	22.463	18.412	7.754
2795	9433	Q9BRQ6|MIC25_HUMAN	45.39	14	2	2	Carbamidomethylation	Q9BRQ6	MIC25_HUMAN	9140000	26800000	25100000	67700000	145000000	146000000	74400000	110000000	125000000	0.06:0.19:0.17:0.47:1.00:1.01:0.51:0.76:0.86	20400000	143000000	117000000	0.14:1.00:0.82	26458	MICOS complex subunit MIC25 OS=Homo sapiens GN=CHCHD6 PE=1 SV=1	CHCHD6	CHCM1,PPP1R23	chr3	126704220	126960420	17.136	8.257	4.045
1409	26776	Q9BUR5|MIC26_HUMAN	57.63	51	5	5	Carbamidomethylation; Deamidation (NQ)	Q9BUR5	MIC26_HUMAN	49700000	10100000	25000000	136000000	56700000	59800000	174000000	89000000	84400000	0.88:0.18:0.44:2.39:1.00:1.05:3.06:1.57:1.49	40100000	118000000	158000000	0.34:1.00:1.34	22285	MICOS complex subunit MIC26 OS=Homo sapiens GN=APOO PE=1 SV=1	APOO	FAM121B	chrX	23833348	23907940	14.117	13.767	16.002
1694	17978	Q6UXV4|MIC27_HUMAN	81.18	17	3	3		Q6UXV4	MIC27_HUMAN	11300000	24600000	25400000	60300000	85800000	90000000	92900000	122000000	126000000	0.13:0.29:0.30:0.70:1.00:1.05:1.08:1.42:1.47	23800000	78700000	120000000	0.30:1.00:1.53	29159	MICOS complex subunit MIC27 OS=Homo sapiens GN=APOOL PE=1 SV=1	APOOL	CXorf33,FAM121A,UNQ8193	chrX	85003891	85093317	3.451	2.508	2.022
157	253	Q16891|MIC60_HUMAN	200	38	24	24	Carbamidomethylation; Deamidation (NQ)	Q16891	MIC60_HUMAN	269000000	327000000	316000000	688000000	791000000	724000000	979000000	1020000000	971000000	0.34:0.41:0.40:0.87:1.00:0.92:1.24:1.29:1.23	307000000	734000000	991000000	0.42:1.00:1.35	83678	MICOS complex subunit MIC60 OS=Homo sapiens GN=IMMT PE=1 SV=1	IMMT	HMP,MINOS2,P87,P87/89,P89,PIG52	chr2	86143932	86195770	21.727	23.222	16.458
2020	26808	P14174|MIF_HUMAN	89.34	83	4	4	Carbamidomethylation; Oxidation (M)	P14174	MIF_HUMAN	126000000	186000000	172000000	380000000	1110000000	1080000000	241000000	1170000000	1110000000	0.11:0.17:0.16:0.34:1.00:0.98:0.22:1.06:1.00	304000000	1470000000	1130000000	0.21:1.00:0.77	12476	Macrophage migration inhibitory factor OS=Homo sapiens GN=MIF PE=1 SV=4	MIF	GIF,GLIF,MMIF	chr22	23894378	23895222	592.24	947.924	1378.87
1312	21123	P20774|MIME_HUMAN	126.88	29	8	8	Deamidation (NQ)	P20774	MIME_HUMAN	48300000	44700000	38200000	225000000	177000000	151000000	115000000	102000000	98100000	0.27:0.25:0.22:1.28:1.00:0.86:0.65:0.58:0.56	43700000	199000000	105000000	0.22:1.00:0.53	33922	Mimecan OS=Homo sapiens GN=OGN PE=1 SV=1	OGN	OG,OIF,SLRR3A	chr9	92383967	92404655	10.321	1.828	6.062
2589	13870	Q8N183|MIMIT_HUMAN	32.99	22	2	2		Q8N183	MIMIT_HUMAN	0	0	0	24200000	11400000	25300000	34500000	16800000	21900000	0:0:0:2.13:1.00:2.22:3.03:1.48:1.92	0	22400000	24400000	0:1.00:1.09	19856	Mimitin mitochondrial OS=Homo sapiens GN=NDUFAF2 PE=1 SV=1	NDUFAF2	B17.2L,mimitin,MMTN,NDUFA12L	chr5	60945129	61153037	13.572	15.782	14.166
810	26766	Q8IXI1|MIRO2_HUMAN	96.26	23	9	9	Carbamidomethylation; Deamidation (NQ)	Q8IXI1	MIRO2_HUMAN	3800000	0	0	67700000	96600000	92600000	72500000	83000000	106000000	0.04:0:0:0.70:1.00:0.96:0.75:0.86:1.09	3800000	94700000	125000000	0.04:1.00:1.31	68118	Mitochondrial Rho GTPase 2 OS=Homo sapiens GN=RHOT2 PE=1 SV=2	RHOT2	ARHT2,C16orf39,MIRO-2,MIRO2,RASL	chr16	668083	674174	25.037	18.602	22.809
379	278	P28482|MK01_HUMAN	42.89	52	12	8	Carbamidomethylation; Deamidation (NQ)	P28482	MK01_HUMAN	116000000	164000000	135000000	106000000	197000000	181000000	285000000	304000000	296000000	0.59:0.83:0.68:0.54:1.00:0.92:1.44:1.54:1.50	152000000	197000000	306000000	0.77:1.00:1.56	41390	Mitogen-activated protein kinase 1 OS=Homo sapiens GN=MAPK1 PE=1 SV=3	MAPK1	ERK,ERK-2,ERK2,ERT1,MAPK2,p38,p40,p41,p41mapk,p42-MAPK,P42MAPK,PRKM1,PRKM2	chr22	21759657	21867680	15.054	31.723	23.668
742	898	P27361|MK03_HUMAN	37.02	24	5	2	Carbamidomethylation; Deamidation (NQ)	P27361	MK03_HUMAN	0	0	0	0	0	0	9070000	0	0	-:-:-:-:-:-:64.00:-:-	0	0	9070000	-:-:64.00	43136	Mitogen-activated protein kinase 3 OS=Homo sapiens GN=MAPK3 PE=1 SV=4	MAPK3	ERK-1,ERK1,ERT2,HS44KDAP,HUMKER1A,p44-ERK1,p44-MAPK,P44ERK1,P44MAPK,PRKM3	chr16	30114105	30123309	45.643	47.952	28.225
1616	7349	O15264|MK13_HUMAN	30.14	12	3	2	Carbamidomethylation	O15264	MK13_HUMAN	0	0	0	0	28900000	24900000	48700000	50800000	52300000	0:0:0:0:1.00:0.86:1.68:1.75:1.81	0	26900000	54000000	0:1.00:2.01	42090	Mitogen-activated protein kinase 13 OS=Homo sapiens GN=MAPK13 PE=1 SV=1	MAPK13	MAPK-13,p38delta,PRKM13,SAPK4	chr6	36130484	36144524	7.21	29.241	20.242
997	26764	Q16539|MK14_HUMAN	200	44	9	8	Carbamidomethylation; Deamidation (NQ)	Q16539	MK14_HUMAN	2180000	17300000	8790000	133000000	208000000	207000000	206000000	203000000	237000000	0.02:0.08:0.04:0.64:1.00:0.99:0.99:0.98:1.14	17200000	183000000	221000000	0.09:1.00:1.21	41293	Mitogen-activated protein kinase 14 OS=Homo sapiens GN=MAPK14 PE=1 SV=3	MAPK14	CSBP,CSBP1,CSBP2,CSPB1,EXIP,Mxi2,p38,p38ALPHA,PRKM14,PRKM15,RK,SAPK2A	chr6	36027677	36111236	13.651	16.332	13.667
423	517	O14950|ML12B_HUMAN	23.32	80	14	2	Carbamidomethylation; Deamidation (NQ); Oxidation (M)	O14950	ML12B_HUMAN	0	1250000	846000	5150000	0	0	15800000	9960000	8040000	-:64.00:64.00:64.00:-:-:64.00:64.00:64.00	1050000	5150000	12400000	0.20:1.00:2.40	19779	Myosin regulatory light chain 12B OS=Homo sapiens GN=MYL12B PE=1 SV=2	MYL12B	MLC-B,MRLC2	chr18	3262113	3278284	431.983	782.247	818.072
796	856	Q14165|MLEC_HUMAN	200	39	11	11	Deamidation (NQ); Carbamidomethylation	Q14165	MLEC_HUMAN	114000000	144000000	138000000	530000000	860000000	989000000	559000000	484000000	774000000	0.13:0.17:0.16:0.62:1.00:1.15:0.65:0.56:0.90	158000000	807000000	610000000	0.20:1.00:0.76	32234	Malectin OS=Homo sapiens GN=MLEC PE=1 SV=1	MLEC	KIAA0152	chr12	120687146	120701864	41.672	26.678	21.673
2203	35953	Q96EY8|MMAB_HUMAN	46.24	14	2	2	Carbamidomethylation; Deamidation (NQ)	Q96EY8	MMAB_HUMAN	0	1880000	0	21500000	15700000	18600000	28100000	16800000	6400000	0:0.12:0:1.37:1.00:1.19:1.79:1.07:0.41	1880000	18600000	22300000	0.10:1.00:1.20	27388	Cob(I)yrinic acid a c-diamide adenosyltransferase mitochondrial OS=Homo sapiens GN=MMAB PE=1 SV=1	MMAB	ATR,cblB,CFAP23,cob	chr12	109553715	109573553	12.422	8.555	8.811
1325	5016	P41218|MNDA_HUMAN	35.44	22	6	6	Deamidation (NQ); Carbamidomethylation	P41218	MNDA_HUMAN	0	0	0	105000000	46600000	64300000	36300000	4770000	6070000	0:0:0:2.24:1.00:1.38:0.78:0.10:0.13	0	81000000	41700000	0:1.00:0.51	45836	Myeloid cell nuclear differentiation antigen OS=Homo sapiens GN=MNDA PE=1 SV=1	MNDA	PYHIN3	chr1	158831378	158849480	0.997	3.928	4.801
71	37	P26038|MOES_HUMAN	200	59	35	28	Carbamidomethylation; Deamidation (NQ)	P26038	MOES_HUMAN	140000000	288000000	299000000	829000000	1570000000	1700000000	1170000000	1350000000	1920000000	0.09:0.18:0.19:0.53:1.00:1.08:0.75:0.86:1.22	320000000	2040000000	2050000000	0.16:1.00:1.00	67820	Moesin OS=Homo sapiens GN=MSN PE=1 SV=3	MSN	HEL70	chrX	65588377	65741931	89.616	226.986	183.758
266	869	Q13724|MOGS_HUMAN	35.97	41	18	18	Carbamidomethylation; Deamidation (NQ)	Q13724	MOGS_HUMAN	169000000	101000000	141000000	195000000	225000000	225000000	284000000	247000000	271000000	0.75:0.45:0.63:0.86:1.00:1.00:1.26:1.10:1.20	146000000	217000000	268000000	0.67:1.00:1.23	91918	Mannosyl-oligosaccharide glucosidase OS=Homo sapiens GN=MOGS PE=1 SV=5	MOGS	CDG2B,CWH41,DER7,GCS1	chr2	74461057	74465410	12.872	16.155	12.788
2285	27599	P46734|MP2K3_HUMAN	61.33	14	3	3	Carbamidomethylation	P46734	MP2K3_HUMAN	0	10500000	0	25200000	35200000	31800000	57200000	47100000	62300000	0:0.30:0:0.72:1.00:0.91:1.63:1.34:1.77	10500000	36300000	55500000	0.29:1.00:1.53	39318	Dual specificity mitogen-activated protein kinase kinase 3 OS=Homo sapiens GN=MAP2K3 PE=1 SV=2	MAP2K3	MAPKK3,MEK3,MKK3,PRKMK3,SAPKK-2,SAPKK2	chr17	21284656	21315240	13.3	28.082	16.416
548	670	Q00325|MPCP_HUMAN	200	30	11	11	Carbamidomethylation; Oxidation (M); Deamidation (NQ)	Q00325	MPCP_HUMAN	790000000	1000000000	1010000000	3560000000	3430000000	3040000000	5770000000	4290000000	4200000000	0.23:0.29:0.29:1.04:1.00:0.89:1.68:1.25:1.22	934000000	3350000000	4780000000	0.28:1.00:1.43	40095	Phosphate carrier protein mitochondrial OS=Homo sapiens GN=SLC25A3 PE=1 SV=2	SLC25A3	PHC,PTP	chr12	98593625	98602000	140.094	157.231	133.113
1981	1942	Q10713|MPPA_HUMAN	80.88	14	5	5	Carbamidomethylation	Q10713	MPPA_HUMAN	9310000	18300000	18500000	65800000	65300000	56400000	100000000	71900000	82700000	0.14:0.28:0.28:1.01:1.00:0.86:1.53:1.10:1.27	15300000	62500000	84900000	0.25:1.00:1.36	58253	Mitochondrial-processing peptidase subunit alpha OS=Homo sapiens GN=PMPCA PE=1 SV=2	PMPCA	Alpha-MPP,INPP5E,P-55	chr9	136410573	136423761	14.943	15.139	13.884
1024	1269	O75439|MPPB_HUMAN	200	18	5	5	Carbamidomethylation; Deamidation (NQ)	O75439	MPPB_HUMAN	0	0	16900000	97700000	148000000	148000000	119000000	178000000	171000000	0:0:0.11:0.66:1.00:1.00:0.80:1.20:1.15	16900000	144000000	156000000	0.12:1.00:1.08	54366	Mitochondrial-processing peptidase subunit beta OS=Homo sapiens GN=PMPCB PE=1 SV=2	PMPCB	Beta-MPP,MPP11,MPPB,MPPP52,P-52	chr7	103297426	103329902	16.127	15.574	15.62
2056	951	P20645|MPRD_HUMAN	200	25	4	4	Carbamidomethylation	P20645	MPRD_HUMAN	35800000	43700000	46900000	216000000	229000000	202000000	321000000	219000000	330000000	0.16:0.19:0.20:0.94:1.00:0.88:1.40:0.96:1.44	49600000	219000000	322000000	0.23:1.00:1.47	30993	Cation-dependent mannose-6-phosphate receptor OS=Homo sapiens GN=M6PR PE=1 SV=1	M6PR	CD-MPR,MPR-46,MPR46,SMPR	chr12	8940361	8949761	15.648	12.257	4.88
42	26745	P11717|MPRI_HUMAN	200	33	47	47	Carbamidomethylation; Oxidation (M); Deamidation (NQ)	P11717	MPRI_HUMAN	0	30100000	5990000	178000000	330000000	327000000	353000000	457000000	515000000	0:0.09:0.02:0.54:1.00:0.99:1.07:1.39:1.56	28500000	286000000	442000000	0.10:1.00:1.55	274373	Cation-independent mannose-6-phosphate receptor OS=Homo sapiens GN=IGF2R PE=1 SV=3	IGF2R	CD222,CIMPR,M6P-R,MPR1,MPRI	chr6	159969099	160106551	8.364	19.345	15.052
1831	26821	P39210|MPV17_HUMAN	67.56	44	3	3	Carbamidomethylation	P39210	MPV17_HUMAN	1280000	443000	0	19200000	5780000	6030000	31200000	12700000	7190000	0.22:0.08:0:3.32:1.00:1.04:5.40:2.20:1.24	860000	14100000	18300000	0.06:1.00:1.30	19733	Protein Mpv17 OS=Homo sapiens GN=MPV17 PE=1 SV=1	MPV17	MTDPS6,SYM1	chr2	27309492	27323102	50.815	89.939	113.176
313	9679	P22897|MRC1_HUMAN	63.46	19	14	14	Carbamidomethylation; Deamidation (NQ)	P22897	MRC1_HUMAN	0	3800000	0	62400000	59800000	63700000	85300000	139000000	149000000	0:0.06:0:1.04:1.00:1.06:1.43:2.33:2.49	3800000	91900000	179000000	0.04:1.00:1.95	166011	Macrophage mannose receptor 1 OS=Homo sapiens GN=MRC1 PE=1 SV=1	MRC1	bA541I19.1,CD206,CLEC13D,CLEC13DL,MMR,MRC1L1	chr10	17809343	17911162	1.19	5.523	3.852
244	3329	Q9UBG0|MRC2_HUMAN	112.45	24	19	19	Carbamidomethylation; Deamidation (NQ)	Q9UBG0	MRC2_HUMAN	0	27400000	20100000	90800000	198000000	361000000	118000000	293000000	312000000	0:0.14:0.10:0.46:1.00:1.82:0.59:1.48:1.58	28200000	227000000	258000000	0.12:1.00:1.14	166674	C-type mannose receptor 2 OS=Homo sapiens GN=MRC2 PE=1 SV=2	MRC2	CD280,CLEC13E,ENDO180,UPARAP	chr17	62627401	62693601	4.564	58.335	46.682
543	1742	Q8NDA8|MROH1_HUMAN	92.25	13	11	11	Carbamidomethylation; Deamidation (NQ)	Q8NDA8	MROH1_HUMAN	36900000	0	0	85800000	16900000	25100000	157000000	98600000	66800000	2.18:0:0:5.08:1.00:1.49:9.27:5.84:3.95	36900000	64800000	115000000	0.57:1.00:1.78	181248	Maestro heat-like repeat-containing protein family member 1 OS=Homo sapiens GN=MROH1 PE=2 SV=3	MROH1	HEATR7A	chr8	144148016	144261940	14.414	15.666	17.768
1621	11143	P43246|MSH2_HUMAN	39.54	6	4	4	Carbamidomethylation	P43246	MSH2_HUMAN	0	800000	704000	15800000	14400000	22700000	20600000	36100000	34300000	0:0.06:0.05:1.10:1.00:1.58:1.43:2.51:2.39	752000	25700000	37000000	0.03:1.00:1.44	104743	DNA mismatch repair protein Msh2 OS=Homo sapiens GN=MSH2 PE=1 SV=1	MSH2	COCA1,FCC1,HNPCC,HNPCC1,LCFS2	chr2	47403067	47512577	8.887	11.353	5.847
985	26781	P52701|MSH6_HUMAN	37.35	8	6	6	Carbamidomethylation; Deamidation (NQ)	P52701	MSH6_HUMAN	0	1770000	983000	28100000	9880000	17000000	45400000	12800000	13900000	0:0.18:0.10:2.84:1.00:1.72:4.59:1.29:1.41	1380000	22200000	40000000	0.06:1.00:1.80	152785	DNA mismatch repair protein Msh6 OS=Homo sapiens GN=MSH6 PE=1 SV=2	MSH6	GTBP,GTMBP,HNPCC5,HSAP,p160	chr2	47783082	47806953	8.943	9.716	9.32
899	442	O94776|MTA2_HUMAN	142.39	18	8	7	Carbamidomethylation	O94776	MTA2_HUMAN	8670000	26600000	23300000	81700000	155000000	164000000	86200000	157000000	192000000	0.06:0.17:0.15:0.53:1.00:1.06:0.56:1.01:1.24	29000000	138000000	145000000	0.21:1.00:1.05	75023	Metastasis-associated protein MTA2 OS=Homo sapiens GN=MTA2 PE=1 SV=1	MTA2	MTA1L1,PID	chr11	62593203	62601840	13.08	30.934	24.338
1122	938	Q9Y6C9|MTCH2_HUMAN	200	42	10	10	Deamidation (NQ); Carbamidomethylation	Q9Y6C9	MTCH2_HUMAN	93100000	287000000	238000000	823000000	1110000000	1040000000	1400000000	1930000000	1770000000	0.08:0.26:0.21:0.74:1.00:0.93:1.26:1.74:1.60	231000000	1020000000	1730000000	0.23:1.00:1.71	33331	Mitochondrial carrier homolog 2 OS=Homo sapiens GN=MTCH2 PE=1 SV=1	MTCH2	MIMP,SLC25A50	chr11	47617306	47642654	21.464	26.611	21.132
965	10122	P42345|MTOR_HUMAN	55.32	2	4	4		P42345	MTOR_HUMAN	73300000	56400000	47700000	16100000	7300000	0	27300000	11800000	11700000	10.05:7.72:6.54:2.20:1.00:0:3.74:1.62:1.60	59100000	14900000	24500000	3.96:1.00:1.64	288890	Serine/threonine-protein kinase mTOR OS=Homo sapiens GN=MTOR PE=1 SV=1	MTOR	FRAP,FRAP1,FRAP2,RAFT1,RAPT1	chr1	11106531	11262557	3.699	5.325	3.472
825	1257	O75431|MTX2_HUMAN	82.4	53	8	8	Carbamidomethylation; Deamidation (NQ)	O75431	MTX2_HUMAN	14000000	11800000	2690000	52600000	56600000	59600000	98700000	98500000	82200000	0.25:0.21:0.05:0.93:1.00:1.05:1.74:1.74:1.45	15400000	58100000	95200000	0.26:1.00:1.64	29763	Metaxin-2 OS=Homo sapiens GN=MTX2 PE=1 SV=1	MTX2		chr2	176269395	176338025	18.886	24.338	20.685
2630	27370	Q5HYI7|MTX3_HUMAN	23.84	15	2	2		Q5HYI7	MTX3_HUMAN	0	0	1700000	10800000	0	5090000	11700000	0	4760000	-:-:64.00:64.00:-:64.00:64.00:-:64.00	1700000	8720000	8250000	0.20:1.00:0.95	35093	Metaxin-3 OS=Homo sapiens GN=MTX3 PE=1 SV=2	MTX3		chr5	79976716	79991265	3.24	1.782	1.341
1189	1290	P22033|MUTA_HUMAN	45.44	15	6	6	Carbamidomethylation	P22033	MUTA_HUMAN	39200000	4470000	17800000	84900000	59200000	58800000	79100000	73900000	70200000	0.66:0.08:0.30:1.43:1.00:0.99:1.34:1.25:1.19	31800000	67700000	81300000	0.47:1.00:1.20	83135	Methylmalonyl-CoA mutase mitochondrial OS=Homo sapiens GN=MUT PE=1 SV=4	MUT	MCM	chr6	49430360	49463328	9.905	8.533	6.722
85	401	Q14764|MVP_HUMAN	200	57	32	32	Carbamidomethylation; Deamidation (NQ)	Q14764	MVP_HUMAN	0	71300000	73100000	556000000	794000000	739000000	607000000	708000000	758000000	0:0.09:0.09:0.70:1.00:0.93:0.76:0.89:0.95	84600000	750000000	737000000	0.11:1.00:0.98	99327	Major vault protein OS=Homo sapiens GN=MVP PE=1 SV=4	MVP	LRP,VAULT1	chr16	29820394	29851622	27.639	186.437	134.537
2398	27632	P84157|MXRA7_HUMAN	20.96	20	2	2	Deamidation (NQ)	P84157	MXRA7_HUMAN	0	5940000	0	73100000	15100000	9390000	47000000	11300000	27400000	0:0.39:0:4.83:1.00:0.62:3.10:0.75:1.81	5940000	48800000	66300000	0.12:1.00:1.36	21466	Matrix-remodeling-associated protein 7 OS=Homo sapiens GN=MXRA7 PE=1 SV=1	MXRA7	PS1TP1,TMAP1	chr17	76673666	76710974	24.965	41.556	19.259
672	3372	Q92614|MY18A_HUMAN	71.39	4	7	6	Carbamidomethylation; Deamidation (NQ)	Q92614	MY18A_HUMAN	3230000	10100000	4920000	66200000	63300000	57700000	51500000	59500000	48000000	0.05:0.16:0.08:1.05:1.00:0.91:0.81:0.94:0.76	8490000	67800000	67600000	0.13:1.00:1.00	233113	Unconventional myosin-XVIIIa OS=Homo sapiens GN=MYO18A PE=1 SV=3	MYO18A	MYSPDZ,SPR210	chr17	29073510	29180389	6.319	6.076	7.992
2934	1528	Q96S97|MYADM_HUMAN	26.44	7	1	1		Q96S97	MYADM_HUMAN	32700000	27900000	28500000	92100000	46300000	62900000	125000000	63100000	43200000	0.70:0.60:0.62:1.99:1.00:1.36:2.70:1.36:0.93	33400000	67100000	84500000	0.50:1.00:1.26	35274	Myeloid-associated differentiation marker OS=Homo sapiens GN=MYADM PE=1 SV=2	MYADM	SB135	chr19	53865584	53876435	23.839	85.418	46.816
2604	55368	Q9HB07|MYG1_HUMAN	61.71	10	3	3	Carbamidomethylation	Q9HB07	MYG1_HUMAN	3920000	0	0	33400000	0	5400000	80000000	51900000	51700000	64.00:-:-:64.00:-:64.00:64.00:64.00:64.00	3920000	31200000	71100000	0.13:1.00:2.28	42449	UPF0160 protein MYG1 mitochondrial OS=Homo sapiens GN=C12orf10 PE=1 SV=2	C12orf10	Gamm1,MST024,MSTP024,MYG,MYG1	chr12	53299686	53307181	59.206	55.098	59.08
7	33	P35580|MYH10_HUMAN	200	60	124	98	Carbamidomethylation; Oxidation (M); Deamidation (NQ)	P35580	MYH10_HUMAN	60900000	129000000	116000000	2180000000	3740000000	3590000000	2560000000	3990000000	4140000000	0.02:0.03:0.03:0.58:1.00:0.96:0.68:1.07:1.11	109000000	3170000000	3580000000	0.03:1.00:1.13	228997	Myosin-10 OS=Homo sapiens GN=MYH10 PE=1 SV=3	MYH10	NMMHC-IIB,NMMHCB	chr17	8474205	8630770	7.877	32.134	29.844
9	6	P35749|MYH11_HUMAN	89.17	59	111	91	Carbamidomethylation; Deamidation (NQ)	P35749	MYH11_HUMAN	1530000000	2470000000	2540000000	1600000000	2280000000	2350000000	852000000	871000000	1090000000	0.67:1.08:1.12:0.70:1.00:1.03:0.37:0.38:0.48	2190000000	2080000000	982000000	1.05:1.00:0.47	227337	Myosin-11 OS=Homo sapiens GN=MYH11 PE=1 SV=3	MYH11	AAT4,FAA4,SMHC,SMMHC	chr16	15703135	15857030	9.334	11.154	14.81
16	28	Q7Z406|MYH14_HUMAN	200	43	70	56	Carbamidomethylation; Deamidation (NQ)	Q7Z406	MYH14_HUMAN	67200000	132000000	128000000	646000000	738000000	795000000	819000000	947000000	908000000	0.09:0.18:0.17:0.87:1.00:1.08:1.11:1.28:1.23	121000000	732000000	932000000	0.17:1.00:1.27	227868	Myosin-14 OS=Homo sapiens GN=MYH14 PE=1 SV=2	MYH14	DFNA4,DFNA4A,MHC16,MYH17,myosin,NMHC-II-C,PNMHH	chr19	50203628	50310545	46.018	55.826	52.014
3	8	P35579|MYH9_HUMAN	200	64	144	121	Carbamidomethylation; Deamidation (NQ); Oxidation (M)	P35579	MYH9_HUMAN	298000000	1120000000	1020000000	2630000000	7960000000	8690000000	3280000000	6040000000	7460000000	0.04:0.14:0.13:0.33:1.00:1.09:0.41:0.76:0.94	1090000000	7150000000	5600000000	0.15:1.00:0.78	226530	Myosin-9 OS=Homo sapiens GN=MYH9 PE=1 SV=4	MYH9	BDPLT6,DFNA17,EPSTS,FTNS,MHA,NMHC-II-A,NMMHC-IIA,NMMHCA	chr22	36281277	36388018	74.294	159.827	94.545
1408	5188	P12829|MYL4_HUMAN	200	45	5	4	Carbamidomethylation; Deamidation (NQ)	P12829	MYL4_HUMAN	0	0	0	161000000	128000000	91500000	310000000	269000000	257000000	0:0:0:1.26:1.00:0.71:2.42:2.10:2.01	0	148000000	284000000	0:1.00:1.92	21565	Myosin light chain 4 OS=Homo sapiens GN=MYL4 PE=1 SV=3	MYL4	ALC1,AMLC,GT1	chr17	47189362	47223679	11.396	28.57	18.241
650	294	P60660|MYL6_HUMAN	200	85	11	9	Carbamidomethylation; Oxidation (M)	P60660	MYL6_HUMAN	1550000000	1290000000	1260000000	4670000000	3770000000	3550000000	5510000000	4460000000	4110000000	0.41:0.34:0.33:1.24:1.00:0.94:1.46:1.18:1.09	1390000000	4010000000	4720000000	0.35:1.00:1.18	16930	Myosin light polypeptide 6 OS=Homo sapiens GN=MYL6 PE=1 SV=2	MYL6	ESMLC,LC17,LC17-GI,LC17-NM,LC17A,LC17B,MLC-3,MLC1SM,MLC3NM,MLC3SM	chr12	56158261	56161582	1444.98	1523.67	1028.35
199	1150	O43795|MYO1B_HUMAN	109.88	26	19	16	Carbamidomethylation; Deamidation (NQ)	O43795	MYO1B_HUMAN	34100	5290000	0	106000000	90800000	96200000	183000000	113000000	130000000	0.02:0.06:0:1.17:1.00:1.06:2.01:1.24:1.43	5320000	97600000	142000000	0.05:1.00:1.45	131985	Unconventional myosin-Ib OS=Homo sapiens GN=MYO1B PE=1 SV=3	MYO1B	myr1	chr2	191245381	191425389	5.486	17.762	16.221
61	114	O00159|MYO1C_HUMAN	106.59	45	37	36	Carbamidomethylation; Oxidation (M); Deamidation (NQ)	O00159	MYO1C_HUMAN	186000000	278000000	307000000	390000000	952000000	1070000000	366000000	434000000	800000000	0.20:0.29:0.32:0.41:1.00:1.13:0.38:0.46:0.84	257000000	961000000	541000000	0.27:1.00:0.56	121682	Unconventional myosin-Ic OS=Homo sapiens GN=MYO1C PE=1 SV=4	MYO1C	MMI-beta,MMIb,myr2,NMI	chr17	1464186	1492707	23.622	44.243	32.707
142	939	O94832|MYO1D_HUMAN	200	38	26	25	Carbamidomethylation; Deamidation (NQ)	O94832	MYO1D_HUMAN	49000000	89800000	75700000	258000000	449000000	485000000	248000000	488000000	544000000	0.11:0.20:0.17:0.57:1.00:1.08:0.55:1.09:1.21	80300000	408000000	427000000	0.20:1.00:1.05	116202	Unconventional myosin-Id OS=Homo sapiens GN=MYO1D PE=1 SV=2	MYO1D	myr4,PPP1R108	chr17	32492610	32876884	25.604	35.562	23.089
974	5708	Q12965|MYO1E_HUMAN	43.65	7	5	3	Carbamidomethylation	Q12965	MYO1E_HUMAN	0	0	0	9640000	0	0	19700000	0	0	-:-:-:64.00:-:-:64.00:-:-	0	9640000	19700000	0:1.00:2.05	127062	Unconventional myosin-Ie OS=Homo sapiens GN=MYO1E PE=1 SV=2	MYO1E	FSGS6,HuncM-IC,MYO1C	chr15	59135969	59372872	3.521	11.279	8.436
133	4005	B0I1T2|MYO1G_HUMAN	200	51	33	32	Carbamidomethylation; Deamidation (NQ)	B0I1T2	MYO1G_HUMAN	0	0	0	646000000	919000000	954000000	855000000	979000000	1240000000	0:0:0:0.70:1.00:1.04:0.93:1.07:1.35	0	851000000	1030000000	0:1.00:1.22	116442	Unconventional myosin-Ig OS=Homo sapiens GN=MYO1G PE=1 SV=2	MYO1G	HA2,HLA-HA2,MHAG	chr7	44962661	44979105	1.432	46.482	36.794
842	5616	Q9ULV0|MYO5B_HUMAN	90.66	7	7	6	Carbamidomethylation	Q9ULV0	MYO5B_HUMAN	3660000	0	0	21300000	9730000	11300000	50800000	41200000	29400000	0.38:0:0:2.19:1.00:1.16:5.22:4.24:3.02	3660000	15800000	43900000	0.23:1.00:2.78	213671	Unconventional myosin-Vb OS=Homo sapiens GN=MYO5B PE=1 SV=3	MYO5B		chr18	49822786	50195081	7.806	10.694	8.521
17	71	Q9NZM1|MYOF_HUMAN	200	49	70	68	Carbamidomethylation; Deamidation (NQ)	Q9NZM1	MYOF_HUMAN	48800000	108000000	105000000	390000000	531000000	529000000	620000000	641000000	610000000	0.09:0.20:0.20:0.73:1.00:1.00:1.17:1.21:1.15	102000000	501000000	642000000	0.20:1.00:1.28	234706	Myoferlin OS=Homo sapiens GN=MYOF PE=1 SV=1	MYOF	FER1L3	chr10	93306429	93482419	15.001	23.742	13.724
2263	26991	O14974|MYPT1_HUMAN	24.88	2	2	2	Carbamidomethylation	O14974	MYPT1_HUMAN	3570000	0	1140000	36000000	43900000	50400000	24300000	10500000	54100000	0.08:0:0.03:0.82:1.00:1.15:0.55:0.24:1.23	2350000	43400000	59500000	0.05:1.00:1.37	115281	Protein phosphatase 1 regulatory subunit 12A OS=Homo sapiens GN=PPP1R12A PE=1 SV=1	PPP1R12A	M130,MBS,MYPT1	chr12	79773563	79935455	6.935	8.001	7.483
2012	54662	P17050|NAGAB_HUMAN	60.41	11	3	3	Carbamidomethylation	P17050	NAGAB_HUMAN	0	1380000	4800000	7510000	25400000	23400000	51200000	43200000	41000000	0:0.05:0.19:0.30:1.00:0.92:2.01:1.70:1.61	6180000	27200000	50400000	0.23:1.00:1.85	46565	Alpha-N-acetylgalactosaminidase OS=Homo sapiens GN=NAGA PE=1 SV=2	NAGA	D22S674,GALB	chr22	42058334	42070842	8.239	11.972	10.121
1664	54665	P43490|NAMPT_HUMAN	80.04	11	3	3		P43490	NAMPT_HUMAN	0	0	0	21900000	20500000	19200000	38300000	36600000	38500000	0:0:0:1.07:1.00:0.93:1.87:1.78:1.88	0	23300000	42200000	0:1.00:1.81	55521	Nicotinamide phosphoribosyltransferase OS=Homo sapiens GN=NAMPT PE=1 SV=1	NAMPT	1110035O14Rik,PBEF,PBEF1,VF,VISFATIN	chr7	106248285	106285732	3.802	10.445	7.374
2832	27577	O96009|NAPSA_HUMAN	91.9	9	2	2	Carbamidomethylation	O96009	NAPSA_HUMAN	0	0	0	20600000	15100000	16000000	119000000	116000000	87600000	0:0:0:1.37:1.00:1.06:7.90:7.71:5.80	0	17300000	108000000	0:1.00:6.24	45387	Napsin-A OS=Homo sapiens GN=NAPSA PE=1 SV=1	NAPSA	KAP,Kdap,NAP1,NAPA,SNAPA	chr19	50358477	50365674	1.787	84.258	50.595
1686	26802	Q9UHQ9|NB5R1_HUMAN	92.88	24	4	3		Q9UHQ9	NB5R1_HUMAN	12000000	34600000	29600000	144000000	199000000	188000000	141000000	132000000	158000000	0.06:0.17:0.15:0.72:1.00:0.95:0.71:0.66:0.79	37800000	180000000	149000000	0.21:1.00:0.83	34095	NADH-cytochrome b5 reductase 1 OS=Homo sapiens GN=CYB5R1 PE=1 SV=1	CYB5R1	B5R.1,B5R1,B5R2,humb5R2,NQO3A2	chr1	202961873	202967276	38.013	25.55	17.829
304	254	P00387|NB5R3_HUMAN	200	80	18	18	Carbamidomethylation; Oxidation (M); Deamidation (NQ)	P00387	NB5R3_HUMAN	287000000	448000000	490000000	1270000000	2150000000	2250000000	1170000000	1040000000	1750000000	0.13:0.21:0.23:0.59:1.00:1.04:0.55:0.48:0.81	499000000	1890000000	1320000000	0.26:1.00:0.70	34235	NADH-cytochrome b5 reductase 3 OS=Homo sapiens GN=CYB5R3 PE=1 SV=3	CYB5R3	B5R,DIA1	chr22	42617840	42649399	67.029	84.926	40.248
1354	19122	Q9Y2A7|NCKP1_HUMAN	43.87	7	5	5	Carbamidomethylation	Q9Y2A7	NCKP1_HUMAN	6980000	7440000	6500000	26100000	18400000	17300000	34400000	37700000	29700000	0.38:0.40:0.35:1.42:1.00:0.94:1.87:2.05:1.61	7850000	20600000	33900000	0.38:1.00:1.65	128790	Nck-associated protein 1 OS=Homo sapiens GN=NCKAP1 PE=1 SV=1	NCKAP1	HEM2,NAP1,NAP125,p125Nap1	chr2	182924851	183038858	24.964	34.405	34.119
984	1194	Q969V3|NCLN_HUMAN	113.21	20	8	8		Q969V3	NCLN_HUMAN	30700000	27500000	16600000	200000000	199000000	236000000	275000000	233000000	184000000	0.15:0.14:0.08:1.01:1.00:1.19:1.38:1.17:0.93	29700000	236000000	266000000	0.13:1.00:1.13	62974	Nicalin OS=Homo sapiens GN=NCLN PE=1 SV=2	NCLN	NET59	chr19	3185877	3209575	11.886	17.03	11.582
1696	1672	Q13232|NDK3_HUMAN	84	51	6	6	Carbamidomethylation	Q13232	NDK3_HUMAN	18000000	19700000	32900000	80400000	111000000	120000000	156000000	165000000	171000000	0.16:0.18:0.30:0.73:1.00:1.08:1.41:1.49:1.55	35000000	117000000	164000000	0.30:1.00:1.40	19015	Nucleoside diphosphate kinase 3 OS=Homo sapiens GN=NME3 PE=1 SV=2	NME3	c371H6.2,DR-nm23,NDPK-C,NDPKC,NM23-H3,NM23H3	chr16	1770320	1771725	69.967	127.445	169.538
488	778	Q92597|NDRG1_HUMAN	20.28	56	8	8	Carbamidomethylation; Deamidation (NQ)	Q92597	NDRG1_HUMAN	47200000	38300000	36500000	126000000	47400000	61500000	51600000	37500000	37400000	1.00:0.81:0.77:2.67:1.00:1.30:1.09:0.79:0.79	40700000	89200000	42200000	0.46:1.00:0.47	42835	Protein NDRG1 OS=Homo sapiens GN=NDRG1 PE=1 SV=1	NDRG1	CAP43,CMT4D,DRG-1,DRG1,GC4,HMSNL,NDR1,NMSL,PROXY1,RIT42,RTP,TARG1,TDD5	chr8	133237171	133297304	59.432	32.836	25.621
2145	2441	O43678|NDUA2_HUMAN	20.34	31	2	2		O43678	NDUA2_HUMAN	40600000	36200000	32200000	52400000	92200000	92300000	79400000	98600000	113000000	0.44:0.39:0.35:0.57:1.00:1.00:0.86:1.07:1.22	53200000	103000000	98400000	0.52:1.00:0.96	10922	NADH dehydrogenase [ubiquinone] 1 alpha subcomplex subunit 2 OS=Homo sapiens GN=NDUFA2 PE=1 SV=3	NDUFA2	B8,CD14,CIB8	chr5	140645363	140647785	93.903	92.351	130.328
2114	27476	Q16718|NDUA5_HUMAN	127.04	52	4	4	Carbamidomethylation	Q16718	NDUA5_HUMAN	79800000	74400000	70500000	97600000	206000000	214000000	215000000	303000000	305000000	0.39:0.36:0.34:0.47:1.00:1.04:1.04:1.47:1.48	76000000	178000000	281000000	0.43:1.00:1.58	13459	NADH dehydrogenase [ubiquinone] 1 alpha subcomplex subunit 5 OS=Homo sapiens GN=NDUFA5 PE=1 SV=3	NDUFA5	B13,CI-13kB,CI-13KD-B,NUFM,UQOR13	chr7	123536997	123601651	27.736	18.754	24.473
1730	1621	O95182|NDUA7_HUMAN	200	41	4	4		O95182	NDUA7_HUMAN	38000000	112000000	86300000	235000000	445000000	424000000	264000000	395000000	471000000	0.09:0.25:0.19:0.53:1.00:0.95:0.59:0.89:1.06	89500000	368000000	376000000	0.24:1.00:1.02	12551	NADH dehydrogenase [ubiquinone] 1 alpha subcomplex subunit 7 OS=Homo sapiens GN=NDUFA7 PE=1 SV=3	NDUFA7	B14.5a	chr19	8308608	8321533	45.863	60.125	86.611
768	8670	Q16795|NDUA9_HUMAN	59.06	43	12	12		Q16795	NDUA9_HUMAN	83200000	168000000	172000000	184000000	567000000	561000000	261000000	303000000	454000000	0.15:0.30:0.30:0.33:1.00:0.99:0.46:0.53:0.80	141000000	438000000	377000000	0.32:1.00:0.86	42510	NADH dehydrogenase [ubiquinone] 1 alpha subcomplex subunit 9 mitochondrial OS=Homo sapiens GN=NDUFA9 PE=1 SV=2	NDUFA9	CC6,CI-39k,CI39k,NDUFS2L,SDR22E1	chr12	4649098	4687554	28.581	36.554	26.263
893	720	O95299|NDUAA_HUMAN	200	48	11	11	Carbamidomethylation; Deamidation (NQ)	O95299	NDUAA_HUMAN	91000000	82400000	72100000	298000000	283000000	273000000	439000000	322000000	298000000	0.32:0.29:0.26:1.05:1.00:0.97:1.55:1.14:1.06	84900000	288000000	353000000	0.29:1.00:1.23	40751	NADH dehydrogenase [ubiquinone] 1 alpha subcomplex subunit 10 mitochondrial OS=Homo sapiens GN=NDUFA10 PE=1 SV=1	NDUFA10	CI-42k,CI-42KD	chr2	239957372	240025402	14.172	10.565	6.737
1397	17631	Q9UI09|NDUAC_HUMAN	200	68	7	7	Deamidation (NQ)	Q9UI09	NDUAC_HUMAN	108000000	124000000	109000000	380000000	372000000	373000000	526000000	434000000	448000000	0.29:0.33:0.29:1.02:1.00:1.00:1.41:1.17:1.20	120000000	385000000	487000000	0.31:1.00:1.26	17114	NADH dehydrogenase [ubiquinone] 1 alpha subcomplex subunit 12 OS=Homo sapiens GN=NDUFA12 PE=1 SV=1	NDUFA12	B17.2,DAP13	chr12	94971328	95003713	80.469	101.887	132.64
2176	1322	Q9P0J0|NDUAD_HUMAN	47.43	39	5	5		Q9P0J0	NDUAD_HUMAN	34100000	22400000	19600000	38500000	64700000	70100000	110000000	116000000	111000000	0.53:0.35:0.30:0.59:1.00:1.08:1.71:1.80:1.71	35400000	86500000	136000000	0.41:1.00:1.58	16698	NADH dehydrogenase [ubiquinone] 1 alpha subcomplex subunit 13 OS=Homo sapiens GN=NDUFA13 PE=1 SV=3	NDUFA13	B16.6,CDA016,GRIM-19,GRIM19	chr19	19516210	19528204	417.881	556.752	543.141
2117	1020	O95168|NDUB4_HUMAN	82.9	33	3	3		O95168	NDUB4_HUMAN	65400000	17100000	35300000	170000000	139000000	200000000	250000000	279000000	298000000	0.47:0.12:0.25:1.22:1.00:1.44:1.79:2.01:2.14	47700000	176000000	304000000	0.27:1.00:1.73	15209	NADH dehydrogenase [ubiquinone] 1 beta subcomplex subunit 4 OS=Homo sapiens GN=NDUFB4 PE=1 SV=3	NDUFB4	B15,CI-B15	chr3	120596281	120602411	54.47	69.281	68.438
2586	10452	O43674|NDUB5_HUMAN	25.26	8	1	1		O43674	NDUB5_HUMAN	44100000	48900000	45600000	91300000	140000000	139000000	153000000	177000000	167000000	0.31:0.35:0.33:0.65:1.00:0.99:1.09:1.27:1.19	46200000	123000000	166000000	0.37:1.00:1.34	21750	NADH dehydrogenase [ubiquinone] 1 beta subcomplex subunit 5 mitochondrial OS=Homo sapiens GN=NDUFB5 PE=1 SV=1	NDUFB5	CISGDH,SGDH	chr3	179604787	179624500	63.567	51.353	41.391
1814	18095	O95139|NDUB6_HUMAN	122.49	18	2	2		O95139	NDUB6_HUMAN	0	47000000	45900000	70700000	167000000	200000000	149000000	188000000	242000000	0:0.28:0.28:0.42:1.00:1.20:0.89:1.13:1.45	47400000	160000000	193000000	0.30:1.00:1.21	15489	NADH dehydrogenase [ubiquinone] 1 beta subcomplex subunit 6 OS=Homo sapiens GN=NDUFB6 PE=1 SV=3	NDUFB6	B17,CI	chr9	32553526	32573184	56.336	54.364	49.63
1498	644	O96000|NDUBA_HUMAN	200	58	7	7	Carbamidomethylation; Deamidation (NQ)	O96000	NDUBA_HUMAN	118000000	190000000	161000000	375000000	390000000	325000000	623000000	486000000	466000000	0.30:0.49:0.41:0.96:1.00:0.84:1.60:1.25:1.20	156000000	374000000	525000000	0.42:1.00:1.40	20777	NADH dehydrogenase [ubiquinone] 1 beta subcomplex subunit 10 OS=Homo sapiens GN=NDUFB10 PE=1 SV=3	NDUFB10	PDSW	chr16	1959516	1961975	122.012	138.494	134.996
2008	27858	Q9NX14|NDUBB_HUMAN	61.08	32	4	4	Carbamidomethylation	Q9NX14	NDUBB_HUMAN	0	2670000	3840000	49000000	26300000	27900000	84100000	17500000	24900000	0:0.10:0.15:1.86:1.00:1.06:3.20:0.66:0.95	3260000	34400000	45300000	0.09:1.00:1.32	17317	NADH dehydrogenase [ubiquinone] 1 beta subcomplex subunit 11 mitochondrial OS=Homo sapiens GN=NDUFB11 PE=1 SV=1	NDUFB11	CI-ESSS,ESSS,Np15,NP17.3,P17.3	chrX	47142216	47145210	138.716	121.552	104.955
123	123	P28331|NDUS1_HUMAN	200	66	33	33	Carbamidomethylation; Deamidation (NQ)	P28331	NDUS1_HUMAN	42400000	192000000	78800000	431000000	615000000	557000000	467000000	683000000	621000000	0.07:0.31:0.13:0.70:1.00:0.91:0.76:1.11:1.01	167000000	542000000	598000000	0.31:1.00:1.10	79468	NADH-ubiquinone oxidoreductase 75 kDa subunit mitochondrial OS=Homo sapiens GN=NDUFS1 PE=1 SV=3	NDUFS1	CI-75k,CI-75Kd,PRO1304	chr2	206123079	206159519	9.031	10.346	6.905
303	8669	O75306|NDUS2_HUMAN	200	45	10	10	Deamidation (NQ); Carbamidomethylation	O75306	NDUS2_HUMAN	37600000	106000000	62300000	364000000	387000000	302000000	500000000	393000000	410000000	0.10:0.27:0.16:0.94:1.00:0.78:1.29:1.01:1.06	113000000	373000000	434000000	0.30:1.00:1.16	52546	NADH dehydrogenase [ubiquinone] iron-sulfur protein 2 mitochondrial OS=Homo sapiens GN=NDUFS2 PE=1 SV=2	NDUFS2	CI-49	chr1	161197419	161214395	31.11	25.369	20.196
1289	1109	O75489|NDUS3_HUMAN	200	39	8	8		O75489	NDUS3_HUMAN	72700000	62300000	53300000	214000000	153000000	151000000	289000000	298000000	276000000	0.48:0.41:0.35:1.40:1.00:0.99:1.89:1.95:1.80	66200000	176000000	297000000	0.38:1.00:1.69	30242	NADH dehydrogenase [ubiquinone] iron-sulfur protein 3 mitochondrial OS=Homo sapiens GN=NDUFS3 PE=1 SV=1	NDUFS3	CI-30	chr11	47579010	47584563	78.453	71.365	98.789
1592	1035	O75251|NDUS7_HUMAN	55.72	27	5	5	Carbamidomethylation	O75251	NDUS7_HUMAN	41900000	42300000	37600000	128000000	117000000	117000000	187000000	161000000	103000000	0.36:0.36:0.32:1.10:1.00:1.00:1.60:1.37:0.88	43700000	121000000	150000000	0.36:1.00:1.24	23564	NADH dehydrogenase [ubiquinone] iron-sulfur protein 7 mitochondrial OS=Homo sapiens GN=NDUFS7 PE=1 SV=3	NDUFS7	CI-20,CI-20KD,MY017,PSST	chr19	1383661	1395589	17.557	20.054	21.76
1626	8677	O00217|NDUS8_HUMAN	98.05	20	3	3	Carbamidomethylation	O00217	NDUS8_HUMAN	84600000	56300000	59200000	208000000	161000000	146000000	255000000	179000000	175000000	0.53:0.35:0.37:1.29:1.00:0.91:1.58:1.11:1.09	66700000	172000000	243000000	0.39:1.00:1.42	23705	NADH dehydrogenase [ubiquinone] iron-sulfur protein 8 mitochondrial OS=Homo sapiens GN=NDUFS8 PE=1 SV=1	NDUFS8	CI-23k,CI23KD,TYKY,hsa-mir-7113	chr11	68030617	68036647	59.796	89.251	95.977
306	265	P49821|NDUV1_HUMAN	200	63	19	19	Carbamidomethylation; Deamidation (NQ)	P49821	NDUV1_HUMAN	76100000	84500000	79100000	290000000	303000000	321000000	458000000	401000000	389000000	0.25:0.28:0.26:0.96:1.00:1.06:1.51:1.32:1.28	91700000	309000000	429000000	0.30:1.00:1.39	50817	NADH dehydrogenase [ubiquinone] flavoprotein 1 mitochondrial OS=Homo sapiens GN=NDUFV1 PE=1 SV=4	NDUFV1	CI-51K,CI51KD,UQOR1	chr11	67606852	67612541	99.782	63.036	58.167
1213	825	P19404|NDUV2_HUMAN	60.71	40	7	7	Carbamidomethylation; Deamidation (NQ)	P19404	NDUV2_HUMAN	71700000	106000000	105000000	211000000	189000000	241000000	487000000	220000000	205000000	0.38:0.56:0.56:1.12:1.00:1.28:2.58:1.17:1.09	125000000	250000000	451000000	0.50:1.00:1.81	27392	NADH dehydrogenase [ubiquinone] flavoprotein 2 mitochondrial OS=Homo sapiens GN=NDUFV2 PE=1 SV=2	NDUFV2	CI-24k	chr18	9102630	9134345	51.05	66.389	96.897
3110	73801	Q15843|NEDD8_HUMAN	35.79	35	2	2		Q15843	NEDD8_HUMAN	0	3390000	497000	1870000	16700000	14700000	29800000	55600000	49200000	0:0.20:0.03:0.11:1.00:0.88:1.79:3.33:2.95	3140000	15000000	44900000	0.21:1.00:2.99	9072	NEDD8 OS=Homo sapiens GN=NEDD8 PE=1 SV=1	NEDD8	NEDD-8	chr14	24216851	24232370	191.912	194.409	141.995
1445	2426	P21359|NF1_HUMAN	25.85	1	2	2		P21359	NF1_HUMAN	0	2910000	2990000	6250000	26300000	31100000	0	5740000	26500000	0:0.11:0.11:0.24:1.00:1.19:0:0.22:1.01	2950000	26800000	23700000	0.11:1.00:0.88	319372	Neurofibromin OS=Homo sapiens GN=NF1 PE=1 SV=2	NF1	NFNS,VRNF,WSS	chr17	31045488	31377677	5.394	5.743	4.397
563	8689	P19838|NFKB1_HUMAN	200	16	9	9	Carbamidomethylation	P19838	NFKB1_HUMAN	15600000	44800000	19700000	210000000	394000000	391000000	212000000	331000000	467000000	0.04:0.11:0.05:0.53:1.00:0.99:0.54:0.84:1.19	35200000	332000000	345000000	0.11:1.00:1.04	105356	Nuclear factor NF-kappa-B p105 subunit OS=Homo sapiens GN=NFKB1 PE=1 SV=2	NFKB1	EBP-1,KBF1,NF-kappa-B,NF-kappaB,NF-kB1,NFkappaB,NFKB-p105,NFKB-p50,p105,p50	chr4	102501329	102617302	10.179	9.762	4.567
1523	1226	Q9Y697|NFS1_HUMAN	61.85	15	5	5		Q9Y697	NFS1_HUMAN	0	8290000	2570000	32900000	39900000	37900000	71500000	41400000	48500000	0:0.21:0.06:0.82:1.00:0.95:1.79:1.04:1.22	8970000	42700000	58000000	0.21:1.00:1.36	50196	Cysteine desulfurase mitochondrial OS=Homo sapiens GN=NFS1 PE=1 SV=3	NFS1	IscS,NIFS	chr20	35668688	35699365	7.828	6.057	5.647
2764	55134	Q9UMS0|NFU1_HUMAN	54.27	24	3	3	Carbamidomethylation; Deamidation (NQ)	Q9UMS0	NFU1_HUMAN	0	4890000	4910000	38900000	15400000	18200000	52600000	21600000	21600000	0:0.32:0.32:2.53:1.00:1.18:3.41:1.40:1.40	4900000	24200000	31900000	0.20:1.00:1.32	28463	NFU1 iron-sulfur cluster scaffold homolog mitochondrial OS=Homo sapiens GN=NFU1 PE=1 SV=2	NFU1	HIRIP,HIRIP5,MMDS1,Nfu,NifU,NIFUC	chr2	69396113	69438071	33.782	32.156	22.366
1528	8731	Q9NX24|NHP2_HUMAN	20.28	54	5	5	Carbamidomethylation; Deamidation (NQ)	Q9NX24	NHP2_HUMAN	41200000	77500000	56400000	152000000	111000000	143000000	122000000	145000000	127000000	0.37:0.70:0.51:1.37:1.00:1.30:1.10:1.31:1.15	69200000	160000000	139000000	0.43:1.00:0.87	17201	H/ACA ribonucleoprotein complex subunit 2 OS=Homo sapiens GN=NHP2 PE=1 SV=1	NHP2	DKCB2,NHP2P,NOLA2	chr5	178149463	178153960	68.322	67.067	49.447
1533	3702	Q9BZQ8|NIBAN_HUMAN	24.44	6	3	3	Carbamidomethylation	Q9BZQ8	NIBAN_HUMAN	0	0	0	8200000	3500000	6950000	35200000	29100000	18100000	0:0:0:2.34:1.00:1.99:10.07:8.32:5.19	0	11100000	35800000	0:1.00:3.23	103135	Protein Niban OS=Homo sapiens GN=FAM129A PE=1 SV=1	FAM129A	C1orf24,NIBAN	chr1	184791025	184974586	2.096	4.966	3.976
792	18493	Q96TA1|NIBL1_HUMAN	127.88	24	9	9	Carbamidomethylation; Deamidation (NQ)	Q96TA1	NIBL1_HUMAN	22000000	26600000	13600000	65600000	38800000	58400000	193000000	169000000	156000000	0.57:0.69:0.35:1.69:1.00:1.51:4.99:4.36:4.03	24100000	62900000	173000000	0.38:1.00:2.75	84138	Niban-like protein 1 OS=Homo sapiens GN=FAM129B PE=1 SV=3	FAM129B	bA356B19.6,C9orf88,MEG-3,MINERVA,OC58	chr9	127505338	127579007	56.915	144.388	92.297
107	43	Q14112|NID2_HUMAN	200	47	38	37	Carbamidomethylation; Deamidation (NQ)	Q14112	NID2_HUMAN	262000000	423000000	432000000	1130000000	2000000000	2000000000	411000000	694000000	1060000000	0.13:0.21:0.22:0.56:1.00:1.00:0.21:0.35:0.53	373000000	1880000000	789000000	0.20:1.00:0.42	151254	Nidogen-2 OS=Homo sapiens GN=NID2 PE=1 SV=3	NID2	NID-2	chr14	52004802	52069228	15.375	35.484	23.459
522	398	Q9BPW8|NIPS1_HUMAN	200	43	9	8	Carbamidomethylation; Deamidation (NQ)	Q9BPW8	NIPS1_HUMAN	75800000	172000000	153000000	405000000	308000000	342000000	468000000	426000000	388000000	0.25:0.56:0.50:1.32:1.00:1.11:1.52:1.38:1.26	198000000	424000000	506000000	0.47:1.00:1.19	33310	Protein NipSnap homolog 1 OS=Homo sapiens GN=NIPSNAP1 PE=1 SV=1	NIPSNAP1		chr22	29554808	29581337	33.255	25.192	15.679
2136	48736	Q9NQR4|NIT2_HUMAN	25.31	18	2	2	Carbamidomethylation	Q9NQR4	NIT2_HUMAN	0	0	0	11000000	0	0	6400000	9700000	6280000	-:-:-:64.00:-:-:64.00:64.00:64.00	0	11000000	14400000	0:1.00:1.31	30608	Omega-amidase NIT2 OS=Homo sapiens GN=NIT2 PE=1 SV=1	NIT2	HEL-S-8a	chr3	100334718	100355634	23.875	26.867	31.728
1543	26851	Q86UT6|NLRX1_HUMAN	78.47	5	4	4	Carbamidomethylation	Q86UT6	NLRX1_HUMAN	0	0	0	23200000	33800000	37900000	70400000	23400000	22600000	0:0:0:0.69:1.00:1.12:2.08:0.69:0.67	0	44100000	50400000	0:1.00:1.14	107616	NLR family member X1 OS=Homo sapiens GN=NLRX1 PE=1 SV=1	NLRX1	CLR11.3,DLNB26,NOD26,NOD5,NOD9	chr11	119168334	119184016	6.156	6.041	4.301
315	1158	P22307|NLTP_HUMAN	200	43	16	16	Carbamidomethylation; Deamidation (NQ)	P22307	NLTP_HUMAN	57300000	135000000	133000000	454000000	765000000	924000000	356000000	339000000	656000000	0.07:0.18:0.17:0.59:1.00:1.21:0.47:0.44:0.86	158000000	714000000	479000000	0.22:1.00:0.67	58994	Non-specific lipid-transfer protein OS=Homo sapiens GN=SCP2 PE=1 SV=2	SCP2	NLTP,NSL-TP,SCP-2,SCP-CHI,SCP-X,SCPX	chr1	52927229	53051617	41.538	48.54	40.237
227	276	Q13423|NNTM_HUMAN	88.73	29	20	20	Carbamidomethylation; Deamidation (NQ)	Q13423	NNTM_HUMAN	133000000	186000000	174000000	281000000	347000000	331000000	429000000	356000000	357000000	0.38:0.54:0.50:0.81:1.00:0.95:1.24:1.03:1.03	164000000	319000000	381000000	0.51:1.00:1.19	113895	NAD(P) transhydrogenase mitochondrial OS=Homo sapiens GN=NNT PE=1 SV=3	NNT	GCCD4	chr5	43602689	43705566	9.137	6.24	5.206
2141	1225	Q9NPE3|NOP10_HUMAN	25.75	70	3	3	Carbamidomethylation	Q9NPE3	NOP10_HUMAN	52200000	71600000	81400000	147000000	243000000	273000000	50400000	42000000	73800000	0.21:0.29:0.33:0.60:1.00:1.12:0.21:0.17:0.30	73900000	265000000	112000000	0.28:1.00:0.42	7706	H/ACA ribonucleoprotein complex subunit 3 OS=Homo sapiens GN=NOP10 PE=1 SV=1	NOP10	DKCB1,NOLA3,NOP10P	chr15	34341716	34343161	93.338	124.103	109.883
369	332	Q9Y2X3|NOP58_HUMAN	77.36	39	17	17	Carbamidomethylation; Deamidation (NQ)	Q9Y2X3	NOP58_HUMAN	76700000	94000000	87600000	174000000	254000000	277000000	184000000	215000000	237000000	0.30:0.37:0.34:0.69:1.00:1.09:0.72:0.85:0.93	90400000	242000000	212000000	0.37:1.00:0.88	59578	Nucleolar protein 58 OS=Homo sapiens GN=NOP58 PE=1 SV=1	NOP58	NOP5,NOP5/NOP58	chr2	202265792	202303661	19.187	23.212	19.9
753	1016	P55209|NP1L1_HUMAN	65.66	44	8	7	Deamidation (NQ); Carbamidomethylation	P55209	NP1L1_HUMAN	20500000	11700000	5070000	108000000	51600000	45400000	114000000	81700000	58300000	0.40:0.23:0.10:2.09:1.00:0.88:2.20:1.58:1.13	15600000	70100000	85000000	0.22:1.00:1.21	45374	Nucleosome assembly protein 1-like 1 OS=Homo sapiens GN=NAP1L1 PE=1 SV=1	NAP1L1	NAP1,NAP1L,NRP	chr12	76044892	76084958	55.01	78.081	68.277
1887	1454	Q99733|NP1L4_HUMAN	32.14	12	3	2		Q99733	NP1L4_HUMAN	5300000	1970000	1790000	15600000	17200000	16900000	43700000	16000000	20900000	0.31:0.11:0.10:0.91:1.00:0.98:2.54:0.93:1.21	3420000	22200000	31800000	0.15:1.00:1.43	42823	Nucleosome assembly protein 1-like 4 OS=Homo sapiens GN=NAP1L4 PE=1 SV=1	NAP1L4	hNAP2,NAP1L4b,NAP2,NAP2L	chr11	2944430	2992377	46.359	62.139	49.298
1123	1639	P61916|NPC2_HUMAN	200	52	8	8	Carbamidomethylation; Oxidation (M); Deamidation (NQ)	P61916	NPC2_HUMAN	60900000	81600000	76600000	994000000	752000000	684000000	1490000000	1160000000	1030000000	0.08:0.11:0.10:1.32:1.00:0.91:1.99:1.54:1.37	86100000	812000000	1270000000	0.11:1.00:1.56	16570	Epididymal secretory protein E1 OS=Homo sapiens GN=NPC2 PE=1 SV=1	NPC2	EDDM1,HE1	chr14	74479940	74493381	246.898	2866.82	3168.53
917	409	P06748|NPM_HUMAN	123.58	44	8	8	Deamidation (NQ)	P06748	NPM_HUMAN	147000000	252000000	257000000	391000000	721000000	771000000	181000000	334000000	630000000	0.20:0.35:0.36:0.54:1.00:1.07:0.25:0.46:0.87	236000000	692000000	440000000	0.34:1.00:0.64	32575	Nucleophosmin OS=Homo sapiens GN=NPM1 PE=1 SV=2	NPM1	B23,NPM	chr5	171387648	171410884	99.952	92.651	69.528
279	145	Q6UXI9|NPNT_HUMAN	200	38	16	16	Carbamidomethylation; Deamidation (NQ)	Q6UXI9	NPNT_HUMAN	300000000	419000000	430000000	760000000	1100000000	1270000000	836000000	1340000000	1780000000	0.27:0.38:0.39:0.69:1.00:1.16:0.76:1.22:1.62	392000000	1050000000	1370000000	0.37:1.00:1.30	61907	Nephronectin OS=Homo sapiens GN=NPNT PE=2 SV=3	NPNT	EGFL6L,POEM	chr4	105895432	105971671	73.841	137.939	50.195
1187	551	Q9UFN0|NPS3A_HUMAN	66.23	54	7	7	Carbamidomethylation; Deamidation (NQ)	Q9UFN0	NPS3A_HUMAN	108000000	152000000	149000000	261000000	272000000	250000000	348000000	230000000	260000000	0.40:0.56:0.55:0.96:1.00:0.92:1.28:0.85:0.96	147000000	279000000	286000000	0.53:1.00:1.03	28467	Protein NipSnap homolog 3A OS=Homo sapiens GN=NIPSNAP3A PE=1 SV=2	NIPSNAP3A	NIPSNAP4,TASSC	chr9	104747688	104760122	13.581	17.273	11.787
2041	2542	Q9Y639|NPTN_HUMAN	136.12	12	3	3	Carbamidomethylation	Q9Y639	NPTN_HUMAN	26700000	40400000	29600000	123000000	136000000	141000000	186000000	208000000	212000000	0.20:0.30:0.22:0.90:1.00:1.03:1.37:1.53:1.56	38500000	148000000	209000000	0.26:1.00:1.41	44387	Neuroplastin OS=Homo sapiens GN=NPTN PE=1 SV=2	NPTN	GP55,GP65,np55,np65,SDFR1,SDR1	chr15	73560003	73633412	21.81	27.643	17.008
929	543	P15559|NQO1_HUMAN	65.46	23	5	5	Deamidation (NQ)	P15559	NQO1_HUMAN	118000000	211000000	183000000	87500000	270000000	246000000	327000000	390000000	446000000	0.44:0.78:0.68:0.32:1.00:0.91:1.21:1.44:1.65	173000000	231000000	408000000	0.75:1.00:1.77	30868	NAD(P)H dehydrogenase [quinone] 1 OS=Homo sapiens GN=NQO1 PE=1 SV=1	NQO1	DHQU,DIA4,DTD,NMOR1,NMORI,QR1	chr16	69709401	69726668	20.58	39.329	32.285
1132	1054	Q15738|NSDHL_HUMAN	35.58	14	3	3	Carbamidomethylation	Q15738	NSDHL_HUMAN	2720000	0	2340000	21100000	4360000	8200000	20700000	27300000	11000000	0.62:0:0.54:4.85:1.00:1.88:4.76:6.26:2.52	5060000	13000000	31700000	0.39:1.00:2.44	41900	Sterol-4-alpha-carboxylate 3-dehydrogenase decarboxylating OS=Homo sapiens GN=NSDHL PE=1 SV=2	NSDHL	H105E3,SDR31E1,XAP104	chrX	152830967	152869363	15.967	11.112	8.568
467	8902	P46459|NSF_HUMAN	51.78	34	17	17	Carbamidomethylation; Deamidation (NQ)	P46459	NSF_HUMAN	47300000	64300000	58000000	125000000	177000000	183000000	153000000	222000000	158000000	0.27:0.36:0.33:0.71:1.00:1.03:0.87:1.25:0.89	71000000	162000000	191000000	0.44:1.00:1.18	82594	Vesicle-fusing ATPase OS=Homo sapiens GN=NSF PE=1 SV=3	NSF	SKD2	chr17	46590669	46757464	6.539	8.821	3.956
1007	21502	Q08J23|NSUN2_HUMAN	36.73	12	5	5	Carbamidomethylation	Q08J23	NSUN2_HUMAN	7030000	0	0	21800000	4840000	4410000	42300000	7030000	23400000	1.45:0:0:4.51:1.00:0.91:8.76:1.45:4.83	7030000	19900000	31400000	0.35:1.00:1.58	86471	tRNA (cytosine(34)-C(5))-methyltransferase OS=Homo sapiens GN=NSUN2 PE=1 SV=2	NSUN2	MISU,MRT5,SAKI,TRM4	chr5	6599239	6633360	10.449	13.685	10.56
2075	2916	P57740|NU107_HUMAN	56.05	6	3	3	Carbamidomethylation; Deamidation (NQ)	P57740	NU107_HUMAN	10700000	0	7900000	69000000	46500000	139000000	37500000	34100000	32600000	0.23:0:0.17:1.48:1.00:2.98:0.81:0.73:0.70	17100000	104000000	50600000	0.16:1.00:0.49	106374	Nuclear pore complex protein Nup107 OS=Homo sapiens GN=NUP107 PE=1 SV=1	NUP107	NUP84	chr12	68686951	68742693	5.558	5.941	4.745
1565	10470	Q12769|NU160_HUMAN	24.72	4	3	3	Carbamidomethylation	Q12769	NU160_HUMAN	0	419000	358000	6680000	0	0	6560000	10900000	5210000	-:64.00:64.00:64.00:-:-:64.00:64.00:64.00	388000	6680000	10200000	0.06:1.00:1.53	162121	Nuclear pore complex protein Nup160 OS=Homo sapiens GN=NUP160 PE=1 SV=3	NUP160		chr11	47778102	47848505	7.333	6.913	7.689
1255	26819	Q92621|NU205_HUMAN	20.62	4	4	4	Deamidation (NQ)	Q92621	NU205_HUMAN	0	939000	845000	37200000	12800000	11600000	17100000	10700000	12600000	0:0.07:0.07:2.92:1.00:0.91:1.34:0.84:0.98	895000	30600000	24100000	0.03:1.00:0.79	227919	Nuclear pore complex protein Nup205 OS=Homo sapiens GN=NUP205 PE=1 SV=3	NUP205	C7orf14	chr7	135557914	135648753	3.65	6.566	5.319
415	893	Q02818|NUCB1_HUMAN	200	39	12	12	Deamidation (NQ)	Q02818	NUCB1_HUMAN	33400000	151000000	120000000	370000000	617000000	662000000	491000000	621000000	773000000	0.05:0.25:0.19:0.60:1.00:1.07:0.80:1.01:1.25	132000000	566000000	651000000	0.23:1.00:1.15	53879	Nucleobindin-1 OS=Homo sapiens GN=NUCB1 PE=1 SV=4	NUCB1	CALNUC,NUC	chr19	48900050	48923283	163.002	154.749	124.65
219	347	P19338|NUCL_HUMAN	102.53	31	21	21	Deamidation (NQ)	P19338	NUCL_HUMAN	147000000	248000000	232000000	491000000	518000000	546000000	725000000	353000000	411000000	0.28:0.48:0.45:0.95:1.00:1.06:1.40:0.68:0.79	216000000	518000000	578000000	0.42:1.00:1.11	76615	Nucleolin OS=Homo sapiens GN=NCL PE=1 SV=3	NCL	C23	chr2	231454748	231464494	163.129	187.333	101.487
53	184	Q14980|NUMA1_HUMAN	69.97	20	27	27	Carbamidomethylation; Deamidation (NQ)	Q14980	NUMA1_HUMAN	56500000	85600000	86000000	268000000	343000000	348000000	198000000	147000000	147000000	0.16:0.25:0.25:0.78:1.00:1.01:0.58:0.43:0.43	112000000	333000000	202000000	0.34:1.00:0.61	238257	Nuclear mitotic apparatus protein 1 OS=Homo sapiens GN=NUMA1 PE=1 SV=2	NUMA1	NUMA	chr11	72002864	72080693	47.817	48.943	48.572
1929	1692	Q8NFH4|NUP37_HUMAN	27.43	10	2	2	Carbamidomethylation	Q8NFH4	NUP37_HUMAN	4760000	7170000	12100000	12900000	55700000	65300000	0	3730000	25300000	0.09:0.13:0.22:0.23:1.00:1.17:0:0.07:0.45	8010000	48300000	24800000	0.17:1.00:0.51	36708	Nucleoporin Nup37 OS=Homo sapiens GN=NUP37 PE=1 SV=1	NUP37	p37	chr12	102074189	102120247	10.308	11.807	9.344
1781	8750	P37198|NUP62_HUMAN	40.32	10	3	3	Deamidation (NQ)	P37198	NUP62_HUMAN	10900000	26800000	12200000	36700000	79900000	96200000	68800000	63000000	10700000	0.14:0.34:0.15:0.46:1.00:1.20:0.86:0.79:0.13	25000000	95500000	65200000	0.26:1.00:0.68	53255	Nuclear pore glycoprotein p62 OS=Homo sapiens GN=NUP62 PE=1 SV=3	NUP62	IBSN,p62,SNDI	chr19	49906825	49929731	12.508	12.838	9.206
812	1242	Q8N1F7|NUP93_HUMAN	40.36	22	11	11	Carbamidomethylation	Q8N1F7	NUP93_HUMAN	16000000	34500000	26700000	71100000	59100000	70000000	92100000	92500000	129000000	0.27:0.58:0.45:1.20:1.00:1.19:1.56:1.57:2.18	31100000	72900000	104000000	0.43:1.00:1.43	93488	Nuclear pore complex protein Nup93 OS=Homo sapiens GN=NUP93 PE=1 SV=2	NUP93	NIC96	chr16	56730105	56848725	6.584	6.09	5.022
1583	26792	P52948|NUP98_HUMAN	23.35	2	2	2	Carbamidomethylation	P52948	NUP98_HUMAN	6240000	10000000	12600000	26300000	50800000	60500000	11800000	11300000	29800000	0.12:0.20:0.25:0.52:1.00:1.19:0.23:0.22:0.59	9620000	47500000	21200000	0.20:1.00:0.45	197578	Nuclear pore complex protein Nup98-Nup96 OS=Homo sapiens GN=NUP98 PE=1 SV=4	NUP98	ADIR2,NUP196,NUP96	chr11	3675010	3797792	8.697	10.764	7.29
2831	27050	Q6DKJ4|NXN_HUMAN	28.01	11	2	2		Q6DKJ4	NXN_HUMAN	0	0	0	24400000	0	0	50300000	57800000	39900000	-:-:-:64.00:-:-:64.00:64.00:64.00	0	24400000	49300000	0:1.00:2.02	48392	Nucleoredoxin OS=Homo sapiens GN=NXN PE=1 SV=2	NXN	NRX,TRG-4	chr17	799313	979775	8.562	26.058	17.675
2369	50006	P29728|OAS2_HUMAN	47.75	10	3	3	Carbamidomethylation	P29728	OAS2_HUMAN	0	0	0	7140000	1120000	3880000	14700000	9510000	5020000	0:0:0:6.37:1.00:3.46:13.14:8.48:4.48	0	5580000	10800000	0:1.00:1.94	82431	2'-5'-oligoadenylate synthase 2 OS=Homo sapiens GN=OAS2 PE=1 SV=3	OAS2		chr12	112978469	113011723	1.074	6.255	5.233
1575	1941	Q9NX40|OCAD1_HUMAN	26.23	17	3	3	Carbamidomethylation	Q9NX40	OCAD1_HUMAN	33900000	49400000	42000000	72900000	113000000	110000000	95000000	200000000	117000000	0.30:0.44:0.37:0.65:1.00:0.98:0.84:1.77:1.04	48700000	118000000	180000000	0.41:1.00:1.52	27626	OCIA domain-containing protein 1 OS=Homo sapiens GN=OCIAD1 PE=1 SV=1	OCIAD1	ASRIJ,OCIA,TPA018	chr4	48830582	48861817	73.463	84.26	55.915
1953	26791	Q56VL3|OCAD2_HUMAN	127.84	37	5	5	Carbamidomethylation	Q56VL3	OCAD2_HUMAN	3130000	17000000	13400000	159000000	185000000	181000000	255000000	145000000	177000000	0.02:0.09:0.07:0.86:1.00:0.98:1.38:0.78:0.95	14000000	175000000	192000000	0.08:1.00:1.10	16954	OCIA domain-containing protein 2 OS=Homo sapiens GN=OCIAD2 PE=1 SV=1	OCIAD2		chr4	48885380	48906828	75.788	146.479	146.447
2603	54698	Q16625|OCLN_HUMAN	22.49	4	1	1		Q16625	OCLN_HUMAN	0	0	0	0	0	0	11000000	0	0	-:-:-:-:-:-:64.00:-:-	0	0	11000000	-:-:64.00	59144	Occludin OS=Homo sapiens GN=OCLN PE=1 SV=1	OCLN	BLCPMG,PPP1R115	chr5	69492292	69558104	1.411	1.528	0.323
1217	26771	Q9UKG9|OCTC_HUMAN	60.59	13	5	5	Carbamidomethylation	Q9UKG9	OCTC_HUMAN	8260000	4440000	11000000	52200000	66300000	66500000	82100000	22200000	24900000	0.12:0.07:0.17:0.79:1.00:1.00:1.24:0.34:0.37	10200000	72500000	64100000	0.14:1.00:0.88	70178	Peroxisomal carnitine O-octanoyltransferase OS=Homo sapiens GN=CROT PE=1 SV=2	CROT	COT	chr7	87345635	87399796	16.606	14.362	10.348
743	8700	P12694|ODBA_HUMAN	25.61	50	12	12	Carbamidomethylation; Deamidation (NQ)	P12694	ODBA_HUMAN	52500000	56900000	58700000	212000000	145000000	153000000	224000000	168000000	135000000	0.36:0.39:0.40:1.46:1.00:1.05:1.54:1.16:0.93	59400000	173000000	207000000	0.34:1.00:1.19	50471	2-oxoisovalerate dehydrogenase subunit alpha mitochondrial OS=Homo sapiens GN=BCKDHA PE=1 SV=2	BCKDHA	BCKDE1A,MSU,MSUD1,OVD1A	chr19	41397789	41425005	54.322	25.741	11.147
1226	1678	P21953|ODBB_HUMAN	85.78	36	6	6	Carbamidomethylation; Deamidation (NQ)	P21953	ODBB_HUMAN	56300000	41700000	46700000	121000000	87700000	85100000	163000000	149000000	127000000	0.64:0.48:0.53:1.38:1.00:0.97:1.86:1.69:1.45	49100000	97900000	146000000	0.50:1.00:1.49	43123	2-oxoisovalerate dehydrogenase subunit beta mitochondrial OS=Homo sapiens GN=BCKDHB PE=1 SV=2	BCKDHB	dJ279A18.1,E1B	chr6	80106627	80355420	5.989	4.436	2.902
90	109	Q02218|ODO1_HUMAN	200	52	33	29	Carbamidomethylation; Deamidation (NQ)	Q02218	ODO1_HUMAN	177000000	261000000	242000000	497000000	835000000	887000000	279000000	985000000	1040000000	0.21:0.31:0.29:0.59:1.00:1.06:0.33:1.18:1.25	231000000	739000000	1010000000	0.31:1.00:1.37	115935	2-oxoglutarate dehydrogenase mitochondrial OS=Homo sapiens GN=OGDH PE=1 SV=3	OGDH	AKGDH,E1k,OGDC	chr7	44606522	44709070	40.808	25.903	20.463
350	499	P36957|ODO2_HUMAN	112.64	44	9	9	Carbamidomethylation; Deamidation (NQ)	P36957	ODO2_HUMAN	123000000	94100000	88100000	345000000	229000000	243000000	447000000	318000000	311000000	0.53:0.41:0.38:1.50:1.00:1.06:1.95:1.39:1.35	119000000	279000000	363000000	0.43:1.00:1.30	48755	Dihydrolipoyllysine-residue succinyltransferase component of 2-oxoglutarate dehydrogenase complex mitochondrial OS=Homo sapiens GN=DLST PE=1 SV=4	DLST	DLTS	chr14	74881891	74903747	22.04	18.723	11.62
745	599	P10515|ODP2_HUMAN	109.4	25	10	10	Carbamidomethylation; Deamidation (NQ)	P10515	ODP2_HUMAN	58000000	47000000	43100000	152000000	93600000	84200000	171000000	162000000	130000000	0.62:0.50:0.46:1.62:1.00:0.90:1.82:1.73:1.39	49900000	110000000	154000000	0.45:1.00:1.40	68997	Dihydrolipoyllysine-residue acetyltransferase component of pyruvate dehydrogenase complex mitochondrial OS=Homo sapiens GN=DLAT PE=1 SV=3	DLAT	DLTA,PDC-E2,PDCE2	chr11	112024814	112064278	8.669	8.116	6.166
333	437	P08559|ODPA_HUMAN	151.76	47	14	10	Carbamidomethylation; Deamidation (NQ)	P08559	ODPA_HUMAN	42300000	49100000	53300000	276000000	234000000	158000000	314000000	288000000	267000000	0.18:0.21:0.23:1.18:1.00:0.68:1.34:1.23:1.14	54100000	262000000	297000000	0.21:1.00:1.13	43296	Pyruvate dehydrogenase E1 component subunit alpha somatic form mitochondrial OS=Homo sapiens GN=PDHA1 PE=1 SV=3	PDHA1	PDHA,PDHCE1A,PHE1A	chrX	19343893	19361707	27.607	29.385	29.118
225	304	P11177|ODPB_HUMAN	128.62	59	16	16	Carbamidomethylation; Deamidation (NQ); Oxidation (M)	P11177	ODPB_HUMAN	142000000	224000000	201000000	399000000	471000000	519000000	575000000	699000000	735000000	0.30:0.48:0.43:0.85:1.00:1.10:1.22:1.49:1.56	203000000	472000000	670000000	0.43:1.00:1.42	39233	Pyruvate dehydrogenase E1 component subunit beta mitochondrial OS=Homo sapiens GN=PDHB PE=1 SV=3	PDHB	PDHBD,PDHE1-B,PHE1B	chr3	58427630	58433852	41.315	44.943	37.035
2974	38606	Q9NZT2|OGFR_HUMAN	24.23	4	2	2	Carbamidomethylation	Q9NZT2	OGFR_HUMAN	0	0	0	5670000	0	0	15000000	0	0	-:-:-:64.00:-:-:64.00:-:-	0	5670000	15000000	0:1.00:2.64	73325	Opioid growth factor receptor OS=Homo sapiens GN=OGFR PE=1 SV=3	OGFR		chr20	62804825	62814000	33.743	35.159	44.405
1808	54667	Q9NTK5|OLA1_HUMAN	41.2	22	5	5	Carbamidomethylation	Q9NTK5	OLA1_HUMAN	2030000	11000000	5570000	14700000	7450000	12400000	106000000	78300000	85100000	0.27:1.48:0.75:1.98:1.00:1.67:14.19:10.52:11.42	11700000	16800000	117000000	0.70:1.00:7.00	44744	Obg-like ATPase 1 OS=Homo sapiens GN=OLA1 PE=1 SV=2	OLA1	DOC45,GBP45,GTBP9,GTPBP9	chr2	174072447	174248637	12.064	13.486	11.243
256	8671	O60313|OPA1_HUMAN	72.47	29	17	17	Carbamidomethylation; Deamidation (NQ)	O60313	OPA1_HUMAN	20900000	19200000	10400000	24700000	48600000	44500000	135000000	94600000	94100000	0.43:0.40:0.21:0.51:1.00:0.92:2.77:1.95:1.94	19300000	48400000	108000000	0.40:1.00:2.23	111630	Dynamin-like 120 kDa protein mitochondrial OS=Homo sapiens GN=OPA1 PE=1 SV=3	OPA1	largeG,MGM1,NPG,NTG	chr3	193593144	193697811	6.449	6.548	5.736
1927	45275	Q9BZF1|OSBL8_HUMAN	42.03	7	4	4		Q9BZF1	OSBL8_HUMAN	4490000	17400000	12200000	17500000	43600000	38700000	0	86500000	72300000	0.10:0.40:0.28:0.40:1.00:0.89:0:1.98:1.66	11400000	44300000	79400000	0.26:1.00:1.79	101196	Oxysterol-binding protein-related protein 8 OS=Homo sapiens GN=OSBPL8 PE=1 SV=3	OSBPL8	MST120,MSTP120,ORP8,OSBP10	chr12	76351797	76559809	4.587	6.923	5.849
362	187	P39656|OST48_HUMAN	78.2	54	14	14	Carbamidomethylation; Deamidation (NQ); Oxidation (M)	P39656	OST48_HUMAN	405000000	357000000	341000000	839000000	892000000	849000000	1000000000	1200000000	1210000000	0.45:0.40:0.38:0.94:1.00:0.95:1.12:1.34:1.35	369000000	1190000000	1610000000	0.31:1.00:1.35	50801	Dolichyl-diphosphooligosaccharide--protein glycosyltransferase 48 kDa subunit OS=Homo sapiens GN=DDOST PE=1 SV=4	DDOST	AGER1,CDG1R,OKSWcl45,OST,OST48,WBP1	chr1	20651767	20661544	138.405	120.349	79.395
1779	2569	Q96FW1|OTUB1_HUMAN	79.43	25	5	5	Carbamidomethylation	Q96FW1	OTUB1_HUMAN	11700000	3450000	7000000	45600000	31200000	22300000	185000000	121000000	111000000	0.37:0.11:0.22:1.46:1.00:0.71:5.93:3.87:3.57	15400000	46000000	139000000	0.34:1.00:3.02	31284	Ubiquitin thioesterase OTUB1 OS=Homo sapiens GN=OTUB1 PE=1 SV=2	OTUB1	OTB1,OTU1	chr11	63985853	63998420	47.599	45.789	32.183
2855	55456	O95747|OXSR1_HUMAN	30.33	6	2	2	Carbamidomethylation	O95747	OXSR1_HUMAN	3640000	2820000	1840000	8510000	10100000	9580000	21500000	24400000	21400000	0.36:0.28:0.18:0.85:1.00:0.95:2.13:2.42:2.12	2770000	9710000	22400000	0.28:1.00:2.31	58022	Serine/threonine-protein kinase OSR1 OS=Homo sapiens GN=OXSR1 PE=1 SV=1	OXSR1	OSR1	chr3	38165531	38255488	6.38	6.013	5.412
3100	64499	Q99571|P2RX4_HUMAN	64	9	2	2	Carbamidomethylation	Q99571	P2RX4_HUMAN	0	0	0	16600000	652000	6860000	28400000	26300000	22100000	0:0:0:25.41:1.00:10.53:43.63:40.29:33.87	0	8030000	31900000	0:1.00:3.97	43369	P2X purinoceptor 4 OS=Homo sapiens GN=P2RX4 PE=1 SV=2	P2RX4	P2X4,P2X4R	chr12	121209861	121234106	10.816	15.393	15.047
1749	9442	P13674|P4HA1_HUMAN	87.92	15	6	6		P13674	P4HA1_HUMAN	0	6220000	0	44700000	41800000	37800000	72600000	58300000	60900000	0:0.15:0:1.07:1.00:0.90:1.73:1.39:1.46	6220000	50900000	85400000	0.12:1.00:1.68	61049	Prolyl 4-hydroxylase subunit alpha-1 OS=Homo sapiens GN=P4HA1 PE=1 SV=2	P4HA1	P4HA	chr10	73007217	73096974	5.898	13.836	9.052
931	26757	O15460|P4HA2_HUMAN	200	30	11	11	Deamidation (NQ); Carbamidomethylation	O15460	P4HA2_HUMAN	0	0	0	144000000	148000000	148000000	296000000	238000000	287000000	0:0:0:0.97:1.00:1.00:2.00:1.61:1.94	0	147000000	274000000	0:1.00:1.87	60902	Prolyl 4-hydroxylase subunit alpha-2 OS=Homo sapiens GN=P4HA2 PE=1 SV=1	P4HA2		chr5	132192610	132227863	6.357	40.447	28.141
814	8690	P54886|P5CS_HUMAN	200	16	9	9		P54886	P5CS_HUMAN	0	33300000	45100000	126000000	197000000	224000000	150000000	160000000	195000000	0:0.17:0.23:0.64:1.00:1.14:0.76:0.81:0.99	39200000	260000000	189000000	0.15:1.00:0.73	87302	Delta-1-pyrroline-5-carboxylate synthase OS=Homo sapiens GN=ALDH18A1 PE=1 SV=2	ALDH18A1	ARCL3A,GSAS,P5CS,PYCS	chr10	95605929	95656810	22.534	24.355	19.398
1401	1184	P68402|PA1B2_HUMAN	35.14	61	6	6	Deamidation (NQ); Carbamidomethylation	P68402	PA1B2_HUMAN	63100000	17700000	15500000	48500000	12500000	7770000	142000000	112000000	76400000	5.06:1.42:1.24:3.88:1.00:0.62:11.40:8.97:6.12	64500000	45700000	119000000	1.41:1.00:2.60	25569	Platelet-activating factor acetylhydrolase IB subunit beta OS=Homo sapiens GN=PAFAH1B2 PE=1 SV=1	PAFAH1B2	HEL-S-303	chr11	117144284	117178173	14.514	15.975	10.522
2067	9505	Q15102|PA1B3_HUMAN	83.6	26	4	4		Q15102	PA1B3_HUMAN	28100000	65100000	65900000	92200000	122000000	114000000	146000000	167000000	258000000	0.23:0.53:0.54:0.76:1.00:0.93:1.20:1.37:2.12	55500000	109000000	200000000	0.51:1.00:1.84	25734	Platelet-activating factor acetylhydrolase IB subunit gamma OS=Homo sapiens GN=PAFAH1B3 PE=1 SV=1	PAFAH1B3	PAFAHG	chr19	42297033	42302800	9.167	27.232	33.126
1118	999	Q9UQ80|PA2G4_HUMAN	106.22	19	5	5	Carbamidomethylation	Q9UQ80	PA2G4_HUMAN	53700000	88900000	81100000	186000000	173000000	173000000	330000000	238000000	246000000	0.31:0.51:0.47:1.07:1.00:1.00:1.90:1.37:1.42	79100000	181000000	278000000	0.44:1.00:1.53	43787	Proliferation-associated protein 2G4 OS=Homo sapiens GN=PA2G4 PE=1 SV=3	PA2G4	EBP1,HG4-1,p38-2G4	chr12	56104319	56113910	39.699	41.606	52.242
537	827	P11940|PABP1_HUMAN	133.35	27	14	3	Carbamidomethylation; Deamidation (NQ)	P11940	PABP1_HUMAN	0	0	1380000	86600000	76200000	69900000	135000000	98300000	95900000	0:0:0.02:1.14:1.00:0.92:1.77:1.29:1.26	1380000	77600000	110000000	0.02:1.00:1.41	70671	Polyadenylate-binding protein 1 OS=Homo sapiens GN=PABPC1 PE=1 SV=2	PABPC1	PAB1,PABP,PABP1,PABPC2,PABPL1	chr8	100702916	100722482	163.993	169.949	98.083
3312	18524	Q8NC51|PAIRB_HUMAN	25.96	4	1	1		Q8NC51	PAIRB_HUMAN	0	11200000	13700000	11000000	36400000	42700000	9150000	6090000	16100000	0:0.31:0.37:0.30:1.00:1.17:0.25:0.17:0.44	12400000	50600000	31400000	0.25:1.00:0.62	44965	Plasminogen activator inhibitor 1 RNA-binding protein OS=Homo sapiens GN=SERBP1 PE=1 SV=2	SERBP1	CHD3IP,HABP4L,PAI-RBP1,PAIRBP1	chr1	67407810	67430440	26.55	26.324	17.995
2555	31114	Q9NVE7|PANK4_HUMAN	21.27	4	3	3	Carbamidomethylation	Q9NVE7	PANK4_HUMAN	0	0	0	0	0	0	7600000	0	19400000	-:-:-:-:-:-:64.00:-:64.00	0	0	23700000	-:-:64.00	85991	Pantothenate kinase 4 OS=Homo sapiens GN=PANK4 PE=1 SV=1	PANK4		chr1	2508536	2526622	8.733	9.95	8.953
2539	27031	Q53GL7|PAR10_HUMAN	20.03	4	2	2	Carbamidomethylation	Q53GL7	PAR10_HUMAN	910000	0	0	4040000	3080000	3180000	8240000	3160000	1700000	0.30:0:0:1.31:1.00:1.03:2.67:1.03:0.55	910000	3440000	5290000	0.26:1.00:1.54	109998	Poly [ADP-ribose] polymerase 10 OS=Homo sapiens GN=PARP10 PE=1 SV=2	PARP10	ARTD10	chr8	143977152	143986467	14.84	26.683	25.753
670	10613	Q460N5|PAR14_HUMAN	79.17	5	7	7	Carbamidomethylation	Q460N5	PAR14_HUMAN	0	0	10800000	45600000	67300000	69900000	85400000	106000000	104000000	0:0:0.16:0.68:1.00:1.04:1.27:1.57:1.55	10800000	75300000	98300000	0.14:1.00:1.31	202799	Poly [ADP-ribose] polymerase 14 OS=Homo sapiens GN=PARP14 PE=1 SV=3	PARP14	ARTD8,BAL2,PARP-14,pART8	chr3	122680807	122730840	3.818	19.672	19.954
945	529	Q99497|PARK7_HUMAN	200	66	10	10	Carbamidomethylation; Deamidation (NQ)	Q99497	PARK7_HUMAN	173000000	243000000	260000000	590000000	838000000	896000000	804000000	861000000	866000000	0.21:0.29:0.31:0.70:1.00:1.07:0.96:1.03:1.03	239000000	776000000	858000000	0.31:1.00:1.11	19891	Protein deglycase DJ-1 OS=Homo sapiens GN=PARK7 PE=1 SV=2	PARK7	DJ-1,DJ1,HEL-S-67p	chr1	7961654	7985282	237.33	298.265	192.2
138	210	P09874|PARP1_HUMAN	200	35	24	24	Carbamidomethylation; Deamidation (NQ)	P09874	PARP1_HUMAN	69600000	141000000	155000000	277000000	447000000	468000000	342000000	465000000	660000000	0.16:0.32:0.35:0.62:1.00:1.05:0.77:1.04:1.48	122000000	397000000	489000000	0.31:1.00:1.23	113084	Poly [ADP-ribose] polymerase 1 OS=Homo sapiens GN=PARP1 PE=1 SV=4	PARP1	ADPRT,ADPRT1,ARTD1,pADPRT-1,PARP,PARP-1,PPOL	chr1	226360691	226408100	13.426	19.72	13.114
1043	22335	Q9UKK3|PARP4_HUMAN	94.79	6	6	6	Carbamidomethylation	Q9UKK3	PARP4_HUMAN	0	0	0	43200000	49600000	60900000	78500000	83300000	79500000	0:0:0:0.87:1.00:1.23:1.58:1.68:1.60	0	52200000	80400000	0:1.00:1.54	192593	Poly [ADP-ribose] polymerase 4 OS=Homo sapiens GN=PARP4 PE=1 SV=3	PARP4	ADPRTL1,ARTD4,p193,PARP-4,PARPL,PH5P,VAULT3,VPARP,VWA5C	chr13	24420931	24512810	7.21	34.832	18.563
1286	28673	Q8IXQ6|PARP9_HUMAN	60.4	8	4	4	Carbamidomethylation; Deamidation (NQ)	Q8IXQ6	PARP9_HUMAN	0	0	0	14100000	6050000	6880000	32800000	13300000	12400000	0:0:0:2.33:1.00:1.14:5.42:2.20:2.05	0	9510000	22800000	0:1.00:2.40	96343	Poly [ADP-ribose] polymerase 9 OS=Homo sapiens GN=PARP9 PE=1 SV=2	PARP9	ARTD9,BAL,BAL1,MGC:7868	chr3	122527910	122564676	3.424	12.943	12.093
1451	19883	Q96RG2|PASK_HUMAN	33.33	6	5	5	Carbamidomethylation	Q96RG2	PASK_HUMAN	5820000	6470000	5460000	43400000	5570000	56000000	17600000	12800000	27600000	1.04:1.16:0.98:7.79:1.00:10.05:3.16:2.30:4.96	5920000	49800000	19900000	0.12:1.00:0.40	142929	PAS domain-containing serine/threonine-protein kinase OS=Homo sapiens GN=PASK PE=1 SV=3	PASK	PASKIN,STK37	chr2	241106099	241149979	3.05	32.87	73.315
[truncated: 784 more rows]
