# Supplementary material for: Proteogenomics analysis unveils a TFG-RET gene fusion and druggable targets in papillary thyroid carcinomas
Source: Nat Commun. 2020 Apr 28;11:2056. doi: 10.1038/s41467-020-15955-w (PMC7188865; doi:10.1038/s41467-020-15955-w)
Supplement: Supplementary file 9 — Supplementary Data 6 [file 41467_2020_15955_MOESM9_ESM.xlsx]

## Sheet: StringDB
String
min 4 comparisons
https://string-db.org/cgi/network.pl?taskId=kb2009hWQvDh
upregulated across all:
https://string-db.org/cgi/network.pl?taskId=w3Wmy93lYuBE

## Sheet: TOP3 quantification_UD
											2019-107-01 Renauld	2019-107-01 Renauld	2019-107-01 Renauld	2019-107-03 Renauld	2019-107-03 Renauld	2019-107-03 Renauld	2019-107-05 Renauld	2019-107-05 Renauld	2019-107-05 Renauld	2019-107-08 Renauld	2019-107-08 Renauld	2019-107-08 Renauld	2019-107-02 Renauld	2019-107-02 Renauld	2019-107-02 Renauld	2019-107-04 Renauld	2019-107-04 Renauld	2019-107-04 Renauld	2019-107-06 Renauld	2019-107-06 Renauld	2019-107-06 Renauld	2019-107-09 Renauld	2019-107-09 Renauld	2019-107-09 Renauld	2019-107-07 Renauld	2019-107-07 Renauld	2019-107-07 Renauld	2019-107-01 Renauld	2019-107-03 Renauld	2019-107-05 Renauld	2019-107-08 Renauld	2019-107-02 Renauld	2019-107-04 Renauld	2019-107-06 Renauld	2019-107-09 Renauld	2019-107-07 Renauld
description	IEP	mw	max score	accession	reported peptides	sequence coverage	FDR level	entry	Species	Sparklines	normal tissue P9 1	normal tissue P9 2	normal tissue P9 3	normal tissue P13 1	normal tissue P13 2	normal tissue P13 3	normal tissue P19 1	normal tissue P19 2	normal tissue P19 3	normal tissue P22 1	normal tissue P22 2	normal tissue P22 3	tumour tissue P9 1	tumour tissue P9 2	tumour tissue P9 3	tumour tissue P13 1	tumour tissue P13 2	tumour tissue P13 3	tumour tissue P19 1	tumour tissue P19 2	tumour tissue P19 3	tumour tissue P22 1	tumour tissue P22 2	tumour tissue P22 3	metastasis P19 1	metastasis P19 2	metastasis P19 3	AVERAGE normal tissue P9	AVERAGE normal tissue P13	AVERAGE normal tissue P19	AVERAGE normal tissue P22	AVERAGE tumour tissue P9	AVERAGE tumour tissue P13	AVERAGE tumour tissue P19	AVERAGE tumour tissue P22	AVERAGE metastasis P19	TTEST healty vs tumour	RANK healty vs tumour	ADJ_ALPHA healty vs tumour
Afadin OS=Homo sapiens OX=9606 GN=AFDN PE=1 SV=3	6.02	207831	1448.11	P55196	2	3.34	0	AFAD_HUMAN	HUMAN														2474	2732	2618	3145	1985.5	2824	2039	2209	2615	1705	2597	2487	2843	2774	3045.5	0	0	0	0	2608	2651.5	2287.67	2263	2887.5	0	1	2.35294e-05
Annexin A9 OS=Homo sapiens OX=9606 GN=ANXA9 PE=1 SV=3	5.41	38591.7	525.719	O76027	2	11.3	0.0007	ANXA9_HUMAN	HUMAN														3289	4990	3889	3501	4603	4498	3059	2725.5	3333				5111	5775.5	5193	0	0	0	0	4056	4200.67	3039.17	0	5359.83	0	1	2.35294e-05
CD109 antigen OS=Homo sapiens OX=9606 GN=CD109 PE=1 SV=2	5.48	162602	942.166	Q6YHK3	4	4.71	0.0007	CD109_HUMAN	HUMAN											2108			3215	2591.5	2878	1766	1662	2033	4544	4696.67	4799	2766	3641	4189	2431.33	2590.33	2756	0	0	0	2108	2894.83	1820.33	4679.89	3532	2592.56	0	1	2.35294e-05
DDRGK domain-containing protein 1 OS=Homo sapiens OX=9606 GN=DDRGK1 PE=1 SV=2	4.93	35610.9	783.278	Q96HY6	2	15.29	0.0007	DDRGK_HUMAN	HUMAN														2358	3063.5	2653	3231.5	2748	3016.5	1449	1685	1842				5143.5	5201.5	4669	0	0	0	0	2691.5	2998.67	1658.67	0	5004.67	0	1	2.35294e-05
DmX-like protein 2 OS=Homo sapiens OX=9606 GN=DMXL2 PE=1 SV=2	5.91	343178	2187.41	Q8TDJ6	2	0.46	0	DMXL2_HUMAN	HUMAN														2827.14	2158.75	2753.82	5703.13	5112.81	5842.75	6302.12	5219.98	5651.9	1410	1440.14	1692.49	4703.43	4430.88	4518.37	0	0	0	0	2579.91	5552.9	5724.67	1514.21	4550.89	0	1	2.35294e-05
Dedicator of cytokinesis protein 9 OS=Homo sapiens OX=9606 GN=DOCK9 PE=1 SV=2	7.15	238670	2168.59	Q9BZ29	3	2.32	0	DOCK9_HUMAN	HUMAN														4215	4679	4395	2477.67	2589	2578	2224.33	2213.67	2820.67				4191.67	4264	4283	0	0	0	0	4429.67	2548.22	2419.56	0	4246.22	0	1	2.35294e-05
Dual oxidase 2 OS=Homo sapiens OX=9606 GN=DUOX2 PE=1 SV=2	7.68	176790	874.099	Q9NRD8	2	1.55	0.0007	DUOX2_HUMAN	HUMAN					1608									5083.5	5219	5408.5	3223	3606	3881	1553			2047	2220	3231	4824.5	5114	4998.5	0	1608	0	0	5237	3570	1553	2499.33	4979	0	1	2.35294e-05
Epidermal growth factor receptor kinase substrate 8 OS=Homo sapiens OX=9606 GN=EPS8 PE=1 SV=1	7.19	92223.8	1024.81	Q12929	6	12.77	0.0007	EPS8_HUMAN	HUMAN									3031					5998.33	6037.67	5934.33	3987	4334.67	3904.33	4970.33	4602.67	4554		1612		6598.67	6877.67	7287.67	0	0	3031	0	5990.11	4075.33	4709	1612	6921.33	0	1	2.35294e-05
Endoplasmic reticulum-Golgi intermediate compartment protein 1 OS=Homo sapiens OX=9606 GN=ERGIC1 PE=1 SV=1	6.63	32991.5	889.902	Q969X5	3	11.38	0.0007	ERGI1_HUMAN	HUMAN			1812											2514	2798	2515	6020.67	5220.67	5971	2549.67	2681.33	2684.5				5220	4856	4920.67	1812	0	0	0	2609	5737.44	2638.5	0	4998.89	0	1	2.35294e-05
Envoplakin OS=Homo sapiens OX=9606 GN=EVPL PE=1 SV=3	6.53	232916	1823.46	Q92817	8	7.92	0	EVPL_HUMAN	HUMAN														5504	5584.67	5613.33	1541	1299	1322	3579.33	3573.67	3563.33				3744.33	3987	4021.33	0	0	0	0	5567.33	1387.33	3572.11	0	3917.56	0	1	2.35294e-05
Immunoglobulin superfamily member 1 OS=Homo sapiens OX=9606 GN=IGSF1 PE=1 SV=3	5.53	150875	1719.15	Q8N6C5	15	13.02	0	IGSF1_HUMAN	HUMAN														9056	8225.33	8172.33	48371	43391.3	43898	2677.33	2364.33	1738	1757	1719.5		11716.3	10709.7	12266.7	0	0	0	0	8484.56	45220.1	2259.89	1738.25	11564.2	0	1	2.35294e-05
Inverted formin-2 OS=Homo sapiens OX=9606 GN=INF2 PE=1 SV=2	5.09	136936	435.247	Q27J81	3	4.16	0.0007	INF2_HUMAN	HUMAN				1524										3339.5	3511.5	3771.5	2112.33	2223.5	2606.33	2280	1935	1917.5				4274	4225.33	4094.67	1524	0	0	0	3540.83	2314.06	2044.17	0	4198	0	1	2.35294e-05
Liprin-beta-1 OS=Homo sapiens OX=9606 GN=PPFIBP1 PE=1 SV=2	5.24	114595	864.349	Q86W92	2	2.18	0.0007	LIPB1_HUMAN	HUMAN														2908	3273	1604.69	879.895	317.275	1433	1477.01	1942.09	1495.02				1668.05	1354.72	1429.87	0	0	0	0	2595.23	876.723	1638.04	0	1484.21	0	1	2.35294e-05
Arachidonate 5-lipoxygenase OS=Homo sapiens OX=9606 GN=ALOX5 PE=1 SV=2	5.4	78724.7	515.091	P09917	2	5.34	0.0007	LOX5_HUMAN	HUMAN			1944											3645	4409.5	4467	8930	8266	10100.5	5397	5606	6703				4970	5012	5943.5	1944	0	0	0	4173.83	9098.83	5902	0	5308.5	0	1	2.35294e-05
Lipopolysaccharide-responsive and beige-like anchor protein OS=Homo sapiens OX=9606 GN=LRBA PE=1 SV=4	5.25	321789	1020.37	P50851	4	2.03	0.0007	LRBA_HUMAN	HUMAN					1531										2822	1998	4259.67	4053.33	4127.33	2437.5	2011.5	2324.5	1919	2269	2474	4114.67	4098	4022.67	0	1531	0	0	2410	4146.78	2257.83	2220.67	4078.44	0	1	2.35294e-05
Protein LYRIC OS=Homo sapiens OX=9606 GN=MTDH PE=1 SV=2	9.8	63894.1	455.251	Q86UE4	2	4.81	0.0007	LYRIC_HUMAN	HUMAN														3792	3930	2550.5	4322	4110	4050		1668	1379	1602	1651	4051	4486	4626	4666	0	0	0	0	3424.17	4160.67	1523.5	2434.67	4592.67	0	1	2.35294e-05
Prolyl 4-hydroxylase subunit alpha-1 OS=Homo sapiens OX=9606 GN=P4HA1 PE=1 SV=2	5.6	61334.5	802.588	P13674	6	15.17	0.0007	P4HA1_HUMAN	HUMAN														2944	2904.33	2454	10143.7	9200.33	9374	3628.33	3550	3726.67			1999	4063.67	3790.67	3669	0	0	0	0	2767.44	9572.67	3635	1999	3841.11	0	1	2.35294e-05
Prolyl 4-hydroxylase subunit alpha-2 OS=Homo sapiens OX=9606 GN=P4HA2 PE=1 SV=1	5.36	61301.2	410.211	O15460	3	6.17	0.0007	P4HA2_HUMAN	HUMAN														3367.5	3679	3813	6074.33	5339.67	5443.67	2541	2649.33	2828.67				3659.67	4706	3481.67	0	0	0	0	3619.83	5619.22	2673	0	3949.11	0	1	2.35294e-05
cGMP-specific 3',5'-cyclic phosphodiesterase OS=Homo sapiens OX=9606 GN=PDE5A PE=1 SV=2	5.67	101411	1001.5	O76074	12	17.37	0.0007	PDE5A_HUMAN	HUMAN														4569	4757	4538.33	4718.33	4282	3960.67	5605	5698	6207			1549	10359.7	11640	10264.7	0	0	0	0	4621.44	4320.33	5836.67	1549	10754.8	0	1	2.35294e-05
Procollagen-lysine,2-oxoglutarate 5-dioxygenase 2 OS=Homo sapiens OX=9606 GN=PLOD2 PE=1 SV=2	6.24	85427.1	1232.86	O00469	5	9.09	0.0007	PLOD2_HUMAN	HUMAN					1682									5483	4622	4364	9729	8351.33	8936.33	3212.33	2954.33	3028			1839	3257.67	4307.67	4033.5	0	1682	0	0	4823	9005.56	3064.89	1839	3866.28	0	1	2.35294e-05
Protein phosphatase 1 regulatory subunit 21 OS=Homo sapiens OX=9606 GN=PPP1R21 PE=1 SV=1	6.4	88827.9	1599.72	Q6ZMI0	2	4.49	0	PPR21_HUMAN	HUMAN														3290	3473.5	3289	1990.5	1844.5	2200	2811	3284.5	2851.5		1618		4294	4381.5	4518.5	0	0	0	0	3350.83	2011.67	2982.33	1618	4398	0	1	2.35294e-05
Pulmonary surfactant-associated protein B OS=Homo sapiens OX=9606 GN=SFTPB PE=1 SV=3	5.13	43542.9	819.632	P07988	4	12.86	0.0007	PSPB_HUMAN	HUMAN														3914.67	4484.67	4108.67	5278.33	5297.67	5832.33	5156.67	5665	4941.67				3645.33	3212.67	3165.33	0	0	0	0	4169.33	5469.44	5254.44	0	3341.11	0	1	2.35294e-05
Reticulocalbin-3 OS=Homo sapiens OX=9606 GN=RCN3 PE=1 SV=1	4.56	37493	1769.68	Q96D15	6	32.01	0	RCN3_HUMAN	HUMAN																	3386	3594	3884	11740	12285	12362.3	3239.33	2938	2772.67	1489		1841	0	0	0	0	0	3621.33	12129.1	2983.33	1665	0	1	2.35294e-05
Specifically androgen-regulated gene protein OS=Homo sapiens OX=9606 GN=SARG PE=1 SV=2	8.85	64249.5	946.827	Q9BW04	4	13.81	0.0007	SARG_HUMAN	HUMAN														2417	2275.67	1888.5	1623	2050	1745	2488	2154	2477	2091	1673	1961	6226	6255.67	6367.67	0	0	0	0	2193.72	1806	2373	1908.33	6283.11	0	1	2.35294e-05
SPARC OS=Homo sapiens OX=9606 GN=SPARC PE=1 SV=1	4.54	35487.6	492.5	P09486	2	10.23	0.0007	SPRC_HUMAN	HUMAN			1388											2096	2016	2064	1974	2911.5	2784.5	7017	6793.5	6922.5				4008	4233.5	4878.5	1388	0	0	0	2058.67	2556.67	6911	0	4373.33	0	1	2.35294e-05
Small ubiquitin-related modifier 3 OS=Homo sapiens OX=9606 GN=SUMO3 PE=1 SV=2	5.17	11694.1	3642.45	P55854	3	26.21	0	SUMO3_HUMAN	HUMAN																	4263.61	6592.87	4665.31	5126.3	4896.24	5374.01	14747.9	8069.92	9049.38	3475.6	3752.06	4019.43	0	0	0	0	0	5173.93	5132.18	10622.4	3749.03	0	1	2.35294e-05
Tumor-associated calcium signal transducer 2 OS=Homo sapiens OX=9606 GN=TACSTD2 PE=1 SV=3	8.96	36393.8	1423.29	P09758	5	30.34	0.0007	TACD2_HUMAN	HUMAN														12145.7	11852.7	12243.3	7357.33	7298	7789.33	6896.33	6933.33	6483		1644	1699	20009	20516.3	20129	0	0	0	0	12080.6	7481.56	6770.89	1671.5	20218.1	0	1	2.35294e-05
Metalloproteinase inhibitor 1 OS=Homo sapiens OX=9606 GN=TIMP1 PE=1 SV=1	8.02	23855.2	2800.94	P01033	4	25.12	0	TIMP1_HUMAN	HUMAN														4627	4985.5	4669.5	18119	18871.7	18758.3	7236.33	5788.67	7309				5297.5	5415.5	5187	0	0	0	0	4760.67	18583	6778	0	5300	0	1	2.35294e-05
Transmembrane protein 43 OS=Homo sapiens OX=9606 GN=TMEM43 PE=1 SV=1	8.41	44932.7	923.476	Q9BTV4	6	24.75	0.0007	TMM43_HUMAN	HUMAN						2182								5790	5314	5179.33	13044.7	13795.3	12567.3	2075.67	2690	2404.33	2470			6808	5302.67	6035	0	2182	0	0	5427.78	13135.8	2390	2470	6048.56	0	1	2.35294e-05
Thrombospondin-2 OS=Homo sapiens OX=9606 GN=THBS2 PE=1 SV=2	4.43	133869	330.039	P35442	4	5.03	0.0009	TSP2_HUMAN	HUMAN														2601.77	2214.53	2366.99	2407.2	2252.75	2328.67	6186.68	5930.42	5609.02				3624.7	3801.89	3785.61	0	0	0	0	2394.43	2329.54	5908.71	0	3737.4	0	1	2.35294e-05
Myosin-15 OS=Homo sapiens OX=9606 GN=MYH15 PE=1 SV=5	5.54	226045	3470.62	Q9Y2K3	4	2.77	0	MYH15_HUMAN	HUMAN		5435.67	6435.67	5672.33	3861	5986.5	4021	5308.67	4847	5478	4133	5901		13577	13098	13547	9987.33	11298	9127	10937.3	10549.7	10416.7	9243	9873	9899	11302.7	9310.67	10385.7	5847.89	4622.83	5211.22	5017	13407.3	10137.4	10634.6	9671.67	10333	6.82208e-10	38	0.000894118
Echinoderm microtubule-associated protein-like 4 OS=Homo sapiens OX=9606 GN=EML4 PE=1 SV=3	5.94	110000	522.083	Q9HC35	5	8.15	0.0007	EMAL4_HUMAN	HUMAN		3509.67	3711.67	3433.33	3472	3418.67	3431.67	4157	3482.33	3007.33	2505.5	2939	2457.5	6369.67	6272.33	6060.33	6723	7815.33	7100	7319.67	6492.33	7401	4422.67	5083	5095.33	7379	8609	7720.67	3551.56	3440.78	3548.89	2634	6234.11	7212.78	7071	4867	7902.89	5.32931e-09	40	0.000941176
ADP-ribosylation factor-like protein 8B OS=Homo sapiens OX=9606 GN=ARL8B PE=1 SV=1	8.6	21767.2	2358.24	Q9NVJ2	5	40.32	0	ARL8B_HUMAN	HUMAN		2769	2269.83	2196.25	5518.74	5620.16	5397.2	3589.93	3550.7	3487.26	3663.33	4012	3759.33	7420.33	8559.33	7905.67	16234.6	15542	9728.56	11534	11936.3	11453.3	11601.7	11348	12202.7	9606.15	13879.2	9495.54	2411.69	5512.04	3542.63	3811.56	7961.78	13835.1	11641.2	11717.4	10993.6	1.19778e-08	43	0.00101176
UDP-glucose 6-dehydrogenase OS=Homo sapiens OX=9606 GN=UGDH PE=1 SV=1	6.76	55708.5	1138.39	O60701	11	37.45	0.0007	UGDH_HUMAN	HUMAN		3719.33	4194.67	3900.67	3812.33	3737	3400.67	4304	4643.67	4189.67	3741.33	3557	3445.67	6184.67	7026.67	7950	5836.33	6124.33	5975.67	9572.67	8691.67	8460.67	6275.67	6814	5755.67	5560	5864.33	6321.67	3938.22	3650	4379.11	3581.33	7053.78	5978.78	8908.33	6281.78	5915.33	4.37071e-08	45	0.00105882
Regulator of nonsense transcripts 1 OS=Homo sapiens OX=9606 GN=UPF1 PE=1 SV=2	6.15	125657	798.004	Q92900	6	7.53	0.0007	RENT1_HUMAN	HUMAN		2981.33	3323.67	3585.33	2504.33	2092.67	2365.33	2817	2620.33	2953	1899	2368.33	2110	5296	5151	5351.33	5303.67	4757.67	5128.33	4718	5425	5373.67	3327.33	4165.67	3287	5567.67	4942.33	5258	3296.78	2320.78	2796.78	2125.78	5266.11	5063.22	5172.22	3593.33	5256	6.35994e-08	46	0.00108235
Endoplasmic reticulum resident protein 44 OS=Homo sapiens OX=9606 GN=ERP44 PE=1 SV=1	4.92	47370.5	3690.64	Q9BS26	9	29.31	0	ERP44_HUMAN	HUMAN		7598.67	6592	7235	6412.67	7585.67	11815.3	5737	5345	6502	8048.33	10116	9944	12043.7	16141	11840.3	18779.7	19166.3	22722.7	18155	17936.3	16694.7	14345	14865	13160.7	21643.3	20811.3	17633.7	7141.89	8604.56	5861.33	9369.44	13341.7	20222.9	17595.3	14123.6	20029.4	8.05059e-08	47	0.00110588
Protein transport protein Sec31A OS=Homo sapiens OX=9606 GN=SEC31A PE=1 SV=3	6.43	133984	658.871	O94979	8	12.38	0.0007	SC31A_HUMAN	HUMAN		5440	5401.33	5780	5525	5884.33	5542.67	5783.33	5381.67	5257.67	4773.67	4812.67	4620	6389.67	7062.33	7232	8499.33	8672.33	8669	9375	9189	10248	7380.67	7304	7288	8596.33	8844	8395.67	5540.44	5650.67	5474.22	4735.44	6894.67	8613.56	9604	7324.22	8612	9.82785e-08	48	0.00112941
Galectin-3 OS=Homo sapiens OX=9606 GN=LGALS3 PE=1 SV=5	8.88	26209.4	3498.93	P17931	8	27.2	0	LEG3_HUMAN	HUMAN		14644.3	15377	9914.67	3701	5727.33	4525	10550.7	11315.3	9435.67	5978.5	8611.5	7541	40291.7	41211	40204.3	31463.7	33040.7	29407.7	27610	28696	26552	18449	18233.7	17385.7	22989.7	29250	27489.7	13312	4651.11	10433.9	7377	40569	31304	27619.3	18022.8	26576.4	1.25964e-07	50	0.00117647
Beta-2-glycoprotein 1 OS=Homo sapiens OX=9606 GN=APOH PE=1 SV=3	7.87	39609.8	8736.74	P02749	11	45.51	0	APOH_HUMAN	HUMAN		70709.3	68836	69715	58525.3	58673	56092	43982.3	45650.7	40140.7	59053.3	60611.3	63647	87243	84733.3	85778.3	85561.7	84785.3	85367.7	74377.3	78147.7	77079.3	98523.7	96093.7	98531.7	82996	72211	83785.7	69753.4	57763.4	43257.9	61103.9	85918.2	85238.2	76534.8	97716.3	79664.2	1.27081e-07	51	0.0012
Ras GTPase-activating-like protein IQGAP1 OS=Homo sapiens OX=9606 GN=IQGAP1 PE=1 SV=1	6.04	189880	6791.18	P46940	70	62.22	0	IQGA1_HUMAN	HUMAN		32313.1	32163.2	31278.3	44573.7	43052.7	45974.2	31515.5	29780.7	31285.3	37379.5	33511.5	35443.4	56211.3	55302.8	58254.9	70456	69636.7	80814.4	62197.1	73989.8	67817.5	47744.1	48272.6	45833.5	92353.8	87832.6	84641	31918.2	44533.5	30860.5	35444.8	56589.7	73635.7	68001.5	47283.4	88275.8	4.73219e-07	52	0.00122353
Annexin A1 OS=Homo sapiens OX=9606 GN=ANXA1 PE=1 SV=2	6.64	38942.4	49819.4	P04083	27	84.1	0	ANXA1_HUMAN	HUMAN		115841	116833	130147	106982	112501	111712	155028	145264	153907	105934	106396	101485	240611	283937	271690	335288	329584	341113	295722	275146	294409	161308	164445	158739	300528	301261	316897	120940	110398	151400	104605	265413	335328	288426	161497	306229	5.48029e-07	53	0.00124706
AP-2 complex subunit beta OS=Homo sapiens OX=9606 GN=AP2B1 PE=1 SV=1	5.05	105465	1167.84	P63010	18	27.32	0.0007	AP2B1_HUMAN	HUMAN		4994.33	5489	5410.67	5974.54	6140.45	5958.47	5373.67	5532.33	5019.67	3899.04	4229.48	4598.95	6277.67	6317.04	6586.67	8932.26	8661.73	7734.95	8485.19	8375.25	8325.43	6924	7079	7221.41	8492.24	9339.84	8882.34	5298	6024.49	5308.56	4242.49	6393.79	8442.98	8395.29	7074.8	8904.8	6.56724e-07	54	0.00127059
Sorting nexin-1 OS=Homo sapiens OX=9606 GN=SNX1 PE=1 SV=3	4.9	59183.6	1825.57	Q13596	13	30.27	0	SNX1_HUMAN	HUMAN		7535.67	7418	6928	8168.38	6476.78	5737.6	7575.36	7744.44	7788.67	4914.6	5371.65	4658.06	20832.3	18805	20335	13528.5	14351.5	14151.2	14569.7	16178.7	15196	9758.41	10081.1	9143.8	21352	21612	21071.9	7293.89	6794.25	7702.82	4981.44	19990.8	14010.4	15314.8	9661.1	21345.3	7.3913e-07	55	0.00129412
Transcriptional activator protein Pur-beta OS=Homo sapiens OX=9606 GN=PURB PE=1 SV=3	5.15	33411.9	1561.86	Q96QR8	6	36.54	0	PURB_HUMAN	HUMAN		4746.77	4557.33	4451.33	2507.67	2849.67	3000	6758	4590	4777.5	3715.67	4180.33	3991	6253.65	6787.78	6538.13	8996.67	8894.67	9715.67	8134.33	7991.67	8279.67	6144.33	6293.67	6291.67	9666.33	9452.67	9259.33	4585.14	2785.78	5375.17	3962.33	6526.52	9202.33	8135.22	6243.22	9459.44	7.77248e-07	57	0.00134118
Isocitrate dehydrogenase [NADP] cytoplasmic OS=Homo sapiens OX=9606 GN=IDH1 PE=1 SV=2	6.57	46944.5	6607.66	O75874	26	81.88	0	IDHC_HUMAN	HUMAN		18976.3	18704.3	20802.3	25603.7	27389.7	25746	20331.3	18751	20470.7	22189.7	21620.3	22040	26014.7	26750.3	26574	35505.7	38964.7	35827.3	30798	33244	31941.3	30569.3	32170.7	30314.3	38724.3	35121	37159.3	19494.3	26246.4	19851	21950	26446.3	36765.9	31994.4	31018.1	37001.6	7.85039e-07	58	0.00136471
PDZ and LIM domain protein 1 OS=Homo sapiens OX=9606 GN=PDLIM1 PE=1 SV=4	6.6	36528	7678.03	O00151	18	83.28	0	PDLI1_HUMAN	HUMAN		12643.3	15042.3	13914.7	19473.7	19379.3	19247.7	15067.7	15240.7	15752.3	18222.7	19307	18953	24743	25195	24818.7	52730	50480	57375.7	58405.7	52321.7	58422.3	40436.7	40669.3	35846	52408.3	46809.7	47182	13866.8	19366.9	15353.6	18827.6	24918.9	53528.6	56383.2	38984	48800	8.10979e-07	59	0.00138824
Cytoskeleton-associated protein 4 OS=Homo sapiens OX=9606 GN=CKAP4 PE=1 SV=2	5.54	66136.6	1546.06	Q07065	14	36.21	0	CKAP4_HUMAN	HUMAN		5007.67	4915	4732.33	4712.33	5241.33	5603	5587	5448	5802.33	3198	3225.67	2702.67	9123.33	10393	10038.7	9804	10458.3	10489.7	9814.33	9161.33	9257.67	5882.67	5792.33	5892.67	9834	9773	10849.3	4885	5185.56	5612.44	3042.11	9851.67	10250.7	9411.11	5855.89	10152.1	9.05025e-07	60	0.00141176
Heterogeneous nuclear ribonucleoprotein H2 OS=Homo sapiens OX=9606 GN=HNRNPH2 PE=1 SV=1	5.85	49548.8	8294.26	P55795	20	49	0	HNRH2_HUMAN	HUMAN		17783.9	16583.1	18590.8	21219.4	19938.6	19733.9	18900.1	16752.2	18222.7	19880.9	20479.2	22189.3	27709.1	26710.7	26492.2	44440.5	43172.3	42930.9	36174.2	32793.1	36818.8	26262.8	29446.2	27339.6	38054.3	38590.6	37104.4	17652.6	20297.3	17958.3	20849.8	26970.7	43514.6	35262	27682.9	37916.4	9.56723e-07	61	0.00143529
Serine/threonine-protein kinase 24 OS=Homo sapiens OX=9606 GN=STK24 PE=1 SV=1	5.36	49593.2	724.641	Q9Y6E0	3	12.42	0.0007	STK24_HUMAN	HUMAN		3225	2898.67	3167	3385	3372.5	3935	2498	3732	3007	3150.5	4439.5	3389.5	4185.67	4224.33	5187.5	4931.67	4610.67	5011.33	4681	4989	4598	4644.33	4070.33	3928.67	5411.33	5796.67	5570	3096.89	3564.17	3079	3659.83	4532.5	4851.22	4756	4214.44	5592.67	1.2145e-06	62	0.00145882
Kinesin-1 heavy chain OS=Homo sapiens OX=9606 GN=KIF5B PE=1 SV=1	6.07	110426	1691.05	P33176	19	29.8	0	KINH_HUMAN	HUMAN		5883.67	5759	5315.67	2703	3678	2409.67	2223.37	1960.33	1993.52	1526.13	1534.92	796.547	10055	9123	10101	10077	9109.67	10238.7	9781.67	9076.33	8892	4451	5432	4446.33	9269	8161	9041.67	5652.78	2930.22	2059.07	1285.87	9759.67	9808.44	9250	4776.44	8823.89	1.29608e-06	64	0.00150588
Sorting nexin-5 OS=Homo sapiens OX=9606 GN=SNX5 PE=1 SV=1	6.31	47101.7	2824.7	Q9Y5X3	20	65.35	0	SNX5_HUMAN	HUMAN		5218	5507.67	5133.33	9663.67	10010.7	9056.33	10688	8559	10801.3	8757	8406.33	7530.67	14741.7	15622.7	14189.3	12024.7	11654	11967.7	16838.3	16275	17725.3	13166.3	11794.3	11485	27293	29122.7	25421	5286.33	9576.89	10016.1	8231.33	14851.2	11882.1	16946.2	12148.6	27278.9	1.59488e-06	68	0.0016
Putative tubulin-like protein alpha-4B OS=Homo sapiens OX=9606 GN=TUBA4B PE=5 SV=2	7.77	27836.4	4362.05	Q9H853	5	30.29	0	TBA4B_HUMAN	HUMAN		4704.6	4704.38	4666.35	3920.19	3815.2	3796.11	4090.57	3875.79	4287.32	3246.2	3829.24	3204.98	4707.07	4984.24	4608.94	6903.31	5716.54	6121.53	6347.61	6437.47	6353.2	5245.47	5139.38	5773.75	6016.67	5720.82	6123.81	4691.77	3843.83	4084.56	3426.81	4766.75	6247.13	6379.43	5386.2	5953.76	1.8648e-06	69	0.00162353
Coatomer subunit delta OS=Homo sapiens OX=9606 GN=ARCN1 PE=1 SV=1	5.81	57666.7	1145.55	P48444	14	40.9	0.0007	COPD_HUMAN	HUMAN		8887	8816	7976	7342	7403.33	6551.33	10353.3	9658	9663.67	10060.7	9659.33	7951.33	12179.3	11051	12655.7	17411.7	16512.7	18954.7	13418	13793	14783.7	12375.7	11255.3	12062.3	14717.7	14356	14360.3	8559.67	7098.89	9891.67	9223.78	11962	17626.3	13998.2	11897.8	14478	2.15449e-06	70	0.00164706
Major vault protein OS=Homo sapiens OX=9606 GN=MVP PE=1 SV=4	5.18	99612.1	4581.55	Q14764	37	65.62	0	MVP_HUMAN	HUMAN		12735.7	13374.7	11591	6555.33	6997.67	5431	8995	9950	9294.67	7072.33	7832	9064	24160.3	25029.7	24132	35441.3	39710.7	39190.3	23639.7	27428	27745	15417	15025	13479.3	22784.7	25690.7	26798	12567.1	6328	9413.22	7989.44	24440.7	38114.1	26270.9	14640.4	25091.1	2.24024e-06	71	0.00167059
Dihydropyrimidinase-related protein 3 OS=Homo sapiens OX=9606 GN=DPYSL3 PE=1 SV=1	6.03	62362.6	15216.2	Q14195	27	64.04	0	DPYL3_HUMAN	HUMAN		11040.4	11275.6	10990	20614	21478.3	19116	28015	26531.7	26846.2	18975.3	18950.7	16424	45297.8	42991.4	40493.3	36451.7	53521	51512.3	81109.3	77471.8	76513.6	39037.2	40569.8	36782.1	36264	34044.3	37299.3	11102	20402.8	27131	18116.7	42927.5	47161.7	78364.9	38796.4	35869.2	2.39243e-06	72	0.00169412
Complement C4-A OS=Homo sapiens OX=9606 GN=C4A PE=1 SV=2	6.64	194383	9469.13	P0C0L4	77	60.61	0	CO4A_HUMAN	HUMAN		15941.4	16342.9	16405.4	30578.9	29550.7	28091.2	26558.4	27545.7	27201	23409.6	22981	23584.9	36267.4	38143.6	38415.5	33931.4	33092.2	35413.6	31998.8	30778.4	33143.2	32320.8	37631.8	34366.5	25459.6	24990	27329.8	16229.9	29406.9	27101.7	23325.1	37608.8	34145.7	31973.5	34773.1	25926.4	2.42738e-06	73	0.00171765
Rabankyrin-5 OS=Homo sapiens OX=9606 GN=ANKFY1 PE=1 SV=2	5.66	129996	478.202	Q9P2R3	5	7.96	0.0007	ANFY1_HUMAN	HUMAN		4818	4043.33	4205.33	2935	2391	2661.5	2389	3813	3546.67	2352.5	2523.5	2648	5733.67	6124	5935.67	5706.67	5930	5614.67	6587	6749.33	7402.33	3779.5	4354	4222	4903.33	6335.33	6751.67	4355.56	2662.5	3249.56	2508	5931.11	5750.44	6912.89	4118.5	5996.78	2.63166e-06	74	0.00174118
Inorganic pyrophosphatase OS=Homo sapiens OX=9606 GN=PPA1 PE=1 SV=2	5.44	33116.3	11873.3	Q15181	19	87.54	0	IPYR_HUMAN	HUMAN		22486.7	23462.7	24599	26779	26611.7	27684.7	15742	17540.3	16369.7	14246.7	20781	18147	32813.7	33231	35911.7	59917	58157.7	54280.3	46970.7	44209.3	50742	29266	33963	33142	38341.7	39333	37306.3	23516.1	27025.1	16550.7	17724.9	33985.4	57451.7	47307.3	32123.7	38327	2.95833e-06	75	0.00176471
Aminoacylase-1 OS=Homo sapiens OX=9606 GN=ACY1 PE=1 SV=1	5.73	46113.2	1105.14	Q03154	7	29.17	0.0007	ACY1_HUMAN	HUMAN		3027.33	3288.33	3410	4591	5432	4445.67	3371	2788	2812	2931.67	3558	4909	6608.33	6918	6111.33	6520.33	6933	6556.67	6412.33	6558.67	6237	4837.67	4528	4241	9461	8703.67	8328.33	3241.89	4822.89	2990.33	3799.56	6545.89	6670	6402.67	4535.56	8831	3.1873e-06	77	0.00181176
Tryptophan--tRNA ligase, cytoplasmic OS=Homo sapiens OX=9606 GN=WARS PE=1 SV=2	5.78	53507.7	7554.58	P23381	23	61.78	0	SYWC_HUMAN	HUMAN		26571	24962.3	26976.7	17497.3	16015.7	16484.3	30037.7	28596	32202.3	15213.7	15589.3	17045	43844.7	41921.7	43747.7	55513.7	60589.7	50716.3	55627.3	59297.7	55883	27777.7	31460.3	29030.3	42814.3	40692	41638	26170	16665.8	30278.7	15949.3	43171.3	55606.6	56936	29422.8	41714.8	3.44337e-06	78	0.00183529
NPC intracellular cholesterol transporter 2 OS=Homo sapiens OX=9606 GN=NPC2 PE=1 SV=1	7.63	16912.4	18906.9	P61916	8	58.94	0	NPC2_HUMAN	HUMAN		12028	9390.67	8837	45898.3	39721	40237.7	23570.7	22171.7	22449	25477	25863	26835.7	93664.7	89740.3	88438.7	145604	125938	136520	94763.3	110405	106067	40506.7	37860	43598	157864	161431	145586	10085.2	41952.3	22730.4	26058.6	90614.6	136021	103745	40654.9	154960	3.66651e-06	79	0.00185882
Adenosylhomocysteinase 3 OS=Homo sapiens OX=9606 GN=AHCYL2 PE=1 SV=1	7.08	67747.7	1535.17	Q96HN2	10	21.77	0	SAHH3_HUMAN	HUMAN		5328.02	5821.74	5532.06	5270.64	4771.32	4679.63	5146.49	5100.63	5115.32	3296.14	3190.34	3100.05	9517.82	9567.15	10727.3	6990.61	5795.27	6258.45	8517.84	7774.52	8134.13	6967.81	6706.62	7055.29	10207.4	10377.7	10136.2	5560.61	4907.2	5120.81	3195.51	9937.42	6348.11	8142.17	6909.91	10240.4	3.72882e-06	80	0.00188235
ATP-dependent RNA helicase DDX1 OS=Homo sapiens OX=9606 GN=DDX1 PE=1 SV=2	6.81	83401.7	2256.31	Q92499	25	57.43	0	DDX1_HUMAN	HUMAN		9489.33	9986	9592.67	9613	8976	10126.7	7111	7187.33	6681.33	8301.67	8508.67	8944	9876.67	10092	10673.7	11650	12124.3	11404.7	12912	13287	13777	14107.3	11580.7	11383.3	14721	15257.7	16024.3	9689.33	9571.89	6993.22	8584.78	10214.1	11726.3	13325.3	12357.1	15334.3	3.76067e-06	81	0.00190588
Gamma-glutamylcyclotransferase OS=Homo sapiens OX=9606 GN=GGCT PE=1 SV=1	4.88	21235.9	11778	O75223	9	68.62	0	GGCT_HUMAN	HUMAN		8009.67	8693.67	7708.33	7663	7751.67	7178.67	5016	5407.67	5228	7596	7199.33	7277.67	25648.7	28464	26945.7	17676.3	16655.3	15950.3	30963	30467	31692.7	11943.7	11414	11019	34498	34741.3	37755.7	8137.22	7531.11	5217.22	7357.67	27019.4	16760.7	31040.9	11458.9	35665	4.22719e-06	82	0.00192941
Complement factor H OS=Homo sapiens OX=9606 GN=CFH PE=1 SV=4	6.18	143773	6192.46	P08603	52	62.71	0	CFAH_HUMAN	HUMAN		37078.7	39980	38128.7	24037	25980.7	23917	35113.6	38875.8	37795.8	26500.3	26799	26155.3	58790.3	52123	58221.7	48439	54091.7	44486.3	47439.3	45449.9	40591.3	43402.3	43183	38967.7	39414.9	41026.3	26633.2	38395.8	24644.9	37261.7	26484.9	56378.3	49005.7	44493.5	41851	35691.5	4.25772e-06	83	0.00195294
Vigilin OS=Homo sapiens OX=9606 GN=HDLBP PE=1 SV=2	6.42	142083	1046.39	Q00341	18	28.94	0.0007	VIGLN_HUMAN	HUMAN		4456.67	4988.67	4400	6583.33	7007.67	6271.67	6939.33	6902.33	6490.67	5641	5806.33	5345.33	6614.33	7031	7923	13448.7	12492.7	11184.7	12682.7	11773	10858.7	8823	9950.33	9366	10327.7	10561	10894	4615.11	6620.89	6777.44	5597.56	7189.44	12375.3	11771.4	9379.78	10594.2	4.55063e-06	84	0.00197647
E3 ubiquitin/ISG15 ligase TRIM25 OS=Homo sapiens OX=9606 GN=TRIM25 PE=1 SV=2	7.98	72627.3	549.49	Q14258	7	16.98	0.0007	TRI25_HUMAN	HUMAN		5966	6254.67	6085.67	5307.67	5115	5096.67	5443.33	6117.5	5415	4747.33	4990.67	5701.67	6538.67	7838.67	7889.67	8939.33	8950	8861	9049.67	8577.67	9061	9068	5313.33	5972.67	10264.3	9890.67	10521.3	6102.11	5173.11	5658.61	5146.56	7422.33	8916.78	8896.11	6784.67	10225.4	4.60905e-06	85	0.002
Heat shock protein 105 kDa OS=Homo sapiens OX=9606 GN=HSPH1 PE=1 SV=1	5.1	97777.6	1816.81	Q92598	22	37.41	0	HS105_HUMAN	HUMAN		5650.83	5815.4	6042	5701.15	6347.47	6066.15	2932.22	2775.98	2456.47	2936.62	2806.12	3325.55	13640.7	12644.3	12427	11147.7	11414	12390.2	8262	9330	9115.67	6838.33	4835	7210	9384.57	9598.21	8034	5836.08	6038.26	2721.56	3022.76	12904	11650.6	8902.56	6294.44	9005.59	5.02677e-06	86	0.00202353
Prothrombin OS=Homo sapiens OX=9606 GN=F2 PE=1 SV=2	5.53	71519.7	4204.6	P00734	28	63.02	0	THRB_HUMAN	HUMAN		29565	27831	27943	15264	14046	15811.7	19923.7	19097.3	18782.7	17916.3	17264.3	16882.3	49522.7	48984.3	53190	40433	38238.7	45597	35248.3	30866.7	31522.3	29756.3	27858.3	28224	23779.3	25722	26425.3	28446.3	15040.6	19267.9	17354.3	50565.7	41422.9	32545.8	28612.9	25308.9	5.05226e-06	87	0.00204706
Complement component C8 alpha chain OS=Homo sapiens OX=9606 GN=C8A PE=1 SV=2	6.03	66874.1	1273.89	P07357	12	32.71	0.0007	CO8A_HUMAN	HUMAN		10648	12226.3	11032.3	9708	9190.67	9467	7578	6961.67	6645.67	9038.67	9250	7182	14184.7	15320.7	15808	16093	15269	14420	14369.7	15234.3	14687.3	10617	10511.3	9907.67	11265	12059.3	10739	11302.2	9455.22	7061.78	8490.22	15104.4	15260.7	14763.8	10345.3	11354.4	5.90773e-06	88	0.00207059
Heat shock 70 kDa protein 4 OS=Homo sapiens OX=9606 GN=HSPA4 PE=1 SV=4	4.91	95186.5	4900.15	P34932	38	74.88	0	HSP74_HUMAN	HUMAN		16442	16640	17899.3	12731	12363	13149	11156	9985	10589.7	8244.33	9040.33	7795.67	18004.7	18043	19029.7	20525	20971	20586.3	18942	19739	19655.7	15501.7	16069.3	16852	21104.7	22363.7	22653.7	16993.8	12747.7	10576.9	8360.11	18359.1	20694.1	19445.6	16141	22040.7	6.41002e-06	89	0.00209412
Chloride intracellular channel protein 1 OS=Homo sapiens OX=9606 GN=CLIC1 PE=1 SV=4	4.9	27264.9	22323.7	O00299	14	73.86	0	CLIC1_HUMAN	HUMAN		71370.3	67820	69441.7	41335	43508.7	44473	57821.3	59892.7	56389	38849.3	36555.7	39299.3	91574	99174.3	85938.7	129344	126569	131550	96973	99871.7	107418	67311.7	61653	72893.3	123504	128358	127359	69544	43105.6	58034.3	38234.8	92229	129154	101421	67286	126407	7.18575e-06	91	0.00214118
Plastin-3 OS=Homo sapiens OX=9606 GN=PLS3 PE=1 SV=4	5.26	71324.4	9157.09	P13797	35	72.38	0	PLST_HUMAN	HUMAN		11902.2	11048.8	11223.2	21243.8	19939	21753.3	26746.3	23515.9	25649.7	18163.3	16177.3	14856	43284.6	42793.4	40802	34282.3	35738.3	35744.1	58281	67125.2	60575.3	27197.4	29364.6	31243	52385.1	56424.5	53242.5	11391.4	20978.7	25304	16398.9	42293.4	35254.9	61993.9	29268.4	54017.4	8.05792e-06	93	0.00218824
V-type proton ATPase subunit E 1 OS=Homo sapiens OX=9606 GN=ATP6V1E1 PE=1 SV=1	8.44	26202.4	924.716	P36543	5	23.45	0.0007	VATE1_HUMAN	HUMAN		7736.67	8417	8898	7547	7995.67	7482.33	6031	5629.33	6485.67	5771.33	4492	5261	12115.3	11184	10522.7	13556.3	15551.7	14424.7	13020	14066	12576.7	6616.33	8886	8775.67	15350.3	13956.7	13389	8350.56	7675	6048.67	5174.78	11274	14510.9	13220.9	8092.67	14232	9.20925e-06	95	0.00223529
Periplakin OS=Homo sapiens OX=9606 GN=PPL PE=1 SV=4	5.32	205317	4753.33	O60437	71	55.52	0	PEPL_HUMAN	HUMAN		3569.33	4412.33	4029	5887	6099.33	6697.67	6481.33	7145.67	7849.33	5271	5614.33	5575	15136.3	18137	16851.7	11525	9903.33	10165.3	16033	13734.3	14702.7	7614	7755.67	7210.33	18071.3	17911.3	17812	4003.56	6228	7158.78	5486.78	16708.3	10531.2	14823.3	7526.67	17931.6	1.00085e-05	96	0.00225882
Poly(ADP-ribose) glycohydrolase ARH3 OS=Homo sapiens OX=9606 GN=ADPRHL2 PE=1 SV=1	4.76	39289	928.867	Q9NX46	6	29.48	0.0007	ARHL2_HUMAN	HUMAN		4121	3288.33	4049	3921.33	3722.67	3666.67	2618	3229	3153	3426.67	3425.33	3357.67	4459.67	4618.67	3446	6135	5640.33	6129.67	6115.33	6478	5721.33	4469.33	4878	4392	5620.67	6204.67	6275.67	3819.44	3770.22	3000	3403.22	4174.78	5968.33	6104.89	4579.78	6033.67	1.01682e-05	97	0.00228235
Constitutive coactivator of PPAR-gamma-like protein 1 OS=Homo sapiens OX=9606 GN=FAM120A PE=1 SV=2	8.98	123085	253.734	Q9NZB2	2	2.24	0.0009	F120A_HUMAN	HUMAN		3494.5	3666	4370	4246.5	4628	4985.5	5986	6226	6269	4316	5268	3925	6678.5	6539.5	7311	6980.5	7005.5	7870.5	5711.5	5670.5	5875.5	6692.5	7204	7741	7282	6413	7329	3843.5	4620	6160.33	4503	6843	7285.5	5752.5	7212.5	7008	1.05938e-05	98	0.00230588
tRNA-splicing ligase RtcB homolog OS=Homo sapiens OX=9606 GN=RTCB PE=1 SV=1	6.81	55723.7	2527.99	Q9Y3I0	19	54.06	0	RTCB_HUMAN	HUMAN		18991.7	18249.3	19188	13295.3	12647.3	12656	12876.7	13006	14889.3	12044.3	11523	12368.3	20059.3	20568.7	19076.7	22827.3	21773	20128.3	22909	23560.7	25145	17362.3	17392	16988.7	24667	24812.7	24875.3	18809.7	12866.2	13590.7	11978.6	19901.6	21576.2	23871.6	17247.7	24785	1.11529e-05	100	0.00235294
Alpha-1B-glycoprotein OS=Homo sapiens OX=9606 GN=A1BG PE=1 SV=4	5.48	54823.8	7106.46	P04217	13	46.26	0	A1BG_HUMAN	HUMAN		29688.3	31225	32392.3	27955.7	33457.3	31493.7	24965.3	26696.3	26811	22268.3	22495	21661.3	66687.3	74725.7	66804.3	45684.7	47639.7	48211.7	50055.3	50832.7	46445	34164.7	35467.3	34162.3	74335.3	72368.3	70447.3	31101.9	30968.9	26157.6	22141.6	69405.8	47178.7	49111	34598.1	72383.7	1.19744e-05	101	0.00237647
Calumenin OS=Homo sapiens OX=9606 GN=CALU PE=1 SV=2	4.28	37220.9	2963.08	O43852	13	73.65	0	CALU_HUMAN	HUMAN		10337	9983	9004.33	19732.7	18854	16813	10733.7	10369.3	9854.67	8064	9109.33	8901	18136.3	16038.3	17479.7	25721.7	24284.7	25508	28636.3	30832	32580.3	20795.7	18127.7	18862.7	26706.7	25582	26055.3	9774.78	18466.6	10319.2	8691.44	17218.1	25171.4	30682.9	19262	26114.7	1.2713e-05	102	0.0024
Alpha-2-antiplasmin OS=Homo sapiens OX=9606 GN=SERPINF2 PE=1 SV=3	5.84	54908	1758.82	P08697	12	46.03	0	A2AP_HUMAN	HUMAN		12682.3	13559.3	12894.7	11785	10867.3	11549.3	9784.67	9654.67	8892.67	7798	8271.67	8868.33	20133	23123	21853.3	17361	15910.7	16005.7	16361.7	15208.7	15477	13705	12099	13922.3	17124.3	16388.7	15218	13045.4	11400.6	9444	8312.67	21703.1	16425.8	15682.4	13242.1	16243.7	1.34186e-05	106	0.00249412
Protein disulfide-isomerase OS=Homo sapiens OX=9606 GN=P4HB PE=1 SV=3	4.56	57515.6	10199.3	P07237	38	83.86	0	PDIA1_HUMAN	HUMAN		38758	45791	40976.3	62103.7	60338	63246.7	42091.7	46050.3	41158.3	44824	41325.7	38443	57291.7	56829.7	58460.3	83620.7	82547.7	83490.7	75177.7	62846	71440.3	63207.7	66583.7	66762.7	71911	75463	71117.7	41841.8	61896.1	43100.1	41530.9	57527.2	83219.7	69821.3	65518	72830.6	1.47048e-05	107	0.00251765
Complement component C8 beta chain OS=Homo sapiens OX=9606 GN=C8B PE=1 SV=3	8.01	68757.8	943.295	P07358	12	30.29	0.0007	CO8B_HUMAN	HUMAN		5562.33	6320	5406.33	4951	3380.33	4637.33	3906.33	4415.33	4035.67	3227.5	3035	2838	10703.7	10216.7	9954.33	8023.33	7554.67	7206	6907	8008	7585.33	5260.33	5684.67	5448.67	6175.33	5948	6233.67	5762.89	4322.89	4119.11	3033.5	10291.6	7594.67	7500.11	5464.56	6119	1.48299e-05	108	0.00254118
Tubulin beta-4B chain OS=Homo sapiens OX=9606 GN=TUBB4B PE=1 SV=1	4.6	50287.4	35967.8	P68371	23	55.51	0	TBB4B_HUMAN	HUMAN		102559	108101	110107	109848	110212	105839	131421	131378	127829	103722	106493	113848	143009	145593	151397	204473	171362	183159	138992	150048	143268	131054	136145	134783	179180	179488	173420	106922	108633	130210	108021	146667	186331	144103	133994	177363	1.48708e-05	109	0.00256471
Serine/threonine-protein phosphatase 2A 55 kDa regulatory subunit B alpha isoform OS=Homo sapiens OX=9606 GN=PPP2R2A PE=1 SV=1	5.76	52205.4	1356.11	P63151	11	42.28	0.0007	2ABA_HUMAN	HUMAN		4345	4240	4259.33	3294.33	3630	4046	3681.67	3931.33	2802.5	2490.25	3095.45	2524.32	4870.33	4670.67	4704	6911.47	6513	6974.39	6778.33	6489.67	6365.01	5095	3978	4224.55	6687	6935.33	6344.67	4281.44	3656.78	3471.83	2703.34	4748.33	6799.62	6544.34	4432.52	6655.67	1.53292e-05	110	0.00258824
Persulfide dioxygenase ETHE1, mitochondrial OS=Homo sapiens OX=9606 GN=ETHE1 PE=1 SV=2	6.38	28386.2	1395.22	O95571	9	49.61	0.0007	ETHE1_HUMAN	HUMAN		6699	7014.67	6849	4190.67	3856.67	3957.67	4386.5	3436	2762	2544	3313	4296.5	20058.3	22264.7	18302.7	17921.3	19357	20533.3	10047	12197.3	12220.7	7187	6086.67	6067.33	11624.7	10250.7	15892.7	6854.22	4001.67	3528.17	3384.5	20208.6	19270.6	11488.3	6447	12589.3	1.60853e-05	111	0.00261176
V-type proton ATPase catalytic subunit A OS=Homo sapiens OX=9606 GN=ATP6V1A PE=1 SV=2	5.18	68703.4	3715.05	P38606	23	67.91	0	VATA_HUMAN	HUMAN		10991.3	12887.7	10928.3	7923.67	6905.67	7641.33	7902.67	8283	7498.67	5492	5772.67	6432	18066.7	17687.7	15356.7	22080.3	20461.7	20050.3	17242.7	18376.7	19776	9674.67	8839	9245.33	16668	16422	19560.7	11602.4	7490.22	7894.78	5898.89	17037	20864.1	18465.1	9253	17550.2	1.62768e-05	112	0.00263529
WD repeat-containing protein 61 OS=Homo sapiens OX=9606 GN=WDR61 PE=1 SV=1	5.03	33751.7	906.815	Q9GZS3	2	15.08	0.0007	WDR61_HUMAN	HUMAN		5476	4945.5	5821	4254.5	4164.5	4185	4555	4194	3071.5	4830	3897	2863	7327	7344	7226	8806.5	9873	7943	7655.5	8106	6725	5091	4700	5138	8205	9554.5	9386	5414.17	4201.33	3940.17	3863.33	7299	8874.17	7495.5	4976.33	9048.5	1.68819e-05	113	0.00265882
Translocon-associated protein subunit delta OS=Homo sapiens OX=9606 GN=SSR4 PE=1 SV=1	5.72	19169.7	5001.97	P51571	5	43.35	0	SSRD_HUMAN	HUMAN		13302.3	11258	10030.3	13524	13329.7	12497.3	17876.7	16074.7	19142.3	13673.3	13457.3	13290	20872	21391.7	23101.7	29672	32018.3	30116.3	23091.3	19040.7	23025.3	19414.3	16667.3	17193.7	27634	29468.3	31093	11530.2	13117	17697.9	13473.6	21788.4	30602.2	21719.1	17758.4	29398.4	1.73249e-05	114	0.00268235
Rho GTPase-activating protein 1 OS=Homo sapiens OX=9606 GN=ARHGAP1 PE=1 SV=1	5.82	50492.8	2113.7	Q07960	14	50.8	0	RHG01_HUMAN	HUMAN		9745.33	10373.3	9437.33	11329.7	10619.3	10175.7	13661	13780.3	13621.3	11106.3	10643.3	10531	15498.7	16547.7	15343.3	11790.3	12843	13480.3	15628.3	16621	17822.3	14021.7	14809	14219	18036	21372	20825	9852	10708.2	13687.6	10760.2	15796.6	12704.6	16690.6	14349.9	20077.7	1.86794e-05	115	0.00270588
Clathrin heavy chain 1 OS=Homo sapiens OX=9606 GN=CLTC PE=1 SV=5	5.35	193383	7457.11	Q00610	83	67.04	0	CLH1_HUMAN	HUMAN		33451.3	32781.7	34259.3	32051.3	33485	31157.3	37464.7	32746.3	32287	23695.3	23768.3	24499.7	58270.7	54099.3	54537	73751.7	84176.7	75884	53109	58031.7	53314.7	36569	34831.3	37963.3	79474.3	82773.7	84767.3	33497.4	32231.2	34166	23987.8	55635.7	77937.5	54818.4	36454.6	82338.4	2.117e-05	116	0.00272941
Coagulation factor XII OS=Homo sapiens OX=9606 GN=F12 PE=1 SV=3	7.55	70073.2	513.348	P00748	5	11.22	0.0007	FA12_HUMAN	HUMAN		4334	3521	3582.33	3633	3316.33	3495	4713.33	5242.33	5630.33	4333.33	3982.33	3573	9077.67	8318	9186	4909	4334.67	4706.33	8291.33	7792.67	7913.67	6620	6252	6518.33	8159.33	8608.33	7453.67	3812.44	3481.44	5195.33	3962.89	8860.56	4650	7999.22	6463.44	8073.78	2.11902e-05	117	0.00275294
PRA1 family protein 3 OS=Homo sapiens OX=9606 GN=ARL6IP5 PE=1 SV=1	10.1	21614.8	722.917	O75915	2	9.57	0.0007	PRAF3_HUMAN	HUMAN		3992.5	5816	4168	3254	3509	3282	3624	4010	3469	2781	2723	2450	6801	6962	7112	11442	8236	11316	6646	5918.5	6193	5401	5034	5286	11904	11788	14676	4658.83	3348.33	3701	2651.33	6958.33	10331.3	6252.5	5240.33	12789.3	2.12329e-05	118	0.00277647
Cytoplasmic dynein 1 intermediate chain 2 OS=Homo sapiens OX=9606 GN=DYNC1I2 PE=1 SV=3	4.91	71855.9	820.607	Q13409	4	18.81	0.0007	DC1I2_HUMAN	HUMAN		6197.33	8138.33	8302.67	6984	7453.33	7132.67	5743.67	5454	5155	3901	3769.33	3559	9536.33	10057.7	9495.67	12544.7	13301.7	11988.3	14711.7	15077.3	15000.3	7340	8098.67	7081.33	11433.3	13198	12269	7546.11	7190	5450.89	3743.11	9696.56	12611.6	14929.8	7506.67	12300.1	2.6282e-05	119	0.0028
Serpin H1 OS=Homo sapiens OX=9606 GN=SERPINH1 PE=1 SV=2	9.04	46554.7	7039.74	P50454	18	65.55	0	SERPH_HUMAN	HUMAN		20976.7	23654	20849.7	15587.3	14627.3	13972.3	21985.7	22559.7	22140	14030.7	14790.3	14131.7	33880	32903	36290	76611.3	70852.7	70277.7	70117.7	64682.3	65578.7	27473.7	28162.7	25750.7	33932.3	34003.3	33187.3	21826.8	14729	22228.4	14317.6	34357.7	72580.6	66792.9	27129	33707.7	2.9565e-05	120	0.00282353
Calcium/calmodulin-dependent protein kinase type II subunit delta OS=Homo sapiens OX=9606 GN=CAMK2D PE=1 SV=3	6.85	56996.8	3358.64	Q13557	11	35.07	0	KCC2D_HUMAN	HUMAN		7916.92	8320.02	8105	11961.7	11629.7	12123	12214.3	13222.3	13896.7	10662	10387	10136.7	15902.3	16569	15186	15707.7	14016.3	17794.3	17854.9	18661.4	18491.6	10695	13446	13277.3	18654.5	19342.3	20787.9	8113.98	11904.8	13111.1	10395.2	15885.8	15839.4	18336	12472.8	19594.9	3.0191e-05	121	0.00284706
Heat shock protein HSP 90-alpha A2 OS=Homo sapiens OX=9606 GN=HSP90AA2P PE=1 SV=2	4.38	39478.9	7922.98	Q14568	11	54.52	0	HS902_HUMAN	HUMAN		8134.84	8121.14	8024.58	10631.1	11261.3	10031.6	6934.45	6636.08	6807.73	4776.19	5181.01	4640.01	19595.5	19715	19032.8	14771.1	14970.3	14989.8	23833.3	23044.9	24745.9	9403.97	9462.74	8600.24	18397.8	18036.8	17767.4	8093.52	10641.3	6792.75	4865.74	19447.7	14910.4	23874.7	9155.65	18067.4	3.04331e-05	122	0.00287059
Pro-cathepsin H OS=Homo sapiens OX=9606 GN=CTSH PE=1 SV=4	8	38078	4529.53	P09668	7	27.16	0	CATH_HUMAN	HUMAN		6891	4064	3814.67	6582.5	6054.5	6526	8838.67	7939.67	9951.5	4308.5	4128.5	4653.5	30718.7	30096.3	30750.3	40551	43205.7	43149.7	29362	19418	18368.7	9138	8355.5	8914	47849	54346.7	49554.7	4923.22	6387.67	8909.94	4363.5	30521.8	42302.1	22382.9	8802.5	50583.4	3.0901e-05	123	0.00289412
Vasodilator-stimulated phosphoprotein OS=Homo sapiens OX=9606 GN=VASP PE=1 SV=3	9.33	40000.9	1198.93	P50552	9	40.53	0.0007	VASP_HUMAN	HUMAN		6305.67	6219.33	6548.67	2944	2951.33	2568.33	2790.67	2711	2900.5	2397	2394.5	2507	6140	5624.67	5821.33	8085.33	8376	8732	8377	8545.33	8526	5367	5362	5164.33	8834	9504	9261	6357.89	2821.22	2800.72	2432.83	5862	8397.78	8482.78	5297.78	9199.67	3.10296e-05	125	0.00294118
V-type proton ATPase subunit B, kidney isoform OS=Homo sapiens OX=9606 GN=ATP6V1B1 PE=1 SV=3	5.31	57232.4	1253.94	P15313	6	14.23	0.0007	VATB1_HUMAN	HUMAN		2593.29	2982.58	2918.18	4250.24	4318.74	4155.52				2665.9	2469.18	2539.61	4678.49	4780.51	4646.63	6476.55	6905.39	7801.93	5489.12	5170.38	7247.43	4409.63	5426.97	4733.75	7110.91	7386.28	8281.89	2831.35	4241.5	0	2558.23	4701.87	7061.29	5968.98	4856.78	7593.03	3.23061e-05	126	0.00296471
Adenosine kinase OS=Homo sapiens OX=9606 GN=ADK PE=1 SV=2	6.24	40944.7	5741.56	P55263	12	52.49	0	ADK_HUMAN	HUMAN		8312.33	8273.33	8734	5754	6256.67	5967	6035.5	6347.5	6617.5	4965.67	5148.67	4678.33	11679.3	11907	11166	12770.7	13307.7	12061	16141.7	15046.3	14788	7886.33	7765.67	5370.33	19709	21038	24991.7	8439.89	5992.56	6333.5	4930.89	11584.1	12713.1	15325.3	7007.44	21912.9	3.40926e-05	127	0.00298824
Arginine--tRNA ligase, cytoplasmic OS=Homo sapiens OX=9606 GN=RARS PE=1 SV=2	6.23	76177.5	776.088	P54136	13	28.48	0.0007	SYRC_HUMAN	HUMAN		4021.67	3729.33	4611.33	5303.33	5131	4785.67	4081	3482	3862.33	3129	4696	4434	5449.67	6103.67	5659.67	8062.67	8006.67	7874.33	5316	5428	5045	6549.33	4974.67	7102	7484.33	7199.67	7552.33	4120.78	5073.33	3808.44	4086.33	5737.67	7981.22	5263	6208.67	7412.11	3.55318e-05	128	0.00301176
Protein PRRC1 OS=Homo sapiens OX=9606 GN=PRRC1 PE=1 SV=1	5.47	46758.4	632.868	Q96M27	2	6.52	0.0007	PRRC1_HUMAN	HUMAN		7036	6350	8595	9745	8581	8598.5	7876	7329	7222	7885.5	8155	8478.5	8266.5	8076	10694	11667	11735.5	10823	11238	15158	10595	11613.5	10658	11175.5	15034	15065	16000	7327	8974.83	7475.67	8173	9012.17	11408.5	12330.3	11149	15366.3	3.57756e-05	129	0.00303529
Signal transducer and activator of transcription 3 OS=Homo sapiens OX=9606 GN=STAT3 PE=1 SV=2	5.88	88866.4	555.411	P40763	5	11.56	0.0007	STAT3_HUMAN	HUMAN		5497	4995	4578.67	3591.5	2990	3290	3363	3859.67	3440				6943.33	6785.33	6309	8445.67	8836.67	8962.33	8170	8046.33	8683.67	5463	4510.33	4681.67	8143.67	8814	8851	5023.56	3290.5	3554.22	0	6679.22	8748.22	8300	4885	8602.89	3.5859e-05	130	0.00305882
S-adenosylmethionine synthase isoform type-2 OS=Homo sapiens OX=9606 GN=MAT2A PE=1 SV=1	6.01	44002.9	1219.35	P31153	7	21.77	0.0007	METK2_HUMAN	HUMAN		10189.3	9463.67	9463.67	8482.33	8051	7702	8121	8863.33	9434.33	7403.33	6998.33	7668	12932.7	13428.3	13311.7	9882.67	9696.33	10419.7	11839.3	12407	11900	9574	9101	10286	13010.3	13373.7	14244	9705.56	8078.44	8806.22	7356.56	13224.2	9999.56	12048.8	9653.67	13542.7	4.05141e-05	132	0.00310588
Prelamin-A/C OS=Homo sapiens OX=9606 GN=LMNA PE=1 SV=1	6.58	74424.7	37601.2	P02545	63	90.66	0	LMNA_HUMAN	HUMAN		126631	135264	116668	101362	107590	105987	136743	134931	124070	103614	104836	107730	176009	168233	171637	296797	315963	312972	281388	269662	289228	141610	142892	148620	257510	270120	247663	126188	104980	131915	105393	171960	308578	280093	144374	258431	4.16275e-05	133	0.00312941
Coatomer subunit beta' OS=Homo sapiens OX=9606 GN=COPB2 PE=1 SV=2	4.97	103343	1652.57	P35606	23	38.96	0	COPB2_HUMAN	HUMAN		7617.33	7402	7703.33	9291.67	9167.33	8687.33	11528	11089.7	10995.3	8803.33	8540.33	8958	14456	12813.7	14040.3	21643.3	18857	20453.3	12467	11593	11865.3	12515.3	13091.3	12777.3	18482.3	17090	18356	7574.22	9048.78	11204.3	8767.22	13770	20317.9	11975.1	12794.7	17976.1	4.17664e-05	134	0.00315294
Fructose-1,6-bisphosphatase 1 OS=Homo sapiens OX=9606 GN=FBP1 PE=1 SV=5	6.59	37241.7	5200.29	P09467	8	46.15	0	F16P1_HUMAN	HUMAN		3592.67	3469.33	3802.33	10603	11153	12838.3	15566.7	14305.3	16772.7	11398.3	11513	10392	20053.3	19351.7	20493.3	14551.3	14281	17237	19645.3	18207.3	18936.3	17226.3	17216	16393.7	33619.3	30979.7	32235.7	3621.44	11531.4	15548.2	11101.1	19966.1	15356.4	18929.7	16945.3	32278.2	4.1972e-05	135	0.00317647
Leukotriene A-4 hydrolase OS=Homo sapiens OX=9606 GN=LTA4H PE=1 SV=2	5.74	69912.7	7620.9	P09960	30	58.76	0	LKHA4_HUMAN	HUMAN		16966	16888.7	19272.7	21147	20968.3	20206.7	23956	23953.3	24160	17655.7	17308.7	16887.7	25665.7	23161	23091.7	39559	35321.7	40705	29643.3	27761.7	29814.3	27348	28370	24722	41473	36013	38624.3	17709.1	20774	24023.1	17284	23972.8	38528.6	29073.1	26813.3	38703.4	4.61474e-05	137	0.00322353
Twinfilin-1 OS=Homo sapiens OX=9606 GN=TWF1 PE=1 SV=3	6.51	40453.8	1181.84	Q12792	6	21.43	0.0007	TWF1_HUMAN	HUMAN		1117.87	1752.16	1633.5	4507	2663.33	3642	4966	4982	2291	2594.5	2787	2576	6514.33	6285	6465.67	3916.33	6653	4588	7713.33	8778.33	7471.33	4764.67	4474.33	3873.67	7756	8079.67	6808	1501.17	3604.11	4079.67	2652.5	6421.67	5052.44	7987.67	4370.89	7547.89	4.90566e-05	138	0.00324706
Transketolase OS=Homo sapiens OX=9606 GN=TKT PE=1 SV=3	7.48	68562.1	16953.5	P29401	35	73.52	0	TKT_HUMAN	HUMAN		72454.7	66040.3	60095	98167	91945	84542.3	90633.3	85333	90487.7	72024.3	76629	72727.3	95736.3	102270	92855.7	121108	119051	118309	100651	106707	102710	94678.7	89240	96446.3	126989	110292	138511	66196.7	91551.4	88818	73793.6	96954.1	119489	103356	93455	125264	4.92662e-05	139	0.00327059
Core histone macro-H2A.2 OS=Homo sapiens OX=9606 GN=H2AFY2 PE=1 SV=3	10.13	40286.4	2647.04	Q9P0M6	11	60.75	0	H2AW_HUMAN	HUMAN		7341.54	6651.55	6885.42	9115.62	10414.2	8431.17	12194.8	13166	12289	7452.29	7409.24	8124.71	21588.3	20686.3	20145.4	13260.9	13713.3	12723.4	14332.4	15830.5	15525	12497	12291	11022.2	20501.7	20279	20053.1	6959.5	9320.33	12549.9	7662.08	20806.7	13232.5	15229.3	11936.7	20278	5.1496e-05	140	0.00329412
Protein FAM98B OS=Homo sapiens OX=9606 GN=FAM98B PE=1 SV=1	5.89	37590.2	1880.64	Q52LJ0	10	41.52	0	FA98B_HUMAN	HUMAN		7846.67	8580	7438	5382	4948.67	4854.67	5130.67	3392	3877.33	5140	5391.67	5367.33	7774	8035	8039.33	10483.7	12196.7	10268	9377	9294.67	9268.33	6317.33	7825.67	7318.33	10005.3	9862.67	11188	7954.89	5061.78	4133.33	5299.67	7949.44	10982.8	9313.33	7153.78	10352	5.37523e-05	141	0.00331765
Protein SEC13 homolog OS=Homo sapiens OX=9606 GN=SEC13 PE=1 SV=3	5.09	36053.8	3793.68	P55735	8	35.09	0	SEC13_HUMAN	HUMAN		7783.33	9373.67	8792.33	12340.7	9289	12527.3	9492	8444.67	8820	8490.67	8902	8632	11172.7	11354	10971.7	19760	17541	18727.7	15053.7	14456	13868.3	12860.3	12493	12424.7	16633.7	16359.3	15917.3	8649.78	11385.7	8918.89	8674.89	11166.1	18676.2	14459.3	12592.7	16303.4	5.50347e-05	142	0.00334118
Coatomer subunit beta OS=Homo sapiens OX=9606 GN=COPB1 PE=1 SV=3	5.64	108283	1592.76	P53618	23	38.72	0	COPB_HUMAN	HUMAN		6638.33	6112.67	6693.67	6517	6059	6297	6143.33	5398	5407.33	4343.67	4550.33	4013	8631.33	8811.33	8800.67	13502.3	15623	14550.7	8632.67	8643	8313.33	8080.67	7913	7949.67	12735	15547	12221.3	6481.56	6291	5649.56	4302.33	8747.78	14558.7	8529.67	7981.11	13501.1	5.69278e-05	143	0.00336471
60 kDa SS-A/Ro ribonucleoprotein OS=Homo sapiens OX=9606 GN=TROVE2 PE=1 SV=2	7.96	61412.1	1473.91	P10155	10	33.83	0	RO60_HUMAN	HUMAN		8100.67	8018	8238	8009.33	7138.33	7073.33	10248	9969	9051	6311	6481.33	6589.33	10167.7	10623.3	10525.3	12998.7	13625	12306.3	9851.67	10081	10018	9257	9466	9765	9545	9588.67	9778.33	8118.89	7407	9756	6460.56	10438.8	12976.7	9983.56	9496	9637.33	5.69882e-05	144	0.00338824
Far upstream element-binding protein 3 OS=Homo sapiens OX=9606 GN=FUBP3 PE=1 SV=2	8.46	61982.7	669.506	Q96I24	8	20.45	0.0007	FUBP3_HUMAN	HUMAN		3078.62	3044.66	3143.68	2776.09	2684.84	2386.28	2584.4	2095.61	2224.97	2744.45	2408.19	2875.81	3063.37	3368.06	2854.33	5692.77	5322.02	5596.35	4244.94	4197.84	4308.9	3576.9	4097.49	3338.59	4912	4604.28	4477.1	3088.99	2615.74	2301.66	2676.15	3095.25	5537.05	4250.56	3670.99	4664.46	5.97693e-05	145	0.00341176
Reticulocalbin-2 OS=Homo sapiens OX=9606 GN=RCN2 PE=1 SV=1	4.06	36933.5	2802.36	Q14257	8	41.64	0	RCN2_HUMAN	HUMAN		3039.33	2594.67	2503	5135.67	4662	5274.67			2539	3642.5	4145.5	2915.67	11111.3	10922	11177.7	14734	15962	15178	8850.67	9322.33	8716	5089	4929.33	4752.67	18397.3	18667.7	19719.7	2712.33	5024.11	2539	3567.89	11070.3	15291.3	8963	4923.67	18928.2	6.873e-05	146	0.00343529
Vitamin D-binding protein OS=Homo sapiens OX=9606 GN=GC PE=1 SV=2	5.16	54514.4	24750.4	P02774	29	86.29	0	VTDB_HUMAN	HUMAN		91201	86711.3	84068.7	65886.7	71583.7	73276.7	88371.7	86224.7	84269	53174	57728.3	54298.3	208622	201682	199258	171004	164829	170561	127346	133795	130951	74606	80732.3	82337	181945	187831	184920	87327	70249	86288.4	55066.9	203187	168798	130697	79225.1	184899	7.05318e-05	147	0.00345882
Cullin-associated NEDD8-dissociated protein 1 OS=Homo sapiens OX=9606 GN=CAND1 PE=1 SV=2	5.41	138087	1682.04	Q86VP6	36	34.8	0	CAND1_HUMAN	HUMAN		14278	16245.7	13985	10800.7	8844.67	9767.67	11819.7	11528	9954.33	7284	7302.33	7608.33	17955	18983.7	19048	17576	16182	19527.7	12854.3	12761.3	13417	15513.3	15476	14570.3	19353.3	19465.3	20526.3	14836.2	9804.33	11100.7	7398.22	18662.2	17761.9	13010.9	15186.6	19781.7	7.12043e-05	149	0.00350588
Centriolin OS=Homo sapiens OX=9606 GN=CNTRL PE=1 SV=2	5.28	270027	2059.58	Q7Z7A1	3	2.49	0	CNTRL_HUMAN	HUMAN		6615.5	6248.5	6535.5	7262	7416.5	7505	15846.5	17764	15791	10510.5	10654	9739.5	18469	17560	18620.5	19932	20413.5	20071.5	19366.5	18725	19623	12170.5	12680	12225	9819.33	10037.7	10585.3	6466.5	7394.5	16467.2	10301.3	18216.5	20139	19238.2	12358.5	10147.4	7.14397e-05	150	0.00352941
Leucine--tRNA ligase, cytoplasmic OS=Homo sapiens OX=9606 GN=LARS PE=1 SV=2	6.93	135664	1158.68	Q9P2J5	13	17.94	0.0007	SYLC_HUMAN	HUMAN		7132.67	7449.67	6767.67	7205.33	5560	6378.67	6516.33	5445.33	5490	3351	3207.33	3266.33	19114.3	18728	20271	12587	13038	12380.3	18826	17522.3	18565.3	5462.67	5930	5500	16501	17506	19100.7	7116.67	6381.33	5817.22	3274.89	19371.1	12668.4	18304.6	5630.89	17702.6	7.20754e-05	151	0.00355294
Complement factor I OS=Homo sapiens OX=9606 GN=CFI PE=1 SV=2	7.31	68145.5	3205.25	P05156	13	34.13	0	CFAI_HUMAN	HUMAN		12486.3	12972.3	13752.7	21635	20976.7	21283.3	14091.7	14988.3	12906.7	10388	10661.7	11436.3	23933.3	23592.3	21217.7	19661.3	19217.7	20647	26308.7	26379.7	22235.7	20756.7	18124.3	19136.7	22680	25299.3	22505.7	13070.4	21298.3	13995.6	10828.7	22914.4	19842	24974.7	19339.2	23495	7.58035e-05	155	0.00364706
Epidermal growth factor receptor kinase substrate 8-like protein 2 OS=Homo sapiens OX=9606 GN=EPS8L2 PE=1 SV=2	6.38	81248	664.878	Q9H6S3	2	7.13	0.0007	ES8L2_HUMAN	HUMAN					2744	1696	2174				1992			3077	3408	2722.5	3092	3492.5	3589.5	3520	3313.5	3533	2675	3049	3404	3215.5	4005.5	3584	0	2204.67	0	1992	3069.17	3391.33	3455.5	3042.67	3601.67	8.37735e-05	157	0.00369412
Eukaryotic translation initiation factor 3 subunit M OS=Homo sapiens OX=9606 GN=EIF3M PE=1 SV=1	5.27	42959.2	716.119	Q7L2H7	4	15.51	0.0007	EIF3M_HUMAN	HUMAN		3807.33	2877	3890	3407	3082.33	3716	3650.33	3151.67	3694	2348.5	3632.67	4793	4424	4822.67	4735.67	5739.33	5945.33	6579.67	4581.67	4379.67	4531.33	3832.33	4107.5	4997	6371.33	5881.67	6495.33	3524.78	3401.78	3498.67	3591.39	4660.78	6088.11	4497.56	4312.28	6249.44	9.62991e-05	159	0.00374118
Density-regulated protein OS=Homo sapiens OX=9606 GN=DENR PE=1 SV=2	5.01	22491.2	881.451	O43583	2	27.27	0.0007	DENR_HUMAN	HUMAN		3142.5	2895	2977	4562	4725	3668	2402			2550	4265	3244				5004	4372.5	3957.5	5714	5319	5523.5	5745	5222	5219	4265	5242	4481	3004.83	4318.33	2402	3353	0	4444.67	5518.83	5395.33	4662.67	0.000108711	161	0.00378824
Fibronectin OS=Homo sapiens OX=9606 GN=FN1 PE=1 SV=4	5.34	266218	19863.2	P02751	100	64.67	0	FINC_HUMAN	HUMAN		85065.3	81365	88222.7	22738.3	21325.7	21678.3	21246.3	18832.3	20559.7	36598.3	34755.7	36952.7	140720	141018	139880	279582	269145	286258	146218	153312	156467	57545.7	60567	60551.3	170706	155611	156559	84884.3	21914.1	20212.8	36102.2	140540	278328	151999	59554.7	160958	0.000112714	162	0.00381176
Complement C5 OS=Homo sapiens OX=9606 GN=C5 PE=1 SV=4	6.08	190016	849.044	P01031	20	20.7	0.0007	CO5_HUMAN	HUMAN		6487	6574	6860.33	5530.67	6694.33	6268.33	4858	6253.33	4351.67	4202.33	4682.67	4123.67	11547	11675.7	11339.7	10397.7	9329	9145.67	8819.33	10155	10726	5805.33	5549	4997.67	10957.7	12354.7	12899	6640.44	6164.44	5154.33	4336.22	11520.8	9624.11	9900.11	5450.67	12070.4	0.000114819	163	0.00383529
EF-hand domain-containing protein D2 OS=Homo sapiens OX=9606 GN=EFHD2 PE=1 SV=1	4.95	26811.4	9032.65	Q96C19	12	58.33	0	EFHD2_HUMAN	HUMAN		6702	6998.67	6808.33	4935.67	4502.33	5771.5	5480	6426	6652	5860.5	5532	4728.5	14723.7	14950.3	13515.3	32689.7	32319.3	35873	20921.3	23521	23017.3	8057	8216.33	7142.67	25414	26768	25323	6836.33	5069.83	6186	5373.67	14396.4	33627.3	22486.6	7805.33	25835	0.000115828	164	0.00385882
Coronin-1B OS=Homo sapiens OX=9606 GN=CORO1B PE=1 SV=1	5.5	54919.1	1091.32	Q9BR76	8	30.06	0.0007	COR1B_HUMAN	HUMAN		5498.33	7651	5537	4640	3468.5	4158				5004	5243	5052	6274	7166.67	6827.67	7489.33	8342	7775	10492	10132.3	9962	6064	7625	8017.67	12176.7	11426.7	12664	6228.78	4088.83	0	5099.67	6756.11	7868.78	10195.4	7235.56	12089.1	0.000116119	165	0.00388235
Sec1 family domain-containing protein 1 OS=Homo sapiens OX=9606 GN=SCFD1 PE=1 SV=4	5.83	72722.2	1033.74	Q8WVM8	7	18.85	0.0007	SCFD1_HUMAN	HUMAN		4358	4540.33	4696.67	4458.33	4520	4084.67	5521.67	6301.67	6235.67	3844	4276.33	4196.67	7089.33	7484.33	5989.67	5651.33	5894.67	6171.33	6052	6391	6463	5581	5253.67	5681	7589.67	7322.67	7444	4531.67	4354.33	6019.67	4105.67	6854.44	5905.78	6302	5505.22	7452.11	0.000128108	167	0.00392941
Dynein heavy chain 5, axonemal OS=Homo sapiens OX=9606 GN=DNAH5 PE=1 SV=3	5.7	532843	3428.04	Q8TE73	15	12.33	0	DYH5_HUMAN	HUMAN		67840.7	69904.7	87019.3	49727.7	51493.7	54761	62580.3	55594	56751.7	58847.5	65149	65023.5	121404	125818	138323	70830	77298	80718	145349	136220	152084	70300.3	80829.3	84392	115399	119518	164780	74921.6	51994.1	58308.7	63006.7	128515	76282	144551	78507.2	133232	0.000131918	168	0.00395294
Coatomer subunit epsilon OS=Homo sapiens OX=9606 GN=COPE PE=1 SV=3	4.79	34710.2	2654.42	O14579	8	46.43	0	COPE_HUMAN	HUMAN		6362.33	6764.33	6808.33	8015.67	7957.33	7891.67	4573.33	4037.33	5268	6862.33	6513.67	7297.33	6950	7675.33	7390.33	12801.3	12408	12622	9788.33	10985	10666.7	8696.67	8872.33	8706.33	10767.7	9884.33	10167.3	6645	7954.89	4626.22	6891.11	7338.56	12610.4	10480	8758.44	10273.1	0.000135105	169	0.00397647
Acylamino-acid-releasing enzyme OS=Homo sapiens OX=9606 GN=APEH PE=1 SV=4	5.15	82194.1	1404.32	P13798	13	28.42	0.0007	ACPH_HUMAN	HUMAN		9904	10469.7	10717.3	7947.67	7414.33	4409	7756.33	7736.67	6926.33	5097.33	5135.67	5818	10768.3	11026.3	11961.3	9797.67	9313	9543	12506.3	12035	13651	8763.33	11531	9731	12970.7	12549	12926.7	10363.7	6590.33	7473.11	5350.33	11252	9551.22	12730.8	10008.4	12815.4	0.000138736	170	0.004
Moesin OS=Homo sapiens OX=9606 GN=MSN PE=1 SV=3	6.01	67934.2	27142.3	P26038	50	85.27	0	MOES_HUMAN	HUMAN		47562.3	43849.7	46507.7	32735	34541.3	33601.7	36719.3	34412.3	35021.7	16619	15568.7	17816.7	91689.6	88426.8	91181	72319.4	68935.4	60612.7	80995.7	83316.3	87674.7	30181.7	33370	30049.7	150536	135053	133796	45973.2	33626	35384.4	16668.1	90432.5	67289.2	83995.6	31200.4	139795	0.000140005	171	0.00402353
Ribosome-binding protein 1 OS=Homo sapiens OX=9606 GN=RRBP1 PE=1 SV=5	8.99	152856	5448.25	Q9P2E9	48	48.23	0	RRBP1_HUMAN	HUMAN		5306.67	4837.33	5067	11793.7	12223.3	12511.3	8075.67	7959.67	7888.33	6106.67	5981	5496	21930	22800.7	22246	18862	18407	18975.7	13988	14104.3	13041.7	8570.67	8361.67	9063.33	38890.3	38397.3	41718.7	5070.33	12176.1	7974.56	5861.22	22325.6	18748.2	13711.3	8665.22	39668.8	0.00014789	172	0.00404706
Protein transport protein Sec24C OS=Homo sapiens OX=9606 GN=SEC24C PE=1 SV=3	6.68	119865	467.743	P53992	6	10.88	0.0007	SC24C_HUMAN	HUMAN		3753.33	3785	4203	3268.33	3350.33	3323	3964	4308	4562	2962	3052.5	2685	5979	6898	6025.67	6426.67	6189	6633.67	4777.33	4861.67	4571.67	3758	3598.67	4142.67	6200.33	6537.33	7139.33	3913.78	3313.89	4278	2899.83	6300.89	6416.44	4736.89	3833.11	6625.67	0.000152037	173	0.00407059
Programmed cell death 6-interacting protein OS=Homo sapiens OX=9606 GN=PDCD6IP PE=1 SV=1	6.09	96650.6	3425.14	Q8WUM4	37	57.03	0	PDC6I_HUMAN	HUMAN		17665.7	16480.7	16788.3	18706.7	19548.7	17864.3	16141.3	17316	16708.7	13166.3	14091.3	14624.7	24854.3	25831	22284.7	19454	18838	16834.7	31428.7	32259.7	34160.3	20742.3	22560	22790.7	28932	32639.7	30375	16978.2	18706.6	16722	13960.8	24323.3	18375.6	32616.2	22031	30648.9	0.000160453	175	0.00411765
Golgi reassembly-stacking protein 2 OS=Homo sapiens OX=9606 GN=GORASP2 PE=1 SV=3	4.53	47316.5	890.177	Q9H8Y8	5	15.04	0.0007	GORS2_HUMAN	HUMAN		2432.5	2840	2704	4769.33	4238.67	4279.67	3429	3951	5117	5241	4465.67	4107	6268.5	6520	4613.33	9334.33	9017.33	8544.33	5467.33	5366.33	5049.33	5421	6028.67	5356	8347.67	7890	7261	2658.83	4429.22	4165.67	4604.56	5800.61	8965.33	5294.33	5601.89	7832.89	0.000168309	176	0.00414118
Gelsolin OS=Homo sapiens OX=9606 GN=GSN PE=1 SV=1	5.84	86096.8	18211.5	P06396	34	65.86	0	GELS_HUMAN	HUMAN		89850.7	94264.7	87673.7	86192.7	87034	81724	90044.3	83589.7	84641.3	67032	60376	64927	156203	143012	148524	102036	115557	110651	207333	234599	230170	112831	106329	105361	150668	151806	157555	90596.3	84983.6	86091.8	64111.7	149246	109414	224034	108174	153343	0.000175397	177	0.00416471
WD repeat and FYVE domain-containing protein 1 OS=Homo sapiens OX=9606 GN=WDFY1 PE=1 SV=1	6.97	47350.3	448.968	Q8IWB7	4	13.9	0.0007	WDFY1_HUMAN	HUMAN		2472.5	2557	2105.5	2230	2340		3354	3089	3189	2005			3277.5	3806.67	3691.67	3598.5	3735	3381.5	4666	4751.33	5172.33	3617	3708	2740	4602.67	4096	4020.67	2378.33	2285	3210.67	2005	3591.94	3571.67	4863.22	3355	4239.78	0.000184682	178	0.00418824
Interferon-inducible double-stranded RNA-dependent protein kinase activator A OS=Homo sapiens OX=9606 GN=PRKRA PE=1 SV=1	8.45	34860.5	560.37	O75569	3	13.1	0.0007	PRKRA_HUMAN	HUMAN		4044	3157.5	4166.67	3728	2205	2683	2968.5	2755		3038			3521	3726	4847	5551	6510	6122	5872	5213	5957.5	3790	4065	4976	4844.33	4942	4904.5	3789.39	2872	2861.75	3038	4031.33	6061	5680.83	4277	4896.94	0.000190573	179	0.00421176
Heat shock 70 kDa protein 1A OS=Homo sapiens OX=9606 GN=HSPA1A PE=1 SV=1	5.32	70337.5	22626.3	P0DMV8	38	71.76	0	HS71A_HUMAN	HUMAN		104624	98345.5	104315	111417	105874	104893	111512	113845	106793	94737.7	86943.1	86719.3	92978.2	104450	102307	138006	158975	143058	149199	133303	142165	130930	137621	141018	145141	149253	143151	102428	107395	110716	89466.7	99911.8	146680	141556	136523	145848	0.000196952	180	0.00423529
Proteasome subunit beta type-8 OS=Homo sapiens OX=9606 GN=PSMB8 PE=1 SV=3	7.19	30696.5	2928.3	P28062	9	44.57	0	PSB8_HUMAN	HUMAN		15251.7	14934.3	15880.7	5634	5257.33	5073.33	12054.3	12585.3	13531	4532	5679	4901	24897	25995.3	24118	29102	34336.7	32938.7	34482	35828	34330.7	7326.33	8127.33	8117	26962.3	26956.7	33654	15355.6	5321.56	12723.6	5037.33	25003.4	32125.8	34880.2	7856.89	29191	0.000216297	183	0.00430588
Gamma-interferon-inducible lysosomal thiol reductase OS=Homo sapiens OX=9606 GN=IFI30 PE=1 SV=3	4.6	28591	1938.82	P13284	2	19.6	0	GILT_HUMAN	HUMAN		5776.5	5624	4831	12911.5	9405	11373.5	2875	4292	3428	5804	5910	6302.5	11398	14308	12669	26589	32916	27385	11532	12988	12407	13578.5	14465.5	12012.5	13277.5	12651.5	10754	5410.5	11230	3531.67	6005.5	12791.7	28963.3	12309	13352.2	12227.7	0.000229329	185	0.00435294
Perilipin-3 OS=Homo sapiens OX=9606 GN=PLIN3 PE=1 SV=3	5.14	47246.1	4777.26	O60664	18	75.12	0	PLIN3_HUMAN	HUMAN		17888	19244.3	19019.3	16953.7	17366.7	16867	14284.3	16630.3	16060	15182.7	16374	14268.7	32168	37269	38772.3	27866	29072.7	25533.3	57600	56157	53938.7	19593.3	20263.3	19308.7	40646.7	44867	42497	18717.2	17062.4	15658.2	15275.1	36069.8	27490.7	55898.6	19721.8	42670.2	0.000233048	186	0.00437647
Heterogeneous nuclear ribonucleoprotein U-like protein 2 OS=Homo sapiens OX=9606 GN=HNRNPUL2 PE=1 SV=1	4.65	85675.1	3503.53	Q1KMD3	31	49	0	HNRL2_HUMAN	HUMAN		14605	13886.3	15980.3	8005.33	8652.33	8710.33	10616.3	9871.33	10103	3815.33	3795.33	3732.67	17111	17714.7	18673	29969.7	25758.7	28346.7	17727.7	17150	18023.7	11736.3	11657	11607.7	26333.3	26821.3	24928.7	14823.9	8456	10196.9	3781.11	17832.9	28025	17633.8	11667	26027.8	0.000234528	187	0.0044
Tenascin OS=Homo sapiens OX=9606 GN=TNC PE=1 SV=3	4.6	246499	6227.05	P24821	73	51.34	0	TENA_HUMAN	HUMAN		4895	5025.67	5419.67	2087	2670	1831	3586.5		3135.67	3777	3715.5	2968	26472	26572	26262.7	59352.7	49156	57994.3	77999	80336.3	77454.3	6957.67	6764	7233.33	65108.7	66490.7	63785.7	5113.44	2196	3361.08	3486.83	26435.6	55501	78596.6	6985	65128.3	0.000236478	188	0.00442353
Interleukin enhancer-binding factor 3 OS=Homo sapiens OX=9606 GN=ILF3 PE=1 SV=3	8.96	95737.7	2519.45	Q12906	33	48.1	0	ILF3_HUMAN	HUMAN		24546.7	23017.3	23955.7	15614.3	12585.3	17571.3	18373.3	16827	17476.7	12790.7	13196.3	11767	27157	24153.7	23601.7	26710	28452	28845	27867	29979.3	26655.7	16968.7	19720.3	20359	29501	26628.7	26343	23839.9	15257	17559	12584.7	24970.8	28002.3	28167.3	19016	27490.9	0.000236643	189	0.00444706
Eukaryotic translation initiation factor 3 subunit D OS=Homo sapiens OX=9606 GN=EIF3D PE=1 SV=1	5.68	64600.2	1133.47	O15371	8	23.54	0.0007	EIF3D_HUMAN	HUMAN		5146.67	5118.67	5139.67	3834	3826.67	3722	5061.33	5596.33	5709	3130.33	2931.33	2686.67	6792.33	7350.67	6554	7001.67	6828.67	6931.33	5188	5461.33	5524.33	4913	5720.67	4914	9277	10184	10004.3	5135	3794.22	5455.56	2916.11	6899	6920.56	5391.22	5182.56	9821.78	0.000246368	191	0.00449412
3-ketoacyl-CoA thiolase, peroxisomal OS=Homo sapiens OX=9606 GN=ACAA1 PE=1 SV=2	8.44	44862.3	2104.97	P09110	8	38.21	0	THIK_HUMAN	HUMAN		7027	6435.33	6687	6537.67	7443.33	6935.33	4656.67	5153.5	4736.67	6447	6166.67	7278.5	6697.67	7423	6572.33	7442.67	8060.33	8320.33	11821.7	11789.3	10245.3	8984.67	9812	8937.67	8806	8499.33	8127.67	6716.44	6972.11	4848.94	6630.72	6897.67	7941.11	11285.4	9244.78	8477.67	0.00024656	192	0.00451765
Heat shock cognate 71 kDa protein OS=Homo sapiens OX=9606 GN=HSPA8 PE=1 SV=1	5.2	71126.3	22836.8	P11142	38	75.7	0	HSP7C_HUMAN	HUMAN		114704	118558	105524	85145	91458.7	85203.9	57698.7	55630.7	54833.7	54551	56098	57508.3	103812	102260	102183	148303	148279	165820	125769	138330	130292	100233	93726.7	103782	137197	139523	140637	112929	87269.2	56054.4	56052.4	102752	154134	131464	99247.3	139119	0.00024717	193	0.00454118
Macrophage-capping protein OS=Homo sapiens OX=9606 GN=CAPG PE=1 SV=2	5.77	38783.7	15203.2	P40121	13	51.15	0	CAPG_HUMAN	HUMAN		26416.7	25997.3	26693.7	29660	29116	26877.7	38003.3	40876.3	45445.3	55424.3	52276.7	51909	67504.3	62754	62122	38233.7	37956	37290.7	90423	94310.7	80414	73355.7	76144	70103	96366.3	99540	95580.7	26369.2	28551.2	41441.7	53203.3	64126.8	37826.8	88382.6	73200.9	97162.3	0.000248047	194	0.00456471
Pigment epithelium-derived factor OS=Homo sapiens OX=9606 GN=SERPINF1 PE=1 SV=4	5.94	46483.3	3627.03	P36955	14	43.3	0	PEDF_HUMAN	HUMAN		7340.67	7139.67	6178	10715.7	10088.7	9662.67	8098	9191.67	7904	14819	12135.3	11520	11935	12411.3	12860	12059.7	13915	12606	30502	26944	28548.3	23083	22437.7	22251	13714	14595.3	13550	6886.11	10155.7	8397.89	12824.8	12402.1	12860.2	28664.8	22590.6	13953.1	0.000257392	195	0.00458824
Inosine-5'-monophosphate dehydrogenase 2 OS=Homo sapiens OX=9606 GN=IMPDH2 PE=1 SV=2	6.45	56261.3	1207.87	P12268	11	30.74	0.0007	IMDH2_HUMAN	HUMAN		5974.67	6983.33	4960	3735.33	3225.67	2393	2646.5	3995.5	2901.33	3789.33	2849	3892.33	6360	5828	5256	11932.7	11172.7	12902	7142.67	7268.67	8509.33	5846.67	5667	5537	7899	7084	8708	5972.67	3118	3181.11	3510.22	5814.67	12002.4	7640.22	5683.56	7897	0.000258322	196	0.00461176
Protein PAXX OS=Homo sapiens OX=9606 GN=PAXX PE=1 SV=2	5.2	21981.7	5230.32	Q9BUH6	4	27.45	0	PAXX_HUMAN	HUMAN		5595.33	5626	5435.33	2404	2318.5	1930	2608	2539	2456	2266	2074	2468	4660.33	5679.67	5220	6601	6116.67	5612	7022.33	6164	6851.33	3541	4002	4258	8834	9344.67	8330	5552.22	2217.5	2534.33	2269.33	5186.67	6109.89	6679.22	3933.67	8836.22	0.000265448	198	0.00465882
ER membrane protein complex subunit 2 OS=Homo sapiens OX=9606 GN=EMC2 PE=1 SV=1	6.13	35004.7	961.491	Q15006	3	14.81	0.0007	EMC2_HUMAN	HUMAN		2330.33	2275.33	2425.67	2338	2137	2376	2915.33	2868	3255.5	2050		2217	3874	4271	4549.67	5438.67	5367.33	5843	3807	3607.33	3905	2523.67	2581.5	2585	4114.33	4322.67	5108.67	2343.78	2283.67	3012.94	2133.5	4231.56	5549.67	3773.11	2563.39	4515.22	0.000287663	199	0.00468235
General vesicular transport factor p115 OS=Homo sapiens OX=9606 GN=USO1 PE=1 SV=2	4.65	108808	1479.19	O60763	14	25.36	0	USO1_HUMAN	HUMAN		5580	5270.33	5172.67	6418.33	6192.33	5721	6179.33	6336	6166.67	5946.33	5823	6391.33	7977	7724	7526.67	10019.3	10059	9695.67	5753	5831.33	5934.67	7768	8654	7932.33	9354.67	9238.67	10206	5341	6110.56	6227.33	6053.56	7742.56	9924.67	5839.67	8118.11	9599.78	0.000294754	200	0.00470588
Annexin A5 OS=Homo sapiens OX=9606 GN=ANXA5 PE=1 SV=2	4.73	35993.9	36413.7	P08758	27	86.56	0	ANXA5_HUMAN	HUMAN		108115	105416	102855	155294	148313	158803	169308	175872	179036	132458	130222	134332	149692	162053	165317	204328	211995	223639	211203	200466	206269	177526	162539	171798	207168	191498	215007	105462	154137	174739	132338	159021	213320	205979	170621	204558	0.000295712	201	0.00472941
Apolipoprotein A-IV OS=Homo sapiens OX=9606 GN=APOA4 PE=1 SV=3	5.11	45399.1	6378.49	P06727	25	77.27	0	APOA4_HUMAN	HUMAN		28446.7	33596.7	26570.3	24079.7	25385.3	25078.3	27973	27031	26486	23117	22380.3	23114	44224	45274	46230.7	31777.3	36421	35481.7	25354	26145	26053	50283.3	52033.7	48951.7	44743.3	51449.3	51247.3	29537.9	24847.8	27163.3	22870.4	45242.9	34560	25850.7	50422.9	49146.7	0.000314392	202	0.00475294
Serine/threonine-protein phosphatase 2A 55 kDa regulatory subunit B delta isoform OS=Homo sapiens OX=9606 GN=PPP2R2D PE=1 SV=1	5.93	52612.8	918.755	Q66LE6	5	12.58	0.0007	2ABD_HUMAN	HUMAN		4952.9	5721.93	5300.06	5387.96	6448.5	5800.52	5820.4	5558.62	5892.23	5094.62	4062.16	5377.18	7321.65	5126.15	7442.29	7722.27	7097.01	8058.5	8172.2	7796.07	7254.17	5408.2	5314.87	6950.33	6225.44	6915.46	6922.67	5324.96	5878.99	5757.08	4844.65	6630.03	7625.93	7740.81	5891.13	6687.86	0.00031509	203	0.00477647
Catechol O-methyltransferase OS=Homo sapiens OX=9606 GN=COMT PE=1 SV=2	5.12	30493.3	2842.56	P21964	8	56.09	0	COMT_HUMAN	HUMAN		4688	5103.33	4373	9031.67	8762.33	9137.33	6175	5740.67	5616.67	6508.33	5965.67	6235.67	7885	8582.67	9164.33	10684.7	10597.7	10212	17440	17181.7	16848.3	9477.33	9353	8562	20764.7	19877.3	20815.3	4721.44	8977.11	5844.11	6236.56	8544	10498.1	17156.7	9130.78	20485.8	0.000315933	204	0.0048
Myosin light chain 4 OS=Homo sapiens OX=9606 GN=MYL4 PE=1 SV=3	4.78	21678.7	1521.48	P12829	5	43.65	0	MYL4_HUMAN	HUMAN		2984.39	3066.8	3122.38							2142	2144		6201.33	7016	6702	8334	8748.67	8370.67	4238.33	4204	4956	4952.5	5380.5	5280	7916.33	8166.67	8752	3057.86	0	0	2143	6639.78	8484.44	4466.11	5204.33	8278.33	0.000316104	205	0.00482353
Keratin, type I cytoskeletal 18 OS=Homo sapiens OX=9606 GN=KRT18 PE=1 SV=2	5.17	48057.9	31839.9	P05783	29	80.23	0	K1C18_HUMAN	HUMAN		22685.3	24735.7	22931.7	110112	96731	93147.7	75940.7	76015.7	69728.7	110606	100111	103241	138462	136637	132807	95391.3	83297	103099	179534	237624	195202	134396	141470	140761	232435	241613	222833	23450.9	99996.8	73895	104653	135969	93929.1	204120	138876	232294	0.000322337	206	0.00484706
Elongation factor 1-delta OS=Homo sapiens OX=9606 GN=EEF1D PE=1 SV=5	4.71	31235.9	3556.97	P29692	9	51.6	0	EF1D_HUMAN	HUMAN		23518	22800	21695	20667.3	21803.7	22108.3	13445.7	13778	13011.3	17405	17014.7	17367.3	19247.3	21125.3	18950	38046.7	39101.7	40026.7	30811.3	32454.7	33274.3	26992.3	25571.3	24429.7	36155	34818.3	35868.7	22671	21526.4	13411.7	17262.3	19774.2	39058.3	32180.1	25664.4	35614	0.000327099	207	0.00487059
Methionine--tRNA ligase, cytoplasmic OS=Homo sapiens OX=9606 GN=MARS PE=1 SV=2	5.75	102313	656.009	P56192	6	10	0.0007	SYMC_HUMAN	HUMAN		3626.5	3624	3084.33	3209.33	2249.33	2508.5	3030.67	2760.5	2992.67	2289.33	2540.33	2556.5	4433.33	4625	4322.67	7704.33	7822.67	7796.33	5000.67	3973	3904	3320.67	4092	3508	6884	6829.33	6580.67	3444.94	2655.72	2927.94	2462.06	4460.33	7774.44	4292.56	3640.22	6764.67	0.000335279	208	0.00489412
Dipeptidyl peptidase 4 OS=Homo sapiens OX=9606 GN=DPP4 PE=1 SV=2	5.61	88963.1	2879.43	P27487	29	42.04	0	DPP4_HUMAN	HUMAN		4478	2667	2542.33	3054.67	3701.67	3431.67		2940.67	2814.5	5230	4330	3698	33103.3	33383.3	34276	36099.3	34943.3	37797	9717.33	9081	8951.67	8304.33	6621.33	7138.67	20440	20216.7	20994.3	3229.11	3396	2877.58	4419.33	33587.6	36279.9	9250	7354.78	20550.3	0.00033789	209	0.00491765
Protein SGT1 homolog OS=Homo sapiens OX=9606 GN=SUGT1 PE=1 SV=3	4.88	41309.3	866.332	Q9Y2Z0	6	23.29	0.0007	SGT1_HUMAN	HUMAN		3517	3861.67	3808	2893	2702.33	2624	2619.67		2500	2596.67	2803	2216.33	3749.67	3825.67	3506	6217.33	6389.33	6674.67	5176.67	5430	5142.33	3663.67	3607	3084	5059.33	4806.67	5002.67	3728.89	2739.78	2559.83	2538.67	3693.78	6427.11	5249.67	3451.56	4956.22	0.000341026	210	0.00494118
ATPase ASNA1 OS=Homo sapiens OX=9606 GN=ASNA1 PE=1 SV=2	4.62	39249.1	1956.9	O43681	7	31.03	0	ASNA_HUMAN	HUMAN		5711.67	5310.33	5208	4653.33	4431	7152.33	5385.5	5202	5381.5	4139	7343.67	7314.67	8882.67	9104.33	8270.33	7543.33	7616.33	7099.67	6971	6640	6794.67	5586.67	6550	8856	11010	11514.3	11192.7	5410	5412.22	5323	6265.78	8752.44	7419.78	6801.89	6997.56	11239	0.000351232	211	0.00496471
Puromycin-sensitive aminopeptidase OS=Homo sapiens OX=9606 GN=NPEPPS PE=1 SV=2	5.36	103961	1918.51	P55786	20	33.08	0	PSA_HUMAN	HUMAN		10904	10761.3	10313.3	8383	9052	8059	8211.67	8422	8173	6701.67	6816	6195	11258	11546.3	11200.3	14430	12937	14312.7	11287.3	11178.3	10504	9494	8928	9155	14271	13214.7	13481.3	10659.6	8498	8268.89	6570.89	11334.9	13893.2	10989.9	9192.33	13655.7	0.000405067	213	0.00501176
Eukaryotic translation initiation factor 3 subunit B OS=Homo sapiens OX=9606 GN=EIF3B PE=1 SV=3	4.7	92880.9	1034.29	P55884	11	22.6	0.0007	EIF3B_HUMAN	HUMAN		7873.33	8250	8206	6301	5890	5804	8603	8439.67	8686.67	4004.33	4151	3810.33	9100	9173.33	11945.7	10875	10224	11585.3	9280.33	10290.3	8717	8075	7540.33	7794	13278.7	13197.7	13506	8109.78	5998.33	8576.44	3988.56	10073	10894.8	9429.22	7803.11	13327.4	0.000410414	214	0.00503529
Glycogen phosphorylase, brain form OS=Homo sapiens OX=9606 GN=PYGB PE=1 SV=5	6.4	97380.5	5018.45	P11216	44	65.36	0	PYGB_HUMAN	HUMAN		13251	13013	12749	22786.7	23294	24650.7	31747	32078	31243.7	16388.3	15151.7	15887.7	31615.3	31055	31922.7	46326	42166	48812.3	36409.7	37838.7	32755	24919.7	24095.7	25145.3	38126.3	42300.7	36694	13004.3	23577.1	31689.6	15809.2	31531	45768.1	35667.8	24720.2	39040.3	0.000414429	215	0.00505882
Ubiquitin carboxyl-terminal hydrolase 5 OS=Homo sapiens OX=9606 GN=USP5 PE=1 SV=2	4.72	96698.9	1811.03	P45974	24	45.45	0	UBP5_HUMAN	HUMAN		11561.3	12781.3	13625.3	9859.67	10814.3	9816	10668.7	10458.3	10365.7	8585.33	9292.67	9271.33	12231	12131.7	12778	18729	20552.7	19617.3	12914	13268	14415.3	13059.7	12710.3	13474	15049.3	14472	16630.7	12656	10163.3	10497.6	9049.78	12380.2	19633	13532.4	13081.3	15384	0.000444045	217	0.00510588
Heterogeneous nuclear ribonucleoprotein U-like protein 1 OS=Homo sapiens OX=9606 GN=HNRNPUL1 PE=1 SV=2	6.49	96308.9	1157.68	Q9BUJ2	15	30.26	0.0007	HNRL1_HUMAN	HUMAN		8982.67	9392.67	9593.67	6282.33	6506.67	5442.33	8576.67	8672.33	8197.33	5907.67	6412.67	6195.67	9947.67	10598	10364	16174	14053.7	14972.3	10297.3	11428.7	10077.7	8564	8675.67	8038.33	12397.3	12847.3	11359.7	9323	6077.11	8482.11	6172	10303.2	15066.7	10601.2	8426	12201.4	0.000458864	219	0.00515294
Antithrombin-III OS=Homo sapiens OX=9606 GN=SERPINC1 PE=1 SV=1	6.3	53058.8	18265	P01008	29	66.81	0	ANT3_HUMAN	HUMAN		89793	87985	80325.3	52036	54827	53774.7	48456	53215	49737.3	41307	44929	49843	122140	128272	129245	75510	93404.3	86466.7	76743.3	67736.3	77412.3	78651.3	79873.3	85796.3	91565	78814	83924.7	86034.4	53545.9	50469.4	45359.7	126552	85127	73964	81440.3	84767.9	0.000463033	220	0.00517647
Glutamine--fructose-6-phosphate aminotransferase [isomerizing] 1 OS=Homo sapiens OX=9606 GN=GFPT1 PE=1 SV=3	6.67	79605	1026.62	Q06210	12	25.32	0.0007	GFPT1_HUMAN	HUMAN		2982	4717.67	3685.67	3325	3486.67	3474.5	4650	4427.33	4543	2212	2591.5	3032	6972.33	6657	6885	12784.7	12458.3	12179.7	7615.33	6857.67	7428	3602.67	3634	4083.33	8325.67	8442	8370.33	3795.11	3428.72	4540.11	2611.83	6838.11	12474.2	7300.33	3773.33	8379.33	0.000468695	221	0.0052
Pyruvate kinase PKM OS=Homo sapiens OX=9606 GN=PKM PE=1 SV=4	7.75	58507.3	31260.3	P14618	38	77.21	0	KPYM_HUMAN	HUMAN		170468	171893	178134	154569	152694	154434	153543	146388	157460	116596	112764	115975	161986	163744	181099	280855	299902	280504	278409	274884	261135	162901	172831	163160	241960	221862	246525	173498	153899	152464	115112	168943	287087	271476	166297	236783	0.000478796	222	0.00522353
Tumor protein D54 OS=Homo sapiens OX=9606 GN=TPD52L2 PE=1 SV=2	5.08	22294.8	2849.22	O43399	5	55.83	0	TPD54_HUMAN	HUMAN		6512	6640.33	6964	5230.5	4757	5723.5	5830.5	8677	7542	6140	4739	4025.5	9387	5739.5	9501	9064	12192.3	8883	13407.3	11901	13108.7	6960.5	7225.5	6809	13511.7	15307	12870	6705.44	5237	7349.83	4968.17	8209.17	10046.4	12805.7	6998.33	13896.2	0.000479766	223	0.00524706
Serine--tRNA ligase, cytoplasmic OS=Homo sapiens OX=9606 GN=SARS PE=1 SV=3	6	59290.6	1845.78	P49591	19	45.91	0	SYSC_HUMAN	HUMAN		7981.67	8332.67	7572.67	6794.67	8865.67	8004	9173.67	8032	8257.33	4872.33	5458.33	4360.67	8293.67	9286.67	9259.67	9664.67	9651.67	9983.33	12523.3	12120	12260.7	9639.67	8507.67	7956	12982.7	11607	12155.3	7962.33	7888.11	8487.67	4897.11	8946.67	9766.56	12301.3	8701.11	12248.3	0.000492017	224	0.00527059
Transcriptional activator protein Pur-alpha OS=Homo sapiens OX=9606 GN=PURA PE=1 SV=2	6.02	35024.9	4844.18	Q00577	14	58.07	0	PURA_HUMAN	HUMAN		11963.7	11897.3	11382.3	14219.3	15604.3	16204.3	15877.7	15521.7	13530	16704.3	16345.7	16681.3	16340.7	15975.7	15844.3	34166.3	39909	42055.3	24789.3	24113.7	22602	22199.3	23058.7	22953.7	28030	29166.7	33099	11747.8	15342.7	14976.4	16577.1	16053.6	38710.2	23835	22737.2	30098.6	0.000493261	225	0.00529412
RNA-binding protein 47 OS=Homo sapiens OX=9606 GN=RBM47 PE=1 SV=2	7.55	64555.4	518.371	A0AV96	5	14.84	0.0007	RBM47_HUMAN	HUMAN					3114.33	3725.67	3059.67	4114.67	4212.33	4511.67	3810.33	3522	3962.67	5595	5304	4976.67	6584.33	6459.33	6687.33	4164.67	3868.33	3820	5338.67	5359	5227.33	5937.67	5958	5396.67	0	3299.89	4279.56	3765	5291.89	6577	3951	5308.33	5764.11	0.000498907	226	0.00531765
Src substrate cortactin OS=Homo sapiens OX=9606 GN=CTTN PE=1 SV=2	5.08	61757.3	2935.84	Q14247	20	48.36	0	SRC8_HUMAN	HUMAN		8597.67	10316.3	11052.3	13506	13466	14106.7	6373	6347	6948.33	8770.67	9482.33	9620.67	21958	23678.7	27380.3	11097	10790.7	11903.7	18655.7	20646.3	22050.3	13142.7	13729.3	12881	22242.7	22047	25015.7	9988.78	13692.9	6556.11	9291.22	24339	11263.8	20450.8	13251	23101.8	0.000505512	228	0.00536471
Protein S100-A11 OS=Homo sapiens OX=9606 GN=S100A11 PE=1 SV=2	7.03	11854.5	34547.6	P31949	8	85.71	0	S10AB_HUMAN	HUMAN		76203.3	67441.3	75282	76274	80670	78758.3	93605	92454.3	97293.7	68515.7	65530.3	61832	95873.3	94612.3	93038	200084	205291	211366	151149	135742	143269	96288.7	96025	98082.7	132347	151296	151923	72975.6	78567.4	94451	65292.7	94507.9	205580	143387	96798.8	145188	0.00050759	229	0.00538824
Bifunctional glutamate/proline--tRNA ligase OS=Homo sapiens OX=9606 GN=EPRS PE=1 SV=5	6.98	172188	1882.7	P07814	42	47.29	0	SYEP_HUMAN	HUMAN		7706.33	8303.67	8662.33	8007	7924	7747	8572	8649.67	8976.67	6793	5987.33	6595.67	8713	8770.67	8741.33	18475.7	16322.7	17690	17268.7	16031.3	18321	8876.67	9500	8980.67	11912	12356	12536.3	8224.11	7892.67	8732.78	6458.67	8741.67	17496.1	17207	9119.11	12268.1	0.00054067	232	0.00545882
Alpha-1-antitrypsin OS=Homo sapiens OX=9606 GN=SERPINA1 PE=1 SV=3	5.24	46907.7	33488.7	P01009	27	74.64	0	A1AT_HUMAN	HUMAN		192462	197163	205257	167027	159926	165051	121382	126237	119882	94491.7	101943	92577.7	314059	290274	312197	260389	259113	245562	311177	318871	292709	125295	121660	127023	333200	301816	315452	198294	164001	122500	96337.4	305510	255021	307586	124659	316822	0.000546393	233	0.00548235
Rab GDP dissociation inhibitor alpha OS=Homo sapiens OX=9606 GN=GDI1 PE=1 SV=2	5.25	51210.1	7621.1	P31150	23	75.39	0	GDIA_HUMAN	HUMAN		14046.7	13738.9	13434.7	13758.5	13840.2	11530.7	15498	14910.5	15385.5	9037.29	7834.43	7343.74	14323.2	16614.7	16748.3	19932.1	19614.3	19651.7	21524.8	20368.6	17972.5	13717.5	13773.5	13664.5	19194.4	21287.8	20068.7	13740.1	13043.1	15264.7	8071.82	15895.4	19732.7	19955.3	13718.5	20183.6	0.000550537	234	0.00550588
Annexin A7 OS=Homo sapiens OX=9606 GN=ANXA7 PE=1 SV=3	5.35	53024.5	4899.79	P20073	22	43.03	0	ANXA7_HUMAN	HUMAN		19360.3	18417.3	20361	17967	19729.3	19632.7	23466.3	26745.3	24258.3	16132	16715.3	16113.3	23110	23198.7	24423.7	31362.3	30343.3	29754.7	30941	26884.3	28313.3	21839	21267.7	20704	29165.3	31557.7	30919.3	19379.6	19109.7	24823.3	16320.2	23577.4	30486.8	28712.9	21270.2	30547.4	0.000557902	235	0.00552941
Protein phosphatase inhibitor 2 OS=Homo sapiens OX=9606 GN=PPP1R2 PE=1 SV=2	4.44	23072.3	777.563	P41236	2	12.2	0.0007	IPP2_HUMAN	HUMAN		4574	2926	4180	4382	3352.5	3288				3077	3085	2970				4633.5	3998	4648	5348	7229	5886	4592.5	5583	4796	6389	5340	7868	3893.33	3674.17	0	3044	0	4426.5	6154.33	4990.5	6532.33	0.000579906	236	0.00555294
Heterogeneous nuclear ribonucleoprotein R OS=Homo sapiens OX=9606 GN=HNRNPR PE=1 SV=1	8.21	71228.3	3948.14	O43390	26	56.24	0	HNRPR_HUMAN	HUMAN		39204.5	41246	41640.1	17979.1	16601.7	16836.6	26740.5	29015	29543.2	22258.8	18637.6	20359.7	37200.8	39158.2	41989.6	46626.3	50627.8	42810.8	39832.5	38723.2	34486.8	32559.3	36333.2	32631	46044.8	41803.5	38914.4	40696.9	17139.1	28432.9	20418.7	39449.5	46688.3	37680.9	33841.2	42254.2	0.000588921	238	0.0056
26S proteasome regulatory subunit 6B OS=Homo sapiens OX=9606 GN=PSMC4 PE=1 SV=2	4.91	47480.4	2258.33	P43686	14	55.26	0	PRS6B_HUMAN	HUMAN		10823.3	11191	10594.3	5978.67	6704	6969.67	5335.33	4924	4992.33	4969.67	5889	5784	10250.3	10472	10336.3	17920.3	17948.7	19486.7	11666.3	10522.3	11698	9076.67	9269.67	8652.33	12379.7	10878.7	12359.3	10869.6	6550.78	5083.89	5547.56	10352.9	18451.9	11295.6	8999.56	11872.6	0.000591402	239	0.00562353
Anterior gradient protein 2 homolog OS=Homo sapiens OX=9606 GN=AGR2 PE=1 SV=1	9.37	20036.3	4584.69	O95994	8	65.14	0	AGR2_HUMAN	HUMAN					2576.67	2603.67	3031.67	2473		2570			2092	11703.3	13717.3	12272	7277.33	7356.67	7347	9935	9581	9635.33	3624.67	4052.67	4433.67	17541.3	17628.7	19128.3	0	2737.33	2521.5	2092	12564.2	7327	9717.11	4037	18099.4	0.000597754	240	0.00564706
UV excision repair protein RAD23 homolog B OS=Homo sapiens OX=9606 GN=RAD23B PE=1 SV=1	4.58	43228.3	4502.6	P54727	14	43.77	0	RD23B_HUMAN	HUMAN		11812.7	12151.7	11675.7	6307.67	5887.33	6110	2973	4002	2807	6002.33	5845	5543.67	9512.33	8897	8525	19900.7	20705.3	19453.3	20966	20882	20973.3	9767	8799.33	8271.67	25279.7	26863.7	25384	11880	6101.67	3260.67	5797	8978.11	20019.8	20940.4	8946	25842.4	0.00060004	241	0.00567059
Enolase-phosphatase E1 OS=Homo sapiens OX=9606 GN=ENOPH1 PE=1 SV=1	4.47	29103.8	1289.96	Q9UHY7	2	16.09	0.0007	ENOPH_HUMAN	HUMAN		7554	5952.5	5471.5	6710	5821	6183.5	4388	5619	4472	6389.5	5149	5632	6856.5	7313	6749	11165	11314	11169	6724.5	7907	9627	6609	7111.5	6668.5	10608.5	12237	11442.5	6326	6238.17	4826.33	5723.5	6972.83	11216	8086.17	6796.33	11429.3	0.00060027	242	0.00569412
Adenylosuccinate synthetase isozyme 2 OS=Homo sapiens OX=9606 GN=ADSS PE=1 SV=3	6.11	50496.6	1228.8	P30520	5	16.01	0.0007	PURA2_HUMAN	HUMAN		3462	4625	4661.67	2267.5	2343.5	2282.5	2737			3009	2208	2893	7781	7946.33	7571	12199.7	11626.7	11549	6759	6861.33	6234.33	2988	2824.33	3767.67	8355	7445.33	7786.67	4249.56	2297.83	2737	2703.33	7766.11	11791.8	6618.22	3193.33	7862.33	0.000611183	243	0.00571765
Integrin alpha-V OS=Homo sapiens OX=9606 GN=ITGAV PE=1 SV=2	5.31	117122	1135.86	P06756	8	10.21	0.0007	ITAV_HUMAN	HUMAN		3307.5	3509	3327	3449	3854	2849	4910	3823	2795	4132.5	3882.67	3292	3952.33	3605.33	3895	8973.67	7237.33	9131.67	7716	6784.33	6341	4600	4210.33	5333.33	4827.67	4716.67	5517.33	3381.17	3384	3842.67	3769.06	3817.56	8447.56	6947.11	4714.56	5020.56	0.000634002	245	0.00576471
Vacuolar protein sorting-associated protein 35 OS=Homo sapiens OX=9606 GN=VPS35 PE=1 SV=2	5.17	92505.6	1178.35	Q96QK1	19	29.77	0.0007	VPS35_HUMAN	HUMAN		10823.7	10692.7	10913	7497.33	7304.33	6585.33	7989.67	7857.33	8175	6632.67	6868.33	6618	11429	11230	12278.7	13740.3	12097	14070.3	11020.3	10822	10492.7	9044.67	8390.33	8159	13653.3	15834.7	15409	10809.8	7129	8007.33	6706.33	11645.9	13302.6	10778.3	8531.33	14965.7	0.00063525	246	0.00578824
Glucosidase 2 subunit beta OS=Homo sapiens OX=9606 GN=PRKCSH PE=1 SV=2	4.13	60395	3916.71	P14314	18	59.09	0	GLU2B_HUMAN	HUMAN		18352	19060	18935.7	31078	31175.7	33348.3	18058	18401	16925.7	10905.7	11139.3	11269.3	24133.7	26895.7	23320	44039.3	40629	44248	31707	30836	33503	29350	28802.3	28077.3	38975.7	37962.3	36844.7	18782.6	31867.3	17794.9	11104.8	24783.1	42972.1	32015.3	28743.2	37927.6	0.000642577	247	0.00581176
Eukaryotic translation initiation factor 6 OS=Homo sapiens OX=9606 GN=EIF6 PE=1 SV=1	4.37	27112.4	2318.47	P56537	7	49.8	0	IF6_HUMAN	HUMAN		9120	8095	8976	8113	7596.67	6953.33	5255	5223	6357	5666	5660	5359.67	6621.33	6824.5	7568.33	14860	14089.7	12065.7	11123	11056.3	9749	8043.33	11394.3	11282.7	9154.67	8385.33	9318.33	8730.33	7554.33	5611.67	5561.89	7004.72	13671.8	10642.8	10240.1	8952.78	0.000643819	248	0.00583529
Mitogen-activated protein kinase 1 OS=Homo sapiens OX=9606 GN=MAPK1 PE=1 SV=3	6.53	41789	2591.05	P28482	16	60.28	0	MK01_HUMAN	HUMAN		7982.48	8950.37	7260.26	10803	12515.3	8909	12745.8	13775.9	11804	7171.67	7223.67	6678	17900	16200.7	16197.8	11722.7	14412	12765	18856.7	16000.6	16719.8	10195.3	9937	10538.3	17100.7	19614.9	18463.3	8064.37	10742.4	12775.2	7024.44	16766.1	12966.6	17192.4	10223.6	18393	0.00064784	249	0.00585882
Adenylate kinase isoenzyme 1 OS=Homo sapiens OX=9606 GN=AK1 PE=1 SV=3	8.99	21748.9	23759.6	P00568	16	87.63	0	KAD1_HUMAN	HUMAN		20468.3	19880.7	21060.7	36019.3	39343.3	34884.7	47462.7	48697	45997	43579.7	45000	44391.7	38630	36190	32906	107316	99975	99211.7	81069.3	82635	84786	55743.7	56587.3	62602.7	101700	102380	104064	20469.9	36749.1	47385.6	44323.8	35908.7	102167	82830.1	58311.2	102715	0.00065593	250	0.00588235
Copine-1 OS=Homo sapiens OX=9606 GN=CPNE1 PE=1 SV=1	5.43	59686.2	1868.66	Q99829	12	28.68	0	CPNE1_HUMAN	HUMAN		8761.67	9221.33	9638.67	4166	4249	4245.67	6423	6161	5604.33	5708.33	6179	5904.67	8404	7808.33	6732	7941.67	7977.67	8690	12091	11689.7	11381.7	9372.33	9294.33	9802.33	9713	10441.7	9884	9207.22	4220.22	6062.78	5930.67	7648.11	8203.11	11720.8	9489.67	10012.9	0.000669376	252	0.00592941
Glutathione peroxidase 1 OS=Homo sapiens OX=9606 GN=GPX1 PE=1 SV=4	6.15	22223.3	6564.62	P07203	10	68.97	0	GPX1_HUMAN	HUMAN		15595	15812.7	14961.7	11926.7	13777.7	12384.7	20710	20222.3	20866.7	13067.7	12008	12728.3	17278	18871.7	17847.3	24246.7	25861.7	24917.3	28313	28459.3	28650.3	18304.7	16585	17028	25470.7	30190.7	26121	15456.4	12696.3	20599.7	12601.3	17999	25008.6	28474.2	17305.9	27260.8	0.000701597	253	0.00595294
Serpin B8 OS=Homo sapiens OX=9606 GN=SERPINB8 PE=1 SV=2	5.26	43337.3	593.47	P50452	4	12.83	0.0007	SPB8_HUMAN	HUMAN		864.364	651.44	910.129										1348.21	1445.56	1508.93	2256.89	2229.59	2166.53	2140.25	2300.69	2072.26				2202.2	2147.16	1388.77	808.644	0	0	0	1434.24	2217.67	2171.07	0	1912.71	0.000702455	254	0.00597647
Eukaryotic peptide chain release factor GTP-binding subunit ERF3A OS=Homo sapiens OX=9606 GN=GSPT1 PE=1 SV=1	5.31	56383.3	896.9	P15170	7	24.85	0.0007	ERF3A_HUMAN	HUMAN		5346.33	5559.67	5430	3318.67	3649.67	3241.33	3713.5	3483.5	2439	2368	2956.33	3363	4220	4720	4715.67	6951	7022.67	7661	5448	5486.67	5533.67	5180	4502	4778.33	6359.67	6182	5910.33	5445.33	3403.22	3212	2895.78	4551.89	7211.56	5489.44	4820.11	6150.67	0.000728168	255	0.006
Dolichyl-diphosphooligosaccharide--protein glycosyltransferase 48 kDa subunit OS=Homo sapiens OX=9606 GN=DDOST PE=1 SV=4	6.08	50972	3435.09	P39656	16	44.52	0	OST48_HUMAN	HUMAN		17328.3	17882.7	18841.7	10976.7	12309.3	9851.67	16702	13741.3	13278	15376	15226.7	15180.3	25423	23502	24670	38600	38719.7	37708.3	21185.3	23647.7	22318.3	14470.3	15411.3	15834.3	33454	33783.3	32366.7	18017.6	11045.9	14573.8	15261	24531.7	38342.7	22383.8	15238.7	33201.3	0.000746419	257	0.00604706
Dolichyl-diphosphooligosaccharide--protein glycosyltransferase subunit 2 OS=Homo sapiens OX=9606 GN=RPN2 PE=1 SV=3	5.36	69398.1	4163.65	P04844	19	42.95	0	RPN2_HUMAN	HUMAN		11963.7	11300.7	11801.3	14200	14361.3	14145.7	15009	13882.3	14352.3	12925	12734.3	12755.3	23468.7	24125.7	24553.7	44431.3	43684.7	41455.3	16756	16316.7	15019.7	19503.7	19982.7	19571.7	38066.7	38380.7	35368.7	11688.6	14235.7	14414.6	12804.9	24049.3	43190.4	16030.8	19686	37272	0.00074786	258	0.00607059
Fatty aldehyde dehydrogenase OS=Homo sapiens OX=9606 GN=ALDH3A2 PE=1 SV=1	7.83	55304.1	1902.36	P51648	8	25.77	0	AL3A2_HUMAN	HUMAN		25629.3	29259	23768.7	25059	31559	30993	18250	17913	16634	20495.7	22432	23220.3	26829.7	30243.7	32620	28265.7	31492.7	32651.7	49827.7	58258.3	64180	33173.7	34980	41608.3	43476.7	48306	49236.3	26219	29203.7	17599	22049.3	29897.8	30803.3	57422	36587.3	47006.3	0.000774254	260	0.00611765
Serotransferrin OS=Homo sapiens OX=9606 GN=TF PE=1 SV=3	6.75	79345.1	51051.3	P02787	61	81.09	0	TRFE_HUMAN	HUMAN		249524	245562	249991	152282	142886	166810	203409	212170	206125	141775	148936	137232	355481	364248	355596	222553	252510	236439	267516	285645	261971	214360	218543	207646	326194	320706	340916	248359	153993	207234	142647	358442	237167	271711	213516	329272	0.000811946	262	0.00616471
Cytoplasmic dynein 1 light intermediate chain 2 OS=Homo sapiens OX=9606 GN=DYNC1LI2 PE=1 SV=1	5.94	54384.5	1098.94	O43237	11	32.11	0.0007	DC1L2_HUMAN	HUMAN		2461.33	2000.33	2425.67	4449.33	3811.67	3218.67	2420.28	2991.5	3457	3133.33	3006.67	3235.33	3197	3677.33	2984.67	6286.67	5866	6193	5826	5692.67	5744	3882	3755.29	3366.52	5760.67	6038.33	5774.33	2295.78	3826.56	2956.26	3125.11	3286.33	6115.22	5754.22	3667.94	5857.78	0.000813069	263	0.00618824
Kininogen-1 OS=Homo sapiens OX=9606 GN=KNG1 PE=1 SV=2	6.34	73041	7978.31	P01042	26	46.27	0	KNG1_HUMAN	HUMAN		48906	49327	47386.7	24413	21721	24855	35023.7	35957.3	33335	19135	20676.3	20827.3	101316	98590.7	101011	50236.3	55181.3	54434	63607.3	71588	65544.7	33551	32689.7	32281.3	91697.3	87989.7	98444.7	48539.9	23663	34772	20212.9	100306	53283.9	66913.3	32840.7	92710.6	0.000827986	264	0.00621176
Ubiquilin-2 OS=Homo sapiens OX=9606 GN=UBQLN2 PE=1 SV=2	4.97	65696.3	1026.47	Q9UHD9	7	15.71	0.0007	UBQL2_HUMAN	HUMAN		3212.27	3297.52	3416.39	1847.95	1653.92	2122.75	3025	2788	3360.5	4030	3412	3465	4655.01	4109.63	4141.79	5342.2	5432.91	6008.71	5982.9	6746.86	6256.81	2665.09	2819.69	2915.63	5235.97	5406.6	5468.27	3308.73	1874.87	3057.83	3635.67	4302.14	5594.61	6328.86	2800.14	5370.28	0.000839146	265	0.00623529
Eukaryotic translation initiation factor 3 subunit I OS=Homo sapiens OX=9606 GN=EIF3I PE=1 SV=1	5.26	36901.1	1583.2	Q13347	10	54.15	0	EIF3I_HUMAN	HUMAN		8823.33	8825.67	9483.33	5559	5840	6158	5498.67	5048.33	6057.33	5001	4697	4348.33	7387.67	7827.33	7341.67	11358.3	10624.3	10331.7	10202	9806.33	10359	7604	7358.33	7116.67	10529.3	11440.7	10158	9044.11	5852.33	5534.78	4682.11	7518.89	10771.4	10122.4	7359.67	10709.3	0.000839905	266	0.00625882
26S proteasome non-ATPase regulatory subunit 1 OS=Homo sapiens OX=9606 GN=PSMD1 PE=1 SV=2	5.08	106863	944.719	Q99460	16	25.6	0.0007	PSMD1_HUMAN	HUMAN		8643	9533.67	8919.67	6007.67	6057	5073	5841.67	5124.33	6141.67	4577	4799	4525	11103	11819	10357.7	16345	14280	17880.7	7659	8098.33	7947.67	8011	8074	7619.33	11851	11942.7	11261.7	9032.11	5712.56	5702.56	4633.67	11093.2	16168.6	7901.67	7901.44	11685.1	0.000854475	267	0.00628235
Annexin A4 OS=Homo sapiens OX=9606 GN=ANXA4 PE=1 SV=4	5.73	36110.9	18690.5	P09525	27	73.67	0	ANXA4_HUMAN	HUMAN		40953.3	41831.3	40649.3	69507.3	68454	64508.7	66792.3	62202	65636	64008.7	67082	63225	60568.3	62522.3	64024.3	77673.7	80025.7	82657.3	98995	100223	115178	74583.7	78831.7	86024.7	78086	84079.3	86281.3	41144.7	67490	64876.8	64771.9	62371.7	80118.9	104799	79813.3	82815.6	0.000871728	268	0.00630588
Programmed cell death protein 4 OS=Homo sapiens OX=9606 GN=PDCD4 PE=1 SV=2	4.89	52134.5	5260.52	Q53EL6	16	47.33	0	PDCD4_HUMAN	HUMAN		16182.7	15484	16439.7	16353.3	17025.3	16993	12172.3	11808.3	11102.7	8683.67	8743.33	9477	25875.3	26116.7	26770.3	25601.7	24838	27960.7	18200.3	19062.3	17765	13239	12762	12879	31054.3	36154.7	34802.3	16035.4	16790.6	11694.4	8968	26254.1	26133.4	18342.6	12960	34003.8	0.000874368	269	0.00632941
Ubiquitin-like modifier-activating enzyme 1 OS=Homo sapiens OX=9606 GN=UBA1 PE=1 SV=3	5.38	118933	10911	P22314	40	56.99	0	UBA1_HUMAN	HUMAN		57911	56968.3	59031.3	59976	63134	64844	78297	80113.3	77209	38635.7	36652.3	34648.7	88645.3	94487.3	89056.3	91283	90852	93796.7	90844	91698.3	99490	54248.3	60316.3	59481.7	121230	109303	111803	57970.2	62651.3	78539.8	36645.6	90729.7	91977.2	94010.8	58015.4	114112	0.000878274	270	0.00635294
Secernin-1 OS=Homo sapiens OX=9606 GN=SCRN1 PE=1 SV=2	4.47	47009.4	892.979	Q12765	5	30.92	0.0007	SCRN1_HUMAN	HUMAN		6709.67	5770.33	6698	6572.33	6658.33	6305.67	3769	4114.33	4216.67	3782.67	3831.67	4465.5	5418	5577.33	4536.33	8807	9513	8348.33	9745.33	10090.3	10184.3	6529.33	7438	7840	9443	9263.67	8263	6392.67	6512.11	4033.33	4026.61	5177.22	8889.44	10006.7	7269.11	8989.89	0.000916804	271	0.00637647
Acyl-coenzyme A thioesterase 9, mitochondrial OS=Homo sapiens OX=9606 GN=ACOT9 PE=1 SV=2	8.73	50301	705.739	Q9Y305	7	24.15	0.0007	ACOT9_HUMAN	HUMAN		2785	2372.33	2626.67	3021	2007.67	1816.5	2276	2658.5	2796.5	1841			3012.33	3085.67	3422.33	4651	5690.67	4777	5452.33	5292	4958.33	2692	2448.33	2649.67	4534.67	4082.33	3574	2594.67	2281.72	2577	1841	3173.44	5039.56	5234.22	2596.67	4063.67	0.000921488	272	0.0064
OCIA domain-containing protein 1 OS=Homo sapiens OX=9606 GN=OCIAD1 PE=1 SV=1	7.31	27797.3	1448.58	Q9NX40	7	31.43	0	OCAD1_HUMAN	HUMAN		4947	4563	5245.33	4045.67	5063	4601	4777.67	3970.67	5564.5	3876.67	4042.67	2922	5473	4426	5844	7348.33	6927.33	6241.33	6088.67	5475.67	5139	4711	5589.33	5171.67	6875.33	6737.67	6741.33	4918.44	4569.89	4770.94	3613.78	5247.67	6839	5567.78	5157.33	6784.78	0.000955662	273	0.00642353
Integrin beta-1 OS=Homo sapiens OX=9606 GN=ITGB1 PE=1 SV=2	5.1	91723	949.908	P05556	12	21.93	0.0007	ITB1_HUMAN	HUMAN		8121.33	7817	7403.33	4682.33	4268.33	3848.67	4289	4292	4825.33	3926	2665	2492.33	6569	6972	7469	12654.7	11652.3	11009.3	8057.33	9224	8194	5790	5941	5476.33	10122.7	10360.3	10417.7	7780.56	4266.44	4468.78	3027.78	7003.33	11772.1	8491.78	5735.78	10300.2	0.000955789	274	0.00644706
Adipocyte plasma membrane-associated protein OS=Homo sapiens OX=9606 GN=APMAP PE=1 SV=2	5.75	46651.5	2913.43	Q9HDC9	17	65.87	0	APMAP_HUMAN	HUMAN		16265.3	16424	15081.3	22472	20595	20452.7	23205.3	25702.3	20167.3	21004	22089.7	20280	36308.7	34769.3	34856	34545.3	31238	33063.7	19166.3	18722.7	17468.7	29475.7	26096	27171	33062	33673	31515.7	15923.6	21173.2	23025	21124.6	35311.3	32949	18452.6	27580.9	32750.2	0.000974735	275	0.00647059
Transitional endoplasmic reticulum ATPase OS=Homo sapiens OX=9606 GN=VCP PE=1 SV=4	4.95	90006.3	11806.5	P55072	44	82.26	0	TERA_HUMAN	HUMAN		70178.7	68570.7	66528.3	38127	37533	38754	43041.3	42263.3	41532	38766.7	35056.3	38170.7	53037.7	58877	55284.3	77016.3	76154	76205.7	70188.3	78267.7	79900.7	53114.3	53785.3	57291	74459.7	74896.7	77384	68425.9	38138	42278.9	37331.2	55733	76458.7	76118.9	54730.2	75580.1	0.000997682	277	0.00651765
Very-long-chain (3R)-3-hydroxyacyl-CoA dehydratase 3 OS=Homo sapiens OX=9606 GN=HACD3 PE=1 SV=2	9.17	43387.7	836.436	Q9P035	2	16.3	0.0007	HACD3_HUMAN	HUMAN		3406.5	3413	3760	5393.5	5083.5	5365.5	6441	4807	7038	3496.5	3953	5827	12249.5	12239	12558	16852.5	16980	20324.5	6562	5783.5	6902	5250	6337	6087.5	15168	15212.5	16869	3526.5	5280.83	6095.33	4425.5	12348.8	18052.3	6415.83	5891.5	15749.8	0.00110811	281	0.00661176
Protein arginine N-methyltransferase 1 OS=Homo sapiens OX=9606 GN=PRMT1 PE=1 SV=3	5.02	43089	3500.76	Q99873	10	57.68	0	ANM1_HUMAN	HUMAN		8981	8287	7806.33	6848.67	6706.33	5143.67	5341.67	5258.67	4080.67	6717.67	6912.33	7628.67	8632	8025	9014	16570.3	16461.7	18494.3	9869	10881.3	9862.33	7894	8008.33	9029.67	12834.7	12579.7	13096.3	8358.11	6232.89	4893.67	7086.22	8557	17175.4	10204.2	8310.67	12836.9	0.00111252	282	0.00663529
Sorting nexin-6 OS=Homo sapiens OX=9606 GN=SNX6 PE=1 SV=1	5.74	46934	699.8	Q9UNH7	6	16.26	0.0007	SNX6_HUMAN	HUMAN		5654.33	5598.33	6371.67	5478.67	4954.67	5127.67	3937.5	4105	3105	2993.67	2985.33	4542	4931.33	4598.33	4334	8353	7187.67	7913	8143	7907.67	8398.67	6142	5653.33	6101.33	6717.33	8739.67	7742.33	5874.78	5187	3715.83	3507	4621.22	7817.89	8149.78	5965.56	7733.11	0.00112417	283	0.00665882
Asparagine--tRNA ligase, cytoplasmic OS=Homo sapiens OX=9606 GN=NARS PE=1 SV=1	5.84	63798.4	1662.16	O43776	15	35.58	0	SYNC_HUMAN	HUMAN		9560.67	9590	9156.67	10750	9020	9966.33	12696	12912	12723	7973	6714	7860.33	13892	14542.7	13707.7	16259	14570.7	16471.3	12618.3	12239.7	11884.7	10901	10950.3	9373	18839.7	17040	16016.7	9435.78	9912.11	12777	7515.78	14047.4	15767	12247.6	10408.1	17298.8	0.00115851	284	0.00668235
Dipeptidyl peptidase 1 OS=Homo sapiens OX=9606 GN=CTSC PE=1 SV=2	6.55	52652.3	3114.12	P53634	9	29.37	0	CATC_HUMAN	HUMAN		13406.7	14260	13258	11116	9964.33	10400.3	10960.3	11535.7	12252.7	10148	9982.67	9306.67	41092.7	41984.7	42583.3	23734	22520	23853.7	18392.7	17217	18646	11764.7	13176	12119.3	19037.3	21364	20360.3	13641.6	10493.6	11582.9	9812.44	41886.9	23369.2	18085.2	12353.3	20253.9	0.0012081	286	0.00672941
Elongation factor 1-gamma OS=Homo sapiens OX=9606 GN=EEF1G PE=1 SV=3	6.23	50461	2617.06	P26641	18	56.29	0	EF1G_HUMAN	HUMAN		13543.3	15841.7	14770.7	17202	16981	15596.7	16708.3	18351	18544.7	13970	12055	10851.7	17965	18533	18148.3	28372.3	28446.3	32508	21158	19294	23462.3	16063	18406.3	17297	25860.3	23628	25706.7	14718.6	16593.2	17868	12292.2	18215.4	29775.6	21304.8	17255.4	25065	0.00124418	288	0.00677647
Putative hydrolase RBBP9 OS=Homo sapiens OX=9606 GN=RBBP9 PE=1 SV=2	5.76	21228.1	6276.74	O75884	7	75.81	0	RBBP9_HUMAN	HUMAN		4927.5	4990	4805	13327	13821.3	12621	11848.3	11652.3	12473.3	12479.7	12348	11292	15119	17298	13448.7	36326.7	34917.3	33564.7	13690.3	15176	15129.7	18056.3	16828	17978	21632	17618.7	18465.3	4907.5	13256.4	11991.3	12039.9	15288.6	34936.2	14665.3	17620.8	19238.7	0.00125	289	0.0068
von Willebrand factor A domain-containing protein 1 OS=Homo sapiens OX=9606 GN=VWA1 PE=1 SV=1	7.52	46918.2	5993.56	Q6PCB0	10	41.8	0	VWA1_HUMAN	HUMAN		5863.67	5760.33	5990.33	13957.3	15095	14249	10287.3	9866.33	9585.33	13838.7	13151.3	12705.7	24177.7	25697.7	27305.7	11933.7	12294.3	11940.7	17959	17109	16998.7	16284	15065	15035.3	49434.7	55737.7	49400	5871.44	14433.8	9913	13231.9	25727	12056.2	17355.6	15461.4	51524.1	0.00125906	290	0.00682353
Isoleucine--tRNA ligase, cytoplasmic OS=Homo sapiens OX=9606 GN=IARS PE=1 SV=2	5.74	145810	1057.96	P41252	8	10.54	0.0007	SYIC_HUMAN	HUMAN		5272	4611.33	4326.33	3542.67	3080	2999	3916.67	4245.67	3831	2478	2462	2630	6388	6973	6929.67	9765	12129.3	10026.3	4916	5326.67	4877.33	4028.33	4007.33	4137.33	8321.67	7957.33	8201	4736.56	3207.22	3997.78	2523.33	6763.56	10640.2	5040	4057.67	8160	0.00132687	291	0.00684706
UMP-CMP kinase OS=Homo sapiens OX=9606 GN=CMPK1 PE=1 SV=3	5.26	22450.5	2939.42	P30085	7	53.57	0	KCY_HUMAN	HUMAN		14704	14492.3	15061.7	20545.3	20138	19348.7	16288	15964.7	16076	13889.7	15089	15147.3	15479.3	16309	15538.7	24943	25125.7	25776	21676	25196.7	23315.3	18833.7	20229	21457	21277	23469.3	24861.7	14752.7	20010.7	16109.6	14708.7	15775.7	25281.6	23396	20173.2	23202.7	0.00140418	295	0.00694118
Protein S100-A6 OS=Homo sapiens OX=9606 GN=S100A6 PE=1 SV=1	5.17	10236.8	13855.7	P06703	5	43.33	0	S10A6_HUMAN	HUMAN		16286	16143	17060	48958	50274	48105	171476	166642	164639	53256	52283	55669	164045	167965	170579	366593	342717	352159	154165	151235	154095	101957	98362	106300	255847	237649	256515	16496.3	49112.3	167586	53736	167530	353823	153165	102206	250004	0.00141316	297	0.00698824
Phospholipase A-2-activating protein OS=Homo sapiens OX=9606 GN=PLAA PE=1 SV=2	5.92	88696.9	1022.05	Q9Y263	2	9.56	0.0007	PLAP_HUMAN	HUMAN		5304	4652	5063	2615	2501	1955	3714	2947		1900	1819		5766	5292.5	4810	4557.5	5294.5	5685	7936.5	7890	8101.5	3930	3661	3945	6393.5	5235.5	6707.5	5006.33	2357	3330.5	1859.5	5289.5	5179	7976	3845.33	6112.17	0.00162001	301	0.00708235
Inter-alpha-trypsin inhibitor heavy chain H4 OS=Homo sapiens OX=9606 GN=ITIH4 PE=1 SV=4	6.53	103586	3560.27	Q14624	25	41.72	0	ITIH4_HUMAN	HUMAN		24976.3	22993.3	24631.7	17775.3	17159	19131.3	21275	21616	20367.7	13902.7	13457.3	13172.3	39309.7	39530.3	38141.7	24114.3	27463	25688.3	29286.3	34855.3	34368.3	17742.7	18212.7	17882.7	27916.3	30736.7	32436.7	24200.4	18021.9	21086.2	13510.8	38993.9	25755.2	32836.7	17946	30363.2	0.0016352	302	0.00710588
Intercellular adhesion molecule 1 OS=Homo sapiens OX=9606 GN=ICAM1 PE=1 SV=2	7.92	58623.7	2896.1	P05362	11	32.14	0	ICAM1_HUMAN	HUMAN		7379	4358	3857.5	3847.5	4054.5	3457	5956	4269	5444	2560		3289	11785.3	11795	11994.7	23137.3	22372.7	27370.3	10888	12207.3	9418.33	4590	4587	4062.5	10587.7	9006	9506	5198.17	3786.33	5223	2924.5	11858.3	24293.4	10837.9	4413.17	9699.89	0.00163664	303	0.00712941
Cathepsin Z OS=Homo sapiens OX=9606 GN=CTSZ PE=1 SV=1	6.74	34552.3	3237.01	Q9UBR2	8	45.54	0	CATZ_HUMAN	HUMAN		5820.67	5042	6214.33	17852.3	20233.7	18007	13461.7	11431.3	8177.67	25056	24585.3	26031.7	19695.7	19320.7	19451.7	26730.3	27753.3	24839.3	22636.3	19882	22176.7	32484	35515	32652.3	25769.7	28798.7	27837	5692.33	18697.7	11023.6	25224.3	19489.3	26441	21565	33550.4	27468.4	0.0016429	304	0.00715294
Transmembrane emp24 domain-containing protein 10 OS=Homo sapiens OX=9606 GN=TMED10 PE=1 SV=2	7.28	25147.1	7961.52	P49755	10	57.08	0	TMEDA_HUMAN	HUMAN		9628.67	9416.33	9578	17381.7	17099.3	18107.3	17448.7	19502.3	21037.7	12242.3	13739.7	12859.3	22778.7	22547.7	22043.7	29238.7	28702.3	27919	15366.7	15819.3	16499.3	18136.3	18427.3	20694.7	25276.3	25995.7	27214	9541	17529.4	19329.6	12947.1	22456.7	28620	15895.1	19086.1	26162	0.00164451	305	0.00717647
High mobility group protein B1 OS=Homo sapiens OX=9606 GN=HMGB1 PE=1 SV=3	5.45	25064.9	3871.28	P09429	10	49.3	0	HMGB1_HUMAN	HUMAN		626.201	1109.61	680.643	3312.25	3590.57	3590.5	2862.61	2935.35	2966.18	2185.67	2224.5	3293.67	8242.68	11772.9	8548.23	21447.6	19513.2	22277.8	4838.31	3859.9	5839.87		500		41308.7	35429.4	34612.2	805.486	3497.77	2921.38	2567.94	9521.25	21079.5	4846.02	500	37116.8	0.00166034	306	0.0072
Alpha-actinin-1 OS=Homo sapiens OX=9606 GN=ACTN1 PE=1 SV=2	5.09	103628	18421.6	P12814	56	75	0	ACTN1_HUMAN	HUMAN		45709	40226.7	41286.7	34115.2	38514.6	38429	36963.7	33337	36481.3	20104.1	20407.3	20541.4	52278.7	56466.3	55414.1	43388.3	36685	37652.7	66404.7	64023.7	68547	38340.2	35767.3	39511.7	65798	61685.3	52394.3	42407.4	37019.6	35594	20350.9	54719.7	39242	66325.1	37873.1	59959.2	0.0017011	307	0.00722353
26S proteasome non-ATPase regulatory subunit 14 OS=Homo sapiens OX=9606 GN=PSMD14 PE=1 SV=1	6.06	34748.2	1058.36	O00487	5	27.42	0.0007	PSDE_HUMAN	HUMAN		5045	4868	5008.67	2866.5	3331.5	2972.5	3684	2979.5	3483	2866	3089.5	2357	5024.33	4851.33	4768.67	8312.67	8894.67	8267	5353.67	5508	5094.67	3596	3428	4736	6007.33	5769.67	5911.67	4973.89	3056.83	3382.17	2770.83	4881.44	8491.44	5318.78	3920	5896.22	0.0017268	308	0.00724706
Poly(rC)-binding protein 3 OS=Homo sapiens OX=9606 GN=PCBP3 PE=2 SV=2	8.12	39750.5	12028.2	P57721	7	21.29	0	PCBP3_HUMAN	HUMAN		10160.7	8765.98	8973.76	5057.13	4854.47	4959.17	6556.27	6087.36	6408.29	5089.93	4686.05	4831.99				12259.3	13131	11427.3	8964.58	9554.58	8339.48	7130.18	7590.49	8056.27	12689.6	10254.3	11088.8	9300.16	4956.92	6350.64	4869.32	0	12272.5	8952.88	7592.31	11344.3	0.00174167	309	0.00727059
FAS-associated factor 1 OS=Homo sapiens OX=9606 GN=FAF1 PE=1 SV=2	4.61	74410.5	1496.18	Q9UNN5	2	3.38	0	FAF1_HUMAN	HUMAN		6378.5	6383.5	6496	7037	6917	6686	7646	7121	7200	3987	3882		22294	22316	23012	11060.5	11303	12053	24267.5	21587.5	22753.5	3906	3640	5374	19430.5	19813	18434.5	6419.33	6880	7322.33	3934.5	22540.7	11472.2	22869.5	4306.67	19226	0.00179445	310	0.00729412
OCIA domain-containing protein 2 OS=Homo sapiens OX=9606 GN=OCIAD2 PE=1 SV=1	9.32	17295.7	1816.2	Q56VL3	4	36.36	0	OCAD2_HUMAN	HUMAN		3007	3264	3615.5	1611	2136		6320	3466	3026		2100	2092	9393	10269.3	8935	6890.33	6729	7047.67	6844	6320	6963	2928	2210	2300	7332.33	6923	7065.33	3295.5	1873.5	4270.67	2096	9532.44	6889	6709	2479.33	7106.89	0.00180392	312	0.00734118
Eukaryotic translation initiation factor 3 subunit F OS=Homo sapiens OX=9606 GN=EIF3F PE=1 SV=1	5.09	37678	1271.16	O00303	9	35.01	0.0007	EIF3F_HUMAN	HUMAN		6416.67	6463	5912.67	5198	5507.67	4939.67	5118	5478.5	7027	4630.67	4718.67	5099.33	4966	5576.67	5177.33	10437	10936.3	10859.3	8631	7724	7647	7101.67	7704	6981.33	9246	9013	8583	6264.11	5215.11	5874.5	4816.22	5240	10744.2	8000.67	7262.33	8947.33	0.00183436	313	0.00736471
Vitamin K-dependent protein S OS=Homo sapiens OX=9606 GN=PROS1 PE=1 SV=1	5.34	77175.7	743.921	P07225	8	22.93	0.0007	PROS_HUMAN	HUMAN		9240	8789.33	9455	6156.33	6707.67	6662	3700	3617.5	3374	2872	2596	3319.5	18515.3	17263.3	17781	9800	9001	8849	13644	14598.7	14397.3	5240	4241.33	4638	13502.7	12041	13324	9161.44	6508.67	3563.83	2929.17	17853.2	9216.67	14213.3	4706.44	12955.9	0.00185819	314	0.00738824
Atlastin-3 OS=Homo sapiens OX=9606 GN=ATL3 PE=1 SV=1	5.3	60998.3	1973.49	Q6DD88	8	22.37	0	ATLA3_HUMAN	HUMAN		4803.67	4721.33	5286.67	5578	5175.67	5952	6770	7396.33	6810.33	4252.67	4298.33	3968	6262	6768.33	6727.33	8690	9325.67	7687.33	6439.67	6005.67	6286	6346.33	6446.33	6588	9217.67	10674.7	8975	4937.22	5568.56	6992.22	4173	6585.89	8567.67	6243.78	6460.22	9622.44	0.00201707	323	0.0076
Sodium/potassium-transporting ATPase subunit alpha-2 OS=Homo sapiens OX=9606 GN=ATP1A2 PE=1 SV=1	5.32	113577	827.718	P50993	10	13.14	0.0007	AT1A2_HUMAN	HUMAN		2779.23	3369.73	3282.2	4017.51	3937.4	3848.95	3358.13	3087.39	4027.06	3205.13	2396.9	2499.18	5156.03	5331.6	4724.94	10821.6	11893.4	10497.9	5411.32	5371.39	5286.97	3715.56	3928.8	3865.97	6231.55	6638.5	7248.17	3143.72	3934.62	3490.86	2700.4	5070.86	11071	5356.56	3836.78	6706.08	0.00206491	324	0.00762353
V-type proton ATPase subunit B, brain isoform OS=Homo sapiens OX=9606 GN=ATP6V1B2 PE=1 SV=3	5.45	56843	2460.64	P21281	19	49.12	0	VATB2_HUMAN	HUMAN		6632.33	5971.33	7279.33	7068.38	7486.8	7727.65	9617.67	7480.67	7883	5724.37	4966.43	5455.08	8613.11	9325.73	8941.16	13223	11880.3	14302.4	8552.67	8214.33	8812.62	7486.98	8183.16	7352.37	10200.3	12419.1	12143.7	6627.67	7427.61	8327.11	5381.96	8960	13135.3	8526.54	7674.17	11587.7	0.00206883	325	0.00764706
Vesicular integral-membrane protein VIP36 OS=Homo sapiens OX=9606 GN=LMAN2 PE=1 SV=1	6.49	40570.9	1496.19	Q12907	6	24.72	0	LMAN2_HUMAN	HUMAN			2797.67	2755.67	4990.67	4905	5459	4149.5	5489	5260	5428	5103.33	4130.67	6833.67	7490.33	6727.67	10467	10061	9619	4058.67	4673	4323.67	6620.67	7443	6565.33	10411	10938.7	12742	2776.67	5118.22	4966.17	4887.33	7017.22	10049	4351.78	6876.33	11363.9	0.00209249	327	0.00769412
Plasminogen OS=Homo sapiens OX=9606 GN=PLG PE=1 SV=2	6.91	93306.4	7875.34	P00747	37	64.07	0	PLMN_HUMAN	HUMAN		47750	45675.7	44800.7	19560	17783.3	20531.3	34041.3	32782.7	32748.7	18010	18670.7	18467.7	44211.7	43280.3	44814	89021.3	72775.7	83613.3	66535.3	74121	76403.3	23872.7	25871.3	26645.7	42874.3	44172.7	46810.3	46075.4	19291.6	33190.9	18382.8	44102	81803.4	72353.2	25463.2	44619.1	0.00213185	329	0.00774118
Poly(rC)-binding protein 2 OS=Homo sapiens OX=9606 GN=PCBP2 PE=1 SV=1	6.35	38979.4	13398	Q15366	12	49.32	0	PCBP2_HUMAN	HUMAN		33406.1	30301	31432.2	23317.9	24363.7	23074.4	24425.7	23361.7	23553.2	23569.9	21242.1	23710.3	26293	31305.8	25659.2	47598.1	52128.1	43748.9	33563.6	38034.6	33253.8	29088	27769.8	31355.5	40021.1	31616.9	34592.7	31713.1	23585.3	23780.2	22840.7	27752.7	47825	34950.7	29404.4	35410.3	0.00215083	331	0.00778824
Dolichyl-diphosphooligosaccharide--protein glycosyltransferase subunit 1 OS=Homo sapiens OX=9606 GN=RPN1 PE=1 SV=1	5.93	68683.6	4438.69	P04843	29	57.17	0	RPN1_HUMAN	HUMAN		9800.33	10651	10538	14687.3	14488.7	14809	17240.7	18106.3	20046.3	14711	14060.7	14103	22519.3	22819.7	23933	36951	36748.3	37184	14774.7	15996.7	15301.7	18886.3	19195.7	18545.7	36177	32224.3	34482	10329.8	14661.7	18464.4	14291.6	23090.7	36961.1	15357.7	18875.9	34294.4	0.0021642	333	0.00783529
Poly(U)-binding-splicing factor PUF60 OS=Homo sapiens OX=9606 GN=PUF60 PE=1 SV=1	5.02	60046.7	1326.28	Q9UHX1	8	37.21	0.0007	PUF60_HUMAN	HUMAN		13393	8261.67	7862.33	6606.67	5851.67	5821.67	6210	6428.33	5350	6822.33	6046.67	6707.33	8821.67	8847.67	8839	11440	11591.7	11598.3	9345	10716.3	11476	7908	7866.33	8399	11154.7	11882.3	11511	9839	6093.33	5996.11	6525.44	8836.11	11543.3	10512.4	8057.78	11516	0.0021925	335	0.00788235
Echinoderm microtubule-associated protein-like 2 OS=Homo sapiens OX=9606 GN=EML2 PE=1 SV=1	5.84	71648.3	861.322	O95834	7	14.33	0.0007	EMAL2_HUMAN	HUMAN		2232.67	2422.5	5702.33	7793	8000	7806.67	8275	7586.33	10379.3	6011	4889	5635.67	7340	7507.33	7872.67	11704.7	12274.7	10495	8974.67	9487	9660	8183.33	8144	9820	17483	18007.7	13760	3452.5	7866.56	8746.89	5511.89	7573.33	11491.4	9373.89	8715.78	16416.9	0.00221257	336	0.00790588
Surfeit locus protein 4 OS=Homo sapiens OX=9606 GN=SURF4 PE=1 SV=3	7.82	30622.2	1836.71	O15260	2	11.52	0	SURF4_HUMAN	HUMAN		5111	5327	5111.5	4186.5	3897.5	3573	4724	4425	5167	2157.5	2477	2662	9024.5	8880	8431.5	13814.5	14832	13692	4994.5	5005	4491.5	4807.5	5178	4953.5	8512.5	8345	9080	5183.17	3885.67	4772	2432.17	8778.67	14112.8	4830.33	4979.67	8645.83	0.00224039	337	0.00792941
Ferritin light chain OS=Homo sapiens OX=9606 GN=FTL PE=1 SV=2	5.4	20076.7	28350.3	P02792	9	62.86	0	FRIL_HUMAN	HUMAN		54439.3	60916.7	55159	34569.7	35364	39725.7	35884	32143.3	37802	39232.7	38367.3	38947.7	121968	135030	122652	221059	181662	215014	54232.7	47315.7	32186	59522.3	64410	59304.7	205118	207326	199039	56838.3	36553.1	35276.4	38849.2	126550	205912	44578.1	61079	203828	0.0022693	338	0.00795294
Splicing factor 3B subunit 1 OS=Homo sapiens OX=9606 GN=SF3B1 PE=1 SV=3	6.65	146572	535.617	O75533	11	14.11	0.0007	SF3B1_HUMAN	HUMAN		5488.67	5088.33	5654.67	2948.33	3235	2795	3384.33	3218.33	3092	2765	3539	3563	5236.33	5482	5094.67	7457	6957.33	7541	4578.67	4872	4210	4259.33	4636	4042	7483.33	7548	7084	5410.56	2992.78	3231.56	3289	5271	7318.44	4553.56	4312.44	7371.78	0.00229339	339	0.00797647
Inter-alpha-trypsin inhibitor heavy chain H2 OS=Homo sapiens OX=9606 GN=ITIH2 PE=1 SV=2	6.4	106920	4595.86	P19823	29	46.93	0	ITIH2_HUMAN	HUMAN		37493.7	36216	39682	10428	12209.7	11849	26166	26719	25326.7	22809.7	24661.7	22609	52227.3	52888	57278	22992.7	24406	21968.7	46692.3	40875.7	38243.3	39857	43052.7	38713.3	41248.7	40045.3	41781	37797.2	11495.6	26070.6	23360.1	54131.1	23122.4	41937.1	40541	41025	0.00232429	341	0.00802353
Axin interactor, dorsalization-associated protein OS=Homo sapiens OX=9606 GN=AIDA PE=1 SV=1	6.11	35194.3	1050.95	Q96BJ3	3	20.92	0.0007	AIDA_HUMAN	HUMAN		2745.67	2718	2381.67	3025.5	2939	2828	3493.5	2783	3117	2373	2376	2158	2361	1662		3947	3676	3896	6237.67	5861.33	6338	4326	4223.5	4388.5	3422.33	3350.67	3658.67	2615.11	2930.83	3131.17	2302.33	2011.5	3839.67	6145.67	4312.67	3477.22	0.00236308	343	0.00807059
26S proteasome non-ATPase regulatory subunit 13 OS=Homo sapiens OX=9606 GN=PSMD13 PE=1 SV=2	5.43	43230.7	1924.47	Q9UNM6	8	26.06	0	PSD13_HUMAN	HUMAN		7900	7654.33	8058.33	4757	4588	4652	4040.33	4683.33	4011	3975	3680.33	3680	8348.33	7154.33	7588.33	11106.3	11869	11522.7	7225.33	6608.67	7023.67	5373.67	5365.33	6368	8840.67	8609.67	8033.33	7870.89	4665.67	4244.89	3778.44	7697	11499.3	6952.56	5702.33	8494.56	0.00240037	344	0.00809412
Phosphatidylinositol-binding clathrin assembly protein OS=Homo sapiens OX=9606 GN=PICALM PE=1 SV=2	7.96	70925.8	730.34	Q13492	4	8.44	0.0007	PICAL_HUMAN	HUMAN		8618	9179.33	8507	4031.5	5445.33	5820.67	10714	10563	7160.67	3867	2924	3839	26104.5	17290.7	17724.7	8316.33	7860.33	8191.33	13408	14147	13276.7	8895.33	8818.33	9603	16496.7	17652.7	15371.3	8768.11	5099.17	9479.22	3543.33	20373.3	8122.67	13610.6	9105.56	16506.9	0.0024016	345	0.00811765
Hemopexin OS=Homo sapiens OX=9606 GN=HPX PE=1 SV=2	6.57	52417.8	9990.27	P02790	21	60.82	0	HEMO_HUMAN	HUMAN		130799	130308	131892	105166	103125	106914	83004.7	84389	90216.7	66660.7	67484.3	68100.3	204652	211516	229888	166065	143725	160970	135697	143446	117683	91695.7	95603.7	94317.3	145658	134633	152034	130999	105068	85870.1	67415.1	215352	156920	132275	93872.2	144108	0.002513	350	0.00823529
Double-strand break repair protein MRE11 OS=Homo sapiens OX=9606 GN=MRE11 PE=1 SV=3	5.51	80935.6	429.915	P49959	2	5.23	0.0007	MRE11_HUMAN	HUMAN		5277	6017.5	5505	3962.5	3611	3245	2464	3023	2645	1896	2327	1964	4740.5	4984.5	4969	6069	6756	6759	5852	5698.5	6033.5	3596	3806.5	3906	6808	7797.5	7347	5599.83	3606.17	2710.67	2062.33	4898	6528	5861.33	3769.5	7317.5	0.00251921	351	0.00825882
Serine/threonine-protein phosphatase CPPED1 OS=Homo sapiens OX=9606 GN=CPPED1 PE=1 SV=3	5.75	35890.5	474.811	Q9BRF8	2	6.37	0.0007	CPPED_HUMAN	HUMAN		4007	3823	3751.5	5409	5601	5023.5	3379.5	2862.5	2981	2906	3319	3343	4412.5	4070	4470.5	7345	6691	6915.5	4700.5	5108.5	4464.5	5752	6250	4167.5	5671	5871	4412.5	3860.5	5344.5	3074.33	3189.33	4317.67	6983.83	4757.83	5389.83	5318.17	0.00253629	352	0.00828235
Eukaryotic translation initiation factor 4 gamma 1 OS=Homo sapiens OX=9606 GN=EIF4G1 PE=1 SV=4	5.07	176233	1745.71	Q04637	13	11.51	0	IF4G1_HUMAN	HUMAN		3047	3280.33	3008.33	2669.33	2762	2130.67	3144.33	2641	2950				4866	5349.33	5573.33	6066	6218.67	5856	5150.33	4468.33	4855.33	2313	2398.67	2192	6028	5772	6402.33	3111.89	2520.67	2911.78	0	5262.89	6046.89	4824.67	2301.22	6067.44	0.00255284	353	0.00830588
Protein argonaute-1 OS=Homo sapiens OX=9606 GN=AGO1 PE=1 SV=3	9.34	98355	439.638	Q9UL18	3	7.35	0.0007	AGO1_HUMAN	HUMAN		1869.33	2059.5	2308		1726		2561	2263					2924.33	3011.67	2744	2971	3667.33	3260	3005.33	2958.5	3032.33	2133.5	2326.5	2211.5	3524.67	3497.33	3464.33	2078.94	1726	2412	0	2893.33	3299.44	2998.72	2223.83	3495.44	0.00257935	354	0.00832941
Glutamine--tRNA ligase OS=Homo sapiens OX=9606 GN=QARS PE=1 SV=1	6.72	88711.3	1052.12	P47897	6	10.19	0.0007	SYQ_HUMAN	HUMAN		3495	2830.33	2844.5	2663.33	3527	3273.5	3408	3517.67	3105.5	3468	3713.5	2930.5	3567.33	4032	3632.33	5297.33	5857	5409.33	3487.67	3671.67	3008.33	4657.67	3544	3985.67	4898.67	4834.33	5304	3056.61	3154.61	3343.72	3370.67	3743.89	5521.22	3389.22	4062.44	5012.33	0.00266641	356	0.00837647
Tubulin alpha-1C chain OS=Homo sapiens OX=9606 GN=TUBA1C PE=1 SV=1	4.79	50579.7	29155	Q9BQE3	29	87.08	0	TBA1C_HUMAN	HUMAN		111033	96139.6	106558	115691	114880	102136	74688.5	79099.3	69133.9	86276.3	89142.9	90850.8	85283.4	90670.9	94923.9	185409	190655	172785	140399	137132	133020	117347	118299	123632	127456	121503	113552	104577	110902	74307.2	88756.7	90292.7	182949	136850	119759	120837	0.0026858	358	0.00842353
Clathrin light chain A OS=Homo sapiens OX=9606 GN=CLTA PE=1 SV=1	4.23	27190.8	1799.57	P09496	9	29.03	0	CLCA_HUMAN	HUMAN		7830.33	8782.33	8316.33	9900.33	11264	11190	2739.22	5291.33	4636	7517	6984.33	8259.67	6637	6680.33	6407.67	16758.3	18429	17252.7	15372.7	15058	14906.3	11311.3	11007	11742.3	15598.3	15483.7	17104	8309.67	10784.8	4222.18	7587	6575	17480	15112.3	11353.6	16062	0.00269183	360	0.00847059
Serine/threonine-protein phosphatase PP1-beta catalytic subunit OS=Homo sapiens OX=9606 GN=PPP1CB PE=1 SV=3	5.77	37985.3	9052.11	P62140	15	51.99	0	PP1B_HUMAN	HUMAN		17529.3	17884.1	18985.6	9907.4	10135.7	9494.17	16219.6	15214.2	16375.7	12487.7	12427.9	13142	16333.6	15745.7	14123.9	30185.5	29611.9	29623.3	23434.1	22920.8	23241.7	15053.1	15799.8	16269.9	26663.6	24023.7	23330.1	18133	9845.75	15936.5	12685.9	15401.1	29806.9	23198.8	15707.6	24672.5	0.00277677	362	0.00851765
3'(2'),5'-bisphosphate nucleotidase 1 OS=Homo sapiens OX=9606 GN=BPNT1 PE=1 SV=1	5.33	33734.5	3227.4	O95861	9	40.26	0	BPNT1_HUMAN	HUMAN		5374.33	5391	5945	7288.33	7222	7502	6581.33	6664	6500.33	5615	5470.67	5753.33	8991.67	10072.7	9263	19030.7	18042	18775	7721.67	8208.33	8496	7256	7192.67	7917.33	9764.33	10194	9505.67	5570.11	7337.44	6581.89	5613	9442.44	18615.9	8142	7455.33	9821.33	0.00284739	363	0.00854118
26S proteasome non-ATPase regulatory subunit 12 OS=Homo sapiens OX=9606 GN=PSMD12 PE=1 SV=3	7.58	53303.7	1614.91	O00232	12	33.99	0	PSD12_HUMAN	HUMAN		6944.67	6455.67	7298	4349.67	4363.67	4542	4202	4834	4505	3075	3247.67	3787	6900.67	6852.67	6525	10334	10606	11085.7	6165	6868.33	7000.67	4888.67	5372.67	4934.33	7977.33	7902.33	7936.67	6899.44	4418.44	4513.67	3369.89	6759.44	10675.2	6678	5065.22	7938.78	0.00287251	364	0.00856471
Heterogeneous nuclear ribonucleoprotein H3 OS=Homo sapiens OX=9606 GN=HNRNPH3 PE=1 SV=2	6.4	36983.6	5999.62	P31942	8	39.6	0	HNRH3_HUMAN	HUMAN		35338.3	36235.3	34557.3	23463	27842.3	23793.3	22588.7	21732	23090	21272	21155.3	22651	27364.7	28154	25940.3	47712	48182.3	48775.3	31570.3	36355.7	36479	33556.3	32709.3	32851.7	28087	35724.3	32409.3	35377	25032.9	22470.2	21692.8	27153	48223.2	34801.7	33039.1	32073.6	0.00299801	367	0.00863529
Tyrosine--tRNA ligase, cytoplasmic OS=Homo sapiens OX=9606 GN=YARS PE=1 SV=4	6.64	59485.7	811.378	P54577	10	24.43	0.0007	SYYC_HUMAN	HUMAN		6894	5308.67	6040	3048.33	3315.67	3064.33	3630.33	4568.5	2541.5	2385	2504	2663.5	5538.67	4109.33	3685.33	6521	7113	7441.67	6040.67	6036.33	7174.67	4913	5006.33	4879.67	6525.33	7931	7461.33	6080.89	3142.78	3580.11	2517.5	4444.44	7025.22	6417.22	4933	7305.89	0.00304795	369	0.00868235
Lupus La protein OS=Homo sapiens OX=9606 GN=SSB PE=1 SV=2	6.75	47008.2	4196.71	P05455	25	64.95	0	LA_HUMAN	HUMAN		28686.7	27079.7	24704.3	22456.3	22589.7	20182.7	14817.7	14479.3	16213	4010	5366	4606	19777.7	20007.7	18720.7	43161.3	47194.3	39489.7	29930.3	31959.7	32080.7	25926	22452.3	23834	43546.7	37856.3	35560	26823.6	21742.9	15170	4660.67	19502	43281.8	31323.6	24070.8	38987.7	0.00305113	370	0.00870588
Eukaryotic translation initiation factor 3 subunit K OS=Homo sapiens OX=9606 GN=EIF3K PE=1 SV=1	4.62	25344.9	947.371	Q9UBQ5	5	35.78	0.0007	EIF3K_HUMAN	HUMAN		4810.5	4723	4204.5	5269	4347.67	3639.33	5213	5238.5	5845	3350	3814	3810.33	6428	7443.5	6548.5	10266.3	10075.7	9719.33	5223.33	4637.67	6891.67	4956.33	5390	3707	10863	11443.3	11650.3	4579.33	4418.67	5432.17	3658.11	6806.67	10020.4	5584.22	4684.44	11318.9	0.00310804	372	0.00875294
Translationally-controlled tumor protein OS=Homo sapiens OX=9606 GN=TPT1 PE=1 SV=1	4.64	19709.5	2964.17	P13693	6	65.7	0	TCTP_HUMAN	HUMAN		22735.3	24156.3	22876.3	11826.7	12782.7	10722.3	13075.3	12640.3	10642	8068.67	10061.3	7916.67	17196	18011.7	16772.3	44419	41354.3	41268.3	31311.7	29539.3	34095.7	13975.7	14122.3	16243.3	23025.7	25027.7	24835.7	23256	11777.2	12119.2	8682.22	17326.7	42347.2	31648.9	14780.4	24296.3	0.00313645	373	0.00877647
Hsp90 co-chaperone Cdc37 OS=Homo sapiens OX=9606 GN=CDC37 PE=1 SV=1	4.99	44981.6	1284.41	Q16543	11	37.04	0.0007	CDC37_HUMAN	HUMAN		10050.3	10584.3	9893.33	6503.67	5877.33	5944.33	8160.67	8267.33	7437.33	2889			10219.7	11887.3	12157.3	11318.3	11379.3	11093.3	12686	12771.7	12507.7	7585.67	7222.67	7728	14090.7	14395.3	14774.3	10176	6108.44	7955.11	2889	11421.4	11263.7	12655.1	7512.11	14420.1	0.00323123	374	0.0088
S-adenosylhomocysteine hydrolase-like protein 1 OS=Homo sapiens OX=9606 GN=AHCYL1 PE=1 SV=2	6.48	60035.1	1899.68	O43865	13	40	0	SAHH2_HUMAN	HUMAN		12056.3	13161.6	12282.6	7105.36	6196.54	6025.7	4144.91	4401.37	5254.35	4484.2	4711.83	3985.95	8612.52	9435.52	10161.7	21871.1	18250.8	20059.2	18148.2	16357.5	17778.5	6920.52	7154.05	6347.71	15640.3	16079	15698.5	12500.2	6442.53	4600.21	4393.99	9403.25	20060.4	17428.1	6807.43	15805.9	0.00323144	375	0.00882353
26S proteasome non-ATPase regulatory subunit 6 OS=Homo sapiens OX=9606 GN=PSMD6 PE=1 SV=1	5.3	45816.6	930.37	Q15008	8	24.94	0.0007	PSMD6_HUMAN	HUMAN		4852.67	5289	5401.33	3352.33	3002	2856.33	2272	2844	2931	2750.33	2116	2679	5439.5	4679	4837	7725.67	8911	7775.67	4712.67	4824.67	4831.33	3880.33	3764.33	3238	5259.67	5484.67	5543	5181	3070.22	2682.33	2515.11	4985.17	8137.44	4789.56	3627.56	5429.11	0.00324186	377	0.00887059
Carboxypeptidase B2 OS=Homo sapiens OX=9606 GN=CPB2 PE=1 SV=2	7.53	48994.6	610.135	Q96IY4	3	13	0.0007	CBPB2_HUMAN	HUMAN		2451	2593.67	2382										5927.67	6051.67	5765.67	3614	3890.33	3629.33	4770.5	4224.5	4627.5				2374	2344.33	2623.33	2475.56	0	0	0	5915	3711.22	4540.83	0	2447.22	0.00326968	378	0.00889412
Adenylyl cyclase-associated protein 1 OS=Homo sapiens OX=9606 GN=CAP1 PE=1 SV=5	8.06	52357.8	17212.6	Q01518	29	68	0	CAP1_HUMAN	HUMAN		82241.3	82708.7	82093	35032.7	32906.3	33609	39853.3	37964.3	38439	27287.7	27630.7	29418	57854	60732	63158	78427	85648.3	79885.7	104523	107239	105452	52903	50612	56679	94692	106419	97845.7	82347.7	33849.3	38752.2	28112.1	60581.3	81320.3	105738	53398	99652.3	0.00329738	379	0.00891765
Chloride intracellular channel protein 5 OS=Homo sapiens OX=9606 GN=CLIC5 PE=1 SV=3	4.52	46844.9	1895.74	Q9NZA1	6	27.07	0	CLIC5_HUMAN	HUMAN		2010.12	2174.17	1938.05	2352.54	2394.29	1753.69	1164.54	1352.37	1416.37	811.797	1312.97	655.85	988.647	1106.64	1393.33	2471.51	2608.99	2717.7	4114.62	3489.56	4130.26	3321.75	4341.14	4172.39	1725.24	2084.38	1969.66	2040.78	2166.84	1311.09	926.871	1162.87	2599.4	3911.48	3945.09	1926.43	0.00331736	380	0.00894118
Heterogeneous nuclear ribonucleoprotein U OS=Homo sapiens OX=9606 GN=HNRNPU PE=1 SV=6	5.65	91325.9	8360.82	Q00839	32	55.52	0	HNRPU_HUMAN	HUMAN		151505	152726	133953	87356.3	85756.3	83698.7	102535	100476	98867.7	62681.3	55731.7	60291.7	173964	172568	179044	164140	161133	169331	120567	124634	126075	98920.7	105054	100803	155351	162870	166163	146061	85603.8	100626	59568.2	175192	164868	123759	101593	161461	0.00334224	381	0.00896471
Fibulin-5 OS=Homo sapiens OX=9606 GN=FBLN5 PE=1 SV=1	4.38	52518.7	1499.56	Q9UBX5	8	16.74	0	FBLN5_HUMAN	HUMAN		2957	3001.33	4301	2035	2027	2067	5400.33	6230.33	6222.67	11232.7	10796.7	11313.3	7901.67	7219.33	7916.33	6245.33	7064.67	5637	14433.7	14285.7	13781.3	15367.3	15883	13903.7	7306.33	8075.67	7899.33	3419.78	2043	5951.11	11114.2	7679.11	6315.67	14166.9	15051.3	7760.44	0.00337724	383	0.00901176
Eukaryotic translation initiation factor 3 subunit E OS=Homo sapiens OX=9606 GN=EIF3E PE=1 SV=1	5.63	52620.1	1171.13	P60228	7	23.6	0.0007	EIF3E_HUMAN	HUMAN		5251.67	4937.67	5136.67	3263.67	3524.33	3117.67	3714	3290	3851	2850	2677.67	2403	4726.67	4587.67	4486.67	7298	6553.67	7103.67	4968	5003.33	4598.33	4580.33	3693.33	3835.67	6498.33	6803	6690	5108.67	3301.89	3618.33	2643.56	4600.33	6985.11	4856.56	4036.44	6663.78	0.00352462	384	0.00903529
Inorganic pyrophosphatase 2, mitochondrial OS=Homo sapiens OX=9606 GN=PPA2 PE=1 SV=2	7.14	38433.5	5664.1	Q9H2U2	12	58.98	0	IPYR2_HUMAN	HUMAN		13301.7	12622.7	11726.7	10173.3	10566	9937	9023.67	10233.3	10392.3	11967.3	10923.7	10385.7	17954.3	14071.7	16573.7	19054.3	18379.3	18602.7	11026	11245.7	10436.7	11993.3	11989.7	11324.3	14082	12665	13102.3	12550.3	10225.4	9883.11	11092.2	16199.9	18678.8	10902.8	11769.1	13283.1	0.00353976	385	0.00905882
Eukaryotic translation initiation factor 3 subunit L OS=Homo sapiens OX=9606 GN=EIF3L PE=1 SV=1	5.89	66955.2	1251.04	Q9Y262	7	16.49	0.0007	EIF3L_HUMAN	HUMAN		8433.67	8314	7841	4249.33	4496.67	3720.33	4577	4632	4992	2680.5	3012	3266.5	8971.67	9008.33	9221	10100.7	12773.7	10506	7132.67	6884.67	6564.33	5030.67	5148.67	5043.67	10829.3	11213.7	11344.3	8196.22	4155.44	4733.67	2986.33	9067	11126.8	6860.56	5074.33	11129.1	0.00355717	386	0.00908235
Platelet-activating factor acetylhydrolase IB subunit alpha OS=Homo sapiens OX=9606 GN=PAFAH1B1 PE=1 SV=2	7.01	47208.3	2616.7	P43034	13	45.37	0	LIS1_HUMAN	HUMAN		13966.3	13445.3	12447.3	9879	10848	10415	10708	10252.3	9422.67	8728	8575.67	9398	10784.3	9777.67	9125	11552.3	13528.3	13583	17629	15396.3	16408.3	15954.7	17010.3	15984	15360.3	14907.7	15434.7	13286.3	10380.7	10127.7	8900.56	9895.67	12887.9	16477.9	16316.3	15234.2	0.00370023	391	0.0092
Golgi resident protein GCP60 OS=Homo sapiens OX=9606 GN=ACBD3 PE=1 SV=4	4.83	60878.6	583.666	Q9H3P7	5	13.07	0.0007	GCP60_HUMAN	HUMAN			1567.67	1800	2705.67	2428.33	2978.5	2738	2786		2160			4131.67	3336.67	4615.33	8303.67	7492.67	8111.33	4933	4375.33	4723.33	2882	2785.67	2643	5693.67	5741.33	6093	1683.83	2704.17	2762	2160	4027.89	7969.22	4677.22	2770.22	5842.67	0.00375402	392	0.00922353
Vimentin OS=Homo sapiens OX=9606 GN=VIM PE=1 SV=4	4.86	53708.8	61037.6	P08670	42	92.92	0	VIME_HUMAN	HUMAN		338848	352627	355310	283171	298079	282109	267806	243546	260962	225873	223091	214330	285847	279523	267639	389161	364701	326875	488442	458590	492276	348968	343045	336473	426855	444245	420085	348928	287786	257438	221098	277670	360246	479770	342829	430395	0.003792	393	0.00924706
Annexin A3 OS=Homo sapiens OX=9606 GN=ANXA3 PE=1 SV=3	5.52	36546.4	12839	P12429	21	76.16	0	ANXA3_HUMAN	HUMAN		10969	11905.3	12405.3	70421.3	68471	73191	40914.7	36924.3	38360	49141.7	53561.7	51355.3	45447.3	52416.3	50890	86916.3	84320.7	87820	62007.3	68034.3	59866	75011.7	73879.7	68672.7	61144.7	64744	64107	11759.9	70694.4	38733	51352.9	49584.6	86352.3	63302.6	72521.3	63331.9	0.00382222	394	0.00927059
Protein transport protein Sec23A OS=Homo sapiens OX=9606 GN=SEC23A PE=1 SV=2	6.65	87073.4	1244.63	Q15436	16	33.07	0.0007	SC23A_HUMAN	HUMAN		6333	7654.67	6559.33	3445.2	3780.88	3995.63	7519.67	8013	7271	7540.33	9004.5	7491	9647	8939.33	9162.67	9933.94	9689.14	10486.2	9040.01	9346.51	9807.92	6151.67	6484.91	6408.3	9079.51	8355.47	9359.61	6849	3740.57	7601.22	8011.94	9249.67	10036.4	9398.15	6348.29	8931.53	0.00389081	396	0.00931765
26S proteasome non-ATPase regulatory subunit 11 OS=Homo sapiens OX=9606 GN=PSMD11 PE=1 SV=3	6.05	47749	1959.44	O00231	18	54.74	0	PSD11_HUMAN	HUMAN		13385	13612.3	13743.7	7435	7618	7479	10273	9242.33	9395.33	6378	6287.33	6203.33	13029.7	12784.3	12912.3	17657.3	18333.7	18997.3	11078	11335	12705.7	10628.3	10493	9638.67	11980.3	12126.3	12826.3	13580.3	7510.67	9636.89	6289.56	12908.8	18329.4	11706.2	10253.3	12311	0.00389339	397	0.00934118
Protein PML OS=Homo sapiens OX=9606 GN=PML PE=1 SV=3	5.81	99204.5	743.316	P29590	14	19.61	0.0007	PML_HUMAN	HUMAN		8762	9041.33	8673.67	6398.33	6777.33	5778.33	5046.67	4429	4702.33	3859	4761.5	4386.67	7377.33	7812	7148.33	9142.33	8674	8912.33	17131	17071.7	16916.7	7751	7815	7499.67	12240.7	11553	10746.3	8825.67	6318	4726	4335.72	7445.89	8909.56	17039.8	7688.56	11513.3	0.00389509	398	0.00936471
Vitronectin OS=Homo sapiens OX=9606 GN=VTN PE=1 SV=1	5.43	55104	10438.8	P04004	14	66.74	0	VTNC_HUMAN	HUMAN		64794	70986.3	69128.3	84710.7	76413.3	83820.7	65547.7	66383.3	66239.3	47241.7	49205.3	44744.3	68621.7	73989.7	78426.7	124596	131918	128893	109356	113601	111224	63883	65323.7	62392.3	82855	79045.7	70612	68302.9	81648.2	66056.8	47063.8	73679.3	128469	111393	63866.3	77504.2	0.00396745	400	0.00941176
GDP-L-fucose synthase OS=Homo sapiens OX=9606 GN=TSTA3 PE=1 SV=1	6.13	36120.8	2286.6	Q13630	12	54.21	0	FCL_HUMAN	HUMAN		5519	4574.67	6309.33	6620.33	7174.67	6389.33	14145.7	13499	11898.7	6072.33	4134.67	6944.67	14249	14126	14294.7	11029.3	13132	12123	11183	14394	11005.7	8696.33	6724.33	9436.33	13909.7	13072.3	13111	5467.67	6728.11	13181.1	5717.22	14223.2	12094.8	12194.2	8285.67	13364.3	0.00400077	402	0.00945882
Heat shock protein HSP 90-beta OS=Homo sapiens OX=9606 GN=HSP90AB1 PE=1 SV=4	4.77	83606.5	19670.2	P08238	42	70.3	0	HS90B_HUMAN	HUMAN		36161.5	36981.7	34409	40071.7	39393.4	37754.7	43782.4	36862.1	41387.1	12131	11626.4	13008.4	64872.7	60952.7	66124.3	116301	122650	126358	46465.6	45536.6	44635.2	34822.2	33652.3	35036.4	83052.8	94308.5	99494.3	35850.7	39073.3	40677.2	12255.3	63983.2	121770	45545.8	34503.6	92285.2	0.00406309	403	0.00948235
Chromatin complexes subunit BAP18 OS=Homo sapiens OX=9606 GN=BAP18 PE=1 SV=1	7.32	17957.4	1111.36	Q8IXM2	3	28.49	0.0007	BAP18_HUMAN	HUMAN		4193.67	4328.33	3930	3558	3590	3573	2879.5	2461	2872	4388.5	4271.5	4205	3334	3354	3685	4578.33	4719	4717	6571.67	6402	6299.67	6192.5	4511.67	4816	8693.33	7979	8402.67	4150.67	3573.67	2737.5	4288.33	3457.67	4671.44	6424.44	5173.39	8358.33	0.00416876	404	0.00950588
Transmembrane emp24 domain-containing protein 4 OS=Homo sapiens OX=9606 GN=TMED4 PE=1 SV=1	8.45	26113.9	2367.81	Q7Z7H5	6	38.77	0	TMED4_HUMAN	HUMAN		3294.43	2474.96	2413.02										7188.04	7132.12	7080.1	9603.89	10076.1	10040.6	5605.49	5050.96	4682.14				9133.6	9798.34	8888.99	2727.47	0	0	0	7133.42	9906.89	5112.87	0	9273.65	0.00417013	405	0.00952941
Vesicle-fusing ATPase OS=Homo sapiens OX=9606 GN=NSF PE=1 SV=3	6.52	83107.8	549.666	P46459	7	11.83	0.0007	NSF_HUMAN	HUMAN		4482.33	4068	3924	5272.33	5637	4577	5726.67	6265.67	6955	3885.67	4132.33	5416	6040	4998.33	4388	8366.33	7342	7598.67	6656.67	7508	7352	6400.67	5932	5135.33	6914.33	6899	6188	4158.11	5162.11	6315.78	4478	5142.11	7769	7172.22	5822.67	6667.11	0.00431669	407	0.00957647
Cell cycle and apoptosis regulator protein 2 OS=Homo sapiens OX=9606 GN=CCAR2 PE=1 SV=2	4.97	103529	1805.17	Q8N163	12	18.53	0	CCAR2_HUMAN	HUMAN		6001.33	4570.67	6617.33	4255.33	4371.67	3745	7231	7311.33	7071.67	4171.67	3865.33	3653	7568.33	7821.33	7554.33	9250	8781	8333.33	6027.33	6056	6063.33	5806.33	5040.67	6488.67	8636	8488.33	8210	5729.78	4124	7204.67	3896.67	7648	8788.11	6048.89	5778.56	8444.78	0.00432052	408	0.0096
Tropomodulin-3 OS=Homo sapiens OX=9606 GN=TMOD3 PE=1 SV=1	4.9	39765.9	1319.25	Q9NYL9	10	39.49	0.0007	TMOD3_HUMAN	HUMAN		7936	8084.33	8019.67	6065	5434.67	6077.67	5241.33	5156.33	4573.33	6023	5474.67	5466	6307.67	6337.67	6285	7546.67	7077	7604.33	11287	12631.3	11528	8523.33	8054.33	7914.67	8689	8742	8036.33	8013.33	5859.11	4990.33	5654.56	6310.11	7409.33	11815.4	8164.11	8489.11	0.00433371	409	0.00962353
Actin, cytoplasmic 2 OS=Homo sapiens OX=9606 GN=ACTG1 PE=1 SV=1	5.16	42135.1	50073.4	P63261	25	82.13	0	ACTG_HUMAN	HUMAN		512485	501657	507846	284470	284857	284942	434777	443298	437227				490983	502173	480230	936827	638630	645905	505979	614211	637316	482393	505675	505787	691919	595429	726772	507329	284756	438434	0	491128	740454	585835	497952	671373	0.00447141	411	0.00967059
ATP-dependent RNA helicase DDX19A OS=Homo sapiens OX=9606 GN=DDX19A PE=1 SV=1	6.16	54431.4	878.035	Q9NUU7	4	16.11	0.0007	DD19A_HUMAN	HUMAN		6680.67	6919	6822	4825.5	5077	4970	5348.67	4837.67	4745.67	4026	3534.33	3856.67	5806	4975.33	4908.67	7108.67	7709	6898.67	8119.33	7432	8362.67	5600	6135	6481.5	8663.33	8073.33	8338.33	6807.22	4957.5	4977.33	3805.67	5230	7238.78	7971.33	6072.17	8358.33	0.00448276	412	0.00969412
Ceruloplasmin OS=Homo sapiens OX=9606 GN=CP PE=1 SV=1	5.34	123061	8232.59	P00450	42	61.69	0	CERU_HUMAN	HUMAN		67745	66156.7	59018.7	31947.7	31895	31011	47187.3	51978	49925.3	25626	24279	24158.3	108536	112282	111905	76853.7	77170.3	82391.7	86868	71898.7	75169	29144.7	29275	29911.7	103552	109995	109601	64306.8	31617.9	49696.9	24687.8	110908	78805.2	77978.6	29443.8	107716	0.00449767	413	0.00971765
Ferritin heavy chain OS=Homo sapiens OX=9606 GN=FTH1 PE=1 SV=2	5.19	21396.8	17016.3	P02794	11	69.95	0	FRIH_HUMAN	HUMAN		33443.3	33059.3	32576.7	27718	24583.3	25222.3	15623.7	17557	16392	22491.7	20205	21341.3	82199.3	80792.3	83083.3	78981	105928	74873.3	22833.3	21735	22408.3	28111.3	25629.7	24473.3	112349	112692	130039	33026.4	25841.2	16524.2	21346	82025	86594.1	22325.6	26071.4	118360	0.00450139	414	0.00974118
Nucleosome assembly protein 1-like 4 OS=Homo sapiens OX=9606 GN=NAP1L4 PE=1 SV=1	4.4	42994.6	2170.65	Q99733	8	30.13	0	NP1L4_HUMAN	HUMAN		6107.33	6472.67	5990.67	6304.67	6354	6291.44	3821	4500.31	5006.85	4443	4358.5	4667	6228	6430.04	6546.56	8076.67	8588	8651.67	5016.67	4778	5369.67	7966.33	7533	7469.67	11391	10803	10473	6190.22	6316.7	4442.72	4489.5	6401.53	8438.78	5054.78	7656.33	10889	0.00453114	416	0.00978824
Keratin, type II cytoskeletal 8 OS=Homo sapiens OX=9606 GN=KRT8 PE=1 SV=7	5.34	53704.4	19288.2	P05787	39	83.44	0	K2C8_HUMAN	HUMAN		80577	81144.3	81597.3	80121.3	80140.3	79141.7	70704	73800.3	70248.3	88870.2	96205.3	101164	113401	119944	110629	67193	72369	70065.7	157984	150096	122076	109779	113128	106838	152408	156278	144344	81106.2	79801.1	71584.2	95413.3	114658	69875.9	143385	109915	151010	0.00455596	417	0.00981176
26S proteasome non-ATPase regulatory subunit 2 OS=Homo sapiens OX=9606 GN=PSMD2 PE=1 SV=3	4.9	100941	1329.17	Q13200	15	29.96	0.0007	PSMD2_HUMAN	HUMAN		9526.67	9815.33	9763.33	4865.33	5347	4301.33	6224.67	5266.67	5762.67	3703.67	2929	3111.67	11913.7	11636	11904.3	19073.7	17398	18496.3	7656.67	7765.67	7669.67	6233.33	5913.67	5824.67	9004	9093	8762.67	9701.78	4837.89	5751.33	3248.11	11818	18322.7	7697.33	5990.56	8953.22	0.00462102	418	0.00983529
Alpha-2-HS-glycoprotein OS=Homo sapiens OX=9606 GN=AHSG PE=1 SV=2	5.33	40139.2	10133.1	P02765	16	56.13	0	FETUA_HUMAN	HUMAN		62016	65194	59545.7	31667.3	33666	32059.7	30448.7	30825	29341.3	49345.3	36400	50098.3	84959.3	86364.3	82040.7	40155.7	34825.3	35422.7	76651.7	78799.7	73049.3	46451.3	83486.7	58389.3	102725	90626.7	95438.7	62251.9	32464.3	30205	45281.2	84454.8	36801.2	76166.9	62775.8	96263.6	0.00470239	420	0.00988235
26S proteasome regulatory subunit 7 OS=Homo sapiens OX=9606 GN=PSMC2 PE=1 SV=3	5.58	49033.1	2032.01	P35998	20	63.74	0	PRS7_HUMAN	HUMAN		11598	12378.3	10630.7	6048	6279.33	5767.67	6238.33	5893.67	5593.67	4157	5266.33	5423.33	9886	9345.67	8929.33	17036.7	16661.7	16476	10878.7	10752.7	11480	7976	7743.33	7246	10649.7	10147.3	9726	11535.7	6031.67	5908.56	4948.89	9387	16724.8	11037.1	7655.11	10174.3	0.00470701	421	0.00990588
26S proteasome non-ATPase regulatory subunit 5 OS=Homo sapiens OX=9606 GN=PSMD5 PE=1 SV=3	5.19	56595	1408.21	Q16401	7	21.63	0.0007	PSMD5_HUMAN	HUMAN		4917.33	5018	5737.33	3109.67	4495	3272	5343	3344	2870	3618.67	4293	3932	5360.67	5617	5237.33	14311	13620	15356.7	6218.33	7624.67	5904.67	5119	5650.33	4831.67	6878	7281	6016.67	5224.22	3625.56	3852.33	3947.89	5405	14429.2	6582.56	5200.33	6725.22	0.00473145	423	0.00995294
40S ribosomal protein S6 OS=Homo sapiens OX=9606 GN=RPS6 PE=1 SV=1	11.29	28851.8	9027.49	P62753	11	46.59	0	RS6_HUMAN	HUMAN		27531	26297	27984.7	29352	30777.7	25708.3	39360	34301	43319	19396.3	22609.7	21334.3	42471	37086	40753.3	41765	48216.3	37863.7	36034.7	38684.3	39394.7	28954.3	28702	29195.7	44358.7	44545.3	43231.7	27270.9	28612.7	38993.3	21113.4	40103.4	42615	38037.9	28950.7	44045.2	0.00477233	424	0.00997647
DnaJ homolog subfamily A member 1 OS=Homo sapiens OX=9606 GN=DNAJA1 PE=1 SV=2	6.67	45609.6	1064	P31689	5	28.72	0.0007	DNJA1_HUMAN	HUMAN		5860	5510.33	6254.33	5979.5	4775.67	4357	5398.5	4548	4052.33	3944.67	5142	5648	5060.33	5254.67	4864.67	8705.33	9463.33	9754.67	7549.33	6050	7160.33	9672.5	5519	5197	7598.33	8004.33	8043.33	5874.89	5037.39	4666.28	4911.56	5059.89	9307.78	6919.89	6796.17	7882	0.00480372	426	0.0100235
AH receptor-interacting protein OS=Homo sapiens OX=9606 GN=AIP PE=1 SV=2	5.84	38092.3	942.665	O00170	6	24.24	0.0007	AIP_HUMAN	HUMAN		6870.33	7718.67	7015.33	4052.67	3373.33	3417.33	3595.5	3732.5	3538	2615	3434	2947	5907.33	6282	5618.33	6580.33	6905.67	6690	7583.33	8324.67	8584	4768	4814.67	4357.33	7054.33	7020.33	7313.67	7201.44	3614.44	3622	2998.67	5935.89	6725.33	8164	4646.67	7129.44	0.00494417	428	0.0100706
26S proteasome non-ATPase regulatory subunit 4 OS=Homo sapiens OX=9606 GN=PSMD4 PE=1 SV=1	4.49	40964.9	1240.15	P55036	7	29.97	0.0007	PSMD4_HUMAN	HUMAN		6883	6932.33	7027.33	3755.67	3408	3548.67	4375.5	4163	4235.5	3805	3027.5	3762	5941.33	6045	6024	11281.7	10567.3	10015	7889.67	7104.67	7462	4600.67	4481.33	4138	7363.67	7694.67	7825	6947.56	3570.78	4258	3531.5	6003.44	10621.3	7485.44	4406.67	7627.78	0.00495895	429	0.0100941
Vesicle-trafficking protein SEC22b OS=Homo sapiens OX=9606 GN=SEC22B PE=1 SV=4	6.5	24821.5	2439.86	O75396	9	52.56	0	SC22B_HUMAN	HUMAN		8226.67	7966.33	7408	6614.67	7078.67	6670.67	7581.67	6570.67	5604	3300.33	3599.67	3242.33	17530	17904.7	17122.3	10873.7	12696	12263	7275.33	6705.33	7637.33	6283.67	5648.67	6510	14110.7	13163.3	13998	7867	6788	6585.44	3380.78	17519	11944.2	7206	6147.44	13757.3	0.00508151	430	0.0101176
Septin-8 OS=Homo sapiens OX=9606 GN=SEPT8 PE=1 SV=4	5.84	56269.6	1955.87	Q92599	11	43.48	0	SEPT8_HUMAN	HUMAN		6221.69	5798.68	5704	6676.67	6679	5868.33	6213.85	6381.82	6415	4910.89	3860.71	3808.39	7619.67	7240.33	5640.99	6643	6391.33	7111.67	17011.8	16771.2	18447	9793	9593.67	7128.35	9974.33	10632.7	10513.3	5908.12	6408	6336.89	4193.33	6833.66	6715.33	17410	8838.34	10373.4	0.00554337	433	0.0101882
Regulator of chromosome condensation OS=Homo sapiens OX=9606 GN=RCC1 PE=1 SV=1	7.26	45425.3	1544.95	P18754	9	41.57	0	RCC1_HUMAN	HUMAN		8121.33	8282	8233.67	2971.67	3035.33	3789	3216.5	3409.67	2805	2986	3102	2228	6289.67	5858	5360	9748.67	11335.3	9272.67	9106	8885.33	8899.33	4420	4777	4277	7892.33	8375	7396.67	8212.33	3265.33	3143.72	2772	5835.89	10118.9	8963.56	4491.33	7888	0.00559285	434	0.0102118
Annexin A11 OS=Homo sapiens OX=9606 GN=ANXA11 PE=1 SV=1	7.61	54732	6400.4	P50995	21	45.15	0	ANX11_HUMAN	HUMAN		30701.7	30282.7	31917.7	17535	16261	16981.3	18948.7	18332.7	17678.3	18932.3	16191.7	17949	19668	20615.3	21644.7	32994.3	33165.3	32442.3	34708.7	35117	39113.7	25783.3	25865.3	25061.7	33398.7	37086	37007.3	30967.3	16925.8	18319.9	17691	20642.7	32867.3	36313.1	25570.1	35830.7	0.00573293	435	0.0102353
Dynein heavy chain 2, axonemal OS=Homo sapiens OX=9606 GN=DNAH2 PE=2 SV=3	5.93	511121	2809.25	Q9P225	6	4.77	0	DYH2_HUMAN	HUMAN		3393	3692.33	4093	3944.33	3694.67	4296.5	4456	4791	4485	8654.5	8589.5	14115	5763.67	6919	5341	8592	8912	9761.67	8902.33	9363.33	21678	14245	13935.3	14551.7	8649	9773	9334	3726.11	3978.5	4577.33	10453	6007.89	9088.56	13314.6	14244	9252	0.00587897	436	0.0102588
Far upstream element-binding protein 1 OS=Homo sapiens OX=9606 GN=FUBP1 PE=1 SV=3	7.43	67731.6	1370.95	Q96AE4	21	37.42	0.0007	FUBP1_HUMAN	HUMAN		15625	15729.7	16067.7	8979.67	8815.33	7044.55	5819.88	5386	5404	7926.11	5913.08	8542.86	12941	12044	13406.3	14913	15183.3	15343	14916.7	15240.3	15191	8409.67	11138.7	11976	16835	16108.3	15329	15807.4	8279.85	5536.63	7460.68	12797.1	15146.4	15116	10508.1	16090.8	0.00590489	437	0.0102824
Latent-transforming growth factor beta-binding protein 4 OS=Homo sapiens OX=9606 GN=LTBP4 PE=1 SV=2	5.11	182560	313.984	Q8N2S1	6	7.2	0.0009	LTBP4_HUMAN	HUMAN				1842	2723.5	2278	2098				3509.67	2860	3886.33	3700	3873.67	3798	2796	2581.67	2995	5832.33	5724.33	5662.33	4858.67	5195.33	4611	5781	5150.33	5455	1842	2366.5	0	3418.67	3790.56	2790.89	5739.67	4888.33	5462.11	0.00592661	438	0.0103059
26S proteasome non-ATPase regulatory subunit 3 OS=Homo sapiens OX=9606 GN=PSMD3 PE=1 SV=2	8.7	61091.7	1316.16	O43242	15	36.33	0.0007	PSMD3_HUMAN	HUMAN		9945.33	10145.3	10285	5424.33	5585.67	5697.33	5679.33	5895.67	5496.33	4373	4193.67	4617	10196	10041.7	9622	15174	15208.3	15963	8756.67	8716.67	7959.67	6305.33	6809	6475.67	9496.33	9798.67	9640.33	10125.2	5569.11	5690.44	4394.56	9953.22	15448.4	8477.67	6530	9645.11	0.00596218	439	0.0103294
UDP-glucose 4-epimerase OS=Homo sapiens OX=9606 GN=GALE PE=1 SV=2	6.27	38680.9	4149.91	Q14376	17	63.79	0	GALE_HUMAN	HUMAN		1831.33	1588	1885.5				3123	3012	3812	1834			13315	13326.7	11593	21691.3	25236.3	21223.3	9410	7965.33	8652	2472.33	3501.5	2123.67	11457	12479.7	12332.7	1768.28	0	3315.67	1834	12744.9	22717	8675.78	2699.17	12089.8	0.00600665	440	0.0103529
Heterogeneous nuclear ribonucleoprotein A1-like 2 OS=Homo sapiens OX=9606 GN=HNRNPA1L2 PE=2 SV=2	9.28	34396.5	12776.5	Q32P51	13	58.44	0	RA1L2_HUMAN	HUMAN		13993.9	16211.8	14203.6	9248.08	8976.29	9119.35	11415.1	10625.1	10870.2	6361.7	6203.14	5766.87	11935.9	11742.5	11977.1	19924.7	21200.3	17808.6	17536.2	18682.4	17685.7	10136.8	10408	10355.3	7820.73	7919.34	8098.4	14803.1	9114.57	10970.1	6110.57	11885.2	19644.5	17968.1	10300	7946.16	0.00602875	441	0.0103765
Erlin-2 OS=Homo sapiens OX=9606 GN=ERLIN2 PE=1 SV=1	5.32	38067.7	4431.1	O94905	17	58.7	0	ERLN2_HUMAN	HUMAN		7891.48	8845.52	8890.77	13072.3	13281.3	11703.3	10654.7	11182.3	11461.3	8777	9557.67	8291.33	12398	12400.8	12634.1	22756.2	21248.8	23634.3	11827	11291.2	11540	13131	12549.7	11790.3	14541.9	13868.1	13820	8542.59	12685.7	11099.4	8875.33	12477.7	22546.4	11552.7	12490.3	14076.6	0.00605023	442	0.0104
26S proteasome regulatory subunit 8 OS=Homo sapiens OX=9606 GN=PSMC5 PE=1 SV=1	7.38	45797.2	2565.41	P62195	12	52.46	0	PRS8_HUMAN	HUMAN		12409.7	12098	11383.7	6573.33	6635.67	7182	5771	5834	5641.67	6191.67	6187.67	5887.33	8865.67	9092	8526.67	17408.7	15784.7	18195	11190.3	11625.7	11303	8976	9156.67	8313	11033.3	11771.3	12580	11963.8	6797	5748.89	6088.89	8828.11	17129.4	11373	8815.22	11794.9	0.00631571	445	0.0104706
Serum paraoxonase/arylesterase 2 OS=Homo sapiens OX=9606 GN=PON2 PE=1 SV=4	5.22	39552	854.915	Q15165	3	10.17	0.0007	PON2_HUMAN	HUMAN		2450.01	2629.46	3270.8	1779.87	1979.19	1411.74	2591.89	3366.54	3276.9				10322.1	9003.6	10298.6	8362.04	8126.2	8529.55	4637.45	4258.11	4336.35	1541.88	1664.24	1720.36	7250.19	8039.89	6808.68	2783.43	1723.6	3078.44	0	9874.78	8339.26	4410.64	1642.16	7366.25	0.00654076	447	0.0105176
NEDD8-activating enzyme E1 regulatory subunit OS=Homo sapiens OX=9606 GN=NAE1 PE=1 SV=1	5.09	60702.7	1271.87	Q13564	3	11.42	0.0007	ULA1_HUMAN	HUMAN		4987	4638.5	4071.33	3139.5	3145	2484	3486	3348	4632	2354.5	2478.5	2386.5	3582	3981	4165.5	5853.33	5593.33	5396.67	5250.67	4736.67	5120.67	3501.5	3579.5	3764	4821	4811.67	4941.67	4565.61	2922.83	3822	2406.5	3909.5	5614.44	5036	3615	4858.11	0.00680682	449	0.0105647
E3 UFM1-protein ligase 1 OS=Homo sapiens OX=9606 GN=UFL1 PE=1 SV=2	6.33	90051.6	1493.02	O94874	5	10.45	0	UFL1_HUMAN	HUMAN		4163	3847.33	4080.67	4601.33	4064	3965.67	2773	2426	2502	3194	3223	3455	2615	2809.67	3323	6998	6562.33	6788.67	5279	5204	5326	4729.67	4447.67	4983	6295.33	7009	7016	4030.33	4210.33	2567	3290.67	2915.89	6783	5269.67	4720.11	6773.44	0.0068392	450	0.0105882
Aspartate--tRNA ligase, cytoplasmic OS=Homo sapiens OX=9606 GN=DARS PE=1 SV=2	6.09	57535.5	2453.47	P14868	20	49.7	0	SYDC_HUMAN	HUMAN		14758.3	13645.3	15356	11465.7	10043.7	11407.3	12485.7	11794.7	11289.3	8627	10513.7	10092.3	11924	12497	12938	15242.3	15550.3	19355.3	18568	20778.3	20612	12496.3	11470	12401.7	13484.3	16306	13941.7	14586.6	10972.2	11856.6	9744.33	12453	16716	19986.1	12122.7	14577.3	0.00684677	451	0.0106118
Platelet-derived growth factor receptor beta OS=Homo sapiens OX=9606 GN=PDGFRB PE=1 SV=1	4.7	125052	746.419	P09619	2	1.36	0.0007	PGFRB_HUMAN	HUMAN		18650	12924.2	14842	15300.7	15287	16843.3	11940.8	12219.3	11387.8	10541.9	11572.9	11556.9	17574.2	22737.5	17458.7	19610	14013.6	19567.5	59255	57044.5	52426.5	21557.6	19313.7	20127.8	28688.5	43147	35906	15472	15810.3	11849.3	11223.9	19256.8	17730.4	56242	20333	35913.8	0.00685763	452	0.0106353
RUN and FYVE domain-containing protein 1 OS=Homo sapiens OX=9606 GN=RUFY1 PE=1 SV=2	5.42	80901.5	990.002	Q96T51	4	7.34	0.0007	RUFY1_HUMAN	HUMAN		2508	2193	1826	2003	1980			2345					3386	2803.5	2312	5554	5202.67	4608.33	4449.33	3202.67	3006.67	2901	2345	3091	4592	4918.33	4672	2175.67	1991.5	2345	0	2833.83	5121.67	3552.89	2779	4727.44	0.00688671	454	0.0106824
Phosphoglucomutase-2 OS=Homo sapiens OX=9606 GN=PGM2 PE=1 SV=4	6.27	68796.7	2365.92	Q96G03	19	52.12	0	PGM2_HUMAN	HUMAN		11801.7	12083	10928.7	20539.7	19846.3	18521.3	14838	14951.7	14138.7	14834.3	15204	15106	17527	16822	17360.7	14914.7	14958.7	15052.7	21772.3	19743.7	22112.3	22812	25826.3	24208	22542.7	22073.3	23041.3	11604.4	19635.8	14642.8	15048.1	17236.6	14975.3	21209.4	24282.1	22552.4	0.0071791	456	0.0107294
Zinc-alpha-2-glycoprotein OS=Homo sapiens OX=9606 GN=AZGP1 PE=1 SV=2	5.64	34486.9	2910.64	P25311	13	63.42	0	ZA2G_HUMAN	HUMAN		20193	20408.3	20526.7	18226.3	16686	15968	10408.5	8870.67	12080.5	24026.3	23716.7	25855	39265	36776.7	39098.3	18523.3	20161.7	20478.3	19250.3	17838	17322	30743	30159	34277.3	26103.3	23470	24427.3	20376	16960.1	10453.2	24532.7	38380	19721.1	18136.8	31726.4	24666.9	0.00726459	458	0.0107765
Eukaryotic translation initiation factor 2 subunit 1 OS=Homo sapiens OX=9606 GN=EIF2S1 PE=1 SV=3	4.82	36397.4	1815.72	P05198	15	65.4	0	IF2A_HUMAN	HUMAN		10966.3	11866.3	11006.7	5332.33	5561.33	4663.33	6608	6123.67	6398.67	4282.33	6241	4329.67	9625.33	9313.33	10035.3	11700.7	11555	11602.7	10121.7	10177	10702.3	9349.33	5708.33	7033	12259.7	12583.7	11973.7	11279.8	5185.67	6376.78	4951	9658	11619.4	10333.7	7363.56	12272.3	0.00729374	459	0.0108
Transcription intermediary factor 1-beta OS=Homo sapiens OX=9606 GN=TRIM28 PE=1 SV=5	5.41	90317.6	2110.52	Q13263	27	45.03	0	TIF1B_HUMAN	HUMAN		33414	27286.3	24102.7	11988.7	11460.7	20991	17148.7	19096.3	25192.7	16287	17637.3	23380	22886.3	23189.3	21415.3	32639.7	37257	30423.3	31868	30530.7	28635.7	22326.3	24870.7	25099.7	40197.7	41323.3	43110.7	28267.7	14813.4	20479.2	19101.4	22497	33440	30344.8	24098.9	41543.9	0.00729549	460	0.0108235
Transgelin-2 OS=Homo sapiens OX=9606 GN=TAGLN2 PE=1 SV=3	8.45	22562.6	31812.4	P37802	17	89.45	0	TAGL2_HUMAN	HUMAN		108179	99029.7	97353.7	50526.7	51068.3	49381.3	61610.7	59284	60905.3	48641	49213	49830.3	60196	60644	59121.3	129028	138769	144933	139309	133581	132099	74839.3	75950.3	74812.3	114555	116655	113435	101521	50325.4	60600	49228.1	59987.1	137577	134996	75200.7	114882	0.00735775	462	0.0108706
Polyadenylate-binding protein 1 OS=Homo sapiens OX=9606 GN=PABPC1 PE=1 SV=2	9.81	70899.1	1948.59	P11940	20	47.33	0	PABP1_HUMAN	HUMAN		10975	11164.7	12186	5350.61	5235.7	4850.45	9276.91	9509.35	8646.56	5877.7	6456.01	5586.03	11363	10605.5	10862.6	11780	11667.1	11371.7	12629.2	12380.2	13425	7589.18	7693.28	7802.48	12060.1	12119	13147.3	11441.9	5145.59	9144.27	5973.24	10943.7	11606.2	12811.5	7694.98	12442.1	0.00737241	463	0.0108941
C-Jun-amino-terminal kinase-interacting protein 4 OS=Homo sapiens OX=9606 GN=SPAG9 PE=1 SV=4	4.86	147004	905.264	O60271	2	2.57	0.0007	JIP4_HUMAN	HUMAN				1522	2282	2772	1961							2591.5	2876.5	3337.5	3173	2912	3074	2833	2272.5	2137.5	3162.5	3202	3402.5	4210	4285	4204.5	1522	2338.33	0	0	2935.17	3053	2414.33	3255.67	4233.17	0.00742346	464	0.0109176
Complement C2 OS=Homo sapiens OX=9606 GN=C2 PE=1 SV=2	7.12	84636.6	348.884	P06681	6	10.24	0.0007	CO2_HUMAN	HUMAN		2294	2904.5	3193.33	1573	3013.33	2394		2667	3313	2184			6567.67	6399.33	6583.67	4318	4256.67	4030	4764.33	4795.67	5030.67	2235.5	2056	1663.5	4628.33	4434.67	4168.33	2797.28	2326.78	2990	2184	6516.89	4201.56	4863.56	1985	4410.44	0.00750781	466	0.0109647
Transmembrane emp24 domain-containing protein 7 OS=Homo sapiens OX=9606 GN=TMED7 PE=1 SV=2	6.49	25513.8	3732.62	Q9Y3B3	7	47.77	0	TMED7_HUMAN	HUMAN		6844.33	6435.67	6341.67	13486.3	12647.7	12565	9677	10105.7	9004.33	9294	9682.33	9817	9478.67	9575	12628	17770.3	19637	17996.3	11425.7	12425	10382.7	12124.3	11674.3	13096.7	15878.7	16174	16290.3	6540.56	12899.7	9595.67	9597.78	10560.6	18467.9	11411.1	12298.4	16114.3	0.00758609	468	0.0110118
TAR DNA-binding protein 43 OS=Homo sapiens OX=9606 GN=TARDBP PE=1 SV=1	5.78	45082.1	1084.6	Q13148	7	35.02	0.0007	TADBP_HUMAN	HUMAN		10633.3	9647.67	10561	6828.33	6255.67	6074	4697.33	4296	5879.67	6908.67	6209.33	6470	5480.67	8679.67	7591.67	14782.7	14172	15947.7	11007.3	11075.7	10733.7	8306.33	8043.33	7930.67	12709.3	10715.7	9733	10280.7	6386	4957.67	6529.33	7250.67	14967.4	10938.9	8093.44	11052.7	0.00781599	470	0.0110588
Complement C4-B OS=Homo sapiens OX=9606 GN=C4B PE=1 SV=2	6.87	194291	9560.4	P0C0L5	79	61.07	0	CO4B_HUMAN	HUMAN		35073.2	35956.5	36094	65120.7	62485.8	60113.4	45497.6	48017.3	48989.7	29662.4	29119.4	28666.8	100056	105231	105982	56032	54646.2	58479.7	75755.2	69928.6	79004.5	34932.2	40672.2	37143.1	67917.1	66664.4	72850.2	35707.9	62573.3	47501.5	29149.5	103756	56385.9	74896.1	37582.5	69143.9	0.00784849	471	0.0110824
N-acylneuraminate cytidylyltransferase OS=Homo sapiens OX=9606 GN=CMAS PE=1 SV=2	7.85	49063.6	948.633	Q8NFW8	5	18.66	0.0007	NEUA_HUMAN	HUMAN		4207.67	4263.67	4346.33	4117	4173	4396	6316.5	6312	4072	3656	3567	3472	6759.33	5888.33	6193.33	13329.7	12077.3	12253.3	6101.33	5865.33	6175	3769.33	4615.5	4444.5	6941.67	6993.33	6639.33	4272.56	4228.67	5566.83	3565	6280.33	12553.4	6047.22	4276.44	6858.11	0.00814913	473	0.0111294
Inositol-3-phosphate synthase 1 OS=Homo sapiens OX=9606 GN=ISYNA1 PE=1 SV=1	5.4	61581.2	677.916	Q9NPH2	5	14.7	0.0007	INO1_HUMAN	HUMAN		5126	4069.67	4810.33	3694	3554	3621.5	5106	5654	8219	3340	3231	2838	6151.5	7067.5	6485	5447.33	5731.33	5247.67	8023.67	6107	7029.67	5732	4506.5	4237.33	8046	9136.33	7773	4668.67	3623.17	6326.33	3136.33	6568	5475.44	7053.44	4825.28	8318.44	0.00815005	474	0.0111529
Heat shock protein HSP 90-alpha OS=Homo sapiens OX=9606 GN=HSP90AA1 PE=1 SV=5	4.75	85059.1	20289.4	P07900	40	69.4	0	HS90A_HUMAN	HUMAN		44607.5	46967	48952	32433.7	34788.9	31136	27511.2	30174.1	27896.8	10971.9	10945.7	12335.3	91759.3	87709.3	95085	105121	92644.1	108134	36574.2	34732.4	36325.7	20700.8	20898.3	20768.7	111642	107982	91808.3	46842.2	32786.2	28527.4	11417.6	91517.9	101966	35877.5	20789.3	103811	0.00817512	475	0.0111765
Pre-mRNA-processing-splicing factor 8 OS=Homo sapiens OX=9606 GN=PRPF8 PE=1 SV=2	9	274913	843.094	Q6P2Q9	21	14.13	0.0007	PRP8_HUMAN	HUMAN		7351.33	6788.33	7386.67	4137.33	4023	3731	4693.67	4597	4434.67	3562	3353.67	3448.67	7191.67	7042	7179.67	9675.33	10746.7	10053.3	5070.33	4962.67	4563.67	5653.67	5524	5984.33	8091	7150.33	7543.33	7175.44	3963.78	4575.11	3454.78	7137.78	10158.4	4865.56	5720.67	7594.89	0.00827143	476	0.0112
Complement C3 OS=Homo sapiens OX=9606 GN=C3 PE=1 SV=2	5.96	188688	17904	P01024	107	79.19	0	CO3_HUMAN	HUMAN		142900	154190	160757	97626.7	90871.7	96990.7	106785	113299	102061	78211.7	77578.7	79689.3	197131	201396	184606	125155	122445	145758	139776	135966	150090	109772	118568	109345	151148	147657	148642	152616	95163	107382	78493.2	194378	131119	141944	112561	149149	0.00835709	477	0.0112235
Protein disulfide-isomerase A4 OS=Homo sapiens OX=9606 GN=PDIA4 PE=1 SV=2	4.77	73274.7	12437.6	P13667	39	71.47	0	PDIA4_HUMAN	HUMAN		25838.7	25488	23878.7	70767.7	75191.3	67091.7	57442	59016.3	57115	36147	40177.3	42254	54087.7	57258.7	54951.3	74261.3	72400.7	77165.7	58361	66492	65653.3	65259	63515.3	70406.7	102059	102204	110721	25068.4	71016.9	57857.8	39526.1	55432.6	74609.2	63502.1	66393.7	104995	0.00857175	479	0.0112706
AP-2 complex subunit mu OS=Homo sapiens OX=9606 GN=AP2M1 PE=1 SV=2	9.88	49996.9	2056.01	Q96CW1	7	25.98	0	AP2M1_HUMAN	HUMAN		6198.67	6739.67	6457.67	3420.5	4291.33	5406	6938	7236.67	6948.67	3002.5	3407	2567	7051	6864.33	7294.33	7719.67	8454	7511	9421.33	9390.67	9809.33	3901	4525	6182.67	9306	8043.67	8869.67	6465.33	4372.61	7041.11	2992.17	7069.89	7894.89	9540.44	4869.56	8739.78	0.00858045	480	0.0112941
Calcium-binding mitochondrial carrier protein SCaMC-1 OS=Homo sapiens OX=9606 GN=SLC25A24 PE=1 SV=2	5.93	53582.7	799.036	Q6NUK1	8	22.43	0.0007	SCMC1_HUMAN	HUMAN		4319.33	4101	4302.33	2782	3436.5	3708	5980.33	6168.67	5647.33	1896	1949	2712	8552.33	9530	9002.67	11252.7	11190.7	10945	5350	5398.33	5334	2473	2925.5	2398	6812.67	6593	6806.33	4240.89	3308.83	5932.11	2185.67	9028.33	11129.4	5360.78	2598.83	6737.33	0.00866275	481	0.0113176
Endophilin-B1 OS=Homo sapiens OX=9606 GN=SH3GLB1 PE=1 SV=1	5.68	41081.5	525.084	Q9Y371	3	9.86	0.0007	SHLB1_HUMAN	HUMAN		3534	3519.67	3738.67	3196	3352	2034				2140	2080	2105	2963.33	3260	2629.33	3826.33	3362	3617.33	4890.33	4695	4709.33	4539	3779	3474.5	4748.33	4596.67	4821	3597.44	2860.67	0	2108.33	2950.89	3601.89	4764.89	3930.83	4722	0.008684	482	0.0113412
Splicing factor 3A subunit 1 OS=Homo sapiens OX=9606 GN=SF3A1 PE=1 SV=1	4.97	88943.4	948.65	Q15459	8	16.9	0.0007	SF3A1_HUMAN	HUMAN		8680.33	8060	8678.33	4362	4587.33	4408.33	5307.33	5423	4955	3801	4000.33	3499.67	6236.33	6789	6711.67	8380.67	8548	8768.33	9150.67	8059.33	8267.33	6036.67	5803.33	5769.33	9092.33	8701.33	7935.67	8472.89	4452.56	5228.44	3767	6579	8565.67	8492.44	5869.78	8576.44	0.00868923	483	0.0113647
NEDD8-activating enzyme E1 catalytic subunit OS=Homo sapiens OX=9606 GN=UBA3 PE=1 SV=2	5.14	52536.8	720.546	Q8TBC4	5	21.6	0.0007	UBA3_HUMAN	HUMAN		4174	4088.67	3755.67	2601.33	2765	2414	2300	2676	3427	1919		2030	3218.67	3240	3009.33	5770	5686	5735.67	4729.33	4922.33	4808	3253.67	2760.67	2952.67	4936.67	4584.33	4867	4006.11	2593.44	2801	1974.5	3156	5730.56	4819.89	2989	4796	0.00869451	484	0.0113882
Stomatin-like protein 2, mitochondrial OS=Homo sapiens OX=9606 GN=STOML2 PE=1 SV=1	7.26	38648.2	1858.09	Q9UJZ1	9	39.04	0	STML2_HUMAN	HUMAN		8738.33	7420.33	8262.33	5862.33	6916.67	6154	5159	5644.5	5640.5	5680.67	6373	6017.33	7482.67	7221.67	7347.67	12647	14183	16700.7	7321.67	7840	7847	8367	7684.67	7510.33	7278	8248.33	7517.67	8140.33	6311	5481.33	6023.67	7350.67	14510.2	7669.56	7854	7681.33	0.00869771	485	0.0114118
Afamin OS=Homo sapiens OX=9606 GN=AFM PE=1 SV=1	5.54	71008.1	2643.84	P43652	23	48.91	0	AFAM_HUMAN	HUMAN		15851	17421	15038.7	13235	10500.7	10249	13262	13419.7	13750	10182	10736	8683.33	32064.7	30671.3	32426	11502.7	11596	12821.3	20189	20923	18348.3	15889.3	14520.3	14453.3	27009.3	29887.3	26288	16103.6	11328.2	13477.2	9867.11	31720.7	11973.3	19820.1	14954.3	27728.2	0.00877327	486	0.0114353
Signal recognition particle subunit SRP68 OS=Homo sapiens OX=9606 GN=SRP68 PE=1 SV=2	8.69	71243	1027.84	Q9UHB9	4	10.05	0.0007	SRP68_HUMAN	HUMAN		5248	5084.67	4622	2394.67	2542	3080.5	3521.33	3607.67	3982.5	2597	3367	1975	5426	5521.67	5331.67	6108	5730.67	6489.67	4419.67	4354	4925	2903.33	3049.33	3522.33	5482	5736	5665	4984.89	2672.39	3703.83	2646.33	5426.44	6109.44	4566.22	3158.33	5627.67	0.00909317	489	0.0115059
Cytoplasmic dynein 1 light intermediate chain 1 OS=Homo sapiens OX=9606 GN=DYNC1LI1 PE=1 SV=3	5.97	56864.4	839.866	Q9Y6G9	6	22.18	0.0007	DC1L1_HUMAN	HUMAN		3939	4136	3702.33	1939.36	2191.67	820.07	1333.15	3923					4006	3611.67	4305.33	4343.74	4458.67	4169.33	4693.03	4524	4700.67	3373.46	3197.04	2875.81	5194.33	5316.67	4865	3925.78	1650.37	2628.07	0	3974.33	4323.91	4639.23	3148.77	5125.33	0.00918956	491	0.0115529
Dual specificity mitogen-activated protein kinase kinase 4 OS=Homo sapiens OX=9606 GN=MAP2K4 PE=1 SV=1	8.06	44744	699.254	P45985	2	8.27	0.0007	MP2K4_HUMAN	HUMAN		2833	2350	3277.5	2841.5	2989	3082.5	3161	2839	4591	3439	2405	1970	6224	6466	3858	3580	3487.5	3543	3482.5	3961	3281	3566	3810	3194.5	3217.5	3395.5	3959	2820.17	2971	3530.33	2604.67	5516	3536.83	3574.83	3523.5	3524	0.00923444	492	0.0115765
S-methyl-5'-thioadenosine phosphorylase OS=Homo sapiens OX=9606 GN=MTAP PE=1 SV=2	6.81	31749.3	3006.63	Q13126	9	55.48	0	MTAP_HUMAN	HUMAN		6156.67	7111.33	10663	6107.33	5531.67	5163.67	6688	4631	7142.33	5249.5	4681.33	4828.33	8445.67	9050.33	8079.67	7140.67	7090	7829.67	9504.67	10332.7	7439.33	6383.67	6845.67	6440.33	7551.33	8016.67	7821.33	7977	5600.89	6153.78	4919.72	8525.22	7353.44	9092.22	6556.56	7796.44	0.00934661	493	0.0116
Heterogeneous nuclear ribonucleoproteins C1/C2 OS=Homo sapiens OX=9606 GN=HNRNPC PE=1 SV=4	4.76	33727.1	10552.5	P07910	17	78.76	0	HNRPC_HUMAN	HUMAN		66775.3	61344.3	57689.3	32464.8	32073.1	33524.3	36431	35133.3	35309	4773.23	5139.47	5091.39	50310.8	50574.8	49647.1	92333.3	79835.1	91615.9	69443	62275.8	70735.3	30542.7	31021.3	30862.3	81834.2	83258.4	84275.3	61936.3	32687.4	35624.4	5001.37	50177.5	87928.1	67484.7	30808.8	83122.6	0.00935229	494	0.0116235
Transmembrane protein 205 OS=Homo sapiens OX=9606 GN=TMEM205 PE=1 SV=1	8.73	21483	836.657	Q6UW68	2	15.87	0.0007	TM205_HUMAN	HUMAN		2131	1900	2048	4590.5	5628	5099.5	4302.5	4967.5	5764	3270	3626.5	3093.5	7981	8016.5	7586.5	11523	11237	12436	2809	3270.5	3363	5114	4474.5	4989	11050	11653.5	10690	2026.33	5106	5011.33	3330	7861.33	11732	3147.5	4859.17	11131.2	0.00948602	496	0.0116706
Mitochondrial import receptor subunit TOM70 OS=Homo sapiens OX=9606 GN=TOMM70 PE=1 SV=1	6.77	68139.3	2145.71	O94826	12	33.88	0	TOM70_HUMAN	HUMAN		7076	6817.67	6429.33	4732.33	4791.67	4704.67	5793.67	4751.67	5390	3861	3728.67	4389.67	5852.67	5487.33	5083.33	10375.7	10468	10924.7	6539	5780.33	7131	5839	6384	6205.67	8445.67	7472	7688	6774.33	4742.89	5311.78	3993.11	5474.44	10589.4	6483.44	6142.89	7868.56	0.00951827	498	0.0117176
Replication protein A 70 kDa DNA-binding subunit OS=Homo sapiens OX=9606 GN=RPA1 PE=1 SV=2	6.97	68765.6	2466.49	P27694	11	35.23	0	RFA1_HUMAN	HUMAN		7217.33	6510.67	5962	3922	5239.67	3452	5515	5454	5096.33	4759.67	3441.67	3322	4931.33	5655.67	4688.33	10615	10814.3	12238.3	6888.67	7842.67	7603	6969.67	5557.67	4511.33	8177	9043.67	9003.33	6563.33	4204.56	5355.11	3841.11	5091.78	11222.6	7444.78	5679.56	8741.33	0.009527	499	0.0117412
Diablo homolog, mitochondrial OS=Homo sapiens OX=9606 GN=DIABLO PE=1 SV=1	5.57	27359	1253.03	Q9NR28	5	27.2	0.0007	DBLOH_HUMAN	HUMAN		4792.67	4862.33	3952.33	4095.33	4608	3756.67	3514	3689.67	3380	3323	4388	3911.67	4091	4757	4968	7389.33	7585.33	8285.67	4096	3890.67	4058.33	4683.33	4887.67	5526	6759	7171	7356.33	4535.78	4153.33	3527.89	3874.22	4605.33	7753.44	4015	5032.33	7095.44	0.00970107	502	0.0118118
Microtubule-associated protein 1S OS=Homo sapiens OX=9606 GN=MAP1S PE=1 SV=2	6.92	113181	881.636	Q66K74	4	6.14	0.0007	MAP1S_HUMAN	HUMAN		2849.33	2972	3115				2753	3400	2956				3407.67	3977.67	4090	5855.67	5685	5773.67	4919	5358.67	5252.67	1837			5211.33	5747	5243	2978.78	0	3036.33	0	3825.11	5771.44	5176.78	1837	5400.44	0.00975785	503	0.0118353
D-aminoacyl-tRNA deacylase 1 OS=Homo sapiens OX=9606 GN=DTD1 PE=1 SV=2	8.44	23594.7	1278.23	Q8TEA8	2	20.57	0.0007	DTD1_HUMAN	HUMAN		1984	2074	1808	4288	5090	5056	4278	3848	4953	2130		2715	5030.5	4897	5392	5037	5756	5069	6530	6756	6805.5	2728	3554	3228	9451.5	8491	10679.5	1955.33	4811.33	4359.67	2422.5	5106.5	5287.33	6697.17	3170	9540.67	0.00986117	504	0.0118588
26S proteasome regulatory subunit 10B OS=Homo sapiens OX=9606 GN=PSMC6 PE=1 SV=1	7.27	44458.2	3399.19	P62333	17	63.5	0	PRS10_HUMAN	HUMAN		15310.3	15785.7	17375.3	7644.33	7624	7322	7355	7032.67	7304	6959.67	6275.67	5952.33	12629.3	11633.3	11841.3	22562.3	21697	21215	15072	15342.3	14791	9351.67	9457.67	9167.67	13819	14578	13653	16157.1	7530.11	7230.56	6395.89	12034.7	21824.8	15068.4	9325.67	14016.7	0.00988853	505	0.0118824
Heterogeneous nuclear ribonucleoprotein F OS=Homo sapiens OX=9606 GN=HNRNPF PE=1 SV=3	5.24	46014.1	6603.93	P52597	17	60.72	0	HNRPF_HUMAN	HUMAN		39914	39249.1	37108	13078.4	13755.1	13749.2	13477.1	12379.7	14048	15261.3	13767.5	14778.8	25685.3	23991	24393.7	48148.7	52057.2	50544.5	32181	34375	34407	24585.1	22481.3	22643.5	35466.3	34747.3	36501.3	38757	13527.6	13301.6	14602.5	24690	50250.1	33654.3	23236.7	35571.7	0.0105109	508	0.0119529
Complement component C6 OS=Homo sapiens OX=9606 GN=C6 PE=1 SV=3	6.34	108436	410.026	P13671	5	10.06	0.0007	CO6_HUMAN	HUMAN		2609.67	2177.67	2946	4156	4308.5	4139				2196	3636	2696	4466.5	4101.5	4717.5	7823	7354	8029.33	4257.33	3850	4240	3718	3583	3542.33	3727.67	4029.33	3162.33	2577.78	4201.17	0	2842.67	4428.5	7735.44	4115.78	3614.44	3639.78	0.0106543	510	0.012
Sickle tail protein homolog OS=Homo sapiens OX=9606 GN=KIAA1217 PE=1 SV=2	6.6	214743	1215.82	Q5T5P2	10	6.79	0.0007	SKT_HUMAN	HUMAN				1632	2176	2255	2520		2928			2828		3338	2937.67	3782.67	5548.33	5518.33	5197.67	5404	4722	4905.33	1596	2855.33	2707.33	5288.33	5735.67	5677.33	1632	2317	2928	2828	3352.78	5421.44	5010.44	2386.22	5567.11	0.0106655	511	0.0120235
Guanine nucleotide-binding protein G(i) subunit alpha-2 OS=Homo sapiens OX=9606 GN=GNAI2 PE=1 SV=3	5.19	41021.3	4912.95	P04899	15	51.27	0	GNAI2_HUMAN	HUMAN		6869.33	6170	6730.54	5682.67	5490.33	5448.67	6086.33	6351.78	5273.47	2283.6	3516.12	3014.62	7793	5855	7755.61	20719.3	19653.7	17930	8194.98	7909.67	8124.67	5404	5528	5155.08	10247.7	11093.3	10081	6589.96	5540.56	5903.86	2938.11	7134.54	19434.3	8076.44	5362.36	10474	0.0119814	519	0.0122118
Nesprin-2 OS=Homo sapiens OX=9606 GN=SYNE2 PE=1 SV=3	5.09	802318	3882.18	Q8WXH0	41	17.41	0	SYNE2_HUMAN	HUMAN		37285	38103	36799.3	18909	16850.7	17195.3	23513.7	25468.3	25949.3	12871.3	12666.7	13781.7	75735.7	76321.3	77047.7	32999	35465.7	35987.7	41895.3	48905.7	44265	14598	16260	16388	49276.7	46977	49433.7	37395.8	17651.7	24977.1	13106.6	76368.2	34817.4	45022	15748.7	48562.4	0.0119865	520	0.0122353
Periostin OS=Homo sapiens OX=9606 GN=POSTN PE=1 SV=2	7.28	93941.4	21163.8	Q15063	39	61.72	0	POSTN_HUMAN	HUMAN		10951	10436.7	11448.7	6307.33	6204.67	6504	29990	31012.7	30246.3	37938.3	37889	36590.3	23294.7	23099.7	24323	55594.3	60166.3	54109.3	208446	217808	227771	47562.3	44465	45238.3	37924.3	35218.7	39384.3	10945.4	6338.67	30416.3	37472.6	23572.4	56623.3	218008	45755.2	37509.1	0.011987	521	0.0122588
Actin-related protein 2/3 complex subunit 1B OS=Homo sapiens OX=9606 GN=ARPC1B PE=1 SV=3	8.3	41748.2	3115.41	O15143	17	66.4	0	ARC1B_HUMAN	HUMAN		22162	21069.7	20660.3	8006	7782.67	7367.33	19996	20721.7	20992.3	6474	4970	6141.33	21965.3	20608.3	20337.3	25613	22538.3	25072.3	26766.3	23845.7	23755.7	13421.7	12792.7	14020	25275.7	24021.3	25795.3	21297.3	7718.67	20570	5861.78	20970.3	24407.9	24789.2	13411.4	25030.8	0.0121121	523	0.0123059
Eukaryotic initiation factor 4A-I OS=Homo sapiens OX=9606 GN=EIF4A1 PE=1 SV=1	5.15	46382.2	8603.12	P60842	23	65.76	0	IF4A1_HUMAN	HUMAN		18236.9	18934.1	18675.8	11717.6	10884.4	11081.6	11601.7	12238.3	12160.1	9617.86	8456.2	8520.98	14739	14216.9	14610.2	38484	32811.4	36081.8	17004.9	18942.8	16264.1	15483.2	14142	14715.7	20596.1	21972.1	19835.2	18615.6	11227.9	12000.1	8865.01	14522.1	35792.4	17403.9	14780.3	20801.1	0.0121145	524	0.0123294
Keratin, type II cytoskeletal 1b OS=Homo sapiens OX=9606 GN=KRT77 PE=2 SV=3	5.63	62186.6	3198.87	Q7Z794	7	19.55	0	K2C1B_HUMAN	HUMAN		8690.72	8563.98	8616.08	1494.14	2395.72	2534.65	2827.39	3013.29	2183.32	1688.33	1058.41	1498.61	22306.3	22732.1	22125.8	6503.58	6350.31	6578.8	10039.3	9247.45	10099.4	2474.9	2950.68	2136.14	14763.2	13922.5	14051.6	8623.6	2141.5	2674.67	1415.12	22388.1	6477.56	9795.37	2520.57	14245.8	0.0121457	525	0.0123529
Sideroflexin-3 OS=Homo sapiens OX=9606 GN=SFXN3 PE=1 SV=3	9.32	35845.6	608.49	Q9BWM7	5	18.69	0.0007	SFXN3_HUMAN	HUMAN		1613			2140	1978	2100	4216	3859.67	4043	2743	2611	2824	3490.67	3376	4956	4867.67	4994	4045	4903	5286.33	4792	2306.67	2662	2542	3430.33	3562	4413.5	1613	2072.67	4039.56	2726	3940.89	4635.56	4993.78	2503.56	3801.94	0.0122291	526	0.0123765
Splicing factor 3A subunit 3 OS=Homo sapiens OX=9606 GN=SF3A3 PE=1 SV=1	5.11	59191.2	993.4	Q12874	9	24.95	0.0007	SF3A3_HUMAN	HUMAN		11429	10785.3	10547	6096.33	5651.67	5777.33	7079	6188.5	7391.5	3401	3725	4481	8357	8607.33	8337	11196.3	11413.3	12364	9136	9287	10157.7	7884	8124	7391.33	9971.67	9271.67	10175.7	10920.4	5841.78	6886.33	3869	8433.78	11657.9	9526.89	7799.78	9806.33	0.012336	527	0.0124
Pre-mRNA-splicing factor ATP-dependent RNA helicase DHX15 OS=Homo sapiens OX=9606 GN=DHX15 PE=1 SV=2	7.12	91731.4	1364	O43143	17	27.17	0.0007	DHX15_HUMAN	HUMAN		10246	10491.3	10076.7	3342	3636	4478.33	6869.33	6419	6977	4353	4057.67	3871.67	8558	8830	8796	14300.7	13068.3	13284.7	8942.67	8491.67	8910.33	6104.67	6468.33	5964.67	9356.33	9439.33	10501.7	10271.3	3818.78	6755.11	4094.11	8728	13551.2	8781.56	6179.22	9765.78	0.012436	529	0.0124471
Elongation factor 2 OS=Homo sapiens OX=9606 GN=EEF2 PE=1 SV=4	6.39	96307.8	9700.55	P13639	48	68.65	0	EF2_HUMAN	HUMAN		72198	67301.3	62997.3	44673.7	43352.3	44268.7	55499.7	48437	56539	35475.7	31099	31481.3	53555.3	50703.3	55901	87141.3	92499.3	79467.7	71055.3	62265.3	64967.7	51885.3	55388.7	55240	79347.3	86950.7	82484.3	67498.9	44098.2	53491.9	32685.3	53386.6	86369.4	66096.1	54171.3	82927.4	0.0125574	534	0.0125647
Valacyclovir hydrolase OS=Homo sapiens OX=9606 GN=BPHL PE=1 SV=1	9.47	32713.7	732.103	Q86WA6	3	7.9	0.0007	BPHL_HUMAN	HUMAN		5734.33	5383	5877.33	2603		1920	2772			2349																		5664.89	2261.5	2772	2349	0	0	0	0	0	0	1	2.35294e-05
ER membrane protein complex subunit 1 OS=Homo sapiens OX=9606 GN=EMC1 PE=1 SV=1	7.42	112216	266.861	Q8N766	2	3.12	0.0009	EMC1_HUMAN	HUMAN														2676	3325	2698	3452	6001	6516	2057	3059					3509.5	3217	2982.5	0	0	0	0	2899.67	5323	2558	0	3236.33	0	1	2.35294e-05
Protein Hook homolog 3 OS=Homo sapiens OX=9606 GN=HOOK3 PE=1 SV=2	4.93	83525.2	914.376	Q86VS8	3	5.57	0.0007	HOOK3_HUMAN	HUMAN														1636	2188		1410.5	2303.67	1697	2122.33	2384.67	2357.5				3364	2921.33	2726.5	0	0	0	0	1912	1803.72	2288.17	0	3003.94	0	1	2.35294e-05
Lysophospholipid acyltransferase 7 OS=Homo sapiens OX=9606 GN=MBOAT7 PE=1 SV=2	9.03	53449.4	338.597	Q96N66	3	8.69	0.0009	MBOA7_HUMAN	HUMAN														3063	3160	2161.33	5380.33	5484.33	5530						1491	4106	3749	3978.33	0	0	0	0	2794.78	5464.89	0	1491	3944.44	0	1	2.35294e-05
Thrombospondin type-1 domain-containing protein 4 OS=Homo sapiens OX=9606 GN=THSD4 PE=2 SV=2	7.44	115872	409.901	Q6ZMP0	2	3.14	0.0007	THSD4_HUMAN	HUMAN																	2717	2852	3011	5129	5500.5	5502.5	2033	2043		2921	3146.5	3198	0	0	0	0	0	2860	5377.33	2038	3088.5	0	1	2.35294e-05
V-type proton ATPase subunit d 1 OS=Homo sapiens OX=9606 GN=ATP6V0D1 PE=1 SV=1	4.7	40785.4	344.737	P61421	2	5.41	0.0007	VA0D1_HUMAN	HUMAN														3272	3523	4364	4433	4179.5	4911		1967					3205	3527	3482.5	0	0	0	0	3719.67	4507.83	1967	0	3404.83	0	1	2.35294e-05
Eosinophil peroxidase OS=Homo sapiens OX=9606 GN=EPX PE=1 SV=2	10.6	82010.1	1505.26	P11678	14	19.16	0	PERE_HUMAN	HUMAN		13188.3	12650.7	13699										778.593	1237.03	2100.81	1248.54	1569.44	1556.43	1033.37	1025.94	1090.23				1151.19		915.632	13179.3	0	0	0	1372.15	1458.14	1049.85	0	1033.41	1.38691e-12	37	0.000870588
Cell surface glycoprotein MUC18 OS=Homo sapiens OX=9606 GN=MCAM PE=1 SV=2	5.46	72576.9	534.878	P43121	2	3.72	0.0007	MUC18_HUMAN	HUMAN		7507.5	7606	8118										1542	1819	1497	3043.5	3129.5	2438.5	1652	2484	1632		2106	1726	2561	2112	2104	7743.83	0	0	0	1619.33	2870.5	1922.67	1916	2259	2.61539e-09	39	0.000917647
Septin-6 OS=Homo sapiens OX=9606 GN=SEPT6 PE=1 SV=4	6.22	50115.9	1680.61	Q14141	11	40.09	0	SEPT6_HUMAN	HUMAN		12725.9	11936.5	11509.9										1938.71	2124.58	1885.2	2028.96	2277.41	2535.13	4178.39	4406.25	4304.56	936.501	1127.47	1129.76	4535.14	4674.46	4282.33	12057.4	0	0	0	1982.83	2280.5	4296.4	1064.58	4497.31	9.39567e-09	41	0.000964706
Nucleolar RNA helicase 2 OS=Homo sapiens OX=9606 GN=DDX21 PE=1 SV=5	9.68	87857.8	718.79	Q9NR30	3	5.11	0.0007	DDX21_HUMAN	HUMAN		81585.3	102892	68090										2303	2056	1908	2717.5	4741	3811.5	3647.5	3520	3605				4100.5	3894	3517.5	84188.9	0	0	0	2089	3756.67	3590.83	0	3837.33	2.7105e-08	44	0.00103529
Tropomyosin alpha-1 chain OS=Homo sapiens OX=9606 GN=TPM1 PE=1 SV=2	4.49	32765.6	3474.71	P09493	10	46.83	0	TPM1_HUMAN	HUMAN		7910.28	7494.29	7796.17	8982.85	7516.83	8247.21							1895.39	2324.61	2007.75	4248.39	3539.55	3846.98	4519.67	4306.8	4462.42	1309.65	1683.46	1412.42	7228.61	8740.75	7754.24	7733.58	8248.97	0	0	2075.92	3878.31	4429.63	1468.51	7907.87	1.1919e-07	49	0.00115294
Pro-interleukin-16 OS=Homo sapiens OX=9606 GN=IL16 PE=1 SV=4	7.97	143064	286.781	Q14005	4	3.75	0.0009	IL16_HUMAN	HUMAN		8575.33	8475.67	8281.67											1822	1720		1895	1641	3295	3062.5	3026				4275.67	3695	3605	8444.22	0	0	0	1771	1768	3127.83	0	3858.56	7.4558e-07	56	0.00131765
Tubulin beta-8 chain OS=Homo sapiens OX=9606 GN=TUBB8 PE=1 SV=2	4.6	50289.4	15673.6	Q3ZCM7	14	34.46	0	TBB8_HUMAN	HUMAN		6467.76	6037.53	5947.87										3328.67	3184.17	3339				2092.83	2300.29	2373.79	1991.47	2182.6	2061.52				6151.05	0	0	0	3283.94	0	2255.64	2078.53	0	1.22355e-06	63	0.00148235
Pyruvate carboxylase, mitochondrial OS=Homo sapiens OX=9606 GN=PC PE=1 SV=2	6.37	130375	405.228	P11498	2	2.38	0.0007	PYC_HUMAN	HUMAN		7910	7982	7618.5										3950	3852.5	4456	2263	2181	1983	2631.5	2462	2739.5		1633	1565	4284	4074	3732	7836.83	0	0	0	4086.17	2142.33	2611	1599	4030	1.30965e-06	65	0.00152941
Carboxypeptidase E OS=Homo sapiens OX=9606 GN=CPE PE=1 SV=1	4.85	53549.9	1113.5	P16870	6	23.53	0.0007	CBPE_HUMAN	HUMAN					9727	7913	9289.33				8348	8844.67	8191.67	1650	3278.5	2440				5418	5235.33	5266	2972	3315.67	2984.67	4946.67	4560.67	4252	0	8976.44	0	8461.44	2456.17	0	5306.44	3090.78	4586.44	1.31424e-06	66	0.00155294
GTPase KRas OS=Homo sapiens OX=9606 GN=KRAS PE=1 SV=1	6.37	21941	984.754	P01116	2	14.29	0.0007	RASK_HUMAN	HUMAN								9095.5	10124.5	10497.5				3779	3649	3864	5033	6177	4040	4362.5	4476	3851			2428	3558	4237	3918	0	0	9905.83	0	3764	5083.33	4229.83	2428	3904.33	1.48797e-06	67	0.00157647
Calcium-binding protein 39 OS=Homo sapiens OX=9606 GN=CAB39 PE=1 SV=1	6.46	40040.1	875.736	Q9Y376	5	20.53	0.0007	CAB39_HUMAN	HUMAN		4139.67	3985.67	4042.67	3571.33	3810.67	3643				3096	4329	3863	4427.67	4674	4697	4922.67	4719.33	5336.33	4677	5234	4737	4456.67	4596.67	4510.67	7253.67	6917	6870.33	4056	3675	0	3762.67	4599.56	4992.78	4882.67	4521.33	7013.67	3.17432e-06	76	0.00178824
DnaJ homolog subfamily C member 9 OS=Homo sapiens OX=9606 GN=DNAJC9 PE=1 SV=1	5.42	30080.9	781.525	Q8WXX5	2	12.31	0.0007	DNJC9_HUMAN	HUMAN		4938.5	4651	4720											1505	1548	2853	1582	1781.5	2691	2186	1932				2632	2369	3014	4769.83	0	0	0	1526.5	2072.17	2269.67	0	2671.67	1.08937e-05	99	0.00232941
Flap endonuclease 1 OS=Homo sapiens OX=9606 GN=FEN1 PE=1 SV=1	8.83	42935.2	1088.53	P39748	5	24.21	0.0007	FEN1_HUMAN	HUMAN		9091	9142.67	9079.33										4201	4410	4660	2383	2063	2353	2033		1865				3094.5	3164.5	2156	9104.33	0	0	0	4423.67	2266.33	1949	0	2805	1.33147e-05	104	0.00244706
Intersectin-2 OS=Homo sapiens OX=9606 GN=ITSN2 PE=1 SV=3	8.1	194545	1823.7	Q9NZM3	5	6.19	0	ITSN2_HUMAN	HUMAN		4862	4470	4879				3059	4143	3485				3143	2457.5	2536	2382.33	1756.67	2248.67	2510	1898	2142				2369.67	2432	2404.67	4737	0	3562.33	0	2712.17	2129.22	2183.33	0	2402.11	3.65725e-05	131	0.00308235
HLA class II histocompatibility antigen, DP beta 1 chain OS=Homo sapiens OX=9606 GN=HLA-DPB1 PE=1 SV=1	8.67	29444.5	1037.08	P04440	4	18.6	0.0007	DPB1_HUMAN	HUMAN		7129.48	7274.06	5959.3										3083.79	3173.47	3005.44	1142.3	1396.97	1290.89	4115	4309	3774.75	2958.92	3304.28	3711.14	1679.97	1964.78	1624.99	6787.61	0	0	0	3087.57	1276.72	4066.25	3324.78	1756.58	7.06527e-05	148	0.00348235
X-ray repair cross-complementing protein 5 OS=Homo sapiens OX=9606 GN=XRCC5 PE=1 SV=3	5.44	83275	6858.5	P13010	37	83.74	0	XRCC5_HUMAN	HUMAN		34809.3	34958.7	35187.7	28248	25030	26383	31363.3	30640.7	31260.3	26737.7	29083	26989.7	37717.7	38541.7	35990	43132.3	39501.3	39194.3	31160.7	33706.3	34540	35685	35287	36144	53990.7	51400.7	53816.3	34985.2	26553.7	31088.1	27603.4	37416.4	40609.3	33135.7	35705.3	53069.2	7.40743e-05	154	0.00362353
Microtubule-associated protein RP/EB family member 2 OS=Homo sapiens OX=9606 GN=MAPRE2 PE=1 SV=1	5.23	37259.5	686.615	Q15555	2	7.65	0.0007	MARE2_HUMAN	HUMAN		3917.1	3281.82	4033.11													1031.45	1220.2	1045.83	1872.14	2594.48	2099.41	1399.29	1085.04	1450.32	1918.6	1332.51	1303.54	3744.01	0	0	0	0	1099.16	2188.68	1311.55	1518.21	8.03505e-05	156	0.00367059
Protein furry homolog-like OS=Homo sapiens OX=9606 GN=FRYL PE=1 SV=2	5.23	342393	1211.33	O94915	3	1.63	0.0007	FRYL_HUMAN	HUMAN		14138	14394	8381				21413	21247	20475				8530.5	8792.5	8845	6023	6246.5	6425	4088.33	5847.5	5887				3935.33	3772.33	3975.67	12304.3	0	21045	0	8722.67	6231.5	5274.28	0	3894.44	0.000125332	166	0.00390588
GTPase IMAP family member 4 OS=Homo sapiens OX=9606 GN=GIMAP4 PE=1 SV=1	7.83	37762	413.977	Q9NUV9	2	7.6	0.0007	GIMA4_HUMAN	HUMAN		3968	3758.5	4069	4428	4014	4159							2770	3690	3433	2850.5	3691	2489	3150	2985	3151		2306		4137.5	3954.5	4701	3931.83	4200.33	0	0	3297.67	3010.17	3095.33	2306	4264.33	0.00022214	184	0.00432941
Peroxiredoxin-4 OS=Homo sapiens OX=9606 GN=PRDX4 PE=1 SV=1	5.83	30768	7393.94	Q13162	12	67.53	0	PRDX4_HUMAN	HUMAN		12796.1	11685.6	11653.6	12424.8	12363.2	13261	12408.4	11570.8	12367.5	9765.52	9466.48	9339	13348.1	13647.3	12197	13958.1	15849.1	15773.9	17632.3	15939.9	18544.7	13210.8	12562.2	13208.7	12578.8	13380.9	16231.8	12045.1	12683	12115.5	9523.67	13064.1	15193.7	17372.3	12993.9	14063.8	0.000264316	197	0.00463529
Probable ATP-dependent RNA helicase DDX6 OS=Homo sapiens OX=9606 GN=DDX6 PE=1 SV=2	8.84	54816.1	536.854	P26196	4	17.6	0.0007	DDX6_HUMAN	HUMAN		7011.67	6937.67	6728.67	5623.67	4989	4943	5049.33	4570.67	5952.67	4744	4934	4670	6596	7021.33	6868.33	7586.67	7868.67	7090.67	6656	6297	5577	6550	6711.67	7234	8699.33	8468.67	7688.33	6892.67	5185.22	5190.89	4782.67	6828.56	7515.33	6176.67	6831.89	8285.44	0.000386017	212	0.00498824
Glutathione S-transferase theta-1 OS=Homo sapiens OX=9606 GN=GSTT1 PE=1 SV=4	7.32	27506.2	974.854	P30711	2	14.17	0.0007	GSTT1_HUMAN	HUMAN								10877.5	11369.5	12367.5	7582.5	7640	7377.5	3931	4401	4609				3090.5	2564	3067.5	7028	6692	6977.5	7222	6853	6187	0	0	11538.2	7533.33	4313.67	0	2907.33	6899.17	6754	0.000449123	218	0.00512941
Transaldolase OS=Homo sapiens OX=9606 GN=TALDO1 PE=1 SV=2	6.37	37711.3	11023	P37837	21	72.11	0	TALDO_HUMAN	HUMAN		46421.7	47966.7	46840.3	51547	52672	49792.3	55745.3	59964	56123	45869.3	49294.7	45667.7	57385.7	56741.3	54845	68091.7	65842.3	63831.7	53844	50246.7	55358.3	58732	59158	59968	70093.7	70380	70504	47076.2	51337.1	57277.4	46943.9	56324	65921.9	53149.7	59286	70325.9	0.00061344	244	0.00574118
Aspartate aminotransferase, cytoplasmic OS=Homo sapiens OX=9606 GN=GOT1 PE=1 SV=3	6.57	46475.7	2267.58	P17174	12	42.62	0	AATC_HUMAN	HUMAN		10944.7	12155	11829	14408.7	12942.3	13963.7	11649.7	10601.3	10796	11168.7	10440	11345.3	8519	8793.67	9114.33	7969.67	8310	9141	7821.33	8747.33	9197	12180.7	13166	10680.3	7934.33	7289.33	7049.33	11642.9	13771.6	11015.7	10984.7	8809	8473.56	8588.56	12009	7424.33	0.000785006	261	0.00614118
Electron transfer flavoprotein-ubiquinone oxidoreductase, mitochondrial OS=Homo sapiens OX=9606 GN=ETFDH PE=1 SV=2	7.28	69293.9	1365.76	Q16134	9	18.8	0.0007	ETFD_HUMAN	HUMAN		12902.7	12107.3	12906				2575			2759			2554	2425.5	2780	1956	1918	1748.5	1887	1922	1914		2108	1496	2307	2396	3256	12638.7	0	2575	2759	2586.5	1874.17	1907.67	1802	2653	0.000981184	276	0.00649412
Aminoacyl tRNA synthase complex-interacting multifunctional protein 1 OS=Homo sapiens OX=9606 GN=AIMP1 PE=1 SV=2	8.63	34637.9	562.234	Q12904	4	18.27	0.0007	AIMP1_HUMAN	HUMAN		6342	6459.33	6881.33	6588.33	5968	6469.33	5456	5018	6670	5274.5	4469.33	5599.67	5870	5978.33	5603	8487	7645.33	8092.33	8033.33	8126.33	7909.33	7178.33	7007.67	7380	9473	9530	9746	6560.89	6341.89	5714.67	5114.5	5817.11	8074.89	8023	7188.67	9583	0.00109204	280	0.00658824
Centromere protein F OS=Homo sapiens OX=9606 GN=CENPF PE=1 SV=2	4.84	371073	2253.94	P49454	4	2.31	0	CENPF_HUMAN	HUMAN		15899.3	17766.7	17712	30233	23497.7	20402.3	21160	21387.3	21690	23445.7	19855.3	25673	26197.7	26686.7	30106.7	32337.3	24896.3	30161.7	24519.7	23869.3	22296.7	26819	25089.3	28636	28508.7	33345	36000.3	17126	24711	21412.4	22991.3	27663.7	29131.8	23561.9	26848.1	32618	0.00119876	285	0.00670588
Sialic acid synthase OS=Homo sapiens OX=9606 GN=NANS PE=1 SV=2	6.29	40763.8	1612.39	Q9NR45	12	43.73	0	SIAS_HUMAN	HUMAN		7984.33	8053.33	8051.33	6922.67	7676	7419.33	6940.67	7911.33	6780.33	6879.33	6929.33	6997.33	7873.67	8744.33	8692.33	7790	8055	7995.67	12496	11686.7	11787	8298.67	9788.33	8367.33	13079.3	11813.7	12380	8029.67	7339.33	7210.78	6935.33	8436.78	7946.89	11989.9	8818.11	12424.3	0.00124075	287	0.00675294
SNW domain-containing protein 1 OS=Homo sapiens OX=9606 GN=SNW1 PE=1 SV=1	9.9	61551.6	531.978	Q13573	3	7.28	0.0007	SNW1_HUMAN	HUMAN		4557	5839.33	6114				5825	6639	6312.5				5665	4515	5562	2611.33	3185.67	3228.67	3613.67	4535.5	4331.33		2375.5	3088	4233.67	4863	4673.67	5503.44	0	6258.83	0	5247.33	3008.56	4160.17	2731.75	4590.11	0.0013535	292	0.00687059
Triosephosphate isomerase OS=Homo sapiens OX=9606 GN=TPI1 PE=1 SV=3	5.55	31076.2	34457.6	P60174	19	81.12	0	TPIS_HUMAN	HUMAN		173653	162882	176080	221867	226788	213970	206635	202311	192020	203563	194553	188743	182652	185213	203208	242219	244875	243875	227773	247959	241052	244912	262273	260379	245529	243066	257235	170872	220875	200322	195620	190358	243656	238928	255855	248610	0.0014007	294	0.00691765
Fatty acid-binding protein, heart OS=Homo sapiens OX=9606 GN=FABP3 PE=1 SV=4	6.36	14915.1	612.784	P05413	2	17.29	0.0007	FABPH_HUMAN	HUMAN		5281.5	5280	5828.5				4791.5	5137	6316				4207	5138	4726	3941	3289	4507	4747	4221	4506		4555		4965.5	6144.5	6096.5	5463.33	0	5414.83	0	4690.33	3912.33	4491.33	4555	5735.5	0.0015487	300	0.00705882
Prolyl endopeptidase OS=Homo sapiens OX=9606 GN=PREP PE=1 SV=2	5.44	81612.1	747.799	P48147	7	14.23	0.0007	PPCE_HUMAN	HUMAN		5001	5164.33	5580.67	6169.33	5401.33	4453.33	5661.33	5239.67	5220	4778	5361.33	4480.33	7766	7068	7078	5583.67	5371.33	5387.67	5800.33	6204.33	5497.67	6785.67	6377	5330.33	6592.33	7696.67	7165.67	5248.67	5341.33	5373.67	4873.22	7304	5447.56	5834.11	6164.33	7151.56	0.00188836	318	0.00748235
m7GpppX diphosphatase OS=Homo sapiens OX=9606 GN=DCPS PE=1 SV=2	5.91	38779.9	999.947	Q96C86	3	14.54	0.0007	DCPS_HUMAN	HUMAN		4751	5177.67	5324	3301	4157.5	3643	3265	2636	3066	4143	3232.5	3684	4959	5058	4691	4792.33	4925.33	5041.67	4588	4935	5044	3902.5	4813.5	4769.5	5046.67	5345.33	5576.33	5084.22	3700.5	2989	3686.5	4902.67	4919.78	4855.67	4495.17	5322.78	0.00196099	319	0.00750588
Galactokinase OS=Homo sapiens OX=9606 GN=GALK1 PE=1 SV=1	6.01	42728.5	609.035	P51570	3	17.09	0.0007	GALK1_HUMAN	HUMAN		4818	4664.67	4843.33	3909	4311.5	3728.5	4394	4112	4548	4270.5	4921	4366.5	3853	4107	3756	5477.67	5606.33	5751.67	6888	6360.33	6486.67	6112	5958.5	6268.5	4688.67	5106.33	5109.67	4775.33	3983	4351.33	4519.33	3905.33	5611.89	6578.33	6113	4968.22	0.00200204	322	0.00757647
CD81 antigen OS=Homo sapiens OX=9606 GN=CD81 PE=1 SV=1	4.91	26493.8	584.197	P60033	2	16.53	0.0007	CD81_HUMAN	HUMAN		9201	10127	10044.5				10183	10820	9222				5544	5569	5668.5	6256	6018.5	6229.5	7771	9602	8508	8799	8778	9686.5	6766.5	6397	7066	9790.83	0	10075	0	5593.83	6168	8627	9087.83	6743.17	0.00216799	334	0.00785882
Replication protein A 32 kDa subunit OS=Homo sapiens OX=9606 GN=RPA2 PE=1 SV=1	5.7	29361	1312.57	P15927	6	29.63	0.0007	RFA2_HUMAN	HUMAN		6717	7046.67	6735.67	6719.33	6803.33	7187.67	4597.33	4912	3864.33	6073.67	6659.67	6264.67	6640	6193	5753.67	8463.33	8631	8707.33	8663.33	9133.67	8135.33	7274	7160.67	7036	11012.3	9459.33	10342.7	6833.11	6903.44	4457.89	6332.67	6195.56	8600.56	8644.11	7156.89	10271.4	0.00262963	355	0.00835294
RNA-binding motif protein, X chromosome OS=Homo sapiens OX=9606 GN=RBMX PE=1 SV=3	10.24	42331.9	4200.21	P38159	21	49.87	0	RBMX_HUMAN	HUMAN		25739.7	30038.7	27321.7	21857.3	23747.7	21870	27612.3	29291.3	27286	23356.7	21416.7	22447	21792.7	24283.3	24714.3	30953.7	31302.7	32473	29907	35033.3	32463.7	38779.3	36152.7	40055	43461.7	43088.3	38954.7	27700	22491.7	28063.2	22406.8	23596.8	31576.4	32468	38329	41834.9	0.00268832	359	0.00844706
Ubiquitin-conjugating enzyme E2 N OS=Homo sapiens OX=9606 GN=UBE2N PE=1 SV=1	6.15	17194.9	4054.51	P61088	8	66.45	0	UBE2N_HUMAN	HUMAN		10149.7	9539.67	9896	13288	11779.3	11939.7	11665.3	10221.3	10998.3	10441	9327.33	10765	8546	8113.33	8450	8909.33	8369.33	7801.67	8641	8810	8846.33	11226.3	10749.7	11554.7	9025	7843.33	7956.67	9861.78	12335.7	10961.7	10177.8	8369.78	8360.11	8765.78	11176.9	8275	0.00274537	361	0.00849412
cAMP-dependent protein kinase type II-beta regulatory subunit OS=Homo sapiens OX=9606 GN=PRKAR2B PE=1 SV=3	4.63	46701.4	909.855	P31323	4	12.44	0.0007	KAP3_HUMAN	HUMAN		4138.97	4191.67	4261.67	2196.03	2635.38	2577.99										1871.85	1538.14	2010.54	2392.34	2586.34	1956.41	2068.38	2132.74	2313.59				4197.44	2469.8	0	0	0	1806.85	2311.7	2171.57	0	0.00291866	365	0.00858824
Dynein heavy chain 10, axonemal OS=Homo sapiens OX=9606 GN=DNAH10 PE=1 SV=4	5.52	518035	1818.97	Q8IVF4	3	3.15	0	DYH10_HUMAN	HUMAN					93281	40183	87539			140199	67078	68414	80991	5570	4657	3805.5	3321			2694	3934	3773.5	74639	68715	85742	6035.5	4694	5549	0	73667.7	140199	72161	4677.5	3321	3467.17	76365.3	5426.17	0.00364495	389	0.00915294
Protein disulfide-isomerase A3 OS=Homo sapiens OX=9606 GN=PDIA3 PE=1 SV=4	5.93	57181.6	28462.8	P30101	37	73.86	0	PDIA3_HUMAN	HUMAN		80838	81616	77464.3	157177	149778	151752	125892	125308	130868	106503	106494	113113	128901	120409	116978	149349	157654	172503	149174	167109	150382	160293	153847	150927	202593	200280	196018	79972.8	152903	127356	108703	122096	159835	155555	155023	199631	0.00369229	390	0.00917647
Glycerol-3-phosphate dehydrogenase [NAD(+)], cytoplasmic OS=Homo sapiens OX=9606 GN=GPD1 PE=1 SV=4	5.76	38195	14428.7	P21695	21	73.93	0	GPDA_HUMAN	HUMAN		53683.7	56318.3	58415.3	1103.72	1952								2061.18	2204.5	1162.21		3411		3787.67	3894	3588.33	2649	462.99	1612	2063.65	1393.15	3713	56139.1	1527.86	0	0	1809.3	3411	3756.67	1574.66	2389.93	0.00400039	401	0.00943529
Monoglyceride lipase OS=Homo sapiens OX=9606 GN=MGLL PE=1 SV=2	6.53	33489.6	904.533	Q99685	3	19.14	0.0007	MGLL_HUMAN	HUMAN		6934	8189	6863	4757		2130											2324	2520	2467	2945	2833	3423	3101	2594	3283		2864	7328.67	3443.5	0	0	0	2422	2748.33	3039.33	3073.5	0.00425264	406	0.00955294
Xaa-Pro aminopeptidase 1 OS=Homo sapiens OX=9606 GN=XPNPEP1 PE=1 SV=3	5.3	70602.3	643.855	Q9NQW7	6	17.34	0.0007	XPP1_HUMAN	HUMAN		3738.67	3994	4698.33	5203.33	5023.67	4837.33	4600	4149.33	4473	4192.33	4290.33	3773.33	4378.33	4596.33	4411.33	4875.67	4686.33	5142	5597.67	6123.67	6148	5253	5701	4666.67	5751.33	5930.33	5384.33	4143.67	5021.44	4407.44	4085.33	4462	4901.33	5956.44	5206.89	5688.67	0.00478373	425	0.01
Ribonuclease H2 subunit A OS=Homo sapiens OX=9606 GN=RNASEH2A PE=1 SV=2	4.95	33737.1	539.234	O75792	3	15.38	0.0007	RNH2A_HUMAN	HUMAN		5193.67	4932.33	5259.67	2027	2091		2712							2618	1759	1301		1497	2032	1970	2452	1994	2124	2044	2003	2181	1981	5128.56	2059	2712	0	2188.5	1399	2151.33	2054	2055	0.00482211	427	0.0100471
Protein TANC2 OS=Homo sapiens OX=9606 GN=TANC2 PE=1 SV=3	7.96	221133	2293.24	Q9HCD6	2	0.6	0	TANC2_HUMAN	HUMAN		4084	3832	4942				10545	13423	12579				5090	4860	5203	3532	4189	4262.5	2727	3055	3698		2679	2537	2197	2250	2768	4286	0	12182.3	0	5051	3994.5	3160	2608	2405	0.00539744	432	0.0101647
Pyridoxal phosphate homeostasis protein OS=Homo sapiens OX=9606 GN=PLPBP PE=1 SV=1	7.28	30629.1	955.747	O94903	5	24.73	0.0007	PLPHP_HUMAN	HUMAN		7010.33	7574.33	7351.33	6234	6500	5456.33	5385.67	5748	5121	6001	6448.67	5440.33	6336.33	6773.67	5967	7543.67	7399.33	7685.67	6189	7409.67	6839.33	7506.67	8426	7589.67	7280.67	7450.33	7979.33	7312	6063.44	5418.22	5963.33	6359	7542.89	6812.67	7840.78	7570.11	0.00615356	443	0.0104235
General transcription factor II-I OS=Homo sapiens OX=9606 GN=GTF2I PE=1 SV=2	6.01	112930	1403.81	P78347	6	14.33	0.0007	GTF2I_HUMAN	HUMAN		3940.33	5491	5963.67	5443.67	5771	5020.67	9007.67	8524.33	8308.67	6596.67	6778	7011.67	8763.67	8906.33	9175	8432.33	8240.33	8543	7371	6229	8582	5951	8369.67	8310.33	10681.3	11321	11143.7	5131.67	5411.78	8613.56	6795.44	8948.33	8405.22	7394	7543.67	11048.7	0.00686464	453	0.0106588
Serine/arginine-rich splicing factor 9 OS=Homo sapiens OX=9606 GN=SRSF9 PE=1 SV=1	8.86	25656.3	1280.22	Q13242	6	38.01	0.0007	SRSF9_HUMAN	HUMAN		6543	6807.67	6641	7366	6449	6793	5382	4964	6144.33	5809.67	5607.67	5634.67	5882	5715.33	5988	8239	8354	8117.33	7579	7248.33	8137	7294.67	6907.33	6746.33	9609.67	9495.33	9648.67	6663.89	6869.33	5496.78	5684	5861.78	8236.78	7654.78	6982.78	9584.56	0.00760112	469	0.0110353
60S acidic ribosomal protein P0 OS=Homo sapiens OX=9606 GN=RPLP0 PE=1 SV=1	5.61	34444.7	11689.5	P05388	17	57.41	0	RLA0_HUMAN	HUMAN		30402	36316.7	33236.3	33630.3	34312.3	31051.3	41768	43604.3	44848	31724.3	29707.7	29098.7	38008	35471	37626.3	51571.3	58289.7	50000	40338.3	40196.7	42177	38114	40341.7	37679.3	70709	66898	70611.3	33318.3	32998	43406.8	30176.9	37035.1	53287	40904	38711.7	69406.1	0.007923	472	0.0111059
Glutamine amidotransferase-like class 1 domain-containing protein 1 OS=Homo sapiens OX=9606 GN=GATD1 PE=1 SV=1	6.15	23810.8	1040.86	Q8NB37	3	19.55	0.0007	GALD1_HUMAN	HUMAN				1375	3382	3595	3508				3836	2562	3147	4319	4396.67	3608					5180.5	4066	4398			6237.67	6195	5844.33	1375	3495	0	3181.67	4107.89	0	4623.25	4398	6092.33	0.00850589	478	0.0112471
Histone H1.3 OS=Homo sapiens OX=9606 GN=HIST1H1D PE=1 SV=2	11.51	22349.9	20802.8	P16402	13	55.2	0	H13_HUMAN	HUMAN		50571.6	47186.3	48517.7				19111.2	18288.8	17322.4				14369.2	14390.1	15405.3	18693	19551.9	18497.6	26618.8	27018.8	26446	8980.67	8965.88	8887.29	35472.3	37028.3	36654.1	48758.5	0	18240.8	0	14721.5	18914.2	26694.5	8944.61	36384.9	0.00914825	490	0.0115294
cAMP-dependent protein kinase type II-alpha regulatory subunit OS=Homo sapiens OX=9606 GN=PRKAR2A PE=1 SV=2	4.77	45860.6	2928.43	P13861	17	55.69	0	KAP2_HUMAN	HUMAN		8812.67	9151	11230	15145.3	14420	13840.1	10615.3	11364.3	11760.3	12435	13637.3	13084.3	11465	11683	11567.3	19097	17986.7	19542.7	13176.7	12716.3	13327	16373.3	17290.7	18072	19224.3	18780.3	21625.3	9731.22	14468.5	11246.7	13052.2	11571.8	18875.4	13073.3	17245.3	19876.7	0.00940931	495	0.0116471
ATP-dependent 6-phosphofructokinase, liver type OS=Homo sapiens OX=9606 GN=PFKL PE=1 SV=6	7.22	85817	2889.4	P17858	22	42.31	0	PFKAL_HUMAN	HUMAN		15368.7	15363	15733.3	10321.3	11217	10225	16857.7	15187.7	15217.3	10619.3	10208.3	9297.33	15592.7	17939.7	15449.3	16717.7	17572.7	16188.3	17693.3	18174	17237	11787	12929.7	13325	21736	22009.7	23290	15488.3	10587.8	15754.2	10041.7	16327.2	16826.2	17701.4	12680.6	22345.2	0.00949799	497	0.0116941
UDP-glucose:glycoprotein glucosyltransferase 1 OS=Homo sapiens OX=9606 GN=UGGT1 PE=1 SV=3	5.28	177931	1541.62	Q9NYU2	25	29.84	0	UGGG1_HUMAN	HUMAN		7314.67	7564.67	7009.67	7514.67	7309.33	7178.33	9533.33	9852.33	9619	5606.33	5460.67	5791	11430.7	12188.3	13260.7	9355	8449.67	8877	8708.67	9229.67	8576.67	7413.67	8064.33	7702	13037.7	12774	12756.3	7296.33	7334.11	9668.22	5619.33	12293.2	8893.89	8838.33	7726.67	12856	0.00963756	501	0.0117882
Sorting nexin-2 OS=Homo sapiens OX=9606 GN=SNX2 PE=1 SV=2	4.85	58585.3	1633.72	O60749	17	38.34	0	SNX2_HUMAN	HUMAN		6135.33	6023.67	6562.67	10676.6	10345.6	10758.1	10263.6	10570.9	10467.6	6998.73	6760.02	7312.94	8787	8875	8455	9283.16	9561.18	9086.51	13839.7	13486	12453.7	12105.6	11916.2	13141.5	16427.3	15672.7	14709.1	6240.56	10593.4	10434	7023.9	8705.67	9310.29	13259.8	12387.8	15603	0.0110491	512	0.0120471
60S ribosomal protein L3 OS=Homo sapiens OX=9606 GN=RPL3 PE=1 SV=2	10.62	46394.1	3803.92	P39023	20	50.87	0	RL3_HUMAN	HUMAN		25178.7	24228.3	25610.7	28461	28214.3	27022.7	39854.3	39202.3	37431.3	17942.7	17618.7	19565	45352.3	41171	43646	33114	32983	32484.7	32906	35007.3	35323	29133	29419	30431	36875	37525.3	33817	25005.9	27899.3	38829.3	18375.4	43389.8	32860.6	34412.1	29661	36072.4	0.0113407	514	0.0120941
Heterogeneous nuclear ribonucleoprotein A3 OS=Homo sapiens OX=9606 GN=HNRNPA3 PE=1 SV=2	9.22	39823.1	15186.2	P51991	19	58.99	0	ROA3_HUMAN	HUMAN		60046.3	61454	65928	55315	59749.3	58793.3	52578.3	52293	48212.7	58075.7	56844.3	55320.7	48476.7	47163.3	44877.3	83336	76607.7	78130.3	76252.3	81788.3	76292.3	66386.3	73021	72790.7	88105.7	76042	74570.3	62476.1	57952.6	51028	56746.9	46839.1	79358	78111	70732.7	79572.7	0.0114584	515	0.0121176
Proteasome subunit beta type-7 OS=Homo sapiens OX=9606 GN=PSMB7 PE=1 SV=1	7.64	30307.7	432.503	Q99436	2	10.47	0.0007	PSB7_HUMAN	HUMAN		4650	5187	4857	4441.5	5271.5	4554		2958	3719	3781.5	4627.5	4550.5	5901	4135	3944	5213.5	5940	5239.5	5570	4542.5	6077	5478.5	4880.5	5769.5	5418.5	5774	5657	4898	4755.67	3338.5	4319.83	4660	5464.33	5396.5	5376.17	5616.5	0.0116437	516	0.0121412
Tropomyosin alpha-4 chain OS=Homo sapiens OX=9606 GN=TPM4 PE=1 SV=3	4.47	28635.9	8495.96	P67936	15	70.16	0	TPM4_HUMAN	HUMAN		13607.5	11939.5	14561.2	18738	19938	18936							5465	5740.14	5314.67	7447	7619.79	7859.06	19810.6	16286.7	18632.7	5808.53	5735.66	5567.02	32059.7	36327.8	35543.3	13369.4	19204	0	0	5506.6	7641.95	18243.3	5703.74	34643.6	0.0120002	522	0.0122824
26S proteasome regulatory subunit 6A OS=Homo sapiens OX=9606 GN=PSMC3 PE=1 SV=3	4.94	49488.8	2922.34	P17980	18	56.72	0	PRS6A_HUMAN	HUMAN		14700.7	14157.3	15650.7	16917.7	18511	17212.7	21963	19535.7	19570.3	12868	12599.7	12264.7	13383.7	14272.7	13445.3	23093.7	21453	20581.7	24246.7	24361	24442	22140	22920.3	21643.7	19579.3	21092.7	19112	14836.2	17547.1	20356.3	12577.4	13700.6	21709.4	24349.9	22234.7	19928	0.0124635	530	0.0124706
NADPH--cytochrome P450 reductase OS=Homo sapiens OX=9606 GN=POR PE=1 SV=2	5.24	77146.1	1990.62	P16435	18	44.46	0	NCPR_HUMAN	HUMAN		10948	11128.7	11415	15587.7	13645	15508.7	15956.7	15153.7	16237.3	12172	12268.3	12210	14531	11453.3	15265.3	17171	17594	16361.3	21383	22465.7	20482.3	13898.7	14540	14137.3	15312.7	14330.3	15179	11163.9	14913.8	15782.6	12216.8	13749.9	17042.1	21443.7	14192	14940.7	0.0124781	531	0.0124941
14-3-3 protein beta/alpha OS=Homo sapiens OX=9606 GN=YWHAB PE=1 SV=3	4.59	28196.5	29761.4	P31946	19	77.64	0	1433B_HUMAN	HUMAN		33049.3	30228.7	33841.3	61879	67820.7	65077	38680.7	37237.7	42002	50728	49783	43734.7	35694	31672.7	33052.7	75103	60007	73682	48532	41675.7	40117.3	67950	64546.3	56725	89257.7	76322	77220.3	32373.1	64925.6	39306.8	48081.9	33473.1	69597.3	43441.7	63073.8	80933.3	0.30529	1382	0.0325176
14-3-3 protein epsilon OS=Homo sapiens OX=9606 GN=YWHAE PE=1 SV=1	4.44	29345	19795.7	P62258	21	87.84	0	1433E_HUMAN	HUMAN		31719	32769.3	30716.3	89764.3	94273	100265	39742.7	36275	39416.3	74211.3	77526.7	76343.3	28559	34278	33050.3	77602	90109.3	89068.7	42060.7	42463.7	47983.7	88315.7	92474.3	89508.3	81823	89944.3	89010.7	31734.9	94767.6	38478	76027.1	31962.4	85593.3	44169.3	90099.4	86926	0.808757	1841	0.0433176
14-3-3 protein eta OS=Homo sapiens OX=9606 GN=YWHAH PE=1 SV=4	4.56	28389.9	11613	Q04917	16	76.02	0	1433F_HUMAN	HUMAN		9391	8833	8815.33	17580.7	15848.3	16655.3	10301.3	10150.3	10403	13183.3	12041.3	12205	8154.33	8321.33	7874.33	23218.3	22004.3	21693	19514.3	19417.3	20048	17683.7	18154	18764.7	27493	25774.5	25575.7	9013.11	16694.8	10284.9	12476.6	8116.67	22305.2	19659.9	18200.8	26281.1	0.013926	550	0.0129412
14-3-3 protein gamma OS=Homo sapiens OX=9606 GN=YWHAG PE=1 SV=2	4.61	28473.7	13777.4	P61981	18	82.19	0	1433G_HUMAN	HUMAN		34466	34930.3	32842.3	18294	19383	22268.7	35111.3	38287.3	37858	14796	18238.3	16857.3	19513.3	23230	21350.3	37116	32196	37584.7	29546.3	25561	25764.7	25167	22652.7	21573.7	30408	31177.7	26268	34079.6	19981.9	37085.6	16630.6	21364.6	35632.2	26957.3	23131.1	29284.6	0.957378	1952	0.0459294
14-3-3 protein sigma OS=Homo sapiens OX=9606 GN=SFN PE=1 SV=1	4.48	27888.2	6801.54	P31947	8	64.52	0	1433S_HUMAN	HUMAN		5648.15	6151.56	5823.03													1156.64	888.628	997.369	1057.71	1337.5	1020.02				1214.49	1207.23	945.805	5874.25	0	0	0	0	1014.21	1138.41	0	1122.51	9999	2125	0.05
14-3-3 protein theta OS=Homo sapiens OX=9606 GN=YWHAQ PE=1 SV=1	4.48	28049.4	20313.1	P27348	17	73.47	0	1433T_HUMAN	HUMAN		27943.7	26793	26911.3	48646.7	48116	46169	33281.7	32390.3	30366.7	41390.7	43784.7	43128.3	23186	23156.7	25195	39893.3	37767	45839.3	34538	34494	33965.7	51535	49784.3	52274	43546	49079.3	49621	27216	47643.9	32012.9	42767.9	23845.9	41166.6	34332.6	51197.8	47415.4	0.954823	1950	0.0458824
14-3-3 protein zeta/delta OS=Homo sapiens OX=9606 GN=YWHAZ PE=1 SV=1	4.53	27916.2	44949.7	P63104	21	81.22	0	1433Z_HUMAN	HUMAN		82888.3	81567	87916.7	114941	117854	121995	84694.3	82399	83652.7	107266	106406	103548	79641.7	74609.3	78979	151607	152903	160031	101979	105610	88777	120138	130816	130838	139433	158426	157286	84124	118263	83582	105740	77743.3	154847	98788.7	127264	151715	0.107479	1024	0.0240941
HLA class I histocompatibility antigen, A-1 alpha chain OS=Homo sapiens OX=9606 GN=HLA-A PE=1 SV=1	6.08	41131	2592.07	P30443	9	48.22	0	1A01_HUMAN	HUMAN		20195.8	23067.4	22641.2	4973.43	3998	5830.41	18558.8	19048.1	18408.1	9957.92	9898.73	9268.76	8101.47	9467.98	8654.8	11587.8	12561.1	10965.6	20787.8	17997.1	19273	13585.8	12688.7	12645	20357.4	21067.5	18961.3	21968.2	4933.95	18671.7	9708.47	8741.42	11704.8	19352.6	12973.2	20128.7	0.794948	1833	0.0431294
HLA class I histocompatibility antigen, A-34 alpha chain OS=Homo sapiens OX=9606 GN=HLA-A PE=1 SV=1	5.86	41340.1	2430.24	P30453	11	42.47	0	1A34_HUMAN	HUMAN		6248	7091.59	6762.76				3162.98	2806.63	3025.92				4323.48	4510.55	3920.85	5604.18	5671.64	5399.86	4257.08	3787.07	3797.89				5150.47	5498.1	5370.99	6700.78	0	2998.51	0	4251.63	5558.56	3947.35	0	5339.85	0.727805	1777	0.0418118
HLA class I histocompatibility antigen, A-69 alpha chain OS=Homo sapiens OX=9606 GN=HLA-A PE=1 SV=2	6.45	41262	3418.34	P10316	13	50.14	0	1A69_HUMAN	HUMAN		24251.7	25322.6	25953.6	7396.24	7783.77	7516.56	11602.9	11495.7	11983.3	8669.75	9051.6	8204.58	8655.38	9488.64	8244.64	13000.8	13178.8	11928	11686.6	10144.4	10416.9	12690.5	11936	10792	9938.36	10165.3	9569.97	25176	7565.52	11694	8641.98	8796.22	12702.5	10749.3	11806.2	9891.22	0.311876	1391	0.0327294
HLA class I histocompatibility antigen, B-14 alpha chain OS=Homo sapiens OX=9606 GN=HLA-B PE=1 SV=1	5.46	40700.2	2258.26	P30462	11	41.99	0	1B14_HUMAN	HUMAN					3671.92	3271.86	22086.9																						0	9676.9	0	0	0	0	0	0	0	9999	2125	0.05
HLA class I histocompatibility antigen, B-45 alpha chain OS=Homo sapiens OX=9606 GN=HLA-B PE=1 SV=1	6.01	40699.3	1708.1	P30483	11	43.65	0	1B45_HUMAN	HUMAN		9278.48	10156.4	8215.33	4428.53	4207.68	4101.01	8912	8962.03	7848.39	5298.14	4840.57	5751.49	5690.65	6698.02	5310.26	10414.2	10346	8722.97	7118.5	6562.68	7009.55	8980.07	8698.72	8641.65	11358.6	11975.2	12423.1	9216.75	4245.74	8574.14	5296.73	5899.64	9827.74	6896.91	8773.48	11919	0.226388	1275	0.03
HLA class I histocompatibility antigen, B-57 alpha chain OS=Homo sapiens OX=9606 GN=HLA-B PE=1 SV=1	5.86	40566.4	1747.53	P18465	8	32.04	0	1B57_HUMAN	HUMAN		20792.2	19620.7	17624.6	2459.08	2684.33	2041.12	5416.74	5156.15	4889.85	2046.88	2041.1	1912	3981.98	5500.3	4964.07	16196.9	15945.3	14293.4	7350.47	7830.45	7220.15	3702.49	3439.61	3150.35	10679	10379.2	10480.5	19345.9	2394.84	5154.25	1999.99	4815.45	15478.5	7467.02	3430.82	10512.9	0.825658	1858	0.0437176
HLA class I histocompatibility antigen, Cw-8 alpha chain OS=Homo sapiens OX=9606 GN=HLA-C PE=1 SV=1	6.55	41229	2787.18	P30505	7	36.07	0	1C08_HUMAN	HUMAN																	4484.56	4589.97	4066	2533.84	1653.56	1926.02				3578.52	3614.58	4162.76	0	0	0	0	0	4380.18	2037.81	0	3785.29	9999	2125	0.05
Serine/threonine-protein phosphatase 2A 65 kDa regulatory subunit A alpha isoform OS=Homo sapiens OX=9606 GN=PPP2R1A PE=1 SV=4	4.81	66107.1	5054.84	P30153	21	50.59	0	2AAA_HUMAN	HUMAN		13126	12578.8	14876.6	21171.7	20135.4	20079	24868.7	23991.8	16670.6	15122	16508.3	18449.7	19210.3	12825.3	11296	24838.1	26069.8	23415.6	15709.9	17165.3	19017	27948	27526.7	29031	21702.2	23325.7	34126.6	13527.1	20462	21843.7	16693.3	14443.9	24774.5	17297.4	28168.6	26384.9	0.16435	1169	0.0275059
Serine/threonine-protein phosphatase 2A 65 kDa regulatory subunit A beta isoform OS=Homo sapiens OX=9606 GN=PPP2R1B PE=1 SV=3	4.65	66840.9	3223.21	P30154	7	14.81	0	2AAB_HUMAN	HUMAN		7616.41	7382.15	8343.41	4501.41	5237.13	3826.8	4013.1	3987.38	3503.94	3275.29	3368.16	3077.89	2784.37	2692.53	2706.49	7687.23	8277.57	7371.17	4330.26	4347.59	4764.01				6977.3	7385.32	8343.93	7780.66	4521.78	3834.81	3240.45	2727.8	7778.66	4480.62	0	7568.85	0.867904	1889	0.0444471
HLA class II histocompatibility antigen, DRB1-1 beta chain OS=Homo sapiens OX=9606 GN=HLA-DRB1 PE=1 SV=2	7.6	30313.3	4256.93	P04229	8	46.62	0	2B11_HUMAN	HUMAN					1004.11	983.75	955.707				2016.1	2106.42	1963.64										82.2902	296.115	86.3511				0	981.188	0	2028.72	0	0	0	154.919	0	9999	2125	0.05
HLA class II histocompatibility antigen, DRB1-8 beta chain OS=Homo sapiens OX=9606 GN=HLA-DRB1 PE=1 SV=2	6.74	30346.2	2793.57	Q30134	7	37.97	0	2B18_HUMAN	HUMAN		13095.9	12223.3	12456.1	473.139	339.697	308.759							7940.46	7981.8	7647.97	2503.8	3018.55	2740.71					290.8					12591.7	373.865	0	0	7856.74	2754.35	0	290.8	0	0.517582	1604	0.0377412
HLA class II histocompatibility antigen, DRB1-9 beta chain OS=Homo sapiens OX=9606 GN=HLA-DRB1 PE=1 SV=1	7.69	30168.2	2796.65	Q9TQE0	5	25.94	0	2B19_HUMAN	HUMAN					781.362	1019.09	926.276	10127.2	9154.28	9862.02										18970.6	19522.9	18423.8		290.8		12116.4	11107.8	12564.9	0	908.909	9714.49	0	0	0	18972.4	290.8	11929.7	9999	2125	0.05
HLA class II histocompatibility antigen, DRB1-11 beta chain OS=Homo sapiens OX=9606 GN=HLA-DRB1 PE=1 SV=1	6.79	30502.3	3761.11	P20039	8	42.11	0	2B1B_HUMAN	HUMAN		28117.3	25667.8	27850.4	6114.99	6427.98	6045.49							12395.5	11755.2	11650.8	5447.2	5855.05	6032.46				3352.67	3878.8	3478.43				27211.9	6196.15	0	0	11933.9	5778.24	0	3569.97	0	0.0349244	721	0.0169647
HLA class II histocompatibility antigen, DRB1-12 beta chain OS=Homo sapiens OX=9606 GN=HLA-DRB1 PE=1 SV=1	7.69	30220.2	2671.5	Q95IE3	6	31.95	0	2B1C_HUMAN	HUMAN								12567.2	13383.1	12524.9										18000.8	18272.2	18315.2				8671.09	10481.1	9621	0	0	12825.1	0	0	0	18196.1	0	9591.06	9999	2125	0.05
HLA class II histocompatibility antigen, DRB1-14 beta chain OS=Homo sapiens OX=9606 GN=HLA-DRB1 PE=1 SV=1	8.01	30481.5	2465.03	Q9GIY3	6	29.7	0	2B1E_HUMAN	HUMAN		20003.7	18211.7	20575.8										11850.9	11855	11111.7							246.871	398.364	518.107				19597.1	0	0	0	11605.9	0	0	387.781	0	9999	2125	0.05
HLA class II histocompatibility antigen, DRB1-15 beta chain OS=Homo sapiens OX=9606 GN=HLA-DRB1 PE=1 SV=2	7.67	30308.3	2634.31	P01911	9	45.49	0	2B1F_HUMAN	HUMAN					430.905	228.267	251.677				3530.04	3427.27	3812.65							12010.5	11489.9	11353.4	10815.3	12178.4	10915.7	8689.96	9843.79	8674.83	0	303.616	0	3589.99	0	0	11617.9	11303.1	9069.53	9999	2125	0.05
3-hydroxyisobutyrate dehydrogenase, mitochondrial OS=Homo sapiens OX=9606 GN=HIBADH PE=1 SV=2	8.15	35728.2	1910	P31937	11	43.15	0	3HIDH_HUMAN	HUMAN		12828	12402.3	12828.7	15763.7	16871	15840.3	11822	11561.3	12654	12444.3	12905	12400	10878.7	10304.7	10594.3	13944.3	14690.3	13900.3	8455.67	8218.33	8309.67	13560	14124	15351.3	13433.7	12956	13068.3	12686.3	16158.3	12012.4	12583.1	10592.6	14178.3	8327.89	14345.1	13152.7	0.119384	1054	0.0248
Protein 4.1 OS=Homo sapiens OX=9606 GN=EPB41 PE=1 SV=4	5.27	97587.3	1010.45	P11171	10	14.58	0.0007	41_HUMAN	HUMAN		17634.7	19879	21291	2179.5	1997		11077	10717.3	11090.3	2636	3001.33	2480.5	8232.33	8638.67	8624.33	7931.67	6761.33	8931	8569.67	8236	7684.67	4006.67	3612.33	5562	5011	3953.33	4149.67	19601.6	2088.25	10961.6	2705.94	8498.44	7874.67	8163.44	4393.67	4371.33	0.333211	1422	0.0334588
6-phosphogluconate dehydrogenase, decarboxylating OS=Homo sapiens OX=9606 GN=PGD PE=1 SV=3	6.86	53653.3	8221.83	P52209	23	55.49	0	6PGD_HUMAN	HUMAN		35427.3	34702.7	33764	40518	39390.3	39470	56710	51425	55026	35641.3	32361.7	34046.3	33277	35135.3	32613.3	61795.7	56918.7	55668.3	33640.3	31523.3	31452.3	49174.3	46274.7	44492.3	39606.3	43016.3	37226	34631.3	39792.8	54387	34016.4	33675.2	58127.6	32205.3	46647.1	39949.6	0.636824	1711	0.0402588
6-phosphogluconolactonase OS=Homo sapiens OX=9606 GN=PGLS PE=1 SV=2	5.64	27832	3174.13	O95336	12	61.63	0	6PGL_HUMAN	HUMAN		8974.67	9095.67	10980.3	16349.3	14875.3	14572	17080	16541.7	17582.3	12662.3	13118	12283	12417.7	13745	12677.3	10819.7	10450.7	11705	15385	14659.7	14498.7	15429.3	15188.3	15188	15229.3	16430	15447.3	9683.56	15265.6	17068	12687.8	12946.7	10991.8	14847.8	15268.6	15702.2	0.873788	1895	0.0445882
Alpha-1-acid glycoprotein 1 OS=Homo sapiens OX=9606 GN=ORM1 PE=1 SV=1	4.74	23739.7	16958.5	P02763	8	64.68	0	A1AG1_HUMAN	HUMAN		81345	86542.7	81684.3	77039.7	71455.7	61688	8895.25	13804	13434.5	28291.3	27448	28793	109152	111825	107411	188941	169577	155900	17796.7	15940.7	18024	36967.3	34898.3	34814	26329	25829.7	26852	83190.7	70061.1	12044.6	28177.4	109463	171473	17253.8	35559.9	26336.9	0.103456	1009	0.0237412
Alpha-1-acid glycoprotein 2 OS=Homo sapiens OX=9606 GN=ORM2 PE=1 SV=2	4.84	23887.8	17025.5	P19652	5	61.69	0	A1AG2_HUMAN	HUMAN		66625.3	72995.3	67370.7	50055.3	54058	52512	10434.3	11178.7	10161.3	32380	33171.7	27901	117801	124289	120363	70651.7	70101.3	76828.7	30017.7	26736	26434	39567.3	38034.7	44792.3	46562	44841	39530	68997.1	52208.4	10591.4	31150.9	120818	72527.2	27729.2	40798.1	43644.3	0.0647909	870	0.0204706
Putative alpha-1-antitrypsin-related protein OS=Homo sapiens OX=9606 GN=SERPINA2 PE=1 SV=1	7.88	48119.2	2778.91	P20848	3	7.86	0	A1ATR_HUMAN	HUMAN					3981.5	3918.3	4544.47				4936.43	5971.77	4176.08										4163.77	5576.85	4312.42				0	4148.09	0	5028.09	0	0	0	4684.34	0	9999	2125	0.05
Leucine-rich alpha-2-glycoprotein OS=Homo sapiens OX=9606 GN=LRG1 PE=1 SV=2	6.5	38406.1	3322.88	P02750	9	42.07	0	A2GL_HUMAN	HUMAN		5380.33	5338	5753.33	16398	16588.7	17053.3	2778.5	2974.67	3153	3444	3628.5	2926	9997	10931.3	11405.3	23504.7	24882.3	24402	7264	6659	6586	4724.67	4720.67	4264.33	9858.33	10536.7	9317	5490.56	16680	2968.72	3332.83	10777.9	24263	6836.33	4569.89	9904	0.130345	1082	0.0254588
Alpha-2-macroglobulin OS=Homo sapiens OX=9606 GN=A2M PE=1 SV=3	6	164717	20262.6	P01023	79	62.69	0	A2MG_HUMAN	HUMAN		176253	186439	194038	93489.7	93882	92050	71885.7	76499.7	74014.7	87174.7	94339.3	86923.3	182203	199978	192142	134086	135349	131323	115986	109944	103435	114584	113111	114611	92748.3	94464.3	93227.3	185577	93140.6	74133.3	89479.1	191441	133586	109789	114102	93480	0.122251	1061	0.0249647
Alpha-1-antichymotrypsin OS=Homo sapiens OX=9606 GN=SERPINA3 PE=1 SV=2	5.18	47822.1	16281	P01011	20	50.59	0	AACT_HUMAN	HUMAN		48383	54452.3	55437.7	84194.3	83060.7	77065.7	30680.7	30218.7	28063	27046.7	28302.7	28894.7	128092	129003	137418	147840	142829	138957	32665.3	35341	30992.7	42601.3	43921.7	41978	64473	68595	71028.7	52757.7	81440.2	29654.1	28081.3	131505	143209	32999.7	42833.7	68032.2	0.0248854	650	0.0152941
5'-AMP-activated protein kinase catalytic subunit alpha-1 OS=Homo sapiens OX=9606 GN=PRKAA1 PE=1 SV=4	8.05	64636.6	569.401	Q13131	2	7.87	0.0007	AAPK1_HUMAN	HUMAN		1678	1843	1496				3260		2781				3442.5	2964.5	2872.5	3364	2981	2991	2461.5	2214	2377	1703	1851	2006	2382.5	2612.5	2239	1672.33	0	3020.5	0	3093.17	3112	2350.83	1853.33	2411.33	0.267372	1329	0.0312706
Aspartate aminotransferase, mitochondrial OS=Homo sapiens OX=9606 GN=GOT2 PE=1 SV=3	9.26	47916.9	3207.08	P00505	17	66.74	0	AATM_HUMAN	HUMAN		22624.7	22321	25311	24049.7	25974.3	27214.7	49745	49203.3	45079.3	17428	17359	14582.7	21597	20675.3	29209.3	21506.7	18868.3	18523.3	15572.3	14372.3	14279.3	18147.7	16801.3	16122.7	18363	20301.7	18324.7	23418.9	25746.2	48009.2	16456.6	23827.2	19632.8	14741.3	17023.9	18996.4	0.0189036	603	0.0141882
Amyloid beta A4 precursor protein-binding family B member 1-interacting protein OS=Homo sapiens OX=9606 GN=APBB1IP PE=1 SV=1	5.25	73639	423.016	Q7Z5R6	2	4.5	0.0007	AB1IP_HUMAN	HUMAN		7795.5	7567	7558.5													2202.5	2470.5	2000.5	2543.5	1306	3421				1752	1905	1689.5	7640.33	0	0	0	0	2224.5	2423.5	0	1782.17	9999	2125	0.05
ATP-binding cassette sub-family A member 12 OS=Homo sapiens OX=9606 GN=ABCA12 PE=1 SV=3	7.57	295575	2314.36	Q86UK0	2	3.12	0	ABCAC_HUMAN	HUMAN					6855.95	6251.47	6138.84	6881	6386	4029.7	14342	14326	15681										8180.64	7585.65	8780.71				0	6415.42	5765.57	14783	0	0	0	8182.33	0	0.767774	1813	0.0426588
ATP-binding cassette sub-family A member 13 OS=Homo sapiens OX=9606 GN=ABCA13 PE=2 SV=3	5.99	580894	2145.57	Q86UQ4	2	0.43	0	ABCAD_HUMAN	HUMAN		1979.4	1933.64	2276.87	2049.29	2105.93	1888.05	2291				3840	2989	1597.89	1787.19	3072.26	4682.23	5003.85	4937.34	4024	2381.65	2285.93	4002	3887	4539	3915.65	4031.1	4414.46	2063.31	2014.42	2291	3414.5	2152.45	4874.47	2897.19	4142.67	4120.41	0.0211235	620	0.0145882
ATP-binding cassette sub-family E member 1 OS=Homo sapiens OX=9606 GN=ABCE1 PE=1 SV=1	8.31	68283.9	436.809	P61221	4	9.02	0.0007	ABCE1_HUMAN	HUMAN		6301.67	6005.67	6379.33	2468	2830	2336	3339	2977	2714	2990			3807	4446.67	3985.33	6133.33	6553.33	6029.67	5780	5380	5820	3797.5	2786	3000.33	5210.67	5347.33	5578.33	6228.89	2544.67	3010	2990	4079.67	6238.78	5660	3194.61	5378.78	0.147132	1125	0.0264706
Mycophenolic acid acyl-glucuronide esterase, mitochondrial OS=Homo sapiens OX=9606 GN=ABHD10 PE=1 SV=1	8.71	34274.7	1961.75	Q9NUJ1	7	32.35	0	ABHDA_HUMAN	HUMAN		9261.33	8527	8202.33	8489.67	8066	7616.33	9076	10874	10648.7	5515.67	5320	5020.33	7006.33	7049.33	7205.67	8431	8663	8752.33	6919.67	6959.33	7569.33	9113.33	9496.67	6391.33	10931.3	10529.3	10839.3	8663.56	8057.33	10199.6	5285.33	7087.11	8615.44	7149.44	8333.78	10766.7	0.690295	1751	0.0412
Protein ABHD14B OS=Homo sapiens OX=9606 GN=ABHD14B PE=1 SV=1	5.94	22459.8	7444.31	Q96IU4	10	63.81	0	ABHEB_HUMAN	HUMAN		25130.7	22924.7	22058.3	38136	35566.3	36015.3	44872	45495	50151.7	29262.3	32064.3	29725.7	26836.3	27940.7	26468.3	19512.3	23586.3	20860.7	32842.7	33477.3	34025	37131.3	34578	34828	44970.3	41606.7	48001	23371.2	36572.6	46839.6	30350.8	27081.8	21319.8	33448.3	35512.4	44859.3	0.130897	1084	0.0255059
Acetyl-CoA carboxylase 1 OS=Homo sapiens OX=9606 GN=ACACA PE=1 SV=2	5.92	267265	1464.55	Q13085	2	3.28	0	ACACA_HUMAN	HUMAN					88691.5	83149.5	87411	80342.1	80448.1	73835.8	86438.5	96298.5	97499										99830	91275.5	97015				0	86417.3	78208.7	93412	0	0	0	96040.2	0	0.0602952	852	0.0200471
Acetyl-CoA carboxylase 2 OS=Homo sapiens OX=9606 GN=ACACB PE=1 SV=3	6.03	278537	1708.58	O00763	6	3.3	0	ACACB_HUMAN	HUMAN		2788.5	3246.67	3132.67				5101.88	5677.85	5395.74										9275	5234	5627.5				3706	3895	4401	3055.94	0	5391.82	0	0	0	6712.17	0	4000.67	9999	2125	0.05
Isobutyryl-CoA dehydrogenase, mitochondrial OS=Homo sapiens OX=9606 GN=ACAD8 PE=1 SV=1	7.74	45925.3	646.41	Q9UKU7	4	15.18	0.0007	ACAD8_HUMAN	HUMAN		3985.67	4351.33	4066.33	3728.5	4627.5	4214.33			2447	2841	2209	2760	2841	2946	2114.33	5588.5	4728.33	4846.67	3074	3179	3171.5	2630	3826	2834.67	3465.33	2851	3058.5	4134.44	4190.11	2447	2603.33	2633.78	5054.5	3141.5	3096.89	3124.94	0.921775	1927	0.0453412
Medium-chain specific acyl-CoA dehydrogenase, mitochondrial OS=Homo sapiens OX=9606 GN=ACADM PE=1 SV=1	8.41	47044.6	2749.66	P11310	13	44.89	0	ACADM_HUMAN	HUMAN		32048.7	30246	30531.7	7535.67	7300	6830.33	2937.67	3534	4146.33	5106.33	4416	4215	3924	2940	3557.33	10797.7	9533.67	9571	5837	5127.67	5338.33	5484.33	5883	5525.67	5673.67	5420.33	5416.33	30942.1	7222	3539.33	4579.11	3473.78	9967.44	5434.33	5631	5503.44	0.131636	1087	0.0255765
Short-chain specific acyl-CoA dehydrogenase, mitochondrial OS=Homo sapiens OX=9606 GN=ACADS PE=1 SV=1	7.99	44639.5	3213.51	P16219	9	33.74	0	ACADS_HUMAN	HUMAN		27414.3	20094.3	26223.7	6089.67	5381	4885	3984.5	4343		3937	4909.33	4724.5	4096.67	4477.67	4322	3638	2959.33	3522	2728.67	2964.33	2476.33	7578	6344	4978.67	3384.5	2859.67	3023.67	24577.4	5451.89	4163.75	4523.61	4298.78	3373.11	2723.11	6300.22	3089.28	0.0407955	752	0.0176941
Very long-chain specific acyl-CoA dehydrogenase, mitochondrial OS=Homo sapiens OX=9606 GN=ACADVL PE=1 SV=1	8.99	70789.5	6518.51	P49748	34	63.97	0	ACADV_HUMAN	HUMAN		53632	58006.3	57445.3	11405	11072.3	10839.3	14564.3	14649	14570.3	9856.67	9629	10154.3	22372.7	25424.3	23539.3	35456.7	38046.7	35421	19247.7	18547	20449.7	13442.3	13188.3	13061	28018.3	32227	29674.7	56361.2	11105.6	14594.6	9880	23778.8	36308.1	19414.8	13230.6	29973.3	0.975554	1966	0.0462588
Acyl-CoA-binding protein OS=Homo sapiens OX=9606 GN=DBI PE=1 SV=2	6.14	10044.4	9137.69	P07108	4	75.86	0	ACBP_HUMAN	HUMAN		12813.7	12454	13191.7	45143.3	41902	41003.3	46850	46087	43743	36305.3	38517	34679.3	21656.3	20363.7	21282	12898.7	12230.7	12619	26070.3	26915.7	25302.3	49110.7	51683.3	52558	37914	35722.7	37880.7	12819.8	42682.9	45560	36500.6	21100.7	12582.8	26096.1	51117.3	37172.4	0.26531	1326	0.0312
Actin-like protein 6A OS=Homo sapiens OX=9606 GN=ACTL6A PE=1 SV=1	5.26	47974.3	482.457	O96019	2	6.06	0.0007	ACL6A_HUMAN	HUMAN		4686.5	4781	4887				2872			2605.5	2835	2189	4359	4298	3471	4639	4994	4090	2962	3089	3432.5	3384	3191.5	3542	2871.5	3108.5	3097.5	4784.83	0	2872	2543.17	4042.67	4574.33	3161.17	3372.5	3025.83	0.578598	1665	0.0391765
ATP-citrate synthase OS=Homo sapiens OX=9606 GN=ACLY PE=1 SV=3	6.95	121752	1092.05	P53396	22	31.15	0.0007	ACLY_HUMAN	HUMAN		48414.3	53932	45570.7	7181	7813.33	6608	10892	10186	10747	5842.33	5483.67	5823.33	8264.33	8956.67	7887.33	14505	12251	15488.3	7488.33	8133.67	8573.67	8123.33	8685.33	9564	8236	8250	8249	49305.7	7200.78	10608.3	5716.44	8369.44	14081.4	8065.22	8790.89	8245	0.143279	1112	0.0261647
Acyl-coenzyme A thioesterase 13 OS=Homo sapiens OX=9606 GN=ACOT13 PE=1 SV=1	9.63	15074.6	1259.88	Q9NPJ3	3	28.57	0.0007	ACO13_HUMAN	HUMAN		7342.67	7681.5	7680	4526	4242.33	4920.67	7774.5	7266.5	6832.67	3577.5	3469.5	5265	4290	3744.67	4345.5	5749.5	5762.67	5095.5	4173.5	4294.67	4106	4269.5	4584.67	4028.5	5144.67	5360.67	5147	7568.06	4563	7291.22	4104	4126.72	5535.89	4191.39	4294.22	5217.44	0.0182419	595	0.014
Cytoplasmic aconitate hydratase OS=Homo sapiens OX=9606 GN=ACO1 PE=1 SV=3	6.22	98912.3	1631.47	P21399	25	43.42	0	ACOC_HUMAN	HUMAN		11355	11719.3	11093	16242.7	14739.3	14117.3	12149.3	12566.3	11311	11354	10771.3	11669	10720.7	10138.3	9675.33	6544.33	6078.33	6369	9939.67	10613.7	10639.3	14938	12275.7	14496	16942.7	15114	15842.7	11389.1	15033.1	12008.9	11264.8	10178.1	6330.56	10397.6	13903.2	15966.4	0.0313517	694	0.0163294
Aconitate hydratase, mitochondrial OS=Homo sapiens OX=9606 GN=ACO2 PE=1 SV=2	7.33	86166.9	10412.1	Q99798	33	55.64	0	ACON_HUMAN	HUMAN		93304.3	93780.3	105942	35538	35332	34542.7	26220.7	26968.3	24988	21568.3	21212.3	23746.3	28164	28268.3	25788	17525	16995	16951.3	20998	22838	23877	34418.3	34406	32400.3	31103.7	32833	27551	97675.4	35137.6	26059	22175.7	27406.8	17157.1	22571	33741.6	30495.9	0.0457252	772	0.0181647
Acyl-coenzyme A thioesterase 2, mitochondrial OS=Homo sapiens OX=9606 GN=ACOT2 PE=1 SV=6	8.53	53617.8	5230.12	P49753	10	30.02	0	ACOT2_HUMAN	HUMAN		34883.7	32907	32471	4296.67	5723.33	5177	4673	4917.5	4673.5	4212.67	3824	4837	5338.5	4308	3929.67	5539	5862.33	3532.33	3652.67	4118.33	3614.33	4493.33	4621	4364	4257	4444	4577	33420.6	5065.67	4754.67	4291.22	4525.39	4977.89	3795.11	4492.78	4426	0.0607607	855	0.0201176
Peroxisomal acyl-coenzyme A oxidase 1 OS=Homo sapiens OX=9606 GN=ACOX1 PE=1 SV=3	8.15	74937	1265.34	Q15067	2	6.97	0.0007	ACOX1_HUMAN	HUMAN		4909	4301.5	4559.5				2532						6692	6531	5929.5	4387	4502	5316.5	3049.5	2590.5	3586				4383.5	5179.5	5527.5	4590	0	2532	0	6384.17	4735.17	3075.33	0	5030.17	0.447384	1535	0.0361176
Long-chain-fatty-acid--CoA ligase 1 OS=Homo sapiens OX=9606 GN=ACSL1 PE=1 SV=1	6.8	78970	1908.95	P33121	19	35.1	0	ACSL1_HUMAN	HUMAN		25801.7	23594.7	24237.3	3035.67	2922	3665.5	4614	4024	4431	2927	3127	2910	3406	3358.67	3861.33	4767.33	5072.67	4892.33	3385	3697	3906.67	2645	2749	2862	3853.67	4022.33	4289	24544.6	3207.72	4356.33	2988	3542	4910.78	3662.89	2752	4055	0.0809204	944	0.0222118
Actin, cytoplasmic 1 OS=Homo sapiens OX=9606 GN=ACTB PE=1 SV=1	5.14	42079	50111.1	P60709	26	82.13	0	ACTB_HUMAN	HUMAN		90212.4	88306.4	89395.7	146542	146741	146785				335607	335098	323673							159523	193646	200931							89304.9	146689	0	331459	0	0	184700	0	0	0.947325	1947	0.0458118
Beta-actin-like protein 2 OS=Homo sapiens OX=9606 GN=ACTBL2 PE=1 SV=2	5.25	42345.5	11996.3	Q562R1	10	31.65	0	ACTBL_HUMAN	HUMAN		13334.2	12876.4	13333.3	1511	1483.35	1382.88	1930.7	1473.51	1490.85	2487.73	2195.03	2182.04	3933.86	3822.99	4376.16	5687.56	5398.63	5718.66	16980.2	16477	16709	1965.86	1928.26	1902.58	4206.61	4200.14	4077.35	13181.3	1459.08	1631.69	2288.27	4044.34	5601.62	16722.1	1932.23	4161.37	0.297141	1369	0.0322118
Actin, alpha cardiac muscle 1 OS=Homo sapiens OX=9606 GN=ACTC1 PE=1 SV=1	5.07	42361.2	41574.5	P68032	23	81.43	0	ACTC_HUMAN	HUMAN		278714	316527	278536	170304	169603	176407	222372	232157	243221	152030	149752	150881	94632	100653	92360.3	100225	95268.4	99068.5	320994	298720	318257	245149	251218	264458	244883	245307	238496	291259	172105	232584	150888	95881.9	98187.3	312657	253608	242896	0.523647	1609	0.0378588
Alpha-actinin-2 OS=Homo sapiens OX=9606 GN=ACTN2 PE=1 SV=1	5.15	104424	4132.25	P35609	22	44.85	0	ACTN2_HUMAN	HUMAN		4965.33	5096.33	5199							2495.09	2898.81	2623.2										2606.33	2695.91	2362.08				5086.89	0	0	2672.36	0	0	0	2554.77	0	9999	2125	0.05
Alpha-actinin-4 OS=Homo sapiens OX=9606 GN=ACTN4 PE=1 SV=2	5.12	105310	14613.4	O43707	57	80.57	0	ACTN4_HUMAN	HUMAN		62372.3	61934.3	58716.7	83582.7	77690	73438.3	54540	61349.7	60908.7	62034	62138.4	60761	56574.7	55465.3	59050.3	60619.3	64126.3	60408.3	94814	94702.3	105718	98700	89920.7	89771.3	93398.3	98306.3	96930.7	61007.8	78237	58932.8	61644.5	57030.1	61718	98411.6	92797.3	96211.8	0.0533351	805	0.0189412
Actin, alpha skeletal muscle OS=Homo sapiens OX=9606 GN=ACTA1 PE=1 SV=1	5.07	42393.3	33295.9	P68133	22	75.6	0	ACTS_HUMAN	HUMAN		27523.4	30180.4	29413.9	5536.4	5437.89	5756.22				7101.31	6994.92	7047.62										4154.63	4257.48	4393.8	2530.6	2479.5	2577.85	29039.2	5576.84	0	7047.95	0	0	0	4268.64	2529.32	0.187496	1216	0.0286118
Beta-centractin OS=Homo sapiens OX=9606 GN=ACTR1B PE=1 SV=1	5.96	42407.5	2292.17	P42025	9	31.38	0	ACTY_HUMAN	HUMAN		3471.55	3346.8	3419	4756.21	5310.55	4916.09	5754.75	5217.51	4363.48	3954.94	3489.65	5141.18	3820.38	3270.89	2630.14	4545.74	4455.35	4766.57	5875.34	5975.31	5718.86	4777.53	5313.83	4632.63	6455.14	6506.7	6348.7	3412.45	4994.28	5111.91	4195.26	3240.47	4589.22	5856.51	4908	6436.85	0.575803	1662	0.0391059
Alpha-centractin OS=Homo sapiens OX=9606 GN=ACTR1A PE=1 SV=1	6.18	42727.9	2057.58	P61163	13	42.82	0	ACTZ_HUMAN	HUMAN		77572.4	78673.5	73824.3	57541.8	58938.5	54489.1	62097.6	61126.5	61763.7	51879	48754	51893.8	57709.7	60518.7	59336.9	83768.6	75866	79144.8	78444	79643	78475.8	68865.1	66143.5	71335	83147.2	76069	81514.3	76690.1	56989.8	61662.6	50842.3	59188.4	79593.1	78854.3	68781.2	80243.5	0.0171739	582	0.0136941
Adenosine deaminase OS=Homo sapiens OX=9606 GN=ADA PE=1 SV=3	5.55	41049.7	3799.67	P00813	10	37.19	0	ADA_HUMAN	HUMAN		20029	20125.3	20348.7																1265	1491	1224				2897	1930	1344	20167.7	0	0	0	0	0	1326.67	0	2057	9999	2125	0.05
Alpha-adducin OS=Homo sapiens OX=9606 GN=ADD1 PE=1 SV=2	5.48	81354.5	2246.16	P35611	15	37.86	0	ADDA_HUMAN	HUMAN		9017.67	9185	9024	15789.3	14295	14546.7	15727.3	12867	14705.3	9165.67	10140.3	8746.67	6892	6842.67	7053.33	6363.33	6202.67	5593.33	19087.3	18135.3	18823	17691.3	16788.7	18073	10090	10921	11348	9075.56	14877	14433.2	9350.89	6929.33	6053.11	18681.9	17517.7	10786.3	0.855121	1878	0.0441882
Gamma-adducin OS=Homo sapiens OX=9606 GN=ADD3 PE=1 SV=1	5.88	79496.9	1073.65	Q9UEY8	10	33.29	0.0007	ADDG_HUMAN	HUMAN		6013.67	6447	6073.33	12616	13611.7	13155	19504.7	17603	18313	8954.33	9162	9287.67	3310	3536.67	7263.33	2849	3250.5	2556.67	16528	15835	14271	16645.7	16659	12968.7	7732.33	8315	7887.33	6178	13127.6	18473.6	9134.67	4703.33	2885.39	15544.7	15424.4	7978.22	0.37223	1462	0.0344
Alcohol dehydrogenase 1A OS=Homo sapiens OX=9606 GN=ADH1A PE=1 SV=2	7.85	40771.2	16751.9	P07327	13	37.33	0	ADH1A_HUMAN	HUMAN		3193.73	3069.44	2775.31																									3012.83	0	0	0	0	0	0	0	0	9999	2125	0.05
Alcohol dehydrogenase class-3 OS=Homo sapiens OX=9606 GN=ADH5 PE=1 SV=4	7.31	40579.7	8112.19	P11766	15	73.8	0	ADHX_HUMAN	HUMAN		29837	30686	30106	43590.3	44955.7	41949.7	34750.3	35527.7	35502	34216	30284.7	32801	23925	23702	22596.3	18921	17813.7	20213.3	30273.7	35119.3	33717.7	45410	43144.3	44379	32916.7	31562	31863.7	30209.7	43498.6	35260	32433.9	23407.8	18982.7	33036.9	44311.1	32114.1	0.119167	1052	0.0247529
Proteasomal ubiquitin receptor ADRM1 OS=Homo sapiens OX=9606 GN=ADRM1 PE=1 SV=2	4.76	42438.5	789.446	Q16186	2	8.6	0.0007	ADRM1_HUMAN	HUMAN		7265.5	7987.5	8382	6446	6047	5131	4666	3702	3470.5	3647	3887	4758	5086	4884	4707	8844	10460.5	7981.5	7733.5	7229.5	7677.5	7737	7610	6769	8034.5	7208	7834	7878.33	5874.67	3946.17	4097.33	4892.33	9095.33	7546.83	7372	7692.17	0.0186899	601	0.0141412
NADPH:adrenodoxin oxidoreductase, mitochondrial OS=Homo sapiens OX=9606 GN=FDXR PE=1 SV=3	8.46	54293.1	590.348	P22570	3	11.81	0.0007	ADRO_HUMAN	HUMAN		2457.33	2756.33	2423	2455	2377.33	2505	3361	3116	3832				4283.5	4653.33	4004	3162	3810.33	3753.67	4764	5128	4078.5	2173.5	2100	2430.5	3964.33	3696.33	3175	2545.56	2445.78	3436.33	0	4313.61	3575.33	4656.83	2234.67	3611.89	0.0281922	674	0.0158588
ADP/ATP translocase 1 OS=Homo sapiens OX=9606 GN=SLC25A4 PE=1 SV=4	10.07	33292.7	2475.19	P12235	11	35.23	0	ADT1_HUMAN	HUMAN		5826.81	5684.5	6654.72	5547	5281.89	5213.22	4639.45	4317.66	4543.93	4762.25	4003.45	4098.77	6237.26	6484.96	6467.05	12097.9	10630.1	11173.1				4343.73	3966.3	4158.22	4806.05	5813.34	4688.16	6055.34	5347.37	4500.35	4288.16	6396.43	11300.3	0	4156.08	5102.52	0.029544	685	0.0161176
ADP/ATP translocase 2 OS=Homo sapiens OX=9606 GN=SLC25A5 PE=1 SV=7	9.99	33080.4	4463.37	P05141	14	42.62	0	ADT2_HUMAN	HUMAN		20033.3	20225.9	20353.6	9565	10597.4	8702.35	8852.57	9262.59	8671.2	8102.99	7081.07	7909.97	11057.1	12748.5	11147.2	15235.8	13571.6	15107	7937.68	7514.77	8337.39	8473.1	8542.15	9618.38	10899.9	10582.3	11856.8	20204.3	9621.6	8928.79	7698.01	11651	14638.1	7929.95	8877.88	11113	0.630498	1704	0.0400941
ADP/ATP translocase 3 OS=Homo sapiens OX=9606 GN=SLC25A6 PE=1 SV=4	10.06	33094.4	4488.42	P12236	14	47.99	0	ADT3_HUMAN	HUMAN		9387.58	8594.22	9849.07	9690.14	9862.62	9211.59	7183.19	7297.84	7603.75	8719.46	7599.8	8321.07	7159.25	7681.52	6428.84	11063.2	11228.8	11868.5	6734.33	6215.89	6418.28	8879.47	8521.28	10235	8087.72	8880.9	7894.06	9276.96	9588.11	7361.6	8213.44	7089.87	11386.8	6456.17	9211.93	8287.56	0.91311	1922	0.0452235
Adipocyte enhancer-binding protein 1 OS=Homo sapiens OX=9606 GN=AEBP1 PE=1 SV=1	4.86	131670	509.787	Q8IUX7	3	5.53	0.0007	AEBP1_HUMAN	HUMAN					1728	1816		3746.5	3126	3549.67				5098	4098	3602	3954	4313	3926.33	9503.67	9359	9563	3028.67	3534	2900.33	10668.7	11252.7	9704.67	0	1772	3474.06	0	4266	4064.44	9475.22	3154.33	10542	0.0636463	868	0.0204235
Actin filament-associated protein 1-like 2 OS=Homo sapiens OX=9606 GN=AFAP1L2 PE=1 SV=1	5.04	92212.2	823.613	Q8N4X5	2	4.4	0.0007	AF1L2_HUMAN	HUMAN					3992.5	3676.5	2905.5		3117	2614	2788	3051.5	2653							1667	1435.5	2087	4088.5	4205	3736.5	3312	2966.5	3015.5	0	3524.83	2865.5	2830.83	0	0	1729.83	4010	3098	0.646785	1719	0.0404471
Alpha-galactosidase A OS=Homo sapiens OX=9606 GN=GLA PE=1 SV=1	5.21	49508.2	459.434	P06280	3	10.96	0.0007	AGAL_HUMAN	HUMAN					3702.5	3199.5	3015	6405	7087	7106	7425	7791.33	7094	2799	2290	2942	2419	2253	2339	4216	3538	3009	7321.33	8258.33	7757.33	3092	2277.5	2255	0	3305.67	6866	7436.78	2677	2337	3587.67	7779	2541.5	0.078712	931	0.0219059
Arf-GAP domain and FG repeat-containing protein 1 OS=Homo sapiens OX=9606 GN=AGFG1 PE=1 SV=2	8.85	58545.4	582.175	P52594	2	6.41	0.0007	AGFG1_HUMAN	HUMAN		2828	2919	3824	2943	3683	2449	2567	2998	2448		2073		2699	1960	2243	4009	4233.5	4421.5	4410	5194	4827.5	2626	2002	1855	4339.5	4256.5	4181.5	3190.33	3025	2671	2073	2300.67	4221.33	4810.5	2161	4259.17	0.25533	1319	0.0310353
Agrin OS=Homo sapiens OX=9606 GN=AGRN PE=1 SV=6	5.96	225475	4832.7	O00468	59	44.34	0	AGRIN_HUMAN	HUMAN		19840.3	18079.3	20055	97658.7	105595	102564	91029.3	78726	82480.7	97888.3	95529.7	100908	35284.7	36126.7	37194.3	25216.7	27457.3	25262	24495.7	26536.3	27413.3	105077	95798	107452	40203.3	47093	42921.3	19324.9	101939	84078.7	98108.7	36201.9	25978.7	26148.4	102776	43405.9	0.0571248	833	0.0196
Neuroblast differentiation-associated protein AHNAK OS=Homo sapiens OX=9606 GN=AHNAK PE=1 SV=2	5.72	629616	4806.24	Q09666	178	58.22	0	AHNK_HUMAN	HUMAN		46115.7	45948	51756	61343.3	57811.7	60021	64683	62166.3	60410	50078	54653.3	52742.3	32661.7	34148	35266.3	33526.7	32976.3	31091	106169	101883	100397	67262	72793.3	66819.3	69515.7	69306	67484	47939.9	59725.3	62419.8	52491.2	34025.3	32531.3	102816	68958.2	68768.6	0.663319	1731	0.0407294
Activator of 90 kDa heat shock protein ATPase homolog 1 OS=Homo sapiens OX=9606 GN=AHSA1 PE=1 SV=1	5.25	38445.5	908.368	O95433	3	15.09	0.0007	AHSA1_HUMAN	HUMAN		5725.33	6629	5049.33	5235	3614	4278	3463				2814	2158	4957.5	5049.5	4950	6258.33	6370	6318	4421	4576	4802	5845	2919	4845	4447.33	4518.67	5461.67	5801.22	4375.67	3463	2486	4985.67	6315.44	4599.67	4536.33	4809.22	0.158222	1151	0.0270824
Apoptosis-inducing factor 1, mitochondrial OS=Homo sapiens OX=9606 GN=AIFM1 PE=1 SV=1	9.26	67185.8	1451.15	O95831	11	28.38	0	AIFM1_HUMAN	HUMAN		20925.3	18208	19700.7	8385	8381	8257.33	7614.67	7227.33	7385	7479	7433.33	8016.67	9141	8624.33	8865	10967	10655	10675.3	7641.67	7219.33	6984	8220.33	7978.33	8284	8595.33	8523.33	8294	19611.3	8341.11	7409	7643	8876.78	10765.8	7281.67	8160.89	8470.89	0.230127	1283	0.0301882
Aminoacyl tRNA synthase complex-interacting multifunctional protein 2 OS=Homo sapiens OX=9606 GN=AIMP2 PE=1 SV=2	8.26	35691	1008.91	Q13155	3	17.19	0.0007	AIMP2_HUMAN	HUMAN		7247	6978	6353	6575.5	6058	5808	11480	12589	12489	5872	4816.5	6753	11430	10909.5	11845	9273.5	10293.5	9184	6992.5	7689	6733	8378	10084	6637.33	10563.5	9433.5	9328	6859.33	6147.17	12186	5813.83	11394.8	9583.67	7138.17	8366.44	9775	0.166764	1174	0.0276235
Alcohol dehydrogenase [NADP(+)] OS=Homo sapiens OX=9606 GN=AKR1A1 PE=1 SV=3	6.34	36915.3	9729.47	P14550	21	83.69	0	AK1A1_HUMAN	HUMAN		32946	28553	27559.3	41980.3	44291.7	39094	85646	83515	87102.3	55450.7	57289.7	55817.7	49759.3	52619	53326.7	26697	30215.7	26573.7	58362.7	67353.7	57910.7	70193.3	72098	69771.3	66342	71769.3	59568	29686.1	41788.7	85421.1	56186	51901.7	27828.8	61209	70687.6	65893.1	0.963936	1956	0.0460235
Aldo-keto reductase family 1 member C1 OS=Homo sapiens OX=9606 GN=AKR1C1 PE=1 SV=1	7.84	37244.6	2700.53	Q04828	9	49.54	0	AK1C1_HUMAN	HUMAN		14608.3	12612.9	14140.5	8045.92	8960.23	8398.19	19638.7	17189.7	18803.4	705.466	859.841	1173.23	28485.2	28105.5	25704.5	5826.14	8525.49	8563.64	7998.83	8343.09	9137.24				7742.53	5912.06	7261.86	13787.3	8468.11	18543.9	912.846	27431.8	7638.42	8493.05	0	6972.15	0.272493	1338	0.0314824
Aldo-keto reductase family 1 member C2 OS=Homo sapiens OX=9606 GN=AKR1C2 PE=1 SV=3	7.25	37134.5	1670.43	P52895	8	44.27	0	AK1C2_HUMAN	HUMAN		9975.72	8589.62	8926.05	7629.75	8496.77	7963.81	20415.7	17984.5	19556.7	24208	19272	22234.3	28485.2	28105.5	25704.5	9259.67	9076.23	9134.78	3721.53	3584.49	4156.83	23167	22825.7	24855.7	12544.9	9754.28	11803.9	9163.8	8030.11	19319	21904.8	27431.8	9156.89	3820.95	23616.1	11367.7	0.69291	1754	0.0412706
Aldo-keto reductase family 1 member C3 OS=Homo sapiens OX=9606 GN=AKR1C3 PE=1 SV=4	7.91	37252.5	2439.23	P42330	9	47.68	0	AK1C3_HUMAN	HUMAN		8283.82	7746.89	8939.81	4451.01	3991.23	4134.85	5250.33	4781.15	5968	1182.62	1398.53	1256.83				1067.75	205.554	213.168	3517.95	3673.57	3392.33	4897.33	4175	4190.67	2249.33	2093	2072.23	8323.51	4192.36	5333.16	1279.33	0	495.491	3527.95	4421	2138.19	0.0720518	907	0.0213412
A-kinase anchor protein 2 OS=Homo sapiens OX=9606 GN=AKAP2 PE=1 SV=3	4.85	95059.8	354.003	Q9Y2D5	2	4.19	0.0007	AKAP2_HUMAN	HUMAN		3344	3210.5	3361.5	5080	4486	3859	3486	3413	3263	5170	4319	4238		3091	2975	1625	1469.5	1640.5	4014.5	3915	4072.5	3965.5	5534	3970	4721.5	3836.5	4409	3305.33	4475	3387.33	4575.67	3033	1578.33	4000.67	4489.83	4322.33	0.149516	1134	0.0266824
A-kinase anchor protein 9 OS=Homo sapiens OX=9606 GN=AKAP9 PE=1 SV=4	4.76	455269	2527.74	Q99996	11	10.83	0	AKAP9_HUMAN	HUMAN		13670.3	12439.3	13795.7	11048.7	18645.3	15211.7	14830.7	15150	14705	21836.7	23203.3	22578.3	8081.67	8315.33	9123.67	19439.5	20785.5	19597	31452	33159	29294.7	23273	25480	26974	12498.7	12564	14064	13301.8	14968.6	14895.2	22539.4	8506.89	19940.7	31301.9	25242.3	13042.2	0.100688	1003	0.0236
Retinal dehydrogenase 1 OS=Homo sapiens OX=9606 GN=ALDH1A1 PE=1 SV=2	6.29	55489.2	14097.2	P00352	26	73.85	0	AL1A1_HUMAN	HUMAN		31159.3	30534	28688	133570	134558	125991	96466.3	96586	107544	81498.7	73390	73880.7	20600	21914.3	17983	13705	13266	16292.7	57812	61049	60513	97518.3	106900	103684	65007.3	69301	60763.7	30127.1	131373	100199	76256.4	20165.8	14421.2	59791.3	102701	65024	0.033215	710	0.0167059
Aldehyde dehydrogenase X, mitochondrial OS=Homo sapiens OX=9606 GN=ALDH1B1 PE=1 SV=3	6.36	57662.6	787	P30837	3	7.16	0.0007	AL1B1_HUMAN	HUMAN		4589	3859	4951	8964	9659.5	9588				7670.5	7686	5232.22				1659.95	1599.89	1737.87	3662.5	3470.5	3751.5	7819	7753	7371.5		1597	1564	4466.33	9403.83	0	6862.91	0	1665.91	3628.17	7647.83	1580.5	0.0402269	743	0.0174824
Alpha-aminoadipic semialdehyde dehydrogenase OS=Homo sapiens OX=9606 GN=ALDH7A1 PE=1 SV=5	7.94	59057.5	1708.16	P49419	15	45.27	0	AL7A1_HUMAN	HUMAN		9638.33	9754.33	10790.7	22531.7	22806	22385.7	18422.3	17256.3	17019.7	15373.3	15953.7	14975.3	9315.33	10167.7	9269	8199.67	8038.33	8265.33	10828.7	10835.7	9742.33	20781	20409.7	20423.7	9005	9324	9040	10061.1	22574.4	17566.1	15434.1	9584	8167.78	10468.9	20538.1	9123	0.0473679	776	0.0182588
4-trimethylaminobutyraldehyde dehydrogenase OS=Homo sapiens OX=9606 GN=ALDH9A1 PE=1 SV=3	5.56	54714.5	4500.84	P49189	23	62.96	0	AL9A1_HUMAN	HUMAN		36676.3	36689	31290	56207.3	59298.3	58748	32868.7	31456.7	31649.7	52390.3	43363.7	52787.3	29312	32652	29919	46218.3	47055.3	49327.7	30768.3	28628	29892.3	65303.7	60900	66487	40348.7	36291	40237	34885.1	58084.6	31991.7	49513.8	30627.7	47533.8	29762.9	64230.2	38958.9	0.915745	1924	0.0452706
Serum albumin OS=Homo sapiens OX=9606 GN=ALB PE=1 SV=2	5.86	71362.7	53452.4	P02768	54	94.91	0	ALBU_HUMAN	HUMAN		813169	731420	817988	489618	537449	536431	588641	783313	550937	424330	441549	429086	1.03051e+06	858254	733157	716070	753676	914172	739391	863513	595498	504538	537869	491867	876388	1.00322e+06	1.08722e+06	787526	521166	640963	431655	873975	794640	732801	511425	988943	0.0561327	829	0.0195059
Aldehyde dehydrogenase, mitochondrial OS=Homo sapiens OX=9606 GN=ALDH2 PE=1 SV=2	6.67	56894.6	11846.4	P05091	18	59.19	0	ALDH2_HUMAN	HUMAN		116890	112860	122085	31973.7	33321.3	30127.7	42534	42369.7	43856.7	18177.7	18229.7	16603.7	12623	13350	12895.3	12980.3	13935.3	14695.7	39281	43636.3	38625	25278.3	28612	29159.3	21129.7	20727	20623.7	117279	31807.6	42920.1	17670.3	12956.1	13870.4	40514.1	27683.2	20826.8	0.027292	666	0.0156706
Fructose-bisphosphate aldolase A OS=Homo sapiens OX=9606 GN=ALDOA PE=1 SV=2	8.06	39876.3	23801.1	P04075	28	88.19	0	ALDOA_HUMAN	HUMAN		120999	122720	126956	106243	109363	108278	102547	102010	106223	100741	101391	103773	82349	97166.7	88826.3	146770	152684	142880	129911	111676	126497	120770	118652	130147	113077	117448	122876	123558	107961	103593	101969	89447.3	147445	122695	123189	117800	0.116228	1047	0.0246353
Fructose-bisphosphate aldolase C OS=Homo sapiens OX=9606 GN=ALDOC PE=1 SV=2	6.43	39855.1	7220.22	P09972	17	67.31	0	ALDOC_HUMAN	HUMAN		73714.7	70861.3	67671	74490	76109	80419.7	56762.3	62377	59723	56570.3	59874.3	70109.3	39962.7	39363.7	41195.3	66811.3	61752.2	63069	98930.3	93256	93290	83159.7	68055.7	73187.3	62010	59909.7	74419.7	70749	77006.2	59620.8	62184.7	40173.9	63877.5	95158.8	74800.9	65446.4	0.865969	1886	0.0443765
Aldose reductase OS=Homo sapiens OX=9606 GN=AKR1B1 PE=1 SV=3	6.55	36252.6	9197.28	P15121	19	66.14	0	ALDR_HUMAN	HUMAN		28009	27204.3	24685	34768.7	31357	30464.7	35633.7	36081.7	33686.7	20293	21830	20217.3	37509.7	37483.3	37785.7	25251.7	26322.7	25263	66265.7	68230.3	62594.7	24837	27316.3	29205.3	50957.3	46456.3	45290	26632.8	32196.8	35134	20780.1	37592.9	25612.4	65696.9	27119.6	47567.9	0.0580234	839	0.0197412
Insulin-like growth factor-binding protein complex acid labile subunit OS=Homo sapiens OX=9606 GN=IGFALS PE=1 SV=1	6.33	66776.4	1227.05	P35858	4	10.08	0.0007	ALS_HUMAN	HUMAN		1401	1530		1903			5792.5	5818	7266.5	3415	3066	3178	8136	8210.5	7959	4035	2676	2047	3303.33	3633.67	3382.67	5526	2873	3387.5	4346	4133	3942.67	1465.5	1903	6292.33	3219.67	8101.83	2919.33	3439.89	3928.83	4140.56	0.371524	1461	0.0343765
Protein AMBP OS=Homo sapiens OX=9606 GN=AMBP PE=1 SV=1	5.87	39912	6232.46	P02760	14	69.89	0	AMBP_HUMAN	HUMAN		19676.7	19292.7	18627.3	36177.3	36901.3	35249.7	16727.3	15605.3	14356.7	51286.7	54313	51754	36756.3	36740.3	35570.7	19201.7	20297.7	18534	21907	21023	22795	60982	63947.3	62658.7	18617.7	19308	19866.3	19198.9	36109.4	15563.1	52451.2	36355.8	19344.4	21908.3	62529.3	19264	0.543916	1627	0.0382824
Aminopeptidase B OS=Homo sapiens OX=9606 GN=RNPEP PE=1 SV=2	5.39	73280.2	2970.01	Q9H4A4	21	45.23	0	AMPB_HUMAN	HUMAN		4789.33	4630.33	5068.33	12437	11887	12489.7	8274.67	8453.67	8854.33	9958	10301.3	10162.7	9662	7237	9389.33	27866.7	28757.3	27177.3	7729.67	7440.33	7856.67	12410	12458.3	12424	11299.3	12193.3	12209	4829.33	12271.2	8527.56	10140.7	8762.78	27933.8	7675.56	12430.8	11900.6	0.0546382	813	0.0191294
Cytosol aminopeptidase OS=Homo sapiens OX=9606 GN=LAP3 PE=1 SV=3	7.91	56565.6	6602.4	P28838	28	80.35	0	AMPL_HUMAN	HUMAN		33566.3	32798.3	33769.7	16254.7	14665.7	16605.3	22432.3	23235.3	22571.7	13662.3	13482	13915.3	20391	21725.7	21456	21636.3	20971.3	21082	34706	34886.7	34129.7	24169.3	21397.3	23563	31786.3	29458.3	26948.3	33378.1	15841.9	22746.4	13686.6	21190.9	21229.9	34574.1	23043.2	29397.7	0.223615	1268	0.0298353
Alpha-amylase 1 OS=Homo sapiens OX=9606 GN=AMY1A PE=1 SV=2	6.48	58452.2	834.216	P04745	5	17.61	0.0007	AMY1_HUMAN	HUMAN					8337.67	7421.67	8756.67	6090.5	6708.5	7163.5	11397.7	11721.7	11016.3	4489.5	5013	5170							6956.33	8985.33	7924	1218	1235		0	8172	6654.17	11378.6	4890.83	0	0	7955.22	1226.5	0.0490295	782	0.0184
Acidic leucine-rich nuclear phosphoprotein 32 family member A OS=Homo sapiens OX=9606 GN=ANP32A PE=1 SV=1	3.78	28699.5	3171.64	P39687	9	34.54	0	AN32A_HUMAN	HUMAN		16030	14150.7	15441	9724.33	8584.67	7706	7855	5973.5	6074				8651.67	10748	10121.7	19954.7	16823.3	14204	4400	3899.33	4667.67	5368.33	6318	5721	20334.7	18214	17868.3	15207.2	8671.67	6634.17	0	9840.44	16994	4322.33	5802.44	18805.7	0.664163	1732	0.0407529
Acidic leucine-rich nuclear phosphoprotein 32 family member B OS=Homo sapiens OX=9606 GN=ANP32B PE=1 SV=1	3.73	28958.8	488.281	Q92688	2	9.56	0.0007	AN32B_HUMAN	HUMAN		5722	5198	4658	6476	6312	5706										4167.28	1952.48	3926.55							3924.45	3996.21	3952.91	5192.67	6164.67	0	0	0	3348.77	0	0	3957.86	9999	2125	0.05
Acidic leucine-rich nuclear phosphoprotein 32 family member E OS=Homo sapiens OX=9606 GN=ANP32E PE=1 SV=1	3.55	30920.6	9496.49	Q9BTT0	8	35.82	0	AN32E_HUMAN	HUMAN		9423.33	9041	9769.33	4680		5035							4191.67	3623.67	3237.33	40556	35271.3	31015.3	1901.5	2694	2652				11854.3	10263	9874.67	9411.22	4857.5	0	0	3684.22	35614.2	2415.83	0	10664	0.418884	1515	0.0356471
Angiotensinogen OS=Homo sapiens OX=9606 GN=AGT PE=1 SV=1	5.85	53439.4	8853.96	P01019	10	33.61	0	ANGT_HUMAN	HUMAN		11464.7	11565.7	10395.7	8029.67	7143.33	7788.67	48185.7	41681	47542	7733.33	6967.33	7382.33	31534.3	31855.3	30587	13828.3	13096	12925.7	53626.7	54830.3	52160.7	10590	9964.67	10245	74795	73138.3	68614.7	11142	7653.89	45802.9	7361	31325.6	13283.3	53539.2	10266.6	72182.7	0.215024	1256	0.0295529
Ankyrin-1 OS=Homo sapiens OX=9606 GN=ANK1 PE=1 SV=3	5.59	207463	1776.7	P16157	29	25.89	0	ANK1_HUMAN	HUMAN		26510.7	27145	27643	4947.67	5811.67	4314	7879	7255.67	7070.33	6546.67	5107	5869.67	7658.33	7469.33	7602	8888.67	7730	7814.33	9324.33	9485.33	8071.67	8191.33	8865.67	7696.33	2985.33	2936.67	2999	27099.6	5024.44	7401.67	5841.11	7576.56	8144.33	8960.44	8251.11	2973.67	0.273399	1343	0.0316
Ankyrin-2 OS=Homo sapiens OX=9606 GN=ANK2 PE=1 SV=4	4.85	436224	1320.31	Q01484	4	1.14	0.0007	ANK2_HUMAN	HUMAN		56413.2	53161.1	53788.2	26780.5	31536.5	27260.5	27054.5	28986	28136.5	6724	6908	6143	20027.2	20056.4	21898.6	149907	135833	80415	34775	21483.7	33880.5	18155.1	26715.7	21691.4	45231.2	4051.81	44827.6	54454.2	28525.8	28059	6591.67	20660.7	122052	30046.4	22187.4	31370.2	0.197882	1234	0.0290353
Ankyrin-3 OS=Homo sapiens OX=9606 GN=ANK3 PE=1 SV=3	6.04	482692	2097.82	Q12955	12	4.41	0	ANK3_HUMAN	HUMAN					2689	2889	1988				2153.5	2287.9	2784	5905	5313.33	5471.67	1742.67	1913	2791.33	3084.03	3135.37	4290.49	2900.87	3001.67	3497.67	5303.33	5445.33	5427.33	0	2522	0	2408.47	5563.33	2149	3503.3	3133.4	5392	0.0690041	890	0.0209412
Annexin A2 OS=Homo sapiens OX=9606 GN=ANXA2 PE=1 SV=2	7.78	38832.2	47286.4	P07355	30	84.66	0	ANXA2_HUMAN	HUMAN		210489	215717	232823	260370	244520	245461	249267	259594	264933	201249	188768	194009	194646	183244	188983	240878	237635	214214	329486	341049	331123	235970	239793	237327	215993	216630	210699	219676	250117	257931	194675	188958	230909	333886	237697	214440	0.347074	1434	0.0337412
Membrane primary amine oxidase OS=Homo sapiens OX=9606 GN=AOC3 PE=1 SV=3	6.04	85192.3	1935.84	Q16853	11	14.29	0	AOC3_HUMAN	HUMAN		20254	19960	20605	2193	2718.5	2607.5	5636.67	5741.33	3957	2002			1714	3627.5	2235	2206	2662	2499.5	5177	5409.67	4760.67	5603.67	5589.33	3010.67	3828.67	3823.67	3108.33	20273	2506.33	5111.67	2002	2525.5	2455.83	5115.78	4734.56	3586.89	0.0562554	831	0.0195529
Amine oxidase [flavin-containing] A OS=Homo sapiens OX=9606 GN=MAOA PE=1 SV=1	7.78	60195	9647.64	P21397	20	50.28	0	AOFA_HUMAN	HUMAN		26489	27806.7	27170.7	20027	20517.3	20229.7	21909.3	22298.3	21159.3	17781.7	19004.7	18398.3	27466	29348	29843	102445	94755.7	95011.7	10406	9771	9580.33	25261.3	25969.7	24607.7	36045.5	34657.7	32731.7	27155.4	20258	21789	18394.9	28885.7	97404	9919.11	25279.6	34478.3	0.0844289	956	0.0224941
AP-1 complex subunit beta-1 OS=Homo sapiens OX=9606 GN=AP1B1 PE=1 SV=2	4.75	105549	1248.19	Q10567	19	27.82	0.0007	AP1B1_HUMAN	HUMAN		12654.1	15441.3	13666.3	7130.12	7443.88	6982.53	14528.2	17062.3	14610.7	5935.62	5709.18	5572.05	12480.3	11950.3	11293	9650.67	10187.3	8692	10127.5	11966.1	11285.9	9388.33	8601.92	9304.92	12671.8	14139.8	13291.7	13920.6	7185.51	15400.4	5738.95	11907.9	9510	11126.5	9098.39	13367.8	0.911335	1921	0.0452
AP-1 complex subunit gamma-1 OS=Homo sapiens OX=9606 GN=AP1G1 PE=1 SV=5	6.35	92207.1	1080.42	O43747	3	8.03	0.0007	AP1G1_HUMAN	HUMAN		2122	1875	1352	2665	2492	2438							2647	2400	1731	3023.33	3268.67	3005	2638	2139.33	2015.67	3104	2187.5	2261.5	3564.33	4404	3368.67	1783	2531.67	0	0	2259.33	3099	2264.33	2517.67	3779	0.141073	1107	0.0260471
AP-2 complex subunit alpha-1 OS=Homo sapiens OX=9606 GN=AP2A1 PE=1 SV=3	6.63	108630	1051.18	O95782	17	23.85	0.0007	AP2A1_HUMAN	HUMAN		4385.92	5624	6241	6142.56	5657.69	5592.64	19031.8	17742	17219.1	3814.71	3812.77	5543.78	9317.72	11379.8	9942.58	9472.13	7449.74	8556.67	9747.07	6356.36	6384.06	7139	5037.83	5248.56	10702.1	12776.3	11168.9	5416.97	5797.63	17997.6	4390.42	10213.4	8492.85	7495.83	5808.46	11549.1	0.825982	1859	0.0437412
AP-2 complex subunit alpha-2 OS=Homo sapiens OX=9606 GN=AP2A2 PE=1 SV=2	6.53	104873	933.087	O94973	16	26.73	0.0007	AP2A2_HUMAN	HUMAN		5304.08	5129.57	4452.67	3508.44	3353.31	3518.36	3014.75	3340.33	3287.33	2934.12	2726.95	2635.89	2087.28	2656.55	2180.76	5694.87	4856.02	5328.92	6026.26	5635.65	6139.78	4721.32	4560.17	5218.11	5856.7	6266.4	5894.44	4962.11	3460.04	3214.14	2765.65	2308.2	5293.27	5933.9	4833.2	6005.85	0.0574695	837	0.0196941
DNA-(apurinic or apyrimidinic site) lyase OS=Homo sapiens OX=9606 GN=APEX1 PE=1 SV=2	8.14	35953.7	7719.11	P27695	15	75.79	0	APEX1_HUMAN	HUMAN		25752.3	20987.7	25210.3	22907.7	21676	20566.3	49103	49021.3	50785.7	21877	20679	17304.7	40686.7	41555.7	38288.7	37610	38112	36025.7	30313	22754.3	26634.7	28580	28758.3	28813.3	36192	35179.7	32243.7	23983.4	21716.7	49636.7	19953.6	40177	37249.2	26567.3	28717.2	34538.4	0.29883	1372	0.0322824
Apoptosis inhibitor 5 OS=Homo sapiens OX=9606 GN=API5 PE=1 SV=3	7.14	59346.8	1652.99	Q9BZZ5	4	16.6	0	API5_HUMAN	HUMAN		6639.33	6278.67	6408.33	4617.67	4336.67	4252.67	7427	7485	8888	5704	4399	6403	6239.67	5798.67	4274.33	8009.33	7001.67	7825	6408.33	5053	4911	8128	10464	6734.5	7170	7501.33	8162.33	6442.11	4402.33	7933.33	5502	5437.56	7612	5457.44	8442.17	7611.22	0.316229	1400	0.0329412
Apolipoprotein A-I OS=Homo sapiens OX=9606 GN=APOA1 PE=1 SV=1	5.43	30777.9	46507.2	P02647	28	83.15	0	APOA1_HUMAN	HUMAN		216178	220640	208364	163981	164119	169966	205219	215430	185928	154948	155899	150431	170635	178781	164967	169857	175969	156540	268568	274266	263956	208168	192560	216549	309441	276983	266883	215061	166022	202193	153759	171461	167455	268930	205759	284436	0.20724	1252	0.0294588
Apolipoprotein A-II OS=Homo sapiens OX=9606 GN=APOA2 PE=1 SV=1	6.64	11289.1	16927.1	P02652	7	74	0	APOA2_HUMAN	HUMAN		71005	69772.7	71478	69775	76983.7	72659.7	149861	155584	147954	86189.7	87170.7	87007	108040	121286	109757	34176.7	34181.3	34886.7	95125.3	97654.7	100552	124490	132273	126148	152069	155304	157167	70751.9	73139.4	151133	86789.1	113027	34414.9	97777.4	127637	154846	0.879704	1902	0.0447529
Apolipoprotein C-III OS=Homo sapiens OX=9606 GN=APOC3 PE=1 SV=1	5.05	10852.3	13018.5	P02656	2	36.36	0	APOC3_HUMAN	HUMAN		23213	26685	25440.5	20112	21491	23446	83299	101096	92361	62811	68861	67691	22376	19908	17387	6042.5	6152.5	5933.5	57140	50082	30374.5	82891	74600	42557	37237	19967	35493	25112.8	21683	92252	66454.3	19890.3	6042.83	45865.5	66682.7	30899	0.170632	1185	0.0278824
Apolipoprotein D OS=Homo sapiens OX=9606 GN=APOD PE=1 SV=1	4.87	21560.7	4372.71	P05090	7	44.97	0	APOD_HUMAN	HUMAN		21335.7	19487.3	19736	12654.7	12160.3	11387.3	9722.67	8572	8199	11728.7	12302.3	11276.7	42721.7	37876.7	41149.7	16182.7	14733.7	17386.3	11051.7	10490.7	11496	14861	13216.3	13499	16501.3	17514.3	17167.3	20186.3	12067.4	8831.22	11769.2	40582.7	16100.9	11012.8	13858.8	17061	0.0722695	909	0.0213882
Apolipoprotein E OS=Homo sapiens OX=9606 GN=APOE PE=1 SV=1	5.48	36268.2	12526.7	P02649	21	72.56	0	APOE_HUMAN	HUMAN		14951.7	16598.3	14012.7	16247	16415.3	15972.3	14982.3	15623.7	14487	15644.3	14486.3	12854.3	35342.3	35880.7	35883	14903.3	15143.7	13835.7	14419.3	14690	14676.3	21143.3	20082.7	17067	57576.7	53816	47956.7	15187.6	16211.6	15031	14328.3	35702	14627.6	14595.2	19431	53116.4	0.0363182	727	0.0171059
Adenine phosphoribosyltransferase OS=Homo sapiens OX=9606 GN=APRT PE=1 SV=2	5.66	19778.9	15923.6	P07741	9	80.56	0	APT_HUMAN	HUMAN		16669	17606.7	16144.3	21499.7	19703	21199.7	37387.7	40120.3	37011.3	17938.3	18062.7	18957	17796.3	17838.7	18100.7	31356.3	28587	25469	22639.7	21991	22952.3	24740.7	23752	24648.3	26186	26592.3	27809.3	16806.7	20800.8	38173.1	18319.3	17911.9	28470.8	22527.7	24380.3	26862.6	0.944333	1946	0.0457882
Arf-GAP with Rho-GAP domain, ANK repeat and PH domain-containing protein 1 OS=Homo sapiens OX=9606 GN=ARAP1 PE=1 SV=3	5.8	163846	670.971	Q96P48	2	2.14	0.0007	ARAP1_HUMAN	HUMAN		1847	1964					2913	2606	2738				3935	5211	5297.5	5560	5571.5	5415.5	4586	4121.5	4572.5	1882.5	1618.5	1545	4199.5	4867	5667.5	1905.5	0	2752.33	0	4814.5	5515.67	4426.67	1682	4911.33	0.0332099	709	0.0166824
ADP-ribosylation factor 1 OS=Homo sapiens OX=9606 GN=ARF1 PE=1 SV=2	6.37	20753.8	5662.32	P84077	10	61.33	0	ARF1_HUMAN	HUMAN		3885.63	3965.82	4125.97	8172.33	8164.33	8176.67	12625.3	12149.4	11776	3551	3502	3078.33	5915	5994.67	4894.67	17291.3	18561.5	17737.7	5290.67	5176.33	4913.33	6283.34	6204.53	5679.09	22232	22731	22099	3992.47	8171.11	12183.6	3377.11	5601.44	17863.5	5126.78	6055.66	22354	0.380435	1473	0.0346588
ADP-ribosylation factor 4 OS=Homo sapiens OX=9606 GN=ARF4 PE=1 SV=3	7.04	20624.9	3503.16	P18085	6	47.78	0	ARF4_HUMAN	HUMAN		1273.29	1259.22	1492.23	1628.23	1444.93	1364.93	3454.05	3160.34	2971.37							4223.83	3791.53	2869	2697.29	2528.26	2939.3	2247.48	2222.47	2337.87	4824.5	4600.29	4258.35	1341.58	1479.36	3195.25	0	0	3628.12	2721.62	2269.27	4561.05	0.037334	734	0.0172706
ADP-ribosylation factor 5 OS=Homo sapiens OX=9606 GN=ARF5 PE=1 SV=2	6.36	20643.8	3557.75	P84085	6	44.44	0	ARF5_HUMAN	HUMAN																	2314.06	2282.93	2012.87	579.069	661.355	539.627				2680.91	3043.17	2571.75	0	0	0	0	0	2203.29	593.35	0	2765.28	9999	2125	0.05
ADP-ribosylation factor 6 OS=Homo sapiens OX=9606 GN=ARF6 PE=1 SV=2	9.29	20196.3	858.56	P62330	4	31.43	0.0007	ARF6_HUMAN	HUMAN								2311		2998							3723	4624	3794							3383.33	2756.67	2511.67	0	0	2654.5	0	0	4047	0	0	2883.89	9999	2125	0.05
Aflatoxin B1 aldehyde reductase member 2 OS=Homo sapiens OX=9606 GN=AKR7A2 PE=1 SV=3	6.75	40045.3	3907.03	O43488	10	52.92	0	ARK72_HUMAN	HUMAN		15291	15813	16344.3	20580.3	20089	20694.7	24036	15458	14206.3	12718.7	13297	11610	7196	6973.33	7456.67	16449.7	16196.3	16209.3	26582.7	28792.7	26770	14861.7	18421	15176.3	25314.3	24858.7	24284.3	15816.1	20454.7	17900.1	12541.9	7208.67	16285.1	27381.8	16153	24819.1	0.97447	1964	0.0462118
ADP-ribosylation factor-like protein 3 OS=Homo sapiens OX=9606 GN=ARL3 PE=1 SV=2	7.09	20626.6	1055.02	P36405	5	54.4	0.0007	ARL3_HUMAN	HUMAN		3149.33	3340	3134.33	5217	4064.67	4399.67	4908.5	4913.5	4247.5	4624.5	3553.33	3101	3747.33	4414	4559.67	5959.67	5621	4719	5865.67	6481.67	5092.33	4230.67	4018.33	4758	5027.33	5144.33	5754.33	3207.89	4560.44	4689.83	3759.61	4240.33	5433.22	5813.22	4335.67	5308.67	0.0129922	542	0.0127529
ADP-ribosylation factor-like protein 8A OS=Homo sapiens OX=9606 GN=ARL8A PE=1 SV=1	7.83	21644.1	2438.84	Q96BM9	6	55.38	0	ARL8A_HUMAN	HUMAN		2769	2269.83	2196.25	7195.59	7327.84	7037.13	6233.65	6412.1	7017.07	3663.33	4012	3759.33				7218.69	6910.69	4325.77							5832.52	7529.55	5623.46	2411.69	7186.85	6554.27	3811.56	0	6151.72	0	0	6328.51	0.383283	1474	0.0346824
Armadillo repeat-containing X-linked protein 3 OS=Homo sapiens OX=9606 GN=ARMCX3 PE=1 SV=1	8.47	42842.9	6513.24	Q9UH62	11	41.42	0	ARMX3_HUMAN	HUMAN		6146	6390	6226	7888	8895	5398.5		12923		7325	6035	7081	25024.3	22661.7	21385	8114.33	7977.33	7864	6571.33	6624.33	7640.67	7203	8151	7845	33203.3	28636.3	35874.3	6254	7393.83	12923	6813.67	23023.7	7985.22	6945.44	7733	32571.3	0.10189	1005	0.0236471
Actin-related protein 2 OS=Homo sapiens OX=9606 GN=ACTR2 PE=1 SV=1	6.3	45046	4043.21	P61160	15	53.3	0	ARP2_HUMAN	HUMAN		30039	29379	30932.3	14827.3	15001.3	16332.7	17174.3	17172.3	17397.3	12538.3	10313.3	11446	17884	18651.7	17968.3	27655.3	28212.7	26985.7	29848	27421	26353.7	19867.7	19454.3	19622.7	28832.3	32564.3	33441.3	30116.8	15387.1	17248	11432.6	18168	27617.9	27874.2	19648.2	31612.7	0.0710963	901	0.0212
Actin-related protein 3 OS=Homo sapiens OX=9606 GN=ACTR3 PE=1 SV=3	5.51	47827.5	8532.2	P61158	20	66.03	0	ARP3_HUMAN	HUMAN		48101.7	43921.7	40041	16063	16949.7	16996.7	22589.7	23495.3	23106.7	14166.7	16347	15741.3	29267.3	30664.3	30749.7	47905.3	45050.7	46591	44602.3	44841	44987.7	24323.3	25851.3	23995	42056.3	40801.3	41914.3	44021.4	16669.8	23063.9	15418.3	30227.1	46515.7	44810.3	24723.2	41590.7	0.0156184	568	0.0133647
Actin-related protein 2/3 complex subunit 2 OS=Homo sapiens OX=9606 GN=ARPC2 PE=1 SV=1	6.98	34447.1	4915.95	O15144	20	68	0	ARPC2_HUMAN	HUMAN		28767.3	29973.7	29138.7	16179.3	13563.3	16063.7	20314.3	19753.3	19913.3	19837.3	20990	18511	19836.3	19837	19543.7	30093.7	25212	26981.7	25616.3	26333.7	28414.7	16919	17136.7	16416	23498.7	25963.7	22932.7	29293.2	15268.8	19993.7	19779.4	19739	27429.1	26788.2	16823.9	24131.7	0.452012	1541	0.0362588
Actin-related protein 2/3 complex subunit 3 OS=Homo sapiens OX=9606 GN=ARPC3 PE=1 SV=3	8.8	20774.8	3835.89	O15145	9	55.62	0	ARPC3_HUMAN	HUMAN		23546	22333.3	21360.3	7904.33	7599.67	6377.67	24869.7	24083.7	24622.3	6348.33	6534.5	6795	19628.7	18944	18252.7	20386.7	20279.3	23403.3	16078	19075.7	17472.7	8713.67	10096.7	10168	22368	22185.7	21913.7	22413.2	7293.89	24525.2	6559.28	18941.8	21356.4	17542.1	9659.44	22155.8	0.562974	1647	0.0387529
Actin-related protein 2/3 complex subunit 4 OS=Homo sapiens OX=9606 GN=ARPC4 PE=1 SV=3	8.78	19781.1	9434.74	P59998	9	67.86	0	ARPC4_HUMAN	HUMAN		22653.3	22008.7	24182	9366.33	8815.67	8632	16001.3	15230.7	15824.3	7220.33	6429	7721	17462.7	17679.7	18047.7	20397.3	23164	21383.7	20310.7	19168.3	21962	11669.7	12117	11593	21495.7	20608	20549.3	22948	8938	15685.4	7123.44	17730	21648.3	20480.3	11793.2	20884.3	0.0696891	894	0.0210353
Actin-related protein 2/3 complex subunit 5 OS=Homo sapiens OX=9606 GN=ARPC5 PE=1 SV=3	5.31	16377.5	3970.46	O15511	6	69.54	0	ARPC5_HUMAN	HUMAN		21122	22123	20992	10632.7	9679.67	9131.67	10113.3	8728.33	6715	8787.67	11014.5	8002.33	9439.67	5929	6274	17193.3	16566	16123.7	21256.3	25380.7	21244.3	11830.3	11723	12546.7	18801.3	16878.3	16073.3	21412.3	9814.67	8518.89	9268.17	7214.22	16627.7	22627.1	12033.3	17251	0.333498	1423	0.0334824
Acid ceramidase OS=Homo sapiens OX=9606 GN=ASAH1 PE=1 SV=5	7.52	45115.9	5444.93	Q13510	12	30.89	0	ASAH1_HUMAN	HUMAN		16093.7	18798	17589.3	81683.7	83310.3	75694	40646.7	40626.7	41175.3	33537.7	33658.3	34941.3	33906.3	32423.3	31699.7	31197.3	29742	27304.3	19291	18682.7	20609.3	40808.3	44101.7	43754	40714.7	40534.7	39589.3	17493.7	80229.3	40816.2	34045.8	32676.4	29414.6	19527.7	42888	40279.6	0.119203	1053	0.0247765
Apoptosis-associated speck-like protein containing a CARD OS=Homo sapiens OX=9606 GN=PYCARD PE=1 SV=2	5.92	21683.9	1024.44	Q9ULZ3	4	31.79	0.0007	ASC_HUMAN	HUMAN		9145	9222	9215.67	1572	2087	2117.5	7863	7967.67	9394	1956			7198.33	7188.67	11927	6799.33	7309.33	7527.33	6711.33	6199.33	6380	3716	4291	2801	7439	8040.67	7889	9194.22	1925.5	8408.22	1956	8771.33	7212	6430.22	3602.67	7789.56	0.725648	1776	0.0417882
Aspartyl/asparaginyl beta-hydroxylase OS=Homo sapiens OX=9606 GN=ASPH PE=1 SV=3	4.73	86318.9	1097.08	Q12797	8	21.24	0.0007	ASPH_HUMAN	HUMAN		7180	7491	7728.33	7197.33	6774.33	6665.33	7658.33	6534	7123	4999.33	4450.67	5114	7429.67	7101.33	7944.33	12294.3	12948	12009	6324	7014.33	7029	7586	7693	7995.33	7867.67	7406	8592.33	7466.44	6879	7105.11	4854.67	7491.78	12417.1	6789.11	7758.11	7955.33	0.0125496	533	0.0125412
Asporin OS=Homo sapiens OX=9606 GN=ASPN PE=1 SV=2	6.65	43816.5	12139.2	Q9BXN1	18	59.21	0	ASPN_HUMAN	HUMAN		30052.3	33617.3	29569	18039.7	17609.7	18091.3	93790	99387.7	97805	22516.7	21442.3	21917	20815.3	21651.7	18298	15600.7	14621.3	16462.3	140128	126392	138104	26225	25728.3	21819.3	39210.3	40480.3	44000.3	31079.6	17913.6	96994.2	21958.7	20255	15561.4	134875	24590.9	41230.3	0.706223	1767	0.0415765
Argininosuccinate synthase OS=Homo sapiens OX=9606 GN=ASS1 PE=1 SV=2	8.06	46815.6	2567.83	P00966	16	58.01	0	ASSY_HUMAN	HUMAN		7817.67	7767	8378.67	19417.3	21050.7	19686.3	21328.3	19748.3	20125	19569.3	18924	17739	10005.7	9997.67	9064.67	14416.3	15544.3	13396.7	22360.7	19967.7	22054.7	27023.3	22701.3	21735.7	28497.3	29413.7	31640.3	7987.78	20051.4	20400.6	18744.1	9689.33	14452.4	21461	23820.1	29850.4	0.812733	1844	0.0433882
Sodium/potassium-transporting ATPase subunit alpha-1 OS=Homo sapiens OX=9606 GN=ATP1A1 PE=1 SV=1	5.2	114208	2135.57	P05023	21	29.81	0	AT1A1_HUMAN	HUMAN		4775.67	4895.67	4632	8964	7612	8114.67	8247.67	8980.67	7746.67	4102.92	4998.33	4040.33	8598.33	9410.67	8343.67	16963.7	15352.3	16174	5784.67	6324.67	5785.33	7992.33	9041	8204.33	9406	9383.67	9647	4767.78	8230.22	8325	4380.53	8784.22	16163.3	5964.89	8412.56	9478.89	0.0152081	563	0.0132471
Sodium/potassium-transporting ATPase subunit beta-1 OS=Homo sapiens OX=9606 GN=ATP1B1 PE=1 SV=1	8.65	35460.5	1746.58	P05026	11	37.95	0	AT1B1_HUMAN	HUMAN		3401.33	4252	3267.33	18602	19531.3	18100.7	13140	13007.3	13594	14623	13546.3	12545.7	12095.3	11262.3	11053	19156.3	20276.7	19544.7	7014.67	6824.67	7362.67	17818.7	16974.3	19317.7	11845	12010.7	11536	3640.22	18744.7	13247.1	13571.7	11470.2	19659.2	7067.33	18036.9	11797.2	0.444863	1533	0.0360706
Sarcoplasmic/endoplasmic reticulum calcium ATPase 2 OS=Homo sapiens OX=9606 GN=ATP2A2 PE=1 SV=1	5.05	116411	540.71	P16615	7	11.9	0.0007	AT2A2_HUMAN	HUMAN		4203.33	4314	4103.67	2120.5	2214	2204	2571.5			2053			4212.33	4177	3727	9033.33	7904	8474.33	2600.33	3008	2682	1802	2767.5	2331	5764.67	5392	5755.67	4207	2179.5	2571.5	2053	4038.78	8470.56	2763.44	2300.17	5637.44	0.157724	1148	0.0270118
ATP synthase F(0) complex subunit B1, mitochondrial OS=Homo sapiens OX=9606 GN=ATP5F1 PE=1 SV=2	9.66	28965.7	1305.35	P24539	10	44.53	0.0007	AT5F1_HUMAN	HUMAN		16775.3	15352.3	15282	14654.7	13514.3	14890.3	13004.7	11464.3	11998.7	11422	11240.3	9922.67	13692.3	12605.7	11642.7	20526.7	19128.7	22505.3	7284	8995	7771.33	13071.7	11286	14166.7	11937.7	11070.7	11058.7	15803.2	14353.1	12155.9	10861.7	12646.9	20720.2	8016.78	12841.4	11355.7	0.86594	1885	0.0443529
ATPase inhibitor, mitochondrial OS=Homo sapiens OX=9606 GN=ATP5IF1 PE=1 SV=1	9.88	12248.8	829.534	Q9UII2	2	14.15	0.0007	ATIF1_HUMAN	HUMAN		4028	4597	3463	9569	8694	6073.5	10497	11385	14146	8890	6123.5	10536	3390	4372	3429	4810	4743	3671	5103	5838.5	5405.5	7802.5	7494.5	9522	6573	5887.5	7284	4029.33	8112.17	12009.3	8516.5	3730.33	4408	5449	8273	6581.5	0.0227389	634	0.0149176
Copper transport protein ATOX1 OS=Homo sapiens OX=9606 GN=ATOX1 PE=1 SV=1	7.07	7572.73	1532.16	O00244	2	36.76	0	ATOX1_HUMAN	HUMAN		3411	3604	3158	11679	10144	10677	13139	11577.5	11316	7921	9323	8947	4947	7036	7489	2596	1795	2437	4217.5	5480	4689	10656	10972	12214	5337	4806.5	4875.5	3391	10833.3	12010.8	8730.33	6490.67	2276	4795.5	11280.7	5006.33	0.0914616	975	0.0229412
ATP synthase subunit d, mitochondrial OS=Homo sapiens OX=9606 GN=ATP5H PE=1 SV=3	5.02	18548.3	8931.01	O75947	11	81.99	0	ATP5H_HUMAN	HUMAN		30475.3	31297	34212.7	27842	27669	25118.7	20365	19024	19359.7	23428.7	25970.7	21654	16096.7	14975	14591.3	25936.3	25476.3	27616.7	19620	19211.3	20817	26096.3	33088	27198.7	21856.7	20320	31612	31995	26876.6	19582.9	23684.4	15221	26343.1	19882.8	28794.3	24596.2	0.192456	1225	0.0288235
ATP synthase-coupling factor 6, mitochondrial OS=Homo sapiens OX=9606 GN=ATP5J PE=1 SV=1	9.98	12587.5	919.402	P18859	2	31.48	0.0007	ATP5J_HUMAN	HUMAN		5487.5	6065.5	5079.5	14137	11992	10661	2814			6809.5	7411	6697				3447.5	3506.5	3273.5	2503.5	2415	3172.5	8113	8704	8655.5	4436	4244.5	3841	5544.17	12263.3	2814	6972.5	0	3409.17	2697	8490.83	4173.83	0.0659243	876	0.0206118
ATP synthase subunit g, mitochondrial OS=Homo sapiens OX=9606 GN=ATP5L PE=1 SV=3	9.99	11428.5	1477.73	O75964	2	19.42	0	ATP5L_HUMAN	HUMAN		29563.5	31975	30836.5	18627	18963	17765.5	26532	31832.5	27848	12836	12533.5	14036.5	39891	41285.5	42265.5	29632.5	34671	31799.5	20263.5	21040.5	17550	16486.5	17889	18310.5	30363.5	31335.5	30659	30791.7	18451.8	28737.5	13135.3	41147.3	32034.3	19618	17562	30786	0.203838	1245	0.0292941
ATP synthase subunit alpha, mitochondrial OS=Homo sapiens OX=9606 GN=ATP5F1A PE=1 SV=1	9.43	59864.8	26957	P25705	34	67.27	0	ATPA_HUMAN	HUMAN		154019	146055	161723	96698.3	99548.3	93698	94848.3	102803	100852	84460.3	77671.7	82718	84517	85031	82641.3	173810	173180	183674	108620	93574.7	94293	114842	115119	113572	119415	125762	119857	153933	96648.2	99500.9	81616.7	84063.1	176888	98829.1	114511	121678	0.442154	1530	0.036
ATP synthase subunit beta, mitochondrial OS=Homo sapiens OX=9606 GN=ATP5F1B PE=1 SV=3	5.1	56560	19714.7	P06576	26	79.21	0	ATPB_HUMAN	HUMAN		140405	147894	147172	109987	110059	102236	58052.7	64380.7	62678.7	90496	90276.3	91573	68143.3	69560.3	79971.7	173570	177516	169350	86527.3	90596	100967	122097	114764	117553	113489	107570	109008	145157	107427	61704	90781.8	72558.4	173479	92696.8	118138	110022	0.387228	1479	0.0348
ATP synthase subunit delta, mitochondrial OS=Homo sapiens OX=9606 GN=ATP5F1D PE=1 SV=2	5.19	17490	2705.05	P30049	3	17.26	0	ATPD_HUMAN	HUMAN		19083	18425.3	17743	21962.3	22865.3	21903.7	15711	15760	15422	28493	26205.5	26558	10870	10963	11212	21732.7	32090	27662.5	13216.7	13888.7	17763	26762	24634	43013	18996	23101.5	18803	18417.1	22243.8	15631	27085.5	11015	27161.7	14956.1	31469.7	20300.2	0.924456	1930	0.0454118
ATP synthase subunit gamma, mitochondrial OS=Homo sapiens OX=9606 GN=ATP5F1C PE=1 SV=1	9.56	33053.1	3502.28	P36542	14	53.69	0	ATPG_HUMAN	HUMAN		24502	25196.7	24573.7	21993	24761.7	22539	20546.7	20011.3	20172.3	19893.3	21680.3	19159.3	12951.3	12208.3	12681.3	25151.3	27165.7	24836.7	16905	16555.3	16008.3	22939.7	21789	22888	17424.3	16702.3	16676	24757.4	23097.9	20243.4	20244.3	12613.7	25717.9	16489.6	22538.9	16934.2	0.11546	1043	0.0245412
ATP synthase subunit f, mitochondrial OS=Homo sapiens OX=9606 GN=ATP5MF PE=1 SV=3	9.94	11031.9	2790.65	P56134	2	29.79	0	ATPK_HUMAN	HUMAN		10800.5	11153.5	12757	15017.5	14516.5	15115.5	8684.5	8759	9164.5	11148	10565.5	11879.5	4879.5	4720	5204	17301	17992.5	15274.5	6001	6452.5	6719	13003.5	13673	15122.5	8323.5	11070	8960.5	11570.3	14883.2	8869.33	11197.7	4934.5	16856	6390.83	13933	9451.33	0.514809	1601	0.0376706
ATP synthase subunit O, mitochondrial OS=Homo sapiens OX=9606 GN=ATP5PO PE=1 SV=1	10.36	23391.4	11196.7	P48047	14	76.06	0	ATPO_HUMAN	HUMAN		31760.7	38664.3	37330.7	28826.3	29629.7	29288.7	49012.3	49418.3	52490	21274.3	20078.7	19574	22344.7	24125.3	23004.3	39202	36127	35489.3	25195.3	26222.7	25905.7	29979.3	28195.7	28869.7	30286.3	34769.3	33569	35918.6	29248.2	50306.9	20309	23158.1	36939.4	25774.6	29014.9	32874.9	0.172101	1189	0.0279765
Putative annexin A2-like protein OS=Homo sapiens OX=9606 GN=ANXA2P2 PE=5 SV=2	6.55	38830.2	36064.4	A6NMY6	27	75.52	0	AXA2L_HUMAN	HUMAN		14928.4	15050.1	16127	10909.5	11452	10702.6	20388.9	20753.8	20955.8	14654.8	14030.4	14042.2	14412.7	14561.3	14159.9	16503.9	16987.8	15893.9	18544.8	19427.1	18052.3	12869.1	13080.8	12862.2	21897.3	22743.7	21511.7	15368.5	11021.4	20699.5	14242.5	14378	16461.9	18674.7	12937.3	22050.9	0.824439	1857	0.0436941
Band 3 anion transport protein OS=Homo sapiens OX=9606 GN=SLC4A1 PE=1 SV=3	4.9	102078	3755.66	P02730	17	25.69	0	B3AT_HUMAN	HUMAN		56864	54520.7	55214.3	6196.67	6090.33	5998	11304.3	12243.7	12118.7	4847.33	4329.67	4313.33	10798	11780.7	10583.7	14547.3	14913.7	15965	22805.3	22229.7	19518.7	9185.67	9035.33	8650.67	3777.33	4450.67	4342	55533	6095	11888.9	4496.78	11054.1	15142	21517.9	8957.22	4190	0.420267	1517	0.0356941
Beta-1,4-glucuronyltransferase 1 OS=Homo sapiens OX=9606 GN=B4GAT1 PE=1 SV=1	6.83	47575.4	671.728	O43505	3	12.53	0.0007	B4GA1_HUMAN	HUMAN					5867.67	6013.67	5449				2146		1988										2489	1875	2201				0	5776.78	0	2067	0	0	0	2188.33	0	9999	2125	0.05
Barrier-to-autointegration factor OS=Homo sapiens OX=9606 GN=BANF1 PE=1 SV=1	5.72	10286.7	11231.7	O75531	11	79.78	0	BAF_HUMAN	HUMAN		24521.3	24799.3	26659.3	35704.3	34969.7	34959.7	57090.3	61278.3	54019.3	29352	33446	34109.7	40171	44080	43967.3	33714.3	34818.7	36969.7	49530.3	50028.3	62349.7	51396.7	46280.7	51625	56356.3	57307.7	60909	25326.7	35211.2	57462.7	32302.6	42739.4	35167.6	53969.4	49767.4	58191	0.0873781	964	0.0226824
BAH and coiled-coil domain-containing protein 1 OS=Homo sapiens OX=9606 GN=BAHCC1 PE=1 SV=4	8.85	282811	1818.58	Q9P281	2	0.49	0	BAHC1_HUMAN	HUMAN		89406	77149.5	75427	44707.5	44262	45403	33874	32819	33808	26084.5	24047	25837.5	69865.5	65039.5	65742.5	72921.5	58009.5	64288	72404.5	70445	63772.5	53821	52006.5	50153.5	79583.5	76793	70872	80660.8	44790.8	33500.3	25323	66882.5	65073	68874	51993.7	75749.5	0.0201458	612	0.0144
B-cell receptor-associated protein 31 OS=Homo sapiens OX=9606 GN=BCAP31 PE=1 SV=3	8.91	28048.7	1052.5	P51572	5	32.52	0.0007	BAP31_HUMAN	HUMAN		4885.67	5221.33	5615	6222.5	6794.5	5643	6985	7126	7641	4351.5	4305.5	3976.5	7657.33	8383.33	8008	10247.7	10452.7	10575.7	4507	4121.5	5863	6566.5	7567.5	6441	9582	10107.5	8865.67	5240.67	6220	7250.67	4211.17	8016.22	10425.3	4830.5	6858.33	9518.39	0.0202027	613	0.0144235
Basigin OS=Homo sapiens OX=9606 GN=BSG PE=1 SV=2	5.28	42599.6	349.17	P35613	2	8.31	0.0007	BASI_HUMAN	HUMAN		10304.5	9208	11024.5	3875.5	4871	3360	4142	4023	3767	2983	2262	1960	4614	4411	3244	6305.5	6386	6965.5	4140.5	3996	3717.5	3082.5	3580	3208.5	3749	3644.5	3696.5	10179	4035.5	3977.33	2401.67	4089.67	6552.33	3951.33	3290.33	3696.67	0.501737	1587	0.0373412
Apoptosis regulator BAX OS=Homo sapiens OX=9606 GN=BAX PE=1 SV=1	4.89	21298.5	780.987	Q07812	4	29.69	0.0007	BAX_HUMAN	HUMAN		2245	2377	1970.5										3341.67	3900	3121.33	5995	5789.33	5617	2610	2284.67	3083				3753.33	4594	4214.33	2197.5	0	0	0	3454.33	5800.44	2659.22	0	4187.22	0.0672313	880	0.0207059
Tyrosine-protein kinase BAZ1B OS=Homo sapiens OX=9606 GN=BAZ1B PE=1 SV=2	8.53	172500	2137.42	Q9UIG0	3	4.92	0	BAZ1B_HUMAN	HUMAN				5399.5	6995		7474				7948						2514	2242	2230.5				8362	8317		2260	1959	2072.5	5399.5	7234.5	0	7948	0	2328.83	0	8339.5	2097.17	9999	2125	0.05
Basal cell adhesion molecule OS=Homo sapiens OX=9606 GN=BCAM PE=1 SV=2	5.43	68203.3	1066.34	P50895	19	42.68	0.0007	BCAM_HUMAN	HUMAN		5635	5380.33	5182	27530	27565.3	26706.7	20421.3	19831	20954.3	28284	25649.7	24067	9677	8171.67	8174.33	10857	11094.3	11595.7	8996	9578.33	9124	29038.7	30153	28753.3	9786.67	9489.33	8784.33	5399.11	27267.3	20402.2	26000.2	8674.33	11182.3	9232.78	29315	9353.44	0.17525	1197	0.0281647
BCL-6 corepressor OS=Homo sapiens OX=9606 GN=BCOR PE=1 SV=1	6.03	193729	1818.92	Q6W2J9	2	1.2	0	BCOR_HUMAN	HUMAN		7490	8008	6636	6121	6063	5269	3479	3813				3186	5048	4821.5	4025.5	9408.5	9533	10053.5	7871	7737.5	7673	5476	5873	5397	7912	7954	8168	7378	5817.67	3646	3186	4631.67	9665	7760.5	5582	8011.33	0.131349	1086	0.0255529
Biorientation of chromosomes in cell division protein 1-like 1 OS=Homo sapiens OX=9606 GN=BOD1L1 PE=1 SV=2	4.82	332634	1540.05	Q8NFC6	2	0.69	0	BD1L1_HUMAN	HUMAN		5218	5402.5	5589.5				5507	5399	3549			2466	10562	10521.5	11284.5	4499	4834	6501	5132.5	4769.5	5345.5		4540	4501	6536	7154.5	6696	5403.33	0	4818.33	2466	10789.3	5278	5082.5	4520.5	6795.5	0.115657	1044	0.0245647
3-hydroxybutyrate dehydrogenase type 2 OS=Homo sapiens OX=9606 GN=BDH2 PE=1 SV=2	7.63	27066	4500.14	Q9BUT1	9	53.47	0	BDH2_HUMAN	HUMAN		4883.33	6628.5	5464.67	12178	12037	12168	18255	19798	18863	10375	11605	9515	20114.7	18985	18996.3	21034.7	14448.7	21901.3	18251.7	25120.3	16263.3	10606.3	11002.7	9788	29693.7	28523.3	28524	5658.83	12127.7	18972	10498.3	19365.3	19128.2	19878.4	10465.7	28913.7	0.0139652	551	0.0129647
Beta-galactosidase OS=Homo sapiens OX=9606 GN=GLB1 PE=1 SV=2	6.1	76531.2	630.052	P16278	5	9.16	0.0007	BGAL_HUMAN	HUMAN		2151	2151	2453	9018.33	7263.33	8715.33	4120.67	3955.33	3235.19	7802	9966.5	8055	5944.43	6597.9	6288.79	6741	7411.67	7177.33	4695	3705.33	3876	7141.33	6450.67	6429.33	6356.67	6365.33	6495	2251.67	8332.33	3770.4	8607.83	6277.04	7110	4092.11	6673.78	6405.67	0.753383	1801	0.0423765
Transforming growth factor-beta-induced protein ig-h3 OS=Homo sapiens OX=9606 GN=TGFBI PE=1 SV=1	7.52	75308.3	8782.64	Q15582	26	53.15	0	BGH3_HUMAN	HUMAN		18124.7	17376	21459.3	17908	21033.3	21769	24022.7	22920.7	20657	22408.7	20918	23465	21247.7	20948.3	20967	25976	27458	25474	69364	66847.7	69184.3	24007.3	24591.7	26761.3	40692.3	41120.3	43166.7	18986.7	20236.8	22533.4	22263.9	21054.3	26302.7	68465.3	25120.1	41659.8	0.0236927	642	0.0151059
Biliverdin reductase A OS=Homo sapiens OX=9606 GN=BLVRA PE=1 SV=2	6.02	33713.7	1735.43	P53004	7	29.73	0	BIEA_HUMAN	HUMAN		10592.3	12606	11047	6314	6042.67	4777.67	4616	4324.33	6816	6333	6107	4556	6171.33	5687.33	6792	12233.3	11417.7	12006.3	9417	9082	9096	8058.67	7543	7408.33	8529.67	8977.33	9616	11415.1	5711.44	5252.11	5665.33	6216.89	11885.8	9198.33	7670	9041	0.108277	1028	0.0241882
Endoplasmic reticulum chaperone BiP OS=Homo sapiens OX=9606 GN=HSPA5 PE=1 SV=2	4.87	72447.1	23108.3	P11021	41	66.97	0	BIP_HUMAN	HUMAN		64493.7	68554.3	71367.7	152659	144356	163141	118671	111821	112547	74255	76556	78924.7	107674	96908.3	101025	167209	163711	163115	124697	112710	120083	138976	139860	144021	180839	183232	176766	68138.6	153385	114346	76578.6	101869	164678	119164	140952	180279	0.0330264	706	0.0166118
Bleomycin hydrolase OS=Homo sapiens OX=9606 GN=BLMH PE=1 SV=1	5.82	53189.7	382.661	Q13867	2	7.25	0.0007	BLMH_HUMAN	HUMAN		5381	5836.5	5495	3733.5	3679		5296	7334	5317	3311	4454	3503	3335	3984	3466	3364	2984.5	3229	5071.5	5813	6749	4944	6376	5132	6176	5047	6429	5570.83	3706.25	5982.33	3756	3595	3192.5	5877.83	5484	5884	0.565291	1650	0.0388235
Flavin reductase (NADPH) OS=Homo sapiens OX=9606 GN=BLVRB PE=1 SV=3	7.49	22233.4	14614	P30043	10	71.84	0	BLVRB_HUMAN	HUMAN		121722	127299	120547	62855	61560.7	64162.3	68796.3	65539.7	70308	64680	61621.3	54441	52798.7	53195.7	62345.7	92913.3	72231	80966.7	102641	92232.3	83958.7	73004.3	81911.3	72883.7	48046.7	52707	55554	123189	62859.3	68214.7	60247.4	56113.3	82037	92944	75933.1	52102.6	0.837983	1864	0.0438588
Bactericidal permeability-increasing protein OS=Homo sapiens OX=9606 GN=BPI PE=1 SV=4	9.71	54127.9	2978.09	P17213	8	27.72	0	BPI_HUMAN	HUMAN		5807	6383.33	6095.33				4709.5	7099	4731							35545.3	28008	30827.7	2927.33	3239.33	3143.67							6095.22	0	5513.17	0	0	31460.3	3103.44	0	0	9999	2125	0.05
BRO1 domain-containing protein BROX OS=Homo sapiens OX=9606 GN=BROX PE=1 SV=1	7.52	46989.4	738.917	Q5VW32	3	10.22	0.0007	BROX_HUMAN	HUMAN		2267	2686	2738	4041	4071	3720	6477.5	6745	5607.5	2177	1923	1950	4889	5176	3962.5	8411	7610	9459.33	3585	3477	3240.5	2899	2757.5	2421	4213	4590.5	3999	2563.67	3944	6276.67	2016.67	4675.83	8493.44	3434.17	2692.5	4267.5	0.201205	1242	0.0292235
Protein bassoon OS=Homo sapiens OX=9606 GN=BSN PE=1 SV=4	7.2	418580	1798.47	Q9UPA5	3	1.71	0	BSN_HUMAN	HUMAN																	4261.03	4416.19	4894.5	1332.98	1280.87	1041.53				1650.63	1764.72	1967.09	0	0	0	0	0	4523.91	1218.46	0	1794.15	9999	2125	0.05
Mitotic checkpoint protein BUB3 OS=Homo sapiens OX=9606 GN=BUB3 PE=1 SV=1	6.39	37611.1	1233.17	O43684	10	34.76	0.0007	BUB3_HUMAN	HUMAN		10912.3	9820.33	8794.33	4602.33	3971.33	4521.67	4923	4422	5060.67	5115.67	4230.67	4542.67	5691	5978.67	5026.33	9853.33	9692.33	10202.7	8073.33	7995.33	7067	8825	8079.67	7534.67	7533.33	9293.67	6823.67	9842.33	4365.11	4801.89	4629.67	5565.33	9916.11	7711.89	8146.44	7883.56	0.0343451	717	0.0168706
Scavenger receptor cysteine-rich type 1 protein M130 OS=Homo sapiens OX=9606 GN=CD163 PE=1 SV=2	5.54	129671	1098.39	Q86VB7	12	16.18	0.0007	C163A_HUMAN	HUMAN		3647.33	3880.33	3391	2043	2203						7107		3882.67	3236.33	3491.67	13200	13854	14218.3	4086	4008	4315.33	2137	2794	1906	5575.33	5365.67	5865.67	3639.56	2123	0	7107	3536.89	13757.4	4136.44	2279	5602.22	0.295501	1365	0.0321176
Complement C1q subcomponent subunit A OS=Homo sapiens OX=9606 GN=C1QA PE=1 SV=2	9.39	26301.7	1114.97	P02745	2	13.06	0.0007	C1QA_HUMAN	HUMAN		14663.5	24872	10584				6373	6923	5997				7428	12804	12357	12127	12298.5	11718.5	6300.5	7306	7003	8721		5606	10280	7515	10553	16706.5	0	6431	0	10863	12048	6869.83	7163.5	9449.33	0.393678	1485	0.0349412
Complement C1q subcomponent subunit B OS=Homo sapiens OX=9606 GN=C1QB PE=1 SV=3	8.85	26949.9	1777.8	P02746	3	12.25	0	C1QB_HUMAN	HUMAN		14142.7	13312.7	13752.3	8348	4570	5805	6720	6387.5	5659	6780	7285	4471	13331	14304.5	15964.5	12537.7	11397.7	11738.3	8989.67	9031	8241	9838	6589	7412	7617	7897.5	6818	13735.9	6241	6255.5	6178.67	14533.3	11891.2	8753.89	7946.33	7444.17	0.055931	825	0.0194118
Complement component 1 Q subcomponent-binding protein, mitochondrial OS=Homo sapiens OX=9606 GN=C1QBP PE=1 SV=1	4.55	31761.5	3146.36	Q07021	5	31.56	0	C1QBP_HUMAN	HUMAN		6842.67	6492	7196	13086.3	14073	13994	5562.67	3845.33	4862	11203.3	11228.3	10783	3876	3747.33	3574.33	23485	23159	22502.3	3261.67	3058.67	3211	11168	10398.3	11495.3	9820.67	11468	10567.3	6843.56	13717.8	4756.67	11071.6	3732.56	23048.8	3177.11	11020.6	10618.7	0.668401	1739	0.0409176
Complement C1q subcomponent subunit C OS=Homo sapiens OX=9606 GN=C1QC PE=1 SV=3	8.54	26001.8	6886.23	P02747	4	20	0	C1QC_HUMAN	HUMAN		16032.7	19657.3	29517.5	5348.33	4804	6746	15173	17123	15755	5855.5	4947	5304.33	13704.7	15386	15848.3	19480	19705.3	20852	12471.7	12371.7	13028	7439.67	7083.33	8324.67	9769	11578	9126	21735.8	5632.78	16017	5368.94	14979.7	20012.4	12623.8	7615.89	10157.7	0.548336	1630	0.0383529
Complement C1r subcomponent OS=Homo sapiens OX=9606 GN=C1R PE=1 SV=2	5.77	81658.4	944.391	P00736	10	23.97	0.0007	C1R_HUMAN	HUMAN		7743.67	8828	8077.67	4195	4311	3887.67	4098.5	3386.5	3274.67	2804.33	2777.67	2564	7528.67	7419.33	7333.67	6680.33	5660	6637.33	8734.33	9537	9736.33	3837.67	3649	3993.67	4096	4225.67	3723.67	8216.44	4131.22	3586.56	2715.33	7427.22	6325.89	9335.89	3826.78	4015.11	0.0292452	681	0.0160235
Complement C1s subcomponent OS=Homo sapiens OX=9606 GN=C1S PE=1 SV=1	4.66	78224.3	895.597	P09871	7	14.68	0.0007	C1S_HUMAN	HUMAN		11209	10238.7	11401.7	4909.67	4951.33	4798.67	4439.5	4341.5	4312.5	3828.67	3520.5	3510	9901.67	9911.67	9617	8970.67	9046	6462.33	9316	8550	8436	4900	4499	4254	4810	4156.33	4941.33	10949.8	4886.56	4364.5	3619.72	9810.11	8159.67	8767.33	4551	4635.89	0.0990653	995	0.0234118
C-1-tetrahydrofolate synthase, cytoplasmic OS=Homo sapiens OX=9606 GN=MTHFD1 PE=1 SV=3	6.91	102244	1251.83	P11586	19	28.98	0.0007	C1TC_HUMAN	HUMAN		21767.3	21464.3	25505.7	17383.3	17678	17609.7	14240	8914	15366.3	13556.3	14797.7	13227.3	12556.3	13728.7	12223.7	18214	17234.7	18416	16846.7	16885.3	17321	17312	18441.3	17701.3	17037.3	16162	14704	22912.4	17557	12840.1	13860.4	12836.2	17954.9	17017.7	17818.2	15967.8	0.792663	1831	0.0430824
C4b-binding protein alpha chain OS=Homo sapiens OX=9606 GN=C4BPA PE=1 SV=2	7	69086.2	3038.2	P04003	17	43.72	0	C4BPA_HUMAN	HUMAN		38532	33560.7	35295.3	22690	20034.3	19752.3	12289.3	7586	13367.3	16683.7	15677	15957	30737.3	32284	30290.3	38146	36118	34096	24508.3	24090	25476.7	13925.3	14531.3	15901.3	14292.7	14518.3	13104.7	35796	20825.6	11080.9	16105.9	31103.9	36120	24691.7	14786	13971.9	0.139244	1104	0.0259765
UPF0587 protein C1orf123 OS=Homo sapiens OX=9606 GN=C1orf123 PE=1 SV=1	4.73	18390.6	1987.74	Q9NWV4	6	54.38	0	CA123_HUMAN	HUMAN		10650.7	8267	8762	7274.67	6711	7509	6180	6802.33	6754	9394.5	8705	7429.67	5547	6334	5685.67	6098.67	6217.67	6337.67	11198.3	10662.3	11129.3	9424.33	10108.3	11417.3	9713.67	9777.33	8876	9226.56	7164.89	6578.78	8509.72	5855.56	6218	10996.7	10316.7	9455.67	0.561899	1645	0.0387059
Cadherin-1 OS=Homo sapiens OX=9606 GN=CDH1 PE=1 SV=3	4.38	97912.5	389.286	P12830	7	10.54	0.0007	CADH1_HUMAN	HUMAN		1815		1572	12453	13561	13648.3	3959.67	4328	4966	3448.33	3721.67	3737.67	4847.33	5218.33	4772	2527	3033	2957	2867.5	1561	1577.5	6230.33	5755.67	5682.33	6383.67	6283	6572.67	1693.5	13220.8	4417.89	3635.89	4945.89	2839	2002	5889.44	6413.11	0.143145	1110	0.0261176
Carbonic anhydrase 1 OS=Homo sapiens OX=9606 GN=CA1 PE=1 SV=2	6.67	28927.3	42559.2	P00915	12	67.82	0	CAH1_HUMAN	HUMAN		324005	320627	320329	195418	193505	179321	192158	201939	201246	182059	182075	174847	193556	183251	199341	263883	261530	278061	249092	258148	228415	233556	218789	211806	115285	106243	112916	321654	189415	198448	179660	192050	267825	245218	221384	111481	0.63916	1714	0.0403294
Carbonic anhydrase 2 OS=Homo sapiens OX=9606 GN=CA2 PE=1 SV=2	7.03	29303.1	11958	P00918	14	74.62	0	CAH2_HUMAN	HUMAN		98581.3	100345	100046	52526.3	51038	43644.7	53941.7	53884	49791	50824.7	47741.3	44768.3	45846.3	42383.7	40216.7	69723.3	69614	76246.3	74703.3	71825.3	79426.3	67141	58083.3	55108.3	29820.3	24278.3	24674.3	99657.2	49069.7	52538.9	47778.1	42815.6	71861.2	75318.3	60110.9	26257.7	0.972748	1961	0.0461412
Carbonic anhydrase 3 OS=Homo sapiens OX=9606 GN=CA3 PE=1 SV=3	6.96	29842.6	4402.28	P07451	7	41.54	0	CAH3_HUMAN	HUMAN		23497	22659	23103.3	2581.67	3244	3226				2827	2935	2477	1805	1483		4264	4218.67	1977.67	6422	6234.33	3410.67	2693.5	2820	2505		7307	4183	23086.4	3017.22	0	2746.33	1644	3486.78	5355.67	2672.83	5745	0.0602425	851	0.0200235
Calcitonin OS=Homo sapiens OX=9606 GN=CALCA PE=1 SV=3	5.73	15581.5	7359.92	P01258	3	39.72	0	CALC_HUMAN	HUMAN					21638.7	21063.3	21502.7				68172.7	65435	65297										5815.5	5996.5	6264.5				0	21401.6	0	66301.6	0	0	0	6025.5	0	9999	2125	0.05
Caldesmon OS=Homo sapiens OX=9606 GN=CALD1 PE=1 SV=3	5.44	93288.2	4482.05	Q05682	19	30.52	0	CALD1_HUMAN	HUMAN		9268.67	9252.67	9443.67	17946	18240	18026.7	13284.3	13429	13208.7	6425	4087	7583.33	7487.33	9032.33	9751	10551	10471	10773.7	26624.3	23374.3	26012.3	11942	12495.3	12620.3	43600.7	47548.7	42897	9321.67	18070.9	13307.3	6031.78	8756.89	10598.6	25337	12352.6	44682.1	0.296799	1368	0.0321882
Calmodulin-like protein 3 OS=Homo sapiens OX=9606 GN=CALML3 PE=1 SV=2	4.1	16947.8	14187	P27482	11	69.13	0	CALL3_HUMAN	HUMAN		57505.7	51822.7	57318																									55548.8	0	0	0	0	0	0	0	0	9999	2125	0.05
Calmodulin-like protein 5 OS=Homo sapiens OX=9606 GN=CALML5 PE=1 SV=2	4.1	15892.5	827.583	Q9NZT1	2	20.55	0.0007	CALL5_HUMAN	HUMAN		6189.5	5947.5	6286																									6141	0	0	0	0	0	0	0	0	9999	2125	0.05
Calmodulin-1 OS=Homo sapiens OX=9606 GN=CALM1 PE=1 SV=1	3.88	16837.7	24011.6	P0DP23	13	67.79	0	CALM1_HUMAN	HUMAN		121567	133672	131725	101108	98546	97203	58312.3	56095.7	64173	97156	87504.3	91314.7	62303.3	66074.3	64443	121343	122686	120350	139855	153128	148669	110699	106354	102125	138354	126906	137600	128988	98952.2	59527	91991.7	64273.6	121459	147217	106393	134287	0.219098	1260	0.0296471
Calreticulin OS=Homo sapiens OX=9606 GN=CALR PE=1 SV=1	4.09	48312.7	17667.4	P27797	24	79.86	0	CALR_HUMAN	HUMAN		36544.7	38432.3	37076.7	143333	140795	146055	86966.7	79683.3	81917.3	21064.3	22726	22427	81485	83754.7	83393.3	133593	131252	137326	82579	79889.7	70679.7	57070.7	53879.3	57601.3	168418	169571	186175	37351.2	143394	82855.8	22072.4	82877.7	134057	77716.1	56183.8	174721	0.339007	1425	0.0335294
Calnexin OS=Homo sapiens OX=9606 GN=CANX PE=1 SV=2	4.27	68024.6	2302.1	P27824	19	36.99	0	CALX_HUMAN	HUMAN		7676	8460	8710	15177.7	14767.7	13968.3	6096	7060.33	6888				14547.3	13951.7	15053	31126	30718	33340.3	6436	7107.67	6260	7865	8220.67	7129.67	28545.3	31709	31540	8282	14637.9	6681.44	0	14517.3	31728.1	6601.22	7738.44	30598.1	0.167699	1176	0.0276706
Cathelicidin antimicrobial peptide OS=Homo sapiens OX=9606 GN=CAMP PE=1 SV=1	9.84	19529.5	4908.69	P49913	6	36.47	0	CAMP_HUMAN	HUMAN		11365	9354.5	9752.5				9752	8437	10104				1503		1800	40120.7	39488.7	38116.7	10782	4636	4710.67	2416	1442		2200.5	2165	2162	10157.3	0	9431	0	1651.5	39242	6709.56	1929	2175.83	0.521965	1608	0.0378353
Calpain-1 catalytic subunit OS=Homo sapiens OX=9606 GN=CAPN1 PE=1 SV=1	5.34	82517.5	2352.29	P07384	24	57.28	0	CAN1_HUMAN	HUMAN		9188.67	10233.3	9439	21213.7	20183	20287.3	23700.3	21336.3	21728	16946.7	16512.3	17124	15370.7	15189.3	15360.7	16421	17698.7	17058.7	15728.7	15862	17055	24369.7	25045	22746	19534.3	21695.7	19949.7	9620.33	20561.3	22254.9	16861	15306.9	17059.4	16215.2	24053.6	20393.2	0.650667	1722	0.0405176
Calpain-2 catalytic subunit OS=Homo sapiens OX=9606 GN=CAPN2 PE=1 SV=6	4.68	80850.9	4535.13	P17655	24	52.57	0	CAN2_HUMAN	HUMAN		7906.67	7649	9560.33	18203.7	18062	17382.3	20561.7	21589	20293	14020	13149.7	12122.3	12414.3	12274.7	13147	23302.3	23791.3	19356	28976	25648.3	26894	17796.3	18244	18433.7	28145	26532.3	25213	8372	17882.7	20814.6	13097.3	12612	22149.9	27172.8	18158	26630.1	0.0332079	708	0.0166588
Azurocidin OS=Homo sapiens OX=9606 GN=AZU1 PE=1 SV=3	9.69	27341.9	4377.53	P20160	5	28.69	0	CAP7_HUMAN	HUMAN		12087.3	14854.3	13416.3	2315	2355		7375.33	7181.67	6195.67		2257					72160.3	68367.3	62425.3	9523.33	7690	8918.33	2706.67	2890	4120.67	3719	2920.67	2356	13452.7	2335	6917.56	2257	0	67651	8710.56	3239.11	2998.56	0.0888351	969	0.0228
F-actin-capping protein subunit beta OS=Homo sapiens OX=9606 GN=CAPZB PE=1 SV=4	5.21	31635.7	4408.37	P47756	12	66.79	0	CAPZB_HUMAN	HUMAN		31143.7	42260.3	39270.3	20814	20297.7	22282.7	21825.7	15498	20618.3	17190.3	16855.3	16577.3	20907.3	18595.7	18852.3	35234.7	37432.7	38060.7	42982	42433	41494.3	27482	25649	26208.7	39700	36364.7	38858.7	37558.1	21131.4	19314	16874.3	19451.8	36909.3	42303.1	26446.6	38307.8	0.0555037	821	0.0193176
Catalase OS=Homo sapiens OX=9606 GN=CAT PE=1 SV=3	6.97	59984.4	9730.65	P04040	33	65.28	0	CATA_HUMAN	HUMAN		83847	91979	77150.7	51241	50932	50047.3	61232.3	61338	61384.7	58960.3	53964.7	54718.3	72825.3	66348.7	74917.7	89333.3	80347	86002.7	81330	75570	78684.3	60758.7	66411.3	63603	58412	66978.3	62611	84325.6	50740.1	61318.3	55881.1	71363.9	85227.7	78528.1	63591	62667.1	0.023326	637	0.0149882
Cathepsin B OS=Homo sapiens OX=9606 GN=CTSB PE=1 SV=3	5.85	38791.1	23925	P07858	13	42.77	0	CATB_HUMAN	HUMAN		13554.3	13040.7	13297.7	186931	200181	180850	103505	104020	105810	180553	179152	183084	145152	153600	157530	149974	146936	139575	130412	138204	133833	211666	230158	215537	244176	237642	206503	13297.6	189320	104445	180930	152094	145495	134150	219120	229440	0.0999039	999	0.0235059
Cathepsin D OS=Homo sapiens OX=9606 GN=CTSD PE=1 SV=1	6.09	45065.5	16417.7	P07339	20	62.62	0	CATD_HUMAN	HUMAN		55249.7	58461.3	52828	120112	124488	117691	53133.7	51562.3	49157.7	63863.3	63866	63856.3	83435.3	79444.7	82836.3	127335	121958	124556	77402.7	72906.3	81349	87860	90370.7	93290	90427.7	95662.7	113873	55513	120764	51284.6	63861.9	81905.4	124616	77219.3	90506.9	99987.9	0.054174	810	0.0190588
Cathepsin G OS=Homo sapiens OX=9606 GN=CTSG PE=1 SV=2	11.58	29179.4	6712.26	P08311	11	45.88	0	CATG_HUMAN	HUMAN		52962.7	53147.7	50513.3	3597	3870	3080.33	46790.3	46944.3	50009.3	2364.33	2313.5	2304.5	10080.3	9286.67	10113.3	96962.3	101103	93249	33919.3	34403.7	35417.7	8634	8861.67	8406	14022	13169	13068	52207.9	3515.78	47914.7	2327.44	9826.78	97104.7	34580.2	8633.89	13419.7	0.403788	1497	0.0352235
Cathepsin L1 OS=Homo sapiens OX=9606 GN=CTSL PE=1 SV=2	5.16	38020.5	380.729	P07711	3	13.21	0.0007	CATL1_HUMAN	HUMAN		1147.67	997.625	1476.34	6339	5650	5158	10270	8144	9758	6883	6996	6772	6755	8228	8504	4697.5	3881.33	3696.33	5272	4954.5	5037	8156.5	8705.5	7688.5	5219.5	4203	4712.5	1207.21	5715.67	9390.67	6883.67	7829	4091.72	5087.83	8183.5	4711.67	0.642755	1718	0.0404235
Cathepsin L2 OS=Homo sapiens OX=9606 GN=CTSV PE=1 SV=2	8.91	37842.7	849.055	O60911	3	15.27	0.0007	CATL2_HUMAN	HUMAN		7707	7849.58	7772.66																									7776.41	0	0	0	0	0	0	0	0	9999	2125	0.05
Cathepsin S OS=Homo sapiens OX=9606 GN=CTSS PE=1 SV=3	8.32	38123.1	554.521	P25774	2	8.16	0.0007	CATS_HUMAN	HUMAN		2988	3473	3548.5				2912	4373	3472				5452	5591	5489	8655	8202.5	9469.5	3603	5107	3955	3298.5	3155.5	3668	4777	6204	5607	3336.5	0	3585.67	0	5510.67	8775.67	4221.67	3374	5529.33	0.0442677	764	0.0179765
Caveolin-1 OS=Homo sapiens OX=9606 GN=CAV1 PE=1 SV=4	5.59	20642.7	2068.47	Q03135	7	45.51	0	CAV1_HUMAN	HUMAN		19052	19797	15017	11964.3	11111.3	10702	9571.33	9340	9738	8192	7880.67	6970.33	8750	9117.33	7700.33	7576	8729.67	8077.33	7511.67	7623	7579.33	8775	8983.67	9099.33	10408.3	9356.67	11020	17955.3	11259.2	9549.78	7681	8522.56	8127.67	7571.33	8952.67	10261.7	0.0132283	545	0.0128235
Caveolae-associated protein 1 OS=Homo sapiens OX=9606 GN=CAVIN1 PE=1 SV=1	5.35	43476.2	12088.1	Q6NZI2	10	37.69	0	CAVN1_HUMAN	HUMAN		102128	92798.3	86387.7	44769	52985.3	46037.3	38213.3	35191	40037.3	21715.3	22462.7	14773.7	31842.3	28409	29031	23266	29440	25884	32218.3	56252.3	26588.7	58615	49616.7	57746.7	50996.7	56920	54749.7	93771.3	47930.6	37813.9	19650.6	29760.8	26196.7	38353.1	55326.1	54222.1	0.19392	1228	0.0288941
Caveolae-associated protein 3 OS=Homo sapiens OX=9606 GN=CAVIN3 PE=1 SV=3	6.02	27701.2	1555.63	Q969G5	4	18.01	0	CAVN3_HUMAN	HUMAN		10315.3	9603.33	9534	4304	5394.33	4464	7113	8118	6345.33	6120.67	6838.33	6395	4615						7290	12327.3	7297.33	8705.33	9286.33	8722.67	5486	5511.5	5860.33	9817.56	4720.78	7192.11	6451.33	4615	0	8971.56	8904.78	5619.28	0.223142	1267	0.0298118
Calcyphosin OS=Homo sapiens OX=9606 GN=CAPS PE=1 SV=2	5.6	30525.1	6257.96	Q13938	7	34.55	0	CAYP1_HUMAN	HUMAN					9501.67	8919	9147	7222	6891	7191	14636.7	14398.7	14059.3	5624.33	6125.33	5577.67	15886.7	13782	13627.3	17505.7	19847.7	17643.7	12422.3	12232.7	12011	27805	21613	23883.3	0	9189.22	7101.33	14364.9	5775.78	14432	18332.3	12222	24433.8	0.20075	1241	0.0292
F-actin-capping protein subunit alpha-1 OS=Homo sapiens OX=9606 GN=CAPZA1 PE=1 SV=3	5.33	33093.9	7588.11	P52907	18	78.32	0	CAZA1_HUMAN	HUMAN		47006.3	45521	45843	16187.3	17215.3	17848	15187.3	13685.3	16337.7	14836.7	15732.7	13698.7	20374.3	19793	18063.7	39409	35599.7	42632	43850	42111.7	42316	23154	24066	24514	33226.7	33206.7	35576.3	46123.4	17083.6	15070.1	14756	19410.3	39213.6	42759.2	23911.3	34003.2	0.121474	1060	0.0249412
F-actin-capping protein subunit alpha-2 OS=Homo sapiens OX=9606 GN=CAPZA2 PE=1 SV=3	5.47	33177.2	5059.38	P47755	18	86.01	0	CAZA2_HUMAN	HUMAN		20251.9	19277.3	22136	17890	18066	16671.3	15220.4	14482.8	13805.7	13198.7	12607	12897	16901.7	18165.7	18032.3	16202.3	17843	15322.7	28245.7	28119	26637.7	17112.7	16734.7	15586	21977.7	22449.3	20604	20555.1	17542.4	14502.9	12900.9	17699.9	16456	27667.4	16477.8	21677	0.0732193	911	0.0214353
Corticosteroid-binding globulin OS=Homo sapiens OX=9606 GN=SERPINA6 PE=1 SV=1	5.59	45312.1	3503.31	P08185	8	34.57	0	CBG_HUMAN	HUMAN		3557	7185	4672.5	3908	3754	5033	13535	11216	12616	2130	3288	2656	17258.3	18123.7	17066.3	4886.67	3768.33	4709.33	13832.7	13440.3	13137	3112	3881	3473	24862.7	28250.7	26551.3	5138.17	4231.67	12455.7	2691.33	17482.8	4454.78	13470	3488.67	26554.9	0.107293	1021	0.0240235
Mast cell carboxypeptidase A OS=Homo sapiens OX=9606 GN=CPA3 PE=1 SV=2	9.26	48955.1	2071.01	P15088	6	13.43	0	CBPA3_HUMAN	HUMAN		26730.7	31559.3	23892.3																3759.67	4741	3924.67				2621	2076	2131.5	27394.1	0	0	0	0	0	4141.78	0	2276.17	9999	2125	0.05
Carboxypeptidase Q OS=Homo sapiens OX=9606 GN=CPQ PE=1 SV=1	5.74	52115.8	11980.4	Q9Y646	17	46.4	0	CBPQ_HUMAN	HUMAN		1875			117624	112325	108511	30318.3	29783	31782	106654	105967	98333.3	13364.7	14464	13990.3	5362.67	6008.67	5963.33	6825.33	6304	6661.67	111498	117815	117982	7849	8583.33	7882.33	1875	112820	30627.8	103651	13939.7	5778.22	6597	115765	8104.89	0.0676627	881	0.0207294
Carbonyl reductase [NADPH] 1 OS=Homo sapiens OX=9606 GN=CBR1 PE=1 SV=3	8.42	30660.1	15831.2	P16152	17	73.29	0	CBR1_HUMAN	HUMAN		31690	32646.8	29608.3	37964.3	34812.8	34019.8	40445.3	38175.9	40975.9	38036.3	41434.4	34658.9	30087	30973.5	32355.6	24407.6	21714.6	25451.6	48739	49969.9	53396.3	47526.6	49360.3	46860.9	45696.1	53458.1	54906.2	31315	35599	39865.7	38043.2	31138.7	23857.9	50701.8	47915.9	51353.5	0.547392	1628	0.0383059
Carbonyl reductase [NADPH] 3 OS=Homo sapiens OX=9606 GN=CBR3 PE=1 SV=3	5.75	31249.5	8195.8	O75828	7	38.27	0	CBR3_HUMAN	HUMAN		5666.39	6433.24	6366.53	7136.89	6375.49	6528.14	9815.41	9599.95	10298.7	3952.84	3545.47	3622.41	6254.85	6179.07	5875.77	3772.51	3812.43	4477.01	10541	10531.1	10684.3	6508.41	6790.09	6295.8	6334.52	6991.56	7075.42	6155.38	6680.17	9904.68	3706.91	6103.23	4020.65	10585.5	6531.43	6800.5	0.842102	1867	0.0439294
Chromobox protein homolog 1 OS=Homo sapiens OX=9606 GN=CBX1 PE=1 SV=1	4.66	21531.9	3260.14	P83916	3	44.86	0	CBX1_HUMAN	HUMAN		8690.82	8508.49	8772.25	6476.73	6230.15	6457.25	4828.35	4666.58	4795.09				4114.32	4448.62	4487.29	7515.87	6745.47	5608.3	9069.22	9501.11	9106.39	6766.47	7647.17	6736.88	11081.6	11358.9	11854.7	8657.19	6388.04	4763.34	0	4350.08	6623.21	9225.57	7050.17	11431.8	0.794744	1832	0.0431059
Chromobox protein homolog 3 OS=Homo sapiens OX=9606 GN=CBX3 PE=1 SV=4	5.04	20982.5	5548.65	Q13185	8	68.31	0	CBX3_HUMAN	HUMAN		33306.8	31506.5	31502.1	17392.9	15195.2	16667.1	9650.43	9432.62	9420.27	10583.3	11431.3	11681	14481.1	14344.9	14403.1	32224.4	36273	34924	20708.7	23146.9	24111.6	17994.2	18894.8	18186.8	26431.4	27570.4	27963.6	32105.1	16418.4	9501.11	11231.9	14409.7	34473.8	22655.7	18358.6	27321.8	0.158701	1154	0.0271529
Chromobox protein homolog 5 OS=Homo sapiens OX=9606 GN=CBX5 PE=1 SV=1	5.57	22396.1	2952.74	P45973	6	37.7	0	CBX5_HUMAN	HUMAN		8206	9535.59	10304.7	5874.59	5704.22	5616.07	4627.5	2725	3781.5				2591	1488.55	1787.71	9122	8726	8840.33	7424.67	8019	7052.67	5476.61	4862	6806.33	7580.33	8844.48	9118.33	9348.75	5731.63	3711.33	0	1955.75	8896.11	7498.78	5714.98	8514.38	0.836917	1863	0.0438353
Coiled-coil domain-containing protein 180 OS=Homo sapiens OX=9606 GN=CCDC180 PE=2 SV=3	5.67	198941	1792.85	Q9P1Z9	2	1.59	0	CC180_HUMAN	HUMAN		37549	14676	6251.5	20698	9209	7958	11100	6040.5	8703	24681	12489	5650	10649	7437	6016	23818	7989.5	4185	20998	10320.5	8085	12835	7326.5	3833	13040.5	7856	6354	19492.2	12621.7	8614.5	14273.3	8034	11997.5	13134.5	7998.17	9083.5	0.305166	1381	0.0324941
Coiled-coil domain-containing protein 47 OS=Homo sapiens OX=9606 GN=CCDC47 PE=1 SV=1	4.56	56159.1	464.076	Q96A33	3	10.35	0.0007	CCD47_HUMAN	HUMAN		1784					2555			2458				4355	4360	4593	4903	5337.67	5428.33	1317	1272		2531		3126	4889	4454	4224.33	1784	2555	2458	0	4436	5223	1294.5	2828.5	4522.44	0.149231	1133	0.0266588
Hematopoietic progenitor cell antigen CD34 OS=Homo sapiens OX=9606 GN=CD34 PE=1 SV=2	7.14	41115.7	333.871	P28906	2	3.64	0.0009	CD34_HUMAN	HUMAN		3764	4986	5231	4024	6547	6918													3616	2485.5	2883.5				1467	1575	1389	4660.33	5829.67	0	0	0	0	2995	0	1477	9999	2125	0.05
Platelet glycoprotein 4 OS=Homo sapiens OX=9606 GN=CD36 PE=1 SV=2	7.92	53623.7	1188.46	P16671	5	14.41	0.0007	CD36_HUMAN	HUMAN		12586.7	12588.3	12128.7	2097																								12434.6	2097	0	0	0	0	0	0	0	9999	2125	0.05
CD44 antigen OS=Homo sapiens OX=9606 GN=CD44 PE=1 SV=3	4.98	82051	657.795	P16070	4	7.68	0.0007	CD44_HUMAN	HUMAN		2181	2154	1843	3005	3567.5	3639	4030	5206	4693	4044		2882	5032	3609.33	3627.67	9338	8770.67	9504.67	3266.67	3212	3665.5	4466.5	3635	4710.5	13236	13610.7	13014	2059.33	3403.83	4643	3463	4089.67	9204.44	3381.39	4270.67	13286.9	0.0321684	701	0.0164941
CD59 glycoprotein OS=Homo sapiens OX=9606 GN=CD59 PE=1 SV=1	6.03	14804.6	1821.29	P13987	4	25	0	CD59_HUMAN	HUMAN		3634.5	2620	3385.5	11607.3	11516	10007.7	10819.3	10706	9322.33	9146	11643.3	14339.5	4265.5	3575	4954.5	4104.67	5295.33	4267.67	4960	3536.33	4476.5	12056.5	9655	7261.33	5703.67	5893.67	6559	3213.33	11043.7	10282.6	11709.6	4265	4555.89	4324.28	9657.61	6052.11	0.0193049	607	0.0142824
CD5 antigen-like OS=Homo sapiens OX=9606 GN=CD5L PE=1 SV=1	5.14	39627.6	1116.41	O43866	6	30.84	0.0007	CD5L_HUMAN	HUMAN		6065.67	6818.67	5888.67	6096	5093	4068.67	2625	2970		6852.33	8258.67	6611.67	11124.7	12201.7	10959	7760	6957	6896.67	4803.67	4115.33	4327.33	9562	7584	8991.67	4583.33	4960	4809	6257.67	5085.89	2797.5	7240.89	11428.4	7204.56	4415.44	8712.56	4784.11	0.0224998	633	0.0148941
CD9 antigen OS=Homo sapiens OX=9606 GN=CD9 PE=1 SV=4	6.9	25986.4	1469.78	P21926	4	26.32	0	CD9_HUMAN	HUMAN		4172.33	4259.33	3418.33	17225	16682	16999.3	10931.7	10829.7	9820	5973	10459	10781	13042	13384.3	12270.3	17799.7	17564.3	18334	10703.3	11650	12402.7	14311.3	13181	13788	12499	12730	12510.7	3950	16968.8	10527.1	9071	12898.9	17899.3	11585.3	13760.1	12579.9	0.0243127	644	0.0151529
Cell division control protein 42 homolog OS=Homo sapiens OX=9606 GN=CDC42 PE=1 SV=2	6.15	21600.8	4456.3	P60953	9	48.17	0	CDC42_HUMAN	HUMAN		10444.7	8672.33	9837.33	13433	10357.3	14249	38711.3	36142.7	42517.7	7343.67	8732.67	7999.33	19023.7	18171.7	19281.7	28702.3	23460	21813.3	15356	13326	14241.3	16684.3	16592.3	16238	23098.3	20620	17856.7	9651.44	12679.8	39123.9	8025.22	18825.7	24658.6	14307.8	16504.9	20525	0.769028	1816	0.0427294
Cell division cycle 5-like protein OS=Homo sapiens OX=9606 GN=CDC5L PE=1 SV=2	8.35	92478.9	1419.58	Q99459	7	16.83	0.0007	CDC5L_HUMAN	HUMAN		3979.33	3945.67	4551	2049	1932	2504	3579	2803	4784				3291	3011	3638.67	3946.33	4359.33	4008	4221	4429.33	3982.67	2450	2642.33	1841.67	4589	4518	4685.67	4158.67	2161.67	3722	0	3313.56	4104.56	4211	2311.33	4597.56	0.742926	1793	0.0421882
Cytidine deaminase OS=Homo sapiens OX=9606 GN=CDA PE=1 SV=2	6.69	16698	6985.18	P32320	2	41.78	0	CDD_HUMAN	HUMAN		1427	1565.5	2612										1636			20035.5	17685.5	21179.5	3322.5	3360.5	3467				2768	3459.5	3054.5	1868.17	0	0	0	1636	19633.5	3383.33	0	3094	0.164834	1171	0.0275529
Centrosomal protein of 290 kDa OS=Homo sapiens OX=9606 GN=CEP290 PE=1 SV=2	5.63	291071	2788.01	O15078	7	7.99	0	CE290_HUMAN	HUMAN		50965.5	44420.5	51207.5	27448	10844	1756	8010.33	25984	7751.33	1896	13941.5	2528	70166.5	79683.5	69957.5	24367	22032.3	25620.7	25158.3	26453.3	25256.7	25312	27334	24064.7	31192.3	35205.7	32315.7	48864.5	13349.3	13915.2	6121.83	73269.2	24006.7	25622.8	25570.2	32904.6	0.0613405	860	0.0202353
Centrosomal protein of 85 kDa-like OS=Homo sapiens OX=9606 GN=CEP85L PE=1 SV=1	5.92	92834.9	762.893	Q5SZL2	2	0.87	0.0007	CE85L_HUMAN	HUMAN					5634.55	5141.2	6858.09	16949.2	18993.1	16491.4	13727.9	16780.7	5992.73										11278.1	6791.46	4806.58				0	5877.95	17477.9	12167.1	0	0	0	7625.38	0	0.26848	1333	0.0313647
Centromere-associated protein E OS=Homo sapiens OX=9606 GN=CENPE PE=1 SV=2	5.36	317784	3134.03	Q02224	7	5.89	0	CENPE_HUMAN	HUMAN		48514.5	42402.5	52093	4756	17652.5	5645	29470.5	6817	5863.5	7275	6259	8600	24556	28317	31774	15673	13188.7	14524.7	11885.7	15939.7	12115.3	3379	3659	16203.5	17056	18102.7	17429.7	47670	9351.17	14050.3	7378	28215.7	14462.1	13313.6	7747.17	17529.4	0.537869	1621	0.0381412
Putative inactive carboxylesterase 4 OS=Homo sapiens OX=9606 GN=CES1P1 PE=5 SV=2	8.22	30792.7	605.035	Q9UKY3	3	15.68	0.0007	CES1P_HUMAN	HUMAN		5296.53	5344.43	5152.06				3252.05	3265.98	2866.61										3658.35	3614.23	3630.07				3435.6	3301.37	3329.38	5264.34	0	3128.21	0	0	0	3634.22	0	3355.45	9999	2125	0.05
Centrin-2 OS=Homo sapiens OX=9606 GN=CETN2 PE=1 SV=1	4.71	19738.5	528.597	P41208	2	17.44	0.0007	CETN2_HUMAN	HUMAN		2196.5	2584.5	2834	5168.5	5352	5887	4024	3878	4436	7080		3774	2725	2314	2904	4273.5	3818.5	4173.5	4470.5	4191.5	4678	4510.5	4791	4083	4277.5	4078	4582.5	2538.33	5469.17	4112.67	5427	2647.67	4088.5	4446.67	4461.5	4312.67	0.449625	1538	0.0361882
Complement factor B OS=Homo sapiens OX=9606 GN=CFB PE=1 SV=2	6.66	86901.6	5606.71	P00751	34	58.38	0	CFAB_HUMAN	HUMAN		43579.3	42925.3	42145.7	65043.7	64729.3	68092.3	42178	41187.7	44027.7	57324	50240.7	53362.7	77207	78289.3	81541.7	63835.3	65378.7	69277	48322	46320	43068.7	63524.3	57978.3	59080.7	43541	49933.7	51896	42883.4	65955.1	42464.4	53642.4	79012.7	66163.7	45903.6	60194.4	48456.9	0.0217194	626	0.0147294
10 kDa heat shock protein, mitochondrial OS=Homo sapiens OX=9606 GN=HSPE1 PE=1 SV=2	9.47	10931.7	6948.58	P61604	8	80.39	0	CH10_HUMAN	HUMAN		16551	15733.7	18649	33265.7	29835	29674	35963	34254	34927.3	18676.7	18782	20018.3	21578	20735.7	20879.3	21146.7	17744	19073.3	16446.7	16848	15937	24410.3	26832.3	26352.7	19105	20789.3	21390.3	16977.9	30924.9	35048.1	19159	21064.3	19321.3	16410.6	25865.1	20428.2	0.0710021	900	0.0211765
Chitinase-3-like protein 1 OS=Homo sapiens OX=9606 GN=CHI3L1 PE=1 SV=2	8.52	43024.7	883.194	P36222	4	16.45	0.0007	CH3L1_HUMAN	HUMAN														5330	6455	7099	6801	6427	5829.67								1797		0	0	0	0	6294.67	6352.56	0	0	1797	9999	2125	0.05
60 kDa heat shock protein, mitochondrial OS=Homo sapiens OX=9606 GN=HSPD1 PE=1 SV=2	5.55	61225.9	18239	P10809	34	71.9	0	CH60_HUMAN	HUMAN		88116.7	96031.3	95997.3	42031.3	42043.7	38067.3	22000.3	22013	21119.7	27260.7	27214.3	28984.3	35696	39357.3	36869.7	119531	118182	120685	45403.3	42630	45413	36688.7	41775.3	40133	46939.7	50564.7	50620.7	93381.8	40714.1	21711	27819.8	37307.7	119466	44482.1	39532.3	49375	0.298718	1371	0.0322588
Chromodomain-helicase-DNA-binding protein 4 OS=Homo sapiens OX=9606 GN=CHD4 PE=1 SV=2	5.5	219545	887.543	Q14839	3	3.09	0.0007	CHD4_HUMAN	HUMAN		2749.67	2478.67	2691.33										2450.5	3088.5	2662.5	4146.67	4211	4269							3143.5	2296	3317.5	2639.89	0	0	0	2733.83	4208.89	0	0	2919	9999	2125	0.05
Chromodomain-helicase-DNA-binding protein 8 OS=Homo sapiens OX=9606 GN=CHD8 PE=1 SV=5	6.01	292344	1529.11	Q9HCK8	2	0.54	0	CHD8_HUMAN	HUMAN		3163	3710	204867	184244	6002	190904	492307	489034	489044	181557	4400	3825	216206	2117	423986	256461	209016	261911	183558	185315	179236	183190	181949	5672	165445	178486	184741	70580	127050	490128	63260.7	214103	242463	182703	123604	176224	0.964686	1957	0.0460471
Chitinase domain-containing protein 1 OS=Homo sapiens OX=9606 GN=CHID1 PE=1 SV=1	8.89	45111.8	1255.01	Q9BWS9	5	14.76	0.0007	CHID1_HUMAN	HUMAN		1443		1760	4131.33	4446.67	3294.67	3426	3603	3563.5				6237.67	6386.67	6509.67	2745	2983	2823.33	2144.5	2357.67	1951	2886	3559.5	2500	8428.33	7135.67	8416.33	1601.5	3957.56	3530.83	0	6378	2850.44	2151.06	2981.83	7993.44	0.585955	1672	0.0393412
Chitotriosidase-1 OS=Homo sapiens OX=9606 GN=CHIT1 PE=1 SV=1	6.58	52251.7	486.307	Q13231	2	7.73	0.0007	CHIT1_HUMAN	HUMAN																	2491.5	2156	2606.5							3467.5	3481.5	3310	0	0	0	0	0	2418	0	0	3419.67	9999	2125	0.05
Charged multivesicular body protein 2a OS=Homo sapiens OX=9606 GN=CHMP2A PE=1 SV=1	5.69	25104	524.813	O43633	3	15.32	0.0007	CHM2A_HUMAN	HUMAN		1853.5	1424	1650.5	7090	6587	6638.67	3883	3894.33	3890.67				2603	2252	2203	4037.33	4547.33	4561.33	3343.5	2953	3547.33	2866	3681.5	2485	4076.67	3842.67	4190	1642.67	6771.89	3889.33	0	2352.67	4382	3281.28	3010.83	4036.44	0.240827	1303	0.0306588
Charged multivesicular body protein 4b OS=Homo sapiens OX=9606 GN=CHMP4B PE=1 SV=1	4.57	24950.2	1098.47	Q9H444	2	22.77	0.0007	CHM4B_HUMAN	HUMAN		10263.5	9721.5	8311.5	7528.5	6553	7446	7957	6790	8105		5835		5296	5455.5	4969	13452.5	13589.5	13906	9465.5	10672	11060.5	3659	3103	2361	8885.5	7783.5	8719.5	9432.17	7175.83	7617.33	5835	5240.17	13649.3	10399.3	3041	8462.83	0.87467	1897	0.0446353
Calcium-regulated heat-stable protein 1 OS=Homo sapiens OX=9606 GN=CARHSP1 PE=1 SV=2	8.28	16120.2	1250.62	Q9Y2V2	2	18.37	0.0007	CHSP1_HUMAN	HUMAN		6463.5	6921.5	6329	6082.5	6550	6914	3806	3370	3833	4971	4771	3604.5	2929	2451.5	3210.5	4106.5	5564	4241.5	8262.5	10911.5	9303	6198	5910	5414.5	6946.5	8294	8084	6571.33	6515.5	3669.67	4448.83	2863.67	4637.33	9492.33	5840.83	7774.83	0.640114	1715	0.0403529
Chromatin target of PRMT1 protein OS=Homo sapiens OX=9606 GN=CHTOP PE=1 SV=2	12.64	26396.7	1535.39	Q9Y3Y2	4	34.68	0	CHTOP_HUMAN	HUMAN		8351.33	8378	7397.67	4485.67	4709.67	4426.67	13094.7	11345.7	12246.7	3005.67	2848.5	3732.33	8952.33	9050.67	9335.33	9100.67	8632	9218.33	8375.33	7520.67	8275.33	5737.33	5256.67	4989	10506	10474.7	10288.3	8042.33	4540.67	12229	3195.5	9112.78	8983.67	8057.11	5327.67	10423	0.462898	1552	0.0365176
Cold-inducible RNA-binding protein OS=Homo sapiens OX=9606 GN=CIRBP PE=1 SV=1	9.74	18648	8755.03	Q14011	8	58.72	0	CIRBP_HUMAN	HUMAN		5074.33	5086	5689.67	27710.3	26120.7	28977.7	42268	41725.3	42417.3	30703.7	27914	28444.3	16761.7	16131	16825.7	9881.33	9708	10044	24221.3	23138.3	20837	36395	40756.7	36514.7	24041.3	25000	21982	5283.33	27602.9	42136.9	29020.7	16572.8	9877.78	22732.2	37888.8	23674.4	0.413405	1504	0.0353882
Citrate synthase, mitochondrial OS=Homo sapiens OX=9606 GN=CS PE=1 SV=2	8.45	51940.7	5798.98	O75390	13	38.2	0	CISY_HUMAN	HUMAN		61048.3	65710	68000.7	13547	15121.7	13575	21986.3	21176.7	19546	9221.67	9945	9288.67	20289.7	19424.3	20096	22794.3	19852.7	24561	16743.7	15477.3	17291	13423.7	12584	12791.7	17914	17904.3	20148.3	64919.7	14081.2	20903	9485.11	19936.7	22402.7	16504	12933.1	18655.6	0.178473	1202	0.0282824
Ester hydrolase C11orf54 OS=Homo sapiens OX=9606 GN=C11orf54 PE=1 SV=1	6.24	35630.7	2054.59	Q9H0W9	12	45.08	0	CK054_HUMAN	HUMAN		7901	6552.67	7830.67	13150	13456	13384.7	10364.7	10708.3	11828.3	10819.3	10240	10480.7	10591	10379.3	10403	7436.33	8024.33	7895.67	13174.3	13027.3	13249.7	11220.7	12270	13309.7	16241	14725.3	14897.7	7428.11	13330.2	10967.1	10513.3	10457.8	7785.44	13150.4	12266.8	15288	0.69869	1760	0.0414118
Cytoskeleton-associated protein 5 OS=Homo sapiens OX=9606 GN=CKAP5 PE=1 SV=3	7.67	227206	1430.01	Q14008	2	1.67	0	CKAP5_HUMAN	HUMAN		1818.5	1864.5	2748.5													2620.5	2171	2263		1172	1782				2057.5	2236	2368	2143.83	0	0	0	0	2351.5	1477	0	2220.5	9999	2125	0.05
Clathrin light chain B OS=Homo sapiens OX=9606 GN=CLTB PE=1 SV=1	4.38	25304.6	525.915	P09497	4	14.41	0.0007	CLCB_HUMAN	HUMAN		4776.61	4883.22	5191.33	5067.1	2101.59	2412.03	2730.67	3063.36	3334	1903.58	1288.29	2751.53				3193.71	2897.98	2502.08	7272	5362.77	8243.33	4225.7	4325.65	4389.77	4012.47	4337.94	4412.03	4950.38	3193.57	3042.68	1981.14	0	2864.59	6959.37	4313.71	4254.15	0.0633361	865	0.0203529
Clathrin heavy chain 2 OS=Homo sapiens OX=9606 GN=CLTCL1 PE=1 SV=2	5.47	189140	1603.65	P53675	23	20.43	0	CLH2_HUMAN	HUMAN		2955.16	2931.12	3123.99													5926.33	5670.38	6027.23	5139.33	4806.11	5034				7344.13	7391.19	6951.88	3003.42	0	0	0	0	5874.65	4993.15	0	7229.07	9999	2125	0.05
Chloride intracellular channel protein 2 OS=Homo sapiens OX=9606 GN=CLIC2 PE=1 SV=3	5.28	28641.6	3057.34	O15247	14	74.9	0	CLIC2_HUMAN	HUMAN		6598.67	6716.67	6627	14973	14841.3	13128.7	11491.7	11815.3	11132	12005.3	12778.3	12563.3	11741.7	11218	10635.3	9470	9061.33	9576.67	13432.3	11606.7	12264.7	16433.3	17137.3	16527	15056.7	14389.7	13034.7	6647.44	14314.3	11479.7	12449	11198.3	9369.33	12434.6	16699.2	14160.3	0.325696	1411	0.0332
Chloride intracellular channel protein 3 OS=Homo sapiens OX=9606 GN=CLIC3 PE=1 SV=2	5.98	26933.6	4005.55	O95833	12	72.88	0	CLIC3_HUMAN	HUMAN		2003	2099		12765.3	12960	11093.7	8536.67	7789.33	9332.67	14503.7	15216.7	14294.3	11386.3	11844.7	10483.3	10434.7	10076	10187	10473	11733.3	12039.7	17380.7	19078	18294	22418	25486.3	21595.3	2051	12273	8552.89	14671.6	11238.1	10232.6	11415.3	18250.9	23166.6	0.120602	1058	0.0248941
Chloride intracellular channel protein 4 OS=Homo sapiens OX=9606 GN=CLIC4 PE=1 SV=4	5.29	29000.3	7581.87	Q9Y696	12	77.87	0	CLIC4_HUMAN	HUMAN		16994.3	16203.7	15779	15368.3	15659.3	15078.7	18873	16932.3	17852.7	13495.7	12672.3	12339.3	15971.3	14869.7	17289.7	15689.3	15497.3	17050	26196.3	27036.7	26882.7	18783	18762.7	16614	20292.3	17537.7	17887.7	16325.7	15368.8	17886	12835.8	16043.6	16078.9	26705.2	18053.2	18572.6	0.0219186	629	0.0148
Chloride intracellular channel protein 6 OS=Homo sapiens OX=9606 GN=CLIC6 PE=2 SV=3	4.09	73239.7	1512.91	Q96NY7	5	17.61	0	CLIC6_HUMAN	HUMAN		1504.73	1664.02	1695.71	4153.46	3836.05	4163.1	1406.98	1654.54	1701.36	1554.66	1587.82	1026.03	3539.81	3664.36	3817.8	1753.84	1660.42	1574.75	2174.18	2006.1	2412.7	2121.75	2638.9	2837.27	2467.42	2481.29	2209.67	1621.49	4050.87	1587.63	1389.5	3673.99	1663	2197.66	2532.64	2386.13	0.390595	1480	0.0348235
Ceroid-lipofuscinosis neuronal protein 5 OS=Homo sapiens OX=9606 GN=CLN5 PE=1 SV=2	7.16	41895.9	488.831	O75503	2	5.59	0.0007	CLN5_HUMAN	HUMAN					12725.5	14503.5	13945.5				3321.5	3550.5	3804											3415					0	13724.8	0	3558.67	0	0	0	3415	0	9999	2125	0.05
Clusterin OS=Homo sapiens OX=9606 GN=CLU PE=1 SV=1	5.84	53065	17182.2	P10909	20	49.44	0	CLUS_HUMAN	HUMAN		42388	51118	41835.3	260959	250910	217773	68477	67811.3	64853.7	82492.3	81093	84756.3	170097	161364	169226	211166	249042	246395	254280	263722	265107	95125.7	98572.3	98584	202661	197101	198098	45113.8	243214	67047.3	82780.6	166896	235535	261036	97427.3	199286	0.0153519	565	0.0132941
Chymase OS=Homo sapiens OX=9606 GN=CMA1 PE=1 SV=1	9.59	27781.1	4073.56	P23946	6	32.39	0	CMA1_HUMAN	HUMAN		28415.3	28425.3	27270.3				3193.33	5920	3882				3604	3351	4083				5934.67	6676.67	5952	2228	2360	2885	3529	3269.33	3648.33	28037	0	4331.78	0	3679.33	0	6187.78	2491	3482.22	0.0150819	560	0.0131765
Carboxymethylenebutenolidase homolog OS=Homo sapiens OX=9606 GN=CMBL PE=1 SV=1	6.79	28390.4	451.511	Q96DG6	2	6.53	0.0007	CMBL_HUMAN	HUMAN		3774.5	3864	3796	6502	7170	5964	8291.5	8228	7262	4752	5283	5403.5	4720	4585	3357.5	3532.5	3780	3404.5	5702	5356	5504	5276.5	5852.5	5961	4547	4550.5	4187.5	3811.5	6545.33	7927.17	5146.17	4220.83	3572.33	5520.67	5696.67	4428.33	0.0600099	849	0.0199765
Calcium-binding mitochondrial carrier protein Aralar1 OS=Homo sapiens OX=9606 GN=SLC25A12 PE=1 SV=2	8.45	75161.2	887.527	O75746	10	20.8	0.0007	CMC1_HUMAN	HUMAN		4136	3781.67	4064.67	4897.67	5178.67	4889.67	4823.67	4148.33	4322.67	3035.67	3786.67	4105	4378.67	4812	4655	8671.67	8833.33	8054	3776	3972.33	4139	4213	4942	4735.33	4845	5142.67	5664.67	3994.11	4988.67	4431.56	3642.44	4615.22	8519.67	3962.44	4630.11	5217.44	0.0549515	816	0.0192
2',3'-cyclic-nucleotide 3'-phosphodiesterase OS=Homo sapiens OX=9606 GN=CNP PE=1 SV=2	9.36	47977.9	1066.41	P09543	4	18.53	0.0007	CN37_HUMAN	HUMAN		4415.33	4258	4679.33	4080	3862	4620.5	8357.33	8902	9029.33	6499	5778	7487	9468	8429	7789.67	6787	6112	7208.33	4296	3961.33	4989.33	4640.67	5317.33	4675.33	5762.33	6268	5867	4450.89	4187.5	8762.89	6588	8562.22	6702.44	4415.56	4877.78	5965.78	0.855187	1879	0.0442118
Cellular nucleic acid-binding protein OS=Homo sapiens OX=9606 GN=CNBP PE=1 SV=1	7.56	20717.3	3245.59	P62633	9	63.84	0	CNBP_HUMAN	HUMAN		7721.33	8393.67	7917	7148	7972	6971.33	4323.67	4005.33	4123.67	7161	7559	7335.67	2560	1597	2105.33	4694.33	4854.33	4900.33	10772.7	10573.7	10844.3	9231.67	9139	9656	7855.67	7538.33	7286	8010.67	7363.78	4150.89	7351.89	2087.44	4816.33	10730.2	9342.22	7560	0.982946	1972	0.0464
Cytosolic non-specific dipeptidase OS=Homo sapiens OX=9606 GN=CNDP2 PE=1 SV=2	5.57	53220.7	17487	Q96KP4	24	86.11	0	CNDP2_HUMAN	HUMAN		30374.7	29970	28871	100952	94507.3	100824	58213	58176	55256.3	65415	70184.3	64208.3	70577.3	74437.7	72533	50262.3	46278.3	54139.3	64786	58442	55980.3	78658.7	77950.3	83846	89113	89834	80124.3	29738.6	98760.9	57215.1	66602.6	72516	50226.7	59736.1	80151.7	86357.1	0.758309	1807	0.0425176
Calponin-1 OS=Homo sapiens OX=9606 GN=CNN1 PE=1 SV=2	9.38	33341.6	6685.69	P51911	14	69.36	0	CNN1_HUMAN	HUMAN		21543.3	18514	19202.7	13597.3	12672	11422	40790	40723	38599.7	13249.3	12286	13367.3	3137.67	2995.67	2827				29548	30715.7	29532.7	36725	32744	34744	20427	21767	19854.7	19753.3	12563.8	40037.6	12967.6	2986.78	0	29932.1	34737.7	20682.9	0.835125	1862	0.0438118
Calponin-2 OS=Homo sapiens OX=9606 GN=CNN2 PE=1 SV=4	7.09	34096.3	6329.44	Q99439	11	55.66	0	CNN2_HUMAN	HUMAN		7693.27	8741.13	7655.42	10992.9	9558.95	9028.47	10209.7	11813.1	9690.94	7707.85	8136.4	8308.71	8223.08	9806.46	9370.53	9840.67	11101.7	10293.3	22795.9	22910	25648.7	10749	12705.4	11583	17748.3	17185.7	19200.7	8029.94	9860.11	10571.2	8050.99	9133.36	10411.9	23784.9	11679.2	18044.9	0.0192013	606	0.0142588
Calponin-3 OS=Homo sapiens OX=9606 GN=CNN3 PE=1 SV=1	5.62	36584.9	8906.55	Q15417	14	52.28	0	CNN3_HUMAN	HUMAN		6426.73	6386.87	6379.25	11456.7	12296	7780.87	10110.7	11262.9	10788.7	10695.3	12682.7	11604	6265.67	6094.21	6097.8	10709.7	9082.67	10308.7	34637.3	28882.7	31790.3	12542	12301.7	13432.3	24159	25902.3	25087.3	6397.62	10511.2	10720.8	11660.7	6152.56	10033.7	31770.1	12758.7	25049.6	0.0956456	983	0.0231294
Protein canopy homolog 2 OS=Homo sapiens OX=9606 GN=CNPY2 PE=1 SV=1	4.62	20994.4	4106.22	Q9Y2B0	7	59.89	0	CNPY2_HUMAN	HUMAN		6768	7079.33	7231.33	19446	19467.3	19020	8614	7787	7340	13259.3	13041.7	12776.3	8489.67	8270	8171.33	17107.7	17829.7	17614	13847.7	13522.3	13899.7	16649.3	16728.3	17038.7	17002.7	16900	18732.3	7026.22	19311.1	7913.67	13025.8	8310.33	17517.1	13756.6	16805.4	17545	0.228778	1282	0.0301647
Collagen alpha-1(I) chain OS=Homo sapiens OX=9606 GN=COL1A1 PE=1 SV=5	5.46	139968	3624.24	P02452	25	22.54	0	CO1A1_HUMAN	HUMAN		49318.7	56306	43993.7	27717.3	33465	35783.7	50059.7	50233.3	42766.3	35095.7	44414.3	39642	57880	48495.3	50178	17591.3	21490.7	25106	143109	135453	137876	77488.3	81981.3	84600.7	45332.7	45153.3	41691.7	49872.8	32322	47686.4	39717.3	52184.4	21396	138813	81356.8	44059.2	0.0292858	682	0.0160471
Collagen alpha-2(I) chain OS=Homo sapiens OX=9606 GN=COL1A2 PE=1 SV=7	9.22	129827	4056.08	P08123	12	18.89	0	CO1A2_HUMAN	HUMAN		63707.7	60043	62315	29365.7	29376.7	30972.3	67512.7	60152.3	63534.3	55453	53452	55493.7	27665	25476.3	25732.7	9481.33	9773	10052	122544	119345	104699	77530.3	76964.3	85878.3	39801.7	34068	40612.3	62021.9	29904.9	63733.1	54799.6	26291.3	9768.78	115529	80124.3	38160.7	0.6965	1758	0.0413647
Collagen alpha-1(III) chain OS=Homo sapiens OX=9606 GN=COL3A1 PE=1 SV=4	6.17	139819	570.049	P02461	2	1.71	0.0007	CO3A1_HUMAN	HUMAN		5257	6218	4785	3658	3610	2989	4973	2992	4461	7749	7836	6808	2187	2093	2079	1474	1966	2084	3977	4074	17548	9817	10387	9094	2102	2081	2684	5420	3419	4142	7464.33	2119.67	1841.33	8533	9766	2289	0.770683	1817	0.0427529
Collagen alpha-1(IV) chain OS=Homo sapiens OX=9606 GN=COL4A1 PE=1 SV=4	8.26	161752	337.615	P02462	2	1.5	0.0009	CO4A1_HUMAN	HUMAN		7443	9611.5	9047.5	36057.5	33282.5	33774	24951.5	25440.5	24005.5	14681.5	16548	13455.5	15114.5	14521.5	16088	18388	14287	19400	16119.5	12466.5	12432.5	15704	13027	15732.5	17125	21018	18279.5	8700.67	34371.3	24799.2	14895	15241.3	17358.3	13672.8	14821.2	18807.5	0.087067	963	0.0226588
Collagen alpha-2(IV) chain OS=Homo sapiens OX=9606 GN=COL4A2 PE=1 SV=4	8.74	168751	372.022	P08572	8	5.96	0.0007	CO4A2_HUMAN	HUMAN		8382	7071	5801.67	15613.3	14213.7	16099.7	12749	13130	8266.33	8307.33	7498.33	7262.33	6669.33	6630.33	7156.33	8620	7886	8635	20696.3	22244.7	23140.7	6652	6536.33	7905.67	8392	8891	7675	7084.89	15308.9	11381.8	7689.33	6818.67	8380.33	22027.2	7031.33	8319.33	0.754263	1804	0.0424471
Collagen alpha-1(V) chain OS=Homo sapiens OX=9606 GN=COL5A1 PE=1 SV=3	4.75	184244	454.489	P20908	3	2.61	0.0007	CO5A1_HUMAN	HUMAN		10281	3553	3482				5082	5490	3911	3660		6278	4832	4488	4813		1698	1366	18759.7	16099.3	15447.7			4077	5516	4133	5246	5772	0	4827.67	4969	4711	1532	16768.9	4077	4965	0.295731	1366	0.0321412
Collagen alpha-1(VI) chain OS=Homo sapiens OX=9606 GN=COL6A1 PE=1 SV=3	5.09	109670	19008	P12109	47	56.52	0	CO6A1_HUMAN	HUMAN		150558	157425	165825	159560	163485	159988	161841	155401	148776	124335	116181	121179	89482.7	87546.3	93753.7	29509	31339.3	30980.7	246912	227774	239674	147206	151407	145582	154792	176548	146519	157936	161011	155339	120565	90260.9	30609.7	238120	148065	159286	0.363936	1450	0.0341176
Collagen alpha-2(VI) chain OS=Homo sapiens OX=9606 GN=COL6A2 PE=1 SV=4	5.79	109777	10284.9	P12110	31	47.2	0	CO6A2_HUMAN	HUMAN		88937.3	87789	90487.3	106984	102358	103844	95626	97618.3	101925	81535.7	90282.3	76336.3	51736.3	51277.7	53398.3	22029	21110.3	22518.3	138628	161037	150182	105771	106035	112099	96656.3	91388.7	105111	89071.2	104395	98389.8	82718.1	52137.4	21885.9	149949	107968	97718.8	0.491451	1579	0.0371529
Collagen alpha-3(VI) chain OS=Homo sapiens OX=9606 GN=COL6A3 PE=1 SV=5	6.23	345381	15777.9	P12111	147	59.33	0	CO6A3_HUMAN	HUMAN		133449	151883	150304	169734	159854	168659	191997	201195	195222	135625	141840	150475	96727.3	96147.3	87555	30674.3	32778	30945.7	220185	209639	211933	163814	172742	172179	146834	159140	162217	145212	166082	196138	142647	93476.6	31466	213919	169578	156064	0.124699	1067	0.0251059
Collagen alpha-6(VI) chain OS=Homo sapiens OX=9606 GN=COL6A6 PE=1 SV=2	6.43	248828	1693.57	A6NMZ7	5	5.17	0	CO6A6_HUMAN	HUMAN		6673	6648.33	7106			3033	3190.5	3566	3343		2814			2849	2670				7159	5384	7570	4250	4631		3309	4253	4388	6809.11	3033	3366.5	2814	2759.5	0	6704.33	4440.5	3983.33	0.703412	1764	0.0415059
Complement component C7 OS=Homo sapiens OX=9606 GN=C7 PE=1 SV=2	6.05	96711.9	871.533	P10643	8	15.42	0.0007	CO7_HUMAN	HUMAN		5982.67	6448.67	5778.67	2516	2415	2722	5323	5415.5	8076		1920		11202	11303.7	10603	6960	6712	6405.67	5718.33	5477	5824.33	3763.67	3484.33	4572.5	5544.33	6070.67	5620.33	6070	2551	6271.5	1920	11036.2	6692.56	5673.22	3940.17	5745.11	0.0539128	809	0.0190353
Complement component C8 gamma chain OS=Homo sapiens OX=9606 GN=C8G PE=1 SV=3	8.47	22448.6	3249.62	P07360	6	49.5	0	CO8G_HUMAN	HUMAN		7033.67	6799.67	6723.67	6129	5603.67	5360.33	11572.7	10762.3	11661.7	4432	5274.5	4546.67	16072.7	17226	15310.3	8820.67	9815.67	8289	8792	8372	9711	5800.33	6100.67	5532.33	8041.33	8270	8098.67	6852.33	5697.67	11332.2	4751.06	16203	8975.11	8958.33	5811.11	8136.67	0.054602	812	0.0191059
Complement component C9 OS=Homo sapiens OX=9606 GN=C9 PE=1 SV=2	5.27	64656.2	2217.03	P02748	15	27.91	0	CO9_HUMAN	HUMAN		10784.3	10837.7	12353.7	19638.3	19769.7	19893	7479	6691	7470.67	5788.67	5156.67	5637.67	19824	18055	13466	39740.7	38706	35866	12197.3	11723	11244.7	7629	8277	8443.67	9690	10778	9941	11325.2	19767	7213.56	5527.67	17115	38104.2	11721.7	8116.56	10136.3	0.058269	840	0.0197647
Collagen alpha-1(XII) chain OS=Homo sapiens OX=9606 GN=COL12A1 PE=1 SV=2	5.21	334345	1806.64	Q99715	37	17.92	0	COCA1_HUMAN	HUMAN		6653	6131	11204	1755	1595		3513.5	2964.5	3711.5		3287		2410.67	3097	3084	2992	2945.67	2128.67	13452.7	12616.3	14010.7	4001	5025.67	4032	9791.67	10524.7	9930.67	7996	1675	3396.5	3287	2863.89	2688.78	13359.9	4352.89	10082.3	0.479727	1569	0.0369176
Collagen alpha-1(XIV) chain OS=Homo sapiens OX=9606 GN=COL14A1 PE=1 SV=3	4.99	194599	10176.8	Q05707	64	52	0	COEA1_HUMAN	HUMAN		27849.3	28031	28435.7	53669	55665.3	52841.7	158648	159029	157787	47849	49271.3	50465.7	36244	35829.3	36599.7	18475.7	19726	18198.7	157666	188655	176318	81224.3	84040.7	82993	84404.3	85015.3	83257.7	28105.3	54058.7	158488	49195.3	36224.3	18800.1	174213	82752.7	84225.8	0.818303	1850	0.0435294
Cofilin-1 OS=Homo sapiens OX=9606 GN=CFL1 PE=1 SV=3	8.22	18730.6	47451.6	P23528	16	84.94	0	COF1_HUMAN	HUMAN		175735	180407	175450	91297.1	92223.9	87502.4	112068	103607	108507	81103.4	83378.4	85338	100699	94581	93758.9	163605	150056	164337	158918	183973	165268	120498	117649	107716	156894	165632	188681	177197	90341.1	108061	83273.3	96346.3	159333	169387	115288	170402	0.177524	1201	0.0282588
Cofilin-2 OS=Homo sapiens OX=9606 GN=CFL2 PE=1 SV=1	8.16	18850.7	11443.3	Q9Y281	11	76.51	0	COF2_HUMAN	HUMAN		12217.8	12487.2	12848.2	13237.2	12667.8	12577.1	11819.7	10010.9	11607.6	9079.23	8842.59	8661.67	5379.22	5911.98	5615	10469.6	9977.45	10044.6	12319.1	12615.8	12141.2	11762.6	12042.4	12371.4	10682.3	10048	9232.63	12517.7	12827.4	11146.1	8861.16	5635.4	10163.9	12358.7	12058.8	9987.65	0.190102	1220	0.0287059
Collagen alpha-1(XV) chain OS=Homo sapiens OX=9606 GN=COL15A1 PE=1 SV=2	4.71	142291	1229.13	P39059	12	10.66	0.0007	COFA1_HUMAN	HUMAN		20210.3	21771.7	22481.7	6803.33	7035.33	7560.33	11430.3	12189.7	10521.7	6847.67	7108.33	7122.33	5066.33	4892.33	5223	2761.67	2446.33	2519.67	10312.3	8804	10056	15530.3	12609.3	12367.3	6693	6803.67	6431	21487.9	7133	11380.6	7026.11	5060.56	2575.89	9724.11	13502.3	6642.56	0.0801952	941	0.0221412
Collagen alpha-1(XVIII) chain OS=Homo sapiens OX=9606 GN=COL18A1 PE=1 SV=5	5.6	179499	919.079	P39060	9	9.24	0.0007	COIA1_HUMAN	HUMAN		10800	9184.33	8869.33	28301.7	29446.7	27122.3	19514	19630.3	20406.7	17929.7	16791	15966.3	7734.67	10363.5	10661	12922	12907.7	13708.7	8703	8287.67	9250	23411	24436	23589.3	14257.7	13062.7	13330	9617.89	28290.2	19850.3	16895.7	9586.39	13179.4	8746.89	23812.1	13550.1	0.0904164	972	0.0228706
Cartilage oligomeric matrix protein OS=Homo sapiens OX=9606 GN=COMP PE=1 SV=2	4.16	85483.8	1325.95	P49747	9	29.19	0.0007	COMP_HUMAN	HUMAN														1832	1477	1757.5				14993	15146.3	15395.3				1297	1459		0	0	0	0	1688.83	0	15178.2	0	1378	9999	2125	0.05
Coatomer subunit alpha OS=Homo sapiens OX=9606 GN=COPA PE=1 SV=2	7.45	139886	1996.19	P53621	36	42.16	0	COPA_HUMAN	HUMAN		85934	98968.7	104036	54583.3	55156.3	54214.7	81578	80685.3	79801	55345	50793.3	53809.3	53854.7	56597.7	48619.3	70992.3	69374.7	84438	63883.7	78204	75999.7	59779.3	58084.3	72878.7	41261	42017.7	39753.3	96312.9	54651.4	80688.1	53315.9	53023.9	74935	72695.8	63580.8	41010.7	0.428357	1524	0.0358588
Coatomer subunit gamma-1 OS=Homo sapiens OX=9606 GN=COPG1 PE=1 SV=1	5.17	99030.1	1712.55	Q9Y678	26	45.42	0	COPG1_HUMAN	HUMAN		7399.67	7924	7247.67	7606	7132.33	6146.67	10907	11258.3	10130.3	6381	6238.33	7017	9301	10229	9737	12552.7	12472	11552	7853.67	8072.33	7529	8073	8038.33	8360.33	10051.7	10232.3	9683.33	7523.78	6961.67	10765.2	6545.44	9755.67	12192.2	7818.33	8157.22	9989.11	0.0508964	793	0.0186588
Coronin-1A OS=Homo sapiens OX=9606 GN=CORO1A PE=1 SV=4	6.24	51710.7	8095.11	P31146	19	61.17	0	COR1A_HUMAN	HUMAN		69022.3	67913.7	78720.7	20469.7	19569.3	19016	20492.7	21613	21185.3	23651	23382	21822.7	14948.7	14727	14967.7	47136.3	44985	44461.7	44913.3	40975.3	41994.7	24274.3	24834.7	23634.7	39802.3	44614.3	42494.3	71885.6	19685	21097	22951.9	14881.1	45527.7	42627.8	24247.9	42303.7	0.789134	1829	0.0430353
Coronin-1C OS=Homo sapiens OX=9606 GN=CORO1C PE=1 SV=1	6.67	53933.5	1202.18	Q9ULV4	9	31.01	0.0007	COR1C_HUMAN	HUMAN		7005.67	7093.67	6517.67	2925	3329	3503.67	4853	4966.33	5098	2499	2381	2309	4061	3773	4594.33	4817.67	5187	4644.67	8346	9080	8511.67	5754.67	5894	5857.33	7499	6777.67	6539	6872.33	3252.56	4972.44	2396.33	4142.78	4883.11	8645.89	5835.33	6938.56	0.053283	804	0.0189176
Coronin-7 OS=Homo sapiens OX=9606 GN=CORO7 PE=1 SV=2	5.4	101689	518.264	P57737	3	5.19	0.0007	CORO7_HUMAN	HUMAN		4277.67	4243	4223											1559		3473.33	3673	3723	3717	4160.33	4385		1619	1742	3457.33	3321.5	3535.33	4247.89	0	0	0	1559	3623.11	4087.44	1680.5	3438.06	0.127544	1077	0.0253412
Coactosin-like protein OS=Homo sapiens OX=9606 GN=COTL1 PE=1 SV=3	5.34	16059.1	6056.53	Q14019	9	77.46	0	COTL1_HUMAN	HUMAN		38341	38044	40969.3	7385.33	7669.33	7714	15720.7	17562	17681	7451.67	8916.33	8502	11344	11488.7	12237.3	22578.7	21220.3	19338.7	39411	40792	44144.7	13944	13319.7	14727	39351.3	39460.3	41633.7	39118.1	7589.56	16987.9	8290	11690	21045.9	41449.2	13996.9	40148.4	0.447938	1537	0.0361647
Cytochrome c oxidase subunit 2 OS=Homo sapiens OX=9606 GN=MT-CO2 PE=1 SV=1	4.48	25736.2	561.291	P00403	2	11.45	0.0007	COX2_HUMAN	HUMAN		3181	3597.5	2754	2580	1891	2929							1869	2267		7866.5	8406	8215	1785	1301	1955				3536	3319	3559	3177.5	2466.67	0	0	2068	8162.5	1680.33	0	3471.33	0.332115	1420	0.0334118
Cytochrome c oxidase subunit 4 isoform 1, mitochondrial OS=Homo sapiens OX=9606 GN=COX4I1 PE=1 SV=1	9.91	19633.8	9958.73	P13073	9	53.85	0	COX41_HUMAN	HUMAN		48825.7	44028.3	43914	27301.7	26460.7	24150	21777.3	24166.3	24668	21748	20740.7	18509.7	13235.3	13986.3	13247.3	39493	39365	33638	16547	16663	16866.3	24526.7	23328.7	22654.7	27447.7	26084	24352.7	45589.3	25970.8	23537.2	20332.8	13489.7	37498.7	16692.1	23503.3	25961.4	0.155792	1144	0.0269176
Cytochrome c oxidase subunit 5B, mitochondrial OS=Homo sapiens OX=9606 GN=COX5B PE=1 SV=2	9.07	13923.8	1501.39	P10606	4	29.46	0	COX5B_HUMAN	HUMAN		8376.33	9484	8537.67	11264.3	12588.5	10230.3	10103	3835.33	4362	7943	7478.5	8867	3761.67	3638.33	7532	5276.33	5135	5212.33	3975.67	4110	3982	9691.5	12366	9771	3613	5000.33	4516.33	8799.33	11361.1	6100.11	8096.17	4977.33	5207.89	4022.56	10609.5	4376.56	0.0446872	767	0.0180471
Cytochrome c oxidase subunit 6C OS=Homo sapiens OX=9606 GN=COX6C PE=1 SV=2	10.75	8781.47	2875.78	P09669	4	49.33	0	COX6C_HUMAN	HUMAN		11838	12224.7	11620.3	10370	10399	10959	12722.3	14467	15208.5		3904	2014	12302.3	10471.3	6886.67	7126.33	7473	7656.67	2191	3050.5	3297.5	9190	9000		5288.33	6763	7267	11894.3	10576	14132.6	2959	9886.78	7418.67	2846.33	9095	6439.44	0.0425721	758	0.0178353
UPF0764 protein C16orf89 OS=Homo sapiens OX=9606 GN=C16orf89 PE=1 SV=2	5.76	45961.6	853.433	Q6UX73	3	9.45	0.0007	CP089_HUMAN	HUMAN					10985.3	11258	11557				2342	2916	2629										2167	1703	2482				0	11266.8	0	2629	0	0	0	2117.33	0	9999	2125	0.05
Copine-3 OS=Homo sapiens OX=9606 GN=CPNE3 PE=1 SV=1	5.47	60986.1	1463.42	O75131	17	42.27	0	CPNE3_HUMAN	HUMAN		11009	11530.7	10334	10404.3	10379.7	10370.3	9848.67	10423.7	9519.67	7828	7534.33	7387	8505	6807.33	7495	11287.7	11077.7	12139	10604	10093	10482.7	8693	8119.67	9505.33	9376.33	8971	7836	10957.9	10384.8	9930.67	7583.11	7602.44	11501.4	10393.2	8772.67	8727.78	0.815546	1846	0.0434353
Calpain small subunit 1 OS=Homo sapiens OX=9606 GN=CAPNS1 PE=1 SV=1	4.87	28486.9	10352.7	P04632	11	53.36	0	CPNS1_HUMAN	HUMAN		19237.3	20648.7	19647.3	38178.7	35737.3	37202.7	45356.7	46539	47115.7	31562.7	28705.7	28671.7	34808.7	35957	32952	41851	35092	35033	46844.7	47012.7	43255.7	38521.3	41996.3	40583.3	48281.3	46320.7	49642.7	19844.4	37039.6	46337.1	29646.7	34572.6	37325.3	45704.3	40367	48081.6	0.0671269	879	0.0206824
Cleavage and polyadenylation specificity factor subunit 5 OS=Homo sapiens OX=9606 GN=NUDT21 PE=1 SV=1	9.17	26284.3	1074.28	O43809	8	27.75	0.0007	CPSF5_HUMAN	HUMAN		6799.67	7593.33	6932	8031.33	11981.7	4712	20000.3	19808.3	20812	14881.3	17645.7	18253	14352.3	15052.7	13921.7	8220.33	5774	9829	5668.67	5922.67	10896	5715	18830	20310	8086.67	6836.67	7832.33	7108.33	8241.67	20206.9	16926.7	14442.2	7941.11	7495.78	14951.7	7585.22	0.418285	1514	0.0356235
Probable serine carboxypeptidase CPVL OS=Homo sapiens OX=9606 GN=CPVL PE=1 SV=2	5.25	54449	3848.34	Q9H3G5	11	27.94	0	CPVL_HUMAN	HUMAN		5697	5449.67	6506	48290.3	52725.3	47443.3	19459.3	21376	22220.3	31988.3	34790	34805	25289	27139.3	23232	15759.7	18409	16721	20055	18922.7	17306.3	38765.3	40108.7	37336.7	24174.3	25360	25765.3	5884.22	49486.3	21018.6	33861.1	25220.1	16963.2	18761.3	38736.9	25099.9	0.636857	1712	0.0402824
Putative ciliary rootlet coiled-coil protein 2 OS=Homo sapiens OX=9606 GN=CROCC2 PE=5 SV=3	5.26	187012	2021.47	H7BZ55	2	3.14	0	CRCC2_HUMAN	HUMAN		9681	19412	17557.5	13955	8940	14209	42968	23041	16781.5	19671	26200	11410	29995	19976	9232	8165.5	4352	8084	7887	7972.5	7448	33405	13171	32273	4443.5	6950.5	6041.5	15550.2	12368	27596.8	19093.7	19734.3	6867.17	7769.17	26283	5811.83	0.405219	1499	0.0352706
Cysteine-rich protein 1 OS=Homo sapiens OX=9606 GN=CRIP1 PE=1 SV=3	8.87	8932.04	2885.92	P50238	5	79.22	0	CRIP1_HUMAN	HUMAN		2265.88	2017.79	1742.74	15855.7	13124.6	14091.5	16027.2	17976.3	15249.8	22954.5	23984.5	24042.5	4126.44	2900.7	3495.77	1260.88	1304.5	1710	8264	7387.33	7797.33	26934.2	26289.1	25998.3	4606.85	4408.37	4531.67	2008.81	14357.3	16417.8	23660.5	3507.64	1425.13	7816.22	26407.2	4515.63	0.267837	1331	0.0313176
Cysteine-rich protein 2 OS=Homo sapiens OX=9606 GN=CRIP2 PE=1 SV=1	8.74	23291.1	13295.9	P52943	9	66.83	0	CRIP2_HUMAN	HUMAN		18650.3	17050.3	18895.7	31708	29023.7	30382.1	39067.1	37937.4	37202.2	39175.3	36248	34184	26216.7	26376.5	27809.4	21295.4	20562.7	16813.3	55993.6	58193.9	59670	39717.2	51154	55207	48369.7	49712.7	57063.3	18198.8	30371.3	38068.9	36535.8	26800.9	19557.1	57952.5	48692.7	51715.2	0.180466	1205	0.0283529
Adapter molecule crk OS=Homo sapiens OX=9606 GN=CRK PE=1 SV=2	5.24	33887.8	1828.28	P46108	8	37.5	0	CRK_HUMAN	HUMAN		42004	37048	41724	31785.7	30671	30811.7	40985.7	46101.7	43447.7	30727.7	28966.7	29312.3	29247	26431.7	26985	31636.3	33507.3	27860.7	29271.3	28215	28523	38685.3	40693	43722.7	18489.3	16620.7	18659	40258.7	31089.4	43511.7	29668.9	27554.6	31001.4	28669.8	41033.7	17923	0.117341	1050	0.0247059
Crk-like protein OS=Homo sapiens OX=9606 GN=CRKL PE=1 SV=1	6.27	33891.1	1365.62	P46109	6	28.38	0.0007	CRKL_HUMAN	HUMAN		8728.67	8853.33	9669	5061.67	6230.5	4367.33	6747	5727	4548	6924.5	5272	9632	3800.67	3611	4259	4765.67	4598.67	4702.67	9944.67	10418.7	10097.7	7066.67	7889.33	7301.33	8557.33	8266	7947.67	9083.67	5219.83	5674	7276.17	3890.22	4689	10153.7	7419.11	8257	0.771259	1820	0.0428235
Rootletin OS=Homo sapiens OX=9606 GN=CROCC PE=1 SV=1	5.28	228923	1898.82	Q5TZA2	8	5.95	0	CROCC_HUMAN	HUMAN		6515.67	6181.67	6787.67	10260.7	10124.7	10656	9446.67	11731.7	13098.3	13082.7	12757	13388.7	3332	3359.5	4376.33	7741.67	7236	7663	15911	14234.7	15383	14247.7	14537	14234.3	7139.67	7850.33	7453.67	6495	10347.1	11425.6	13076.1	3689.28	7546.89	15176.2	14339.7	7481.22	0.928846	1934	0.0455059
C-reactive protein OS=Homo sapiens OX=9606 GN=CRP PE=1 SV=1	5.31	25209.7	3046.12	P02741	5	24.55	0	CRP_HUMAN	HUMAN					23209.3	22109.3	23474.3		2545								27714.3	21908.3	27402	2251.5	2125	1817.5				1241.5	1716	1808	0	22931	2545	0	0	25674.9	2064.67	0	1588.5	9999	2125	0.05
Lambda-crystallin homolog OS=Homo sapiens OX=9606 GN=CRYL1 PE=1 SV=3	5.75	35932.5	886.966	Q9Y2S2	7	37.93	0.0007	CRYL1_HUMAN	HUMAN		4157.33	4275	4144.33	7294	7186	7655.33	6952.33	6814.67	6470.33	6213	5826	7315.67	2936.33	3237	3261	2552	2550	2503	6868.33	6660.67	6914.33	8370.67	8381	8061.67	6487	6667	6414.67	4192.22	7378.44	6745.78	6451.56	3144.78	2535	6814.44	8271.11	6522.89	0.236017	1292	0.0304
Tyrosine-protein kinase CSK OS=Homo sapiens OX=9606 GN=CSK PE=1 SV=1	6.64	51274.7	1634.45	P41240	11	38.89	0	CSK_HUMAN	HUMAN		9233.33	8856.67	8717.33	2325	2245	2015	2240	2670	3048.5	2529	2971		3428.67	3548	3727	4106.33	3865.67	3978.33	5515	5087.33	5045	2747	2288.5	2692	5102.33	5186.67	5691.33	8935.78	2195	2652.83	2750	3567.89	3983.44	5215.78	2575.83	5326.78	0.650688	1723	0.0405412
Casein kinase II subunit alpha 3 OS=Homo sapiens OX=9606 GN=CSNK2A3 PE=1 SV=2	8.72	45333.9	398.166	Q8NEV1	2	6.14	0.0007	CSK23_HUMAN	HUMAN		4628.94	4308.25	4663.31	4517	4787	4022	13349	13025	12790	3940	3272	4236	9953	11172	10807	5791.79	5531.9	10850	8311	8001	8673	6064	5431	6213	11144	10492	8223	4533.5	4442	13054.7	3816	10644	7391.23	8328.33	5902.67	9953	0.237593	1295	0.0304706
Casein kinase II subunit beta OS=Homo sapiens OX=9606 GN=CSNK2B PE=1 SV=1	5.21	25284.7	1184.31	P67870	5	36.28	0.0007	CSK2B_HUMAN	HUMAN		3969	4199	4289.33	3777.33	3752.67	5337.5	10012.7	10105	10700.7	3293.5	3507	3250.5	4954	4970	5095.67	7265.33	5788.67	6045.67	4020.5	3266	3755.5	5175	5330.67	4690.67	5572.33	5572.67	5958.33	4152.44	4289.17	10272.8	3350.33	5006.56	6366.56	3680.67	5065.44	5701.11	0.593899	1681	0.0395529
COP9 signalosome complex subunit 1 OS=Homo sapiens OX=9606 GN=GPS1 PE=1 SV=4	6.3	56107	610.144	Q13098	3	6.92	0.0007	CSN1_HUMAN	HUMAN		3780	3309.67	3198.67	3669	3801.67	3071.5	3011	2559	2539.5	3575	3250	2863	1828	1899	1790	1978.5	1730.5	2036	3580.33	3179.33	3239.67	4410	3917.5	3718	3394.33	3490	3125	3429.44	3514.06	2703.17	3229.33	1839	1915	3333.11	4015.17	3336.44	0.16981	1183	0.0278353
COP9 signalosome complex subunit 4 OS=Homo sapiens OX=9606 GN=COPS4 PE=1 SV=1	5.47	46554	1082.02	Q9BT78	11	41.13	0.0007	CSN4_HUMAN	HUMAN		7216.67	6753.67	7268	4951.67	4778.33	4035	3658.33	3573.5	3955	3901	4659.33	4239.67	4796	4750.67	4954	5400.33	5438	5547	6909.67	7411	7454	5685.33	5102	6300	6926.33	7105	7968.33	7079.44	4588.33	3728.94	4266.67	4833.56	5461.78	7258.22	5695.78	7333.22	0.0793686	933	0.0219529
COP9 signalosome complex subunit 5 OS=Homo sapiens OX=9606 GN=COPS5 PE=1 SV=4	6.09	37807	930.582	Q92905	5	24.85	0.0007	CSN5_HUMAN	HUMAN		4351.33	4711.67	4489.67	3598.67	2848.67	3013	2592.5	2954	2984.67	3131.5	3813.33	4427	2829.67	2713.67	2929.67	2890.67	3080.33	3119	4402.67	4329	4259	3803.33	3973.67	3781.33	4233.67	4113.67	4298.33	4517.56	3153.44	2843.72	3790.61	2824.33	3030	4330.22	3852.78	4215.22	0.817071	1848	0.0434824
COP9 signalosome complex subunit 6 OS=Homo sapiens OX=9606 GN=COPS6 PE=1 SV=1	5.37	36505.7	522.347	Q7L5N1	4	18.65	0.0007	CSN6_HUMAN	HUMAN		5268	5993	5252	4187	4426.33	3883.67	4977	4210.5	5106	2876.67	3592	3419	5205.33	4543.67	4229	4119.67	4284.67	3866.33	5306.67	6225.33	5751.67	5312.33	5105.67	5520.67	5464.67	5345.33	5982	5504.33	4165.67	4764.5	3295.89	4659.33	4090.22	5761.22	5312.89	5597.33	0.135493	1097	0.0258118
COP9 signalosome complex subunit 8 OS=Homo sapiens OX=9606 GN=COPS8 PE=1 SV=1	5.07	23282.7	428.917	Q99627	2	14.83	0.0007	CSN8_HUMAN	HUMAN		2595	2246.5	2742	1869			2508	3088					2450	3180	3509.5	1645	1551.5	1922.5	2362.5	2863.5	2480.5	1928	1921	1923	2904	3464.5	2852.5	2527.83	1869	2798	0	3046.5	1706.33	2568.83	1924	3073.67	0.493636	1580	0.0371765
Versican core protein OS=Homo sapiens OX=9606 GN=VCAN PE=1 SV=3	4.23	374816	1763.89	P13611	16	8.13	0	CSPG2_HUMAN	HUMAN		4474	4821	4403.5	4958	4204.5	4622.5	9096.33	9313	8784.33	5626.5	5789.5	4935	6178.33	5768.67	6822	7364.33	8202.67	8209	67513.7	60769.7	65454.7	5670.67	6612	6349.67	13489.3	16782.7	15781	4566.17	4595	9064.56	5450.33	6256.33	7925.33	64579.3	6210.78	15351	0.0555606	822	0.0193412
Cysteine and glycine-rich protein 1 OS=Homo sapiens OX=9606 GN=CSRP1 PE=1 SV=3	8.55	21422.8	13615.7	P21291	9	73.06	0	CSRP1_HUMAN	HUMAN		31422	34455.3	29936.7	51599.3	49943.3	48919.7	107719	103191	103042	37720.7	40998.3	37782.7	11930.7	13382	11188	12824.3	13248.3	12292.3	61725.7	67461	68744.3	63911	66156.7	65560.7	49166	46965.7	48925	31938	50154.1	104650	38833.9	12166.9	12788.3	65977	65209.4	48352.2	0.155182	1143	0.0268941
Cysteine and glycine-rich protein 2 OS=Homo sapiens OX=9606 GN=CSRP2 PE=1 SV=3	8.59	21866.3	1921.19	Q16527	3	22.28	0	CSRP2_HUMAN	HUMAN		4235.67	4608.67	4574.67	6483.33	6480	6529	12624	13032	12350.7	3413.5	3716	3602.67	2974.5	2826	4159.33		1301		7172.67	9883.67	7235.33	8870.67	8676	8678	6564.5	5730	5901.5	4473	6497.44	12668.9	3577.39	3319.94	1301	8097.22	8741.56	6065.33	0.674913	1743	0.0410118
C-terminal-binding protein 1 OS=Homo sapiens OX=9606 GN=CTBP1 PE=1 SV=2	6.29	47991.6	832.139	Q13363	5	17.5	0.0007	CTBP1_HUMAN	HUMAN		6566.67	6173.33	7152.33	4340	4544	5094	3685	3573.5	3908	4326.5	4674.5	3173	2835.33	4861	3534.33	7809	7542.67	8221	6397	7035.67	6924	4743	4078	4228.5	6452.67	5786.33	5506.33	6630.78	4659.33	3722.17	4058	3743.56	7857.56	6785.56	4349.83	5915.11	0.16815	1178	0.0277176
Catenin alpha-1 OS=Homo sapiens OX=9606 GN=CTNNA1 PE=1 SV=1	5.88	100756	3250.07	P35221	32	59.27	0	CTNA1_HUMAN	HUMAN		16347.7	15768	13177.7	20859	20501	18880	25780.3	27797	24724.7	14907	15237.7	13817.3	27520.7	24352.7	26585.3	25559.3	24461.7	22255.3	16693.7	16784	16601.7	19356.3	19641.3	19999.7	31275.7	30601.7	20274.7	15097.8	20080	26100.7	14654	26152.9	24092.1	16693.1	19665.8	27384	0.160977	1160	0.0272941
Catenin beta-1 OS=Homo sapiens OX=9606 GN=CTNNB1 PE=1 SV=1	5.45	86124.1	1336.27	P35222	18	40.2	0.0007	CTNB1_HUMAN	HUMAN		4879.33	5088.33	5253.67	14273.7	14797.7	14160	13485.3	12884	13244	12151	13141.3	12748	12806.3	12958.3	12732.3	10506.7	10808.3	10520	9509	8364.33	8752.67	17061	16890	16870	16672.3	17113.7	16185.7	5073.78	14410.4	13204.4	12680.1	12832.3	10611.7	8875.33	16940.3	16657.2	0.505725	1589	0.0373882
Catenin delta-1 OS=Homo sapiens OX=9606 GN=CTNND1 PE=1 SV=1	5.91	108740	1386.92	O60716	21	38.64	0.0007	CTND1_HUMAN	HUMAN		6249.67	5947.67	6359.67	15491.7	15706.3	15769.3	15274.3	15773	13784.3	12990	12335.7	13490.7	12242	11566.7	13011	17065	17711	11645.3	12258.7	12308.7	11793.7	16307.3	16449.7	16550.7	14668.3	15525.7	13766.7	6185.67	15655.8	14943.9	12938.8	12273.2	15473.8	12120.3	16435.9	14653.6	0.233652	1286	0.0302588
Cortactin-binding protein 2 OS=Homo sapiens OX=9606 GN=CTTNBP2 PE=1 SV=1	7.78	183447	2404.4	Q8WZ74	3	3.37	0	CTTB2_HUMAN	HUMAN		3485.5	2401.86	3009.46	2622						5391		4982				2177.75	3368.5	2186.39	2152.78	2481.43	2249.49	2740.53	3970.22	2847.3	2531.65	2585.9	2896.31	2965.61	2622	0	5186.5	0	2577.55	2294.56	3186.01	2671.29	0.0688831	889	0.0209176
Cullin-3 OS=Homo sapiens OX=9606 GN=CUL3 PE=1 SV=2	8.58	89500.7	692.523	Q13618	3	5.99	0.0007	CUL3_HUMAN	HUMAN		2782.5	2700	3152	2227	2012								1898		1527	2273.33	2201.67	2592	2673	2787	2242.67	2043	2163.5	1766	3466.67	3089.67	3246.67	2878.17	2119.5	0	0	1712.5	2355.67	2567.56	1990.83	3267.67	0.107227	1020	0.024
Cytochrome c oxidase subunit 7A2, mitochondrial OS=Homo sapiens OX=9606 GN=COX7A2 PE=1 SV=1	10.1	9396	1426.38	P14406	2	27.71	0.0007	CX7A2_HUMAN	HUMAN					15837	15726	13858.5	3260	3058	3240	11932.5	12431.5	12156.5										15194	14314.5	14368.5				0	15140.5	3186	12173.5	0	0	0	14625.7	0	0.198258	1235	0.0290588
Cytochrome c1, heme protein, mitochondrial OS=Homo sapiens OX=9606 GN=CYC1 PE=1 SV=3	9.18	35764.2	3124.23	P08574	9	34.46	0	CY1_HUMAN	HUMAN		25046.7	24474.7	23142.3	8704.67	8909.33	8328.33	14792.7	14116	13624.3	5554.67	6039.67	5666.33	7759	7663.33	7662.33	15914	16550.3	16936	6483	6525.33	6128.33	6932.33	7137	7001	8040.67	7660	7867.67	24221.2	8647.44	14177.7	5753.56	7694.89	16466.8	6378.89	7023.44	7856.11	0.136593	1098	0.0258353
Calcyclin-binding protein OS=Homo sapiens OX=9606 GN=CACYBP PE=1 SV=2	8.58	26324	1885.6	Q9HB71	8	48.68	0	CYBP_HUMAN	HUMAN		6024.61	5755.16	5883.81	3722	3830.05	4399.78				3318.26	3311.12	3010.6	2188.17	1784.75	1988.34	9944.76	10620.6	10315.8	5621.85	5690.47	5588.16	5391.15	6335.27	5581.21	5084.43	4619.04	4889.09	5887.86	3983.94	0	3213.33	1987.09	10293.7	5633.49	5769.21	4864.19	0.169813	1184	0.0278588
Cytoplasmic FMR1-interacting protein 1 OS=Homo sapiens OX=9606 GN=CYFIP1 PE=1 SV=1	6.45	146837	1351.19	Q7L576	11	10.61	0.0007	CYFP1_HUMAN	HUMAN		15347.7	17472.7	15959	6925.67	6225	7164.67	31503.5	28412.5	28178.5	7470.5	8884	7336	9958.67	11621	10486.7	10059	10968.3	9804.33	8222.33	7941.67	8593	9136.67	9670	9698.67	11806.7	12039.3	11210.7	16259.8	6771.78	29364.8	7896.83	10688.8	10277.2	8252.33	9501.78	11685.6	0.0631384	863	0.0203059
Cystatin-B OS=Homo sapiens OX=9606 GN=CSTB PE=1 SV=2	7.51	11196.6	11219.9	P04080	5	64.29	0	CYTB_HUMAN	HUMAN		28348	29796.3	31463.3	49838.3	48143	52746.7	56875.7	58665	52146	47388.3	59040	60046	27516.7	27332.3	27969.7	22308	21788.7	21708	54807	49891.3	55333	78642.7	81154.3	80875.7	62125.7	64295.7	58250.3	29869.2	50242.7	55895.6	55491.4	27606.2	21934.9	53343.8	80224.2	61557.2	0.78939	1830	0.0430588
DAZ-associated protein 1 OS=Homo sapiens OX=9606 GN=DAZAP1 PE=1 SV=1	8.74	43611.6	2168.72	Q96EP5	7	30.96	0	DAZP1_HUMAN	HUMAN		15931.7	13832.7	12995.3	8847	7578.33	7539.33	6566	6510	6361.33	8727.67	8869.33	8316.67	6370	5134	5455	13666	14166.3	15361	11185.3	11884.3	15893.7	10906	8467.33	9291	13731.3	14929.3	14095.7	14253.2	7988.22	6479.11	8637.89	5653	14397.8	12987.8	9554.78	14252.1	0.365839	1455	0.0342353
Drebrin-like protein OS=Homo sapiens OX=9606 GN=DBNL PE=1 SV=1	4.82	48492.5	3790.96	Q9UJU6	16	51.4	0	DBNL_HUMAN	HUMAN		18183	15898.7	16732	6850.67	6684.33	6330.67	9720.33	9119	8936.33	7610	7796	7457.67	8807.67	10045.7	9400.33	9473.67	9005	9517.67	18738	18645.7	18409	12229.7	12070.3	12071	15884	16261.3	14106	16937.9	6621.89	9258.56	7621.22	9417.89	9332.11	18597.6	12123.7	15417.1	0.192148	1224	0.0288
DCN1-like protein 1 OS=Homo sapiens OX=9606 GN=DCUN1D1 PE=1 SV=1	4.99	30352.5	1146.03	Q96GG9	2	11.2	0.0007	DCNL1_HUMAN	HUMAN		5055	4803	4562	3114.5	2816	3856	4651	3953.5	5484	2989.5	4260	4477	3597	4024.5	4051.5	5122.5	5123.5	5414	4049	4093	4540	3643.5	3833.5	3985.5	4237.5	4937.5	5215.5	4806.67	3262.17	4696.17	3908.83	3891	5220	4227.33	3820.83	4796.83	0.691522	1753	0.0412471
Dynactin subunit 1 OS=Homo sapiens OX=9606 GN=DCTN1 PE=1 SV=3	5.49	142436	1943.01	Q14203	15	18.78	0	DCTN1_HUMAN	HUMAN		5792.67	5650.33	6196	2419.67	1958.5	2580	4591	4338	5230			2185	4634	4964	4639.67	4969	5033.67	4692	6917	6061	6619	2896		2412	7875	8593.33	8290.67	5879.67	2319.39	4719.67	2185	4745.89	4898.22	6532.33	2654	8253	0.240512	1300	0.0305882
Dynactin subunit 2 OS=Homo sapiens OX=9606 GN=DCTN2 PE=1 SV=4	4.92	44345.1	3219.88	Q13561	18	59.35	0	DCTN2_HUMAN	HUMAN		11670	10822.7	10945.3	10552.3	9445	9429	6827.67	7214.33	6780.33	8478.33	7827.67	8756.33	10707.3	9729.67	10618	8462	8475.67	9105.33	13322.3	13989	14733.7	11382.3	10995.7	10970.7	13869.7	14692	14345.7	11146	9808.78	6940.78	8354.11	10351.7	8681	14015	11116.2	14302.4	0.0174211	586	0.0137882
Uroporphyrinogen decarboxylase OS=Homo sapiens OX=9606 GN=UROD PE=1 SV=2	5.72	41129.1	790.101	P06132	5	19.07	0.0007	DCUP_HUMAN	HUMAN		4253.33	4068.33	4590	2426	3708.67	2863.33	7763.33	7385.33	7692.33	2678.5	2295	2377.33	4809.33	5197.67	6335.67	4474	4297.67	4167	5365	4940.67	5141.33	3461	3708.67	3313	4511.67	4737.67	4696.67	4303.89	2999.33	7613.67	2450.28	5447.56	4312.89	5149	3494.22	4648.67	0.699284	1761	0.0414353
N(G),N(G)-dimethylarginine dimethylaminohydrolase 1 OS=Homo sapiens OX=9606 GN=DDAH1 PE=1 SV=3	5.43	31464	4653.85	O94760	14	67.02	0	DDAH1_HUMAN	HUMAN		2492.67	2848.92	3162.33	24330.7	24477.7	24224.3	7862	7872	7794.33	17422.7	15970	14059.3	12920.7	11961.3	12425.7	8113	8117.67	7834.67	28981.3	25943.7	28701	19490	20225.3	20486	27532	26676.7	23589	2834.64	24344.2	7842.78	15817.3	12435.9	8021.78	27875.3	20067.1	25932.6	0.206048	1250	0.0294118
N(G),N(G)-dimethylarginine dimethylaminohydrolase 2 OS=Homo sapiens OX=9606 GN=DDAH2 PE=1 SV=1	5.59	29929	4541.76	O95865	12	55.44	0	DDAH2_HUMAN	HUMAN		13519.3	14543.3	16701	18317.7	17889.3	19962.7	17576.3	17187.3	17365.7	13723	13530.7	13029	10354.3	10890.3	10525	9178.67	8146	8163.67	32053.7	32840.7	30940.7	20923.3	20099.3	21037.7	17619.3	19605.3	17604.7	14921.2	18723.2	17376.4	13427.6	10589.9	8496.11	31945	20686.8	18276.4	0.53603	1618	0.0380706
DNA damage-binding protein 1 OS=Homo sapiens OX=9606 GN=DDB1 PE=1 SV=1	4.97	128223	621.682	Q16531	20	26.49	0.0007	DDB1_HUMAN	HUMAN		63799.7	71898.3	61876.3	43509	43952.7	46023.7	39670.7	47049.3	40887	44286	44007.7	51699	30517	32144.7	34673.7	52717	48597	42306.3	50793	46170.7	48479.3	53796	50925.3	59238.7	28779	32752.7	32200.3	65858.1	44495.1	42535.7	46664.2	32445.1	47873.4	48481	54653.3	31244	0.32275	1408	0.0331294
Protein DDI1 homolog 2 OS=Homo sapiens OX=9606 GN=DDI2 PE=1 SV=1	4.76	44978.9	913.691	Q5TDH0	3	17.04	0.0007	DDI2_HUMAN	HUMAN		5864.33	5483.33	5582					2637		2265	2250.5	2508	3102	3206	3168.33	3397.67	3387.67	3684.67	4122	3994.67	4193.67	2735.5	1836.5	3063	2967.67	2135.5	2676	5643.22	0	2637	2341.17	3158.78	3490	4103.44	2545	2593.06	0.400615	1494	0.0351529
Probable ATP-dependent RNA helicase DDX17 OS=Homo sapiens OX=9606 GN=DDX17 PE=1 SV=2	8.24	80956.9	4084.83	Q92841	32	51.44	0	DDX17_HUMAN	HUMAN		26733.3	25626.2	24552.7	13068	13536.7	13576	24140.7	22838.3	22306.3	15100	15008	13601.4	15421.3	15615	15344.6	65444.1	67191.9	70411.8	21424.3	19842.7	20009.2	18809.8	18870.5	19310.9	22240.3	22368	20801.6	25637.4	13393.6	23095.1	14569.8	15460.3	67682.6	20425.4	18997.1	21803.3	0.0998897	998	0.0234824
ATP-dependent RNA helicase DDX3X OS=Homo sapiens OX=9606 GN=DDX3X PE=1 SV=3	6.77	73642.7	1408.5	O00571	14	32.02	0.0007	DDX3X_HUMAN	HUMAN		8725.02	8544.65	7433.89	6417.93	7065	6237	7821.67	7881.67	7025	5753	5292.67	5090	4790.11	5209.72	5169.9	10630.4	9652.03	10649.4	11701	11094.7	10548.3	8819.04	8559.33	8260.33	11777.3	10585.7	10999.3	8234.52	6573.31	7576.11	5378.56	5056.58	10310.6	11114.6	8546.24	11120.8	0.0316666	697	0.0164
ATP-dependent RNA helicase DDX3Y OS=Homo sapiens OX=9606 GN=DDX3Y PE=1 SV=2	7.3	73610	1329.81	O15523	13	28.03	0.0007	DDX3Y_HUMAN	HUMAN		2272.99	2595.02	2051.68										2378.89	2416.28	2542.63	2763.15	2388.53	2884.61										2306.56	0	0	0	2445.93	2678.76	0	0	0	9999	2125	0.05
Probable ATP-dependent RNA helicase DDX46 OS=Homo sapiens OX=9606 GN=DDX46 PE=1 SV=2	9.65	117876	364.894	Q7L014	2	3.01	0.0007	DDX46_HUMAN	HUMAN			2120	3050										2409	3194.5	2943	4605	4856	4431	1755	1785	1852				2901.5	2398.5	2791	2585	0	0	0	2848.83	4630.67	1797.33	0	2697	0.604514	1688	0.0397176
Probable ATP-dependent RNA helicase DDX5 OS=Homo sapiens OX=9606 GN=DDX5 PE=1 SV=1	9.1	69661.4	3276.54	P17844	18	35.67	0	DDX5_HUMAN	HUMAN		14357.7	15490.1	14511.4	6801.71	7437.27	6549.98	9613.81	10163.3	9785.5	5823.12	5471.88	6324.56	10273.5	8951.44	10938.5	16910.7	16219.3	15411.6	10659.4	11372.9	11017.1	9767.51	9052.87	10099.4	12960.5	13076	12549.6	14786.4	6929.65	9854.22	5873.19	10054.5	16180.5	11016.5	9639.93	12862	0.0882554	966	0.0227294
2,4-dienoyl-CoA reductase, mitochondrial OS=Homo sapiens OX=9606 GN=DECR1 PE=1 SV=1	9.67	36352.9	8704.4	Q16698	16	66.27	0	DECR_HUMAN	HUMAN		73459.3	65578.7	75403.3	13994.3	13258	14794	11221.3	10709	11063	11617.3	11118	11108	11242.7	11633.7	11843	22012.7	21715	20553.3	12822.7	11797.7	11888	16582	14469.7	13523.3	12634.3	12290.3	12266.3	71480.4	14015.4	10997.8	11281.1	11573.1	21427	12169.4	14858.3	12397	0.144058	1118	0.0263059
Neutrophil defensin 3 OS=Homo sapiens OX=9606 GN=DEFA3 PE=1 SV=1	5.63	10587.1	17221.4	P59666	3	34.04	0	DEF3_HUMAN	HUMAN		170858	148898	144927	62334.5	55528.5	53713.5	94819.3	91138.3	98870.7	30280	29816	33622	31590	33368.5	31347	311072	334114	357143	100643	123954	113735	40221	34685	38684.5	55597.5	53469.5	55777.5	154894	57192.2	94942.8	31239.3	32101.8	334110	112777	37863.5	54948.2	0.272665	1339	0.0315059
Deoxyribose-phosphate aldolase OS=Homo sapiens OX=9606 GN=DERA PE=1 SV=2	9.23	35516	588.281	Q9Y315	2	8.49	0.0007	DEOC_HUMAN	HUMAN		1681		1661				2922	3371	3462							3103	2984	2589	3726.5	3003	3675.5	2990	2637	2596	2784	3336	2883	1671	0	3251.67	0	0	2892	3468.33	2741	3001	0.254023	1318	0.0310118
Dermatopontin OS=Homo sapiens OX=9606 GN=DPT PE=1 SV=2	4.5	24575.2	11591.3	Q07507	8	67.16	0	DERM_HUMAN	HUMAN		67993.3	65643	67523.7	41752.7	39254.3	40067.3	94056.7	93876.3	86364.7	39942	34704.3	39599.7	13904.3	13345.7	13298.7	5210	6114.67	5665.33	100444	94464.7	94883.3	57840.3	57943	55250.3	22987.3	24621	22393	67053.3	40358.1	91432.6	38082	13516.2	5663.33	96597.2	57011.2	23333.8	0.225161	1271	0.0299059
Desmin OS=Homo sapiens OX=9606 GN=DES PE=1 SV=3	5.03	53592.9	11412.1	P17661	36	76.81	0	DESM_HUMAN	HUMAN		116693	110035	112970	127181	124325	124044	159616	176371	173564	133990	134325	124097	93657.4	94501.9	85964.3	108804	105445	107239	85853	87685.3	91988.3	154103	156020	151491	56090.3	60207	51354.7	113233	125183	169851	130804	91374.5	107163	88508.9	153871	55884	0.0260975	657	0.0154588
Destrin OS=Homo sapiens OX=9606 GN=DSTN PE=1 SV=3	7.84	18962	11192.3	P60981	13	84.24	0	DEST_HUMAN	HUMAN		24101.4	23609.3	23966.7	37382.7	40028.7	39162.3	52486.7	48812.7	51405.3	29872	31334.7	32027	27335.3	25152.8	26026.4	21266	22014	21370	50758.7	49780.3	49397.3	46290.7	43666.7	46714	37154.7	36986.3	37575.9	23892.5	38857.9	50901.6	31077.9	26171.5	21550	49978.8	45557.1	37239	0.939163	1943	0.0457176
Diacylglycerol kinase alpha OS=Homo sapiens OX=9606 GN=DGKA PE=1 SV=3	6.27	83999	451.531	P23743	5	11.29	0.0007	DGKA_HUMAN	HUMAN		6303.33	6805	6600																2627.67	2073.33	3103.5				1154	2628.67	2546	6569.44	0	0	0	0	0	2601.5	0	2109.56	9999	2125	0.05
Very-long-chain 3-oxoacyl-CoA reductase OS=Homo sapiens OX=9606 GN=HSD17B12 PE=1 SV=2	9.64	34438.3	1152.62	Q53GQ0	4	21.15	0.0007	DHB12_HUMAN	HUMAN		3745.67	3690	2960	4731.33	4888.5	4256.67	6559.5	6179	6023	2679.5	3044	3146	5426.33	4939.67	5258.33	6527	6682	6613.67	4071.33	4561	4721.67	4765.5	4521	3976.5	10217	9976	9870.67	3465.22	4625.5	6253.83	2956.5	5208.11	6607.56	4451.33	4421	10021.2	0.0908862	974	0.0229176
Peroxisomal multifunctional enzyme type 2 OS=Homo sapiens OX=9606 GN=HSD17B4 PE=1 SV=3	9.08	80142.7	2178.87	P51659	24	52.72	0	DHB4_HUMAN	HUMAN		7636.33	7634	8341	14604.7	14487	14141.7	15906.3	15181.7	15464.7	10413.7	11324.7	10516.7	17486.7	17412	17316	18740.7	18657	19000.7	10295.7	9728	9808.33	13114	13262.7	12972.7	19984.3	18197.3	16866.7	7870.44	14411.1	15517.6	10751.7	17404.9	18799.4	9944	13116.4	18349.4	0.069099	891	0.0209647
Glutamate dehydrogenase 1, mitochondrial OS=Homo sapiens OX=9606 GN=GLUD1 PE=1 SV=2	7.7	61740.1	9863.51	P00367	23	52.51	0	DHE3_HUMAN	HUMAN		42698.3	40335.3	44771.7	43742.7	41689	43958.7	38473.7	34765.7	40306.7	42766.3	39312	37720.3	28193.7	26276.7	25377.3	71768.3	73609.7	73494.7	36912.3	41931.3	35112	50949.3	52658	54095.3	31847	30733.3	33666.3	42601.8	43130.1	37848.7	39932.9	26615.9	72957.6	37985.2	52567.6	32082.2	0.22411	1269	0.0298588
Dehydrogenase/reductase SDR family member 1 OS=Homo sapiens OX=9606 GN=DHRS1 PE=1 SV=1	7.74	34479.4	600.106	Q96LJ7	3	13.74	0.0007	DHRS1_HUMAN	HUMAN				2432	1688	2299		6621.5	7129.5	7161	3034	3285	2894	4980	5012	4972	2533		1840	3642.5	3149.33	4224.5	3573	3053	3164	4756	4301.67	5619.5	2432	1993.5	6970.67	3071	4988	2186.5	3672.11	3263.33	4892.39	0.593813	1680	0.0395294
Dehydrogenase/reductase SDR family member 7 OS=Homo sapiens OX=9606 GN=DHRS7 PE=1 SV=1	8.37	38698	1102.34	Q9Y394	5	15.63	0.0007	DHRS7_HUMAN	HUMAN		2489	1833	2251	3326.33	2909	2933.33	3739	3730.5	3868.33	2829		2863	3737.33	3556	3693.33	4506	4289.67	3679	1745	1664.33	2025	3636.5	3010	3276.5	5137.67	5341.33	5567.33	2191	3056.22	3779.28	2846	3662.22	4158.22	1811.44	3307.67	5348.78	0.462058	1550	0.0364706
Sorbitol dehydrogenase OS=Homo sapiens OX=9606 GN=SORD PE=1 SV=4	7.9	38951.9	34403.8	Q00796	23	83.19	0	DHSO_HUMAN	HUMAN		5986.67	7448	6556.67	116565	109259	107554	112173	121136	122462	120890	122376	124662	42760	41499.7	47463.7	17328.7	15936.7	17454.7	53611	50321.7	57262.7	175746	192222	176689	83304.7	78048.7	79975.7	6663.78	111126	118590	122643	43907.8	16906.7	53731.8	181552	80443	0.520467	1606	0.0377882
ATP-dependent RNA helicase A OS=Homo sapiens OX=9606 GN=DHX9 PE=1 SV=4	6.39	142270	2664.69	Q08211	37	38.27	0	DHX9_HUMAN	HUMAN		25613	25186.7	23873.7	14881	15439	15069	13722.3	13568	13728.3	13367.3	14629.3	14742.7	18940.7	18884.7	18832.7	41841	38484	43863.3	18598.3	17709.3	18247.3	19402.3	19102.7	21615.7	24784.7	23528.3	23362.3	24891.1	15129.7	13672.9	14246.4	18886	41396.1	18185	20040.2	23891.8	0.0286344	677	0.0159294
DnaJ homolog subfamily B member 11 OS=Homo sapiens OX=9606 GN=DNAJB11 PE=1 SV=1	5.75	40799.1	1827.7	Q9UBS4	7	31.84	0	DJB11_HUMAN	HUMAN		5130.33	5515.33	5862.67	6933.33	7569	7163.67	8164.33	10297	8703.33	4724	5368.33	5122	29239.7	20370.3	18789	7834.67	7486.67	7889	8231	8525.33	8225.33	7435.33	7204.67	7064	10835	9989	9731.67	5502.78	7222	9054.89	5071.44	22799.7	7736.78	8327.22	7234.67	10185.2	0.0352105	723	0.0170118
DnaJ homolog subfamily C member 13 OS=Homo sapiens OX=9606 GN=DNAJC13 PE=1 SV=5	6.29	256696	1533.34	O75165	4	2.01	0	DJC13_HUMAN	HUMAN		18881.4	16865.4	17430.1	38356	36304	30857.5	9847.57	9973.82	10193.7	23926.5	22754.5	22647	15029.7	25267	24607.5	45794.5	40324.2	42810.7	21347.9	5455.17	19524	30922.5	33040	26424.5	9152.33	9800.33	4587.67	17725.6	35172.5	10005	23109.3	21634.7	42976.5	15442.4	30129	7846.78	0.185045	1212	0.0285176
Dihydrolipoyl dehydrogenase, mitochondrial OS=Homo sapiens OX=9606 GN=DLD PE=1 SV=2	7.76	54747.6	3547.72	P09622	17	54.81	0	DLDH_HUMAN	HUMAN		40779.3	35669.7	39744.7	20645	20056	26117	20399	21126.7	21411.7	18059.7	17518.3	18056.7	13903.7	14242	12881.3	28389	23661.3	25702.3	18260.7	17528	18345.7	21598.3	21263	28495.3	20073.7	20247.3	21536.7	38731.2	22272.7	20979.1	17878.2	13675.7	25917.6	18044.8	23785.6	20619.2	0.13268	1091	0.0256706
Dynein light chain roadblock-type 1 OS=Homo sapiens OX=9606 GN=DYNLRB1 PE=1 SV=3	7.66	10921.6	2684.94	Q9NP97	3	72.92	0	DLRB1_HUMAN	HUMAN		5007.5	4330	4589.5	5897.67	5987.67	6020.67	12369.3	12644.7	12078.3	6764.5	6194.5	6077	9883	9141	10585	4050.33	4240	5097	7387.33	8576	7593.67	7690.5	5876.67	9260	9173.67	8546	7988.33	4642.33	5968.67	12364.1	6345.33	9869.67	4462.44	7852.33	7609.06	8569.33	0.915416	1923	0.0452471
Dystrophin OS=Homo sapiens OX=9606 GN=DMD PE=1 SV=3	5.54	428803	1738.15	P11532	4	3.74	0	DMD_HUMAN	HUMAN		13309	13359	13405.5	9557	8737.5	8270.5	21277	30546	14656.5	14332	10083.5	9674	8755.5	7851.67	9051	7707.67	9107.67	8403.33	9792	9968.5	9686.5	8910.67	11980	10285.5	5496.33	5742.33	6734	13357.8	8855	22159.8	11363.2	8552.72	8406.22	9815.67	10392.1	5990.89	0.0206846	615	0.0144706
DnaJ homolog subfamily A member 2 OS=Homo sapiens OX=9606 GN=DNAJA2 PE=1 SV=1	6.03	46373	754.807	O60884	5	20.63	0.0007	DNJA2_HUMAN	HUMAN		6332.67	6811	6145.33	5952	5407.5	5673.33	3721.5	4874	6070.5	4132.67	4415.67	3672	3955.67	3487.33	3802.67	8693.33	8097.67	8942.67	6292.67	5872.33	5814.67	6237.33	6279.33	6472.33	6963	7298	6857.33	6429.67	5677.61	4888.67	4073.44	3748.56	8577.89	5993.22	6329.67	7039.44	0.153988	1141	0.0268471
DnaJ homolog subfamily B member 1 OS=Homo sapiens OX=9606 GN=DNAJB1 PE=1 SV=4	8.93	38215.3	607.363	P25685	2	8.82	0.0007	DNJB1_HUMAN	HUMAN		8816	8596	10584	2874	2929	2824	3662	4126	3846	3337	2637	2959				7005.5	7127.5	6977	7984	8713	7737	5999	4960	4761	6411	5365	5547	9332	2875.67	3878	2977.67	0	7036.67	8144.67	5240	5774.33	0.0605473	853	0.0200706
DnaJ homolog subfamily C member 3 OS=Homo sapiens OX=9606 GN=DNAJC3 PE=1 SV=1	5.75	58036.4	706.586	Q13217	4	16.67	0.0007	DNJC3_HUMAN	HUMAN		2200.67	2130	2336.67	7038	7115.33	6939.67	6311.67	5470	5973.67	3602.33	4490.33	4495.67	4372.67	5036.33	4737.33	7421	8018.33	7077.67	4913	4586.67	5083.67	5920	5895	5798	6719.33	7873	7087	2222.44	7031	5918.44	4196.11	4715.44	7505.67	4861.11	5871	7226.44	0.183743	1209	0.0284471
DnaJ homolog subfamily C member 8 OS=Homo sapiens OX=9606 GN=DNAJC8 PE=1 SV=2	9.52	29841.7	746.491	O75937	4	20.16	0.0007	DNJC8_HUMAN	HUMAN		8567.67	6896.5	8859	6518	5577	4409	5990	6629	6798				6879.67	6522	7399	5698	5334.67	4525.33	6740.33	6396.67	6532.33	5277	3817	4618.5	7415.33	8154.67	7536.67	8107.72	5501.33	6472.33	0	6933.56	5186	6556.44	4570.83	7702.22	0.120208	1057	0.0248706
Dynamin-1-like protein OS=Homo sapiens OX=9606 GN=DNM1L PE=1 SV=2	6.36	82390.5	422.477	O00429	5	9.51	0.0007	DNM1L_HUMAN	HUMAN		3979.67	4052.67	3880.33	2398.5	3239.5	2785.33	3793.33	4408	3702	1948			3868	2773	2959.67	5918.67	6100.67	6634.33	4072.33	4427.67	3960.67	3698.67	3099.67	3732.67	4457	4419.33	4328.33	3970.89	2807.78	3967.78	1948	3200.22	6217.89	4153.56	3510.33	4401.56	0.0825332	950	0.0223529
Aspartyl aminopeptidase OS=Homo sapiens OX=9606 GN=DNPEP PE=1 SV=1	7.06	53055.7	935.131	Q9ULA0	5	20	0.0007	DNPEP_HUMAN	HUMAN		6338.33	5907	6423.67	3577	4972.67	4805.67	10820	4474	8228.33	5008.67	5149.33	5444.33	3578.67	2839.5	4130.33	7120.67	7206.67	6755	8114.33	7226.33	7784	5974	6720.67	7165.33	5721.33	6233	6078	6223	4451.78	7840.78	5200.78	3516.17	7027.44	7708.22	6620	6010.78	0.703776	1765	0.0415294
2'-deoxynucleoside 5'-phosphate N-hydrolase 1 OS=Homo sapiens OX=9606 GN=DNPH1 PE=1 SV=1	4.78	19222.5	3815.1	O43598	4	61.49	0	DNPH1_HUMAN	HUMAN		7598.33	8349.33	6976.33	10107.7	9267	8857.33	7892.67	7329	6732.67	7513.33	8208.67	9143.33	3863.5	3124.5	2602.67	7482.67	7375	7507.67	7629.33	8634.33	7519.67	8197.67	8513.67	8681.67	7850	7727.33	6841	7641.33	9410.67	7318.11	8288.44	3196.89	7455.11	7927.78	8464.33	7472.78	0.0588146	842	0.0198118
DCC-interacting protein 13-alpha OS=Homo sapiens OX=9606 GN=APPL1 PE=1 SV=1	5.11	80347.9	515.915	Q9UKG1	3	5.08	0.0007	DP13A_HUMAN	HUMAN		2522	2870	2782	1252.31	1126.05	475.443							1721.12	1520.85	1551.55	2511.81	2060.88	2033.02	3400.9	3188.87	3229.33				3408.6	3133.03	3098	2724.67	951.268	0	0	1597.84	2201.9	3273.03	0	3213.21	0.272934	1341	0.0315529
Dipeptidyl peptidase 2 OS=Homo sapiens OX=9606 GN=DPP7 PE=1 SV=3	5.87	54797.7	2051.94	Q9UHL4	11	30.89	0	DPP2_HUMAN	HUMAN		2208.33	2093	1931	17061.7	15806	15683	4748.67	4232.33	4513.67	7670	7539	7216.67	6866.33	6740.33	6733	23508	22940.7	21746.7	5872	6173.33	5486.67	10155.3	10916.7	9894	6096	5671	5593	2077.44	16183.6	4498.22	7475.22	6779.89	22731.8	5844	10322	5786.67	0.151386	1138	0.0267765
Dipeptidyl peptidase 3 OS=Homo sapiens OX=9606 GN=DPP3 PE=1 SV=2	4.83	82931.4	822.635	Q9NY33	7	16.55	0.0007	DPP3_HUMAN	HUMAN		5381.33	5224	6017	7459	7843	8126.67	6233.33	6531.67	6469	4276	4412.67	3892.67	6416.33	6645.33	5986.67	7426.33	8093	7575.67	7172.67	7066.33	7418.67	6224	6351	6299.67	7010.33	7049.67	7841.67	5540.78	7809.56	6411.33	4193.78	6349.44	7698.33	7219.22	6291.56	7300.56	0.0559453	826	0.0194353
Dihydropyrimidinase-related protein 1 OS=Homo sapiens OX=9606 GN=CRMP1 PE=1 SV=1	6.58	62526.1	3204.12	Q14194	6	13.29	0	DPYL1_HUMAN	HUMAN														3393.17	3067.38	3013.58										2934.64	2570.47	2504.41	0	0	0	0	3158.04	0	0	0	2669.84	9999	2125	0.05
Dihydropyrimidinase-related protein 2 OS=Homo sapiens OX=9606 GN=DPYSL2 PE=1 SV=1	5.92	62749.9	18482.7	Q16555	29	74.65	0	DPYL2_HUMAN	HUMAN		49008.3	48179.8	45731.3	31686.3	31373.3	32664.7	42509	42055.3	43456.8	27025.7	25486	26608.3	24244.2	22951.8	22821.1	21041.3	31642.3	31705.7	71040.1	68834.5	70907.4	46327.1	47821.5	44926.9	42886.7	37841.3	38194.2	47639.8	31908.1	42673.7	26373.3	23339	28129.8	70260.6	46358.5	39640.7	0.437836	1529	0.0359765
HLA class II histocompatibility antigen, DQ alpha 1 chain OS=Homo sapiens OX=9606 GN=HLA-DQA1 PE=1 SV=1	5.34	28090.1	2058.32	P01909	3	14.96	0	DQA1_HUMAN	HUMAN		8845.69	8681.66	7244.53										2248.5	3364.5	3001	1564	1821	1624										8257.3	0	0	0	2871.33	1669.67	0	0	0	9999	2125	0.05
HLA class II histocompatibility antigen, DQ alpha 2 chain OS=Homo sapiens OX=9606 GN=HLA-DQA2 PE=1 SV=2	4.59	28261.2	725.06	P01906	3	14.12	0.0007	DQA2_HUMAN	HUMAN		3245.36	3193.84	3033.08																4591.2	4348.24	4574.69	2462	2255	2493.94	2421.54	2753.74	2367.49	3157.43	0	0	0	0	0	4504.71	2403.65	2514.26	9999	2125	0.05
HLA class II histocompatibility antigen, DQ beta 1 chain OS=Homo sapiens OX=9606 GN=HLA-DQB1 PE=1 SV=2	6.86	30219.4	1783.65	P01920	2	12.64	0	DQB1_HUMAN	HUMAN		5761	5997.5	6386.5																									6048.33	0	0	0	0	0	0	0	0	9999	2125	0.05
HLA class II histocompatibility antigen, DR alpha chain OS=Homo sapiens OX=9606 GN=HLA-DRA PE=1 SV=1	4.72	28778	4256.01	P01903	6	40.55	0	DRA_HUMAN	HUMAN		101068	95167.8	110554	6582	4627	7278	15499	14922.7	14750.7	8023.33	5531	5324	11085.7	11047.3	11090.3	6790.67	6460.67	6397	36606.8	31939.1	33422.3	11040	10794.7	12103.7	17683.8	16576.6	17908.5	102263	6162.33	15057.4	6292.78	11074.4	6549.44	33989.4	11312.8	17389.6	0.200544	1240	0.0291765
HLA class II histocompatibility antigen, DR beta 5 chain OS=Homo sapiens OX=9606 GN=HLA-DRB5 PE=1 SV=1	6.49	30341.2	3963.42	Q30154	7	33.46	0	DRB5_HUMAN	HUMAN								14793.4	14618.7	14074.3	2406.42	2481.09	2374.26							14653.9	14175.7	14752	109.72	330.198	115.135	9649.74	10844.6	10142.2	0	0	14495.5	2420.59	0	0	14527.2	185.018	10212.2	9999	2125	0.05
Drebrin OS=Homo sapiens OX=9606 GN=DBN1 PE=1 SV=4	4.2	71885.6	902.759	Q16643	3	6.47	0.0007	DREB_HUMAN	HUMAN		4156.67	4221.67	4604	2788	2391	2851							3043	3637.5	4124	4116.5	3907	3214.5	6280.5	6071	5491.5				3790.5	4196	3511	4327.44	2676.67	0	0	3601.5	3746	5947.67	0	3832.5	0.136612	1099	0.0258588
Double-stranded RNA-specific adenosine deaminase OS=Homo sapiens OX=9606 GN=ADAR PE=1 SV=4	8.72	137264	697.13	P55265	6	7.67	0.0007	DSRAD_HUMAN	HUMAN		3090	2652.67	3615	1631							2015		2297	2453	2585.33	7318.33	8022.67	7395.33	3734.33	2698	3293.33				3048.67	3545.33	3446.33	3119.22	1631	0	2015	2445.11	7578.78	3241.89	0	3346.78	0.13294	1092	0.0256941
Dual specificity protein phosphatase 3 OS=Homo sapiens OX=9606 GN=DUSP3 PE=1 SV=1	7.83	20706.4	570.301	P51452	2	13.51	0.0007	DUS3_HUMAN	HUMAN		1890	2231.5	2756.5	2592	4544.5	2020	4884	4452.5	5375.5				5264	7913	8583	4189	4339	5670	6131.5	7337	6036.5	1809	2074	2080	7857.5	7557.5	6407.5	2292.67	3052.17	4904	0	7253.33	4732.67	6501.67	1987.67	7274.17	0.0636019	866	0.0203765
Deoxyuridine 5'-triphosphate nucleotidohydrolase, mitochondrial OS=Homo sapiens OX=9606 GN=DUT PE=1 SV=4	9.64	26848.4	2186.64	P33316	5	26.98	0	DUT_HUMAN	HUMAN		15648.3	16151.7	14584.7	5059.5	4355.5	5074	4763	3116	4137.5	4074.5	3529.5	3767.5	4919	4584.5	6224	3237	3488.67	3301	2237	2153.5	3982	4271	4693	4408	3738.33	3228	2144.5	15461.6	4829.67	4005.5	3790.5	5242.5	3342.22	2790.83	4457.33	3036.94	0.0560722	828	0.0194824
ATP-dependent RNA helicase DDX39A OS=Homo sapiens OX=9606 GN=DDX39A PE=1 SV=2	5.33	49642.9	3532.1	O00148	15	57.38	0	DX39A_HUMAN	HUMAN		21758.4	20048.2	19036.1	4303.07	4443.11	3592.76				4276.53	4336.76	4125.06	4142.38	4205.77	4103.18	10512.8	11995.6	11929.5	8612.44	8472.58	8355.37	5538.22	5168.76	5512.48	8684.17	9748.17	10469.1	20280.9	4112.98	0	4246.12	4150.45	11479.3	8480.13	5406.48	9633.8	0.400723	1496	0.0352
Spliceosome RNA helicase DDX39B OS=Homo sapiens OX=9606 GN=DDX39B PE=1 SV=1	5.31	49447.7	6344.14	Q13838	22	66.59	0	DX39B_HUMAN	HUMAN		36176.6	34735.4	33341.3	22001.5	22754.5	21392.4	37233.3	37668	33694.3	21465.5	21299.5	23460.6	33401.6	33745.2	33539.8	55789.4	67743	61699.5	32312.9	20116.8	32744	31116.1	28589.5	29994.4	44044.5	43609.7	47635.9	34751.1	22049.5	36198.6	22075.2	33562.2	61744	28391.2	29900	45096.7	0.0542082	811	0.0190824
Dynein heavy chain 1, axonemal OS=Homo sapiens OX=9606 GN=DNAH1 PE=1 SV=5	5.47	491471	1985.44	Q9P2D7	5	3.66	0	DYH1_HUMAN	HUMAN		11667.7	9851.78	10990.9	9467	10067	9543.67	8865.33	3146	4985	9354.67	9604.33	11650	5910.91	9034	9231	3571.46	13274.3	8570.89	9322.04	9039.82	9133.67	11644	12661	13969	6988.99	6399.44	6913.62	10836.8	9692.56	5665.44	10203	8058.64	8472.21	9165.18	12758	6767.35	0.654505	1725	0.0405882
Dynein heavy chain 11, axonemal OS=Homo sapiens OX=9606 GN=DNAH11 PE=1 SV=4	6	524533	2405.09	Q96DT5	6	3.96	0	DYH11_HUMAN	HUMAN		68516.7	72229	72074.3	155193	160298	157270	125670	129288	124121	162725	161979	160146	34296.3	33799.7	34357.3	30921.7	29805.7	32403.7	78460.3	75649	73053	168278	172756	161566	51098	50225.3	51393.3	70940	157587	126360	161617	34151.1	31043.7	75720.8	167533	50905.6	0.0159094	570	0.0134118
Dynein heavy chain 12, axonemal OS=Homo sapiens OX=9606 GN=DNAH12 PE=2 SV=2	5.77	360022	1575.95	Q6ZR08	4	2.75	0	DYH12_HUMAN	HUMAN		4171	1405.75	1819.83					2243								7942	1252	1914	1219.84	2895.67	1716	5125			909.175	20.0538	1714	2465.53	0	2243	0	0	3702.67	1943.83	5125	881.076	0.598326	1685	0.0396471
Dynein heavy chain 3, axonemal OS=Homo sapiens OX=9606 GN=DNAH3 PE=2 SV=1	6	474080	3885.53	Q8TD57	14	9.86	0	DYH3_HUMAN	HUMAN		15256.3	13957.3	14489.7	9104.67	8141.67	9446	14918.7	16033.7	14981.7	10294	10739.7	10249	16835	17047.7	16541.3	8791	8417.67	8799	8215.33	8296.33	8283	11513.3	9806.33	11619.7	8281.33	8672.67	8282	14567.8	8897.44	15311.3	10427.6	16808	8669.22	8264.89	10979.8	8412	0.407508	1501	0.0353176
Dynein heavy chain 6, axonemal OS=Homo sapiens OX=9606 GN=DNAH6 PE=2 SV=3	5.62	479975	2487.1	Q9C0G6	3	3.05	0	DYH6_HUMAN	HUMAN		1089.54	711.449	895.851	26248.5	29208	26543	29064	27286	23845	46098	51621	45823	5422	5518	6173			1370	1004.05	1173.09	1994	39975	41690	45821	898.756	934.202	1205	898.946	27333.2	26731.7	47847.3	5704.33	1370	1390.38	42495.3	1012.65	0.186376	1215	0.0285882
Dynein heavy chain 7, axonemal OS=Homo sapiens OX=9606 GN=DNAH7 PE=1 SV=2	5.61	464696	3012.57	Q8WXX0	8	4.77	0	DYH7_HUMAN	HUMAN		170655	103846	148305	186044	171682	275297	139540	132049	253634	229172	223968	258215	273294	272483	213617	94760	148229	285821	260353	91531	93331	270596	158336	256087	279006	291736	201581	140935	211007	175074	237118	253131	176270	148405	228340	257441	0.71053	1770	0.0416471
Dynein heavy chain 8, axonemal OS=Homo sapiens OX=9606 GN=DNAH8 PE=1 SV=2	5.89	518315	1871.76	Q96JB1	10	4.86	0	DYH8_HUMAN	HUMAN		14446.7	13375.3	15165.7	17867.3	17366.7	18823.3	16263.7	18001.3	18755.7	17043.7	17044.3	15264.3	11492	11796.3	12122.7	13432.3	13087.3	13903.3	11870	12374.3	13223.3	21026.3	20770.3	17435.3	11537.7	11023.7	12843.3	14329.2	18019.1	17673.6	16450.8	11803.7	13474.3	12489.2	19744	11801.6	0.0554974	820	0.0192941
Dynein heavy chain 9, axonemal OS=Homo sapiens OX=9606 GN=DNAH9 PE=1 SV=3	5.54	515927	1654.16	Q9NYC9	4	2.23	0	DYH9_HUMAN	HUMAN		3766	3844.33	3903	286776	372288	306874	117102	114268	120328	153325	7797	181710	9096	14046.5	8442.5	5659.33	5939.33	5807	7824.33	12774.7	8778.33	365415	169620	365419	11588.5	10609.7	11914	3837.78	321980	117232	114278	10528.3	5801.89	9792.44	300151	11370.7	0.303451	1379	0.0324471
Cytoplasmic dynein 1 heavy chain 1 OS=Homo sapiens OX=9606 GN=DYNC1H1 PE=1 SV=5	5.96	535146	3725.95	Q14204	132	43.22	0	DYHC1_HUMAN	HUMAN		11020.7	13251.3	12993	63123	66522.3	63181.3	44133.7	46481.3	43018.7	62062.3	75891	59739	18241.7	18319	18318.7	17826.7	17492.3	19168.7	18909.7	18696.3	17389.3	65031.7	59387.7	61242	18805	17763.7	18376	12421.7	64275.6	44544.6	65897.4	18293.1	18162.6	18331.8	61887.1	18314.9	0.0557587	824	0.0193882
Cytoplasmic dynein 2 heavy chain 1 OS=Homo sapiens OX=9606 GN=DYNC2H1 PE=1 SV=4	6.09	496101	3328.64	Q8NCM8	11	8.29	0	DYHC2_HUMAN	HUMAN		111276	106499	116437	71342	69842.7	65861.3	75655.3	75932	79802.3	64042.3	62512.3	63949.3	72007	65102.7	72027.3	72631	64036.3	67035.3	61530.3	60058.3	57975	74013.7	69235	67089.3	46530	43674	55133.7	111404	69015.3	77129.9	63501.3	69712.3	67900.9	59854.6	70112.7	48445.9	0.0328222	704	0.0165647
Dynein light chain 1, cytoplasmic OS=Homo sapiens OX=9606 GN=DYNLL1 PE=1 SV=1	7.23	10537	9575.58	P63167	5	62.92	0	DYL1_HUMAN	HUMAN		12797.1	12114.5	12534.9	11146	12229.7	11148	22863.7	21401.4	24313.7	9721.34	9412.55	9283.5	9534.04	10756.4	8695.2	21288.1	21145.8	21905	12010.9	12105.5	13381.3	11777	10692.3	11764.1	13846.3	13906.9	11759.8	12482.2	11507.9	22859.6	9472.46	9661.87	21446.3	12499.2	11411.1	13171	0.877988	1900	0.0447059
Dynein light chain 2, cytoplasmic OS=Homo sapiens OX=9606 GN=DYNLL2 PE=1 SV=1	7.24	10463.9	9667.66	Q96FJ2	5	62.92	0	DYL2_HUMAN	HUMAN		11893.9	11660.5	10849.5	12318.6	12973.2	10502.3	18814.7	20542.3	19440	11163	10615.3	9658.41	13370.6	13829.6	12849.8	13464.6	13165.5	14328.7	10625.1	11304.5	10500	16154	15084	14957.2	23553.4	23105.4	22566.2	11468	11931.3	19599	10478.9	13350	13652.9	10809.9	15398.4	23075	0.957386	1953	0.0459529
Dynamin-2 OS=Homo sapiens OX=9606 GN=DNM2 PE=1 SV=2	7.12	98406.6	999.935	P50570	15	25.86	0.0007	DYN2_HUMAN	HUMAN		8298	7995.67	7926	4139.67	5165.33	3682	4711	5205	5494.33	4652	4925.67	4637.67	5276	5276.67	5009	7859	8815.33	8709	7929.33	8191	8438.67	7003.67	6679.67	6588.33	7772	7493.67	7296.33	8073.22	4329	5136.78	4738.44	5187.22	8461.11	8186.33	6757.22	7520.67	0.0165545	574	0.0135059
Dynamin-3 OS=Homo sapiens OX=9606 GN=DNM3 PE=1 SV=4	8.46	98145.5	739.234	Q9UQ16	4	6.1	0.0007	DYN3_HUMAN	HUMAN		2252	1757.48	2112.75													2080.46	1950.47	2062.71	2057.14	2156.17	2159.7	691.038	1209.93	1336.32	2324.32	2156.43	2244.25	2040.74	0	0	0	0	2031.21	2124.34	1079.1	2241.67	0.385194	1477	0.0347529
Interferon-induced, double-stranded RNA-activated protein kinase OS=Homo sapiens OX=9606 GN=EIF2AK2 PE=1 SV=2	8.51	62550.6	891.24	P19525	5	11.8	0.0007	E2AK2_HUMAN	HUMAN		4290.33	3909	3795	2050	2333	2051	2857						1908	3255	3789	5598.33	5789.33	6103.33	4180.33	4407.33	4375.67	2380	2100.5	2029.5	3785.67	3551.33	3955	3998.11	2144.67	2857	0	2984	5830.33	4321.11	2170	3764	0.235228	1291	0.0303765
Band 4.1-like protein 2 OS=Homo sapiens OX=9606 GN=EPB41L2 PE=1 SV=1	5.18	113101	772.868	O43491	7	9.65	0.0007	E41L2_HUMAN	HUMAN		6919.67	6709.33	6777.67	7952	7003	6862.67	13060.3	12423.3	12735.7	3731	4469	4998.33	6014	5525	3724.5	2282		2721	9339.67	10170	9757	6113.33	6809	6416	5749	4758.33	5430	6802.22	7272.56	12739.8	4399.44	5087.83	2501.5	9755.56	6446.11	5312.44	0.228287	1281	0.0301412
Delta(3,5)-Delta(2,4)-dienoyl-CoA isomerase, mitochondrial OS=Homo sapiens OX=9606 GN=ECH1 PE=1 SV=2	8	36158.4	10393.5	Q13011	16	72.56	0	ECH1_HUMAN	HUMAN		45550.3	47026.3	48405	20867.7	19477	23022.7	21716	19601.3	18297.3	22799	22521	20762.3	11969	12023.3	10744.3	21287.3	21660.7	23822.7	22038.7	22627.7	22560.3	30183.3	28271.3	31890.7	26205	27712.3	23447	46993.9	21122.4	19871.6	22027.4	11578.9	22256.9	22408.9	30115.1	25788.1	0.150375	1135	0.0267059
Trifunctional enzyme subunit alpha, mitochondrial OS=Homo sapiens OX=9606 GN=HADHA PE=1 SV=2	9.34	83741.2	16519.5	P40939	38	71.3	0	ECHA_HUMAN	HUMAN		104092	127745	127411	31398.7	32075	31837.7	36095	37907	33763.7	25378.7	26325.3	24503.3	34331	33574.7	34845.3	69816.3	67152	67424.3	41146	39746.7	45426.3	35630.3	39402	37584.3	41198.3	42157.7	44643	119749	31770.4	35921.9	25402.4	34250.3	68130.9	42106.3	37538.9	42666.3	0.542054	1623	0.0381882
Trifunctional enzyme subunit beta, mitochondrial OS=Homo sapiens OX=9606 GN=HADHB PE=1 SV=3	9.75	51579.7	8515.68	P55084	24	58.44	0	ECHB_HUMAN	HUMAN		76424.7	70650.7	67045	17865.3	18964.3	17856	22837.7	23236.3	25416.3	17768.7	21731.7	18536.7	38965.7	38547.3	39436	26046.7	32218.3	26777.7	21140.3	21703.3	20770.7	17786.7	18035	19895	25154	25380.3	25790.7	71373.4	18228.6	23830.1	19345.7	38983	28347.6	21204.8	18572.2	25441.7	0.378063	1470	0.0345882
Ethylmalonyl-CoA decarboxylase OS=Homo sapiens OX=9606 GN=ECHDC1 PE=1 SV=2	8.43	33869.2	1818.62	Q9NTX5	8	38.44	0	ECHD1_HUMAN	HUMAN		9342.33	9517.67	10809.3	3129	2875	2349	3625.67	3111.33	4174	2428	2241		6460	7479.67	7215	7335.67	6731.67	7437	8072.67	7533.33	7494.33	2966	2755.67	3228	8388	8288	7731.67	9889.78	2784.33	3637	2334.5	7051.56	7168.11	7700.11	2983.22	8135.89	0.242038	1304	0.0306824
Enoyl-CoA hydratase, mitochondrial OS=Homo sapiens OX=9606 GN=ECHS1 PE=1 SV=4	8.07	31843.7	26100	P30084	18	62.41	0	ECHM_HUMAN	HUMAN		130327	134231	151943	54919	47210.3	51416.3	24514	26704.7	24204.3	36464.7	42660.3	37248	29840.3	30853	29131	66873	63011.7	61515	36586	35070	40153.3	60086.3	57339.7	61952.3	51288.7	51314.3	49735	138833	51181.9	25141	38791	29941.4	63799.9	37269.8	59792.8	50779.3	0.277939	1348	0.0317176
Enoyl-CoA delta isomerase 1, mitochondrial OS=Homo sapiens OX=9606 GN=ECI1 PE=1 SV=1	8.68	33101.2	1799.71	P42126	5	17.88	0	ECI1_HUMAN	HUMAN		22702.3	25819.3	22496	31448.3	30612	29586	28815.7	30956	29550.7	24900	25998	25141	23220.3	26274.7	22770.7	31360.7	28840.3	29038	11556.7	12017	12885.7	29263.7	30950.3	31137.7	19773.3	22074.7	22155.3	23672.6	30548.8	29774.1	25346.3	24088.6	29746.3	12153.1	30450.6	21334.4	0.195805	1231	0.0289647
Extracellular matrix protein 1 OS=Homo sapiens OX=9606 GN=ECM1 PE=1 SV=2	6.24	62270.9	2923.11	Q16610	14	34.26	0	ECM1_HUMAN	HUMAN		2261.5	3192	1716.67		1774					2684	2683	2229	4116	4636	4004.67	22798	21720.7	21096	2272	2358.33	2318.67	2902	2899.5	2663	4644	4627.33	4526.67	2390.06	1774	0	2532	4252.22	21871.6	2316.33	2821.5	4599.33	0.112934	1034	0.0243294
Proteasome adapter and scaffold protein ECM29 OS=Homo sapiens OX=9606 GN=ECPAS PE=1 SV=2	6.71	206116	2264.5	Q5VYK3	3	4.39	0	ECM29_HUMAN	HUMAN														1770	1716	2070	1881	1682	1979							1335.33	1582.67	1296	0	0	0	0	1852	1847.33	0	0	1404.67	9999	2125	0.05
Eosinophil cationic protein OS=Homo sapiens OX=9606 GN=RNASE3 PE=1 SV=2	10.23	18898.6	5012.79	P12724	5	30	0	ECP_HUMAN	HUMAN		31254	31031.7	34587.7	4989	4578	4251	11825.3	11182.7	14974.5				12700.5	12544.5	9782	33429.3	29974.7	33833.7	6880.67	6619.67	6939.33	6955	5463	6718	3291.67	4574.5	3229.33	32291.1	4606	12660.8	0	11675.7	32412.6	6813.22	6378.67	3698.5	0.675231	1744	0.0410353
Early endosome antigen 1 OS=Homo sapiens OX=9606 GN=EEA1 PE=1 SV=2	5.41	163435	1658.75	Q15075	4	4.32	0	EEA1_HUMAN	HUMAN		1958	2980	2306				2492	2819	2419					2085	2320	2392.5	2594	2150	3574	4107.67	4242.67	2065	1836	2314	4609	4505	4269	2414.67	0	2576.67	0	2202.5	2378.83	3974.78	2071.67	4461	0.593262	1679	0.0395059
Elongation factor 1-alpha 1 OS=Homo sapiens OX=9606 GN=EEF1A1 PE=1 SV=1	9.34	50483.1	28143.6	P68104	23	65.8	0	EF1A1_HUMAN	HUMAN		209841	220641	192775	178159	168545	167688	132010	135971	130836	132217	134138	135709	83872.1	85380	83017.1	307513	322700	302910	256124	259046	265490	201884	190867	183377	258315	280982	241364	207752	171464	132939	134021	84089.7	311041	260220	192043	260220	0.0798207	936	0.0220235
Putative elongation factor 1-alpha-like 3 OS=Homo sapiens OX=9606 GN=EEF1A1P5 PE=5 SV=1	9.41	50527.3	28158.3	Q5VTE0	23	61.47	0	EF1A3_HUMAN	HUMAN								11176.3	11511.6	11076.9				75618.9	76978.3	74847.9				3298.1	3335.73	3418.72	4625.9	4373.45	4201.83	6756.49	7349.36	6313.11	0	0	11254.9	0	75815.1	0	3350.85	4400.39	6806.32	0.456938	1544	0.0363294
Elongation factor 1-beta OS=Homo sapiens OX=9606 GN=EEF1B2 PE=1 SV=3	4.3	24934.8	6149.39	P24534	11	53.78	0	EF1B_HUMAN	HUMAN		26615.7	22048.7	24143	24967	24245.7	25517	8506.67	9241.67	10064	21252.7	20795	15831.3	14791	16019	16659.7	48896.3	44191	51315	33882.3	32222.3	30795.7	25137	24803	23626.7	35563.3	37606.3	35379.7	24269.1	24909.9	9270.78	19293	15823.2	48134.1	32300.1	24522.2	36183.1	0.0157087	569	0.0133882
Elongation factor Tu, mitochondrial OS=Homo sapiens OX=9606 GN=TUFM PE=1 SV=2	7.37	49883.8	7368.69	P49411	21	67.04	0	EFTU_HUMAN	HUMAN		41022	43269.7	43086	36287.7	34719.7	32957	20260	19731.3	22036.3	29575	26899.3	28825.7	20857.3	23932.3	20395.3	47650	48389.7	50594.7	24305.7	25214	27774.7	37064.7	37734.3	37696.7	30600.7	31870	29753.7	42459.2	34654.8	20675.9	28433.3	21728.3	48878.1	25764.8	37498.6	30741.4	0.640921	1716	0.0403765
EH domain-containing protein 1 OS=Homo sapiens OX=9606 GN=EHD1 PE=1 SV=2	6.36	60684	796.209	Q9H4M9	8	23.22	0.0007	EHD1_HUMAN	HUMAN		13114.3	12622	12473	16590	17930.7	18464.7	19191	17809.7	18785	17165.3	18832.7	17155.3	10541	10635.7	10919.7	10714.7	10407.3	10635.7	10655.3	11161	10884	22862.7	22302.3	22862.7	12837.3	12085.3	12621.3	12736.4	17661.8	18595.2	17717.8	10698.8	10585.9	10900.1	22675.9	12514.7	0.0990294	994	0.0233882
EH domain-containing protein 2 OS=Homo sapiens OX=9606 GN=EHD2 PE=1 SV=2	6	61332.6	6705.26	Q9NZN4	26	66.67	0	EHD2_HUMAN	HUMAN		77475.7	66965.7	76925	27325.7	33259.3	27018.7	46923.7	50285.7	49658.3	31419	32269.3	32237.7	23659	23430.7	21438.7	12853.7	14490.7	12136	43040.3	44466.7	44449.7	40050	38661.7	41226.3	32022	29461.3	32370.3	73788.8	29201.2	48955.9	31975.3	22842.8	13160.1	43985.6	39979.3	31284.6	0.0244485	647	0.0152235
EH domain-containing protein 4 OS=Homo sapiens OX=9606 GN=EHD4 PE=1 SV=1	6.32	61403.4	3368.51	Q9H223	22	56.93	0	EHD4_HUMAN	HUMAN		7919.33	7291.33	7104.33	22387	22270.3	20808	35377.3	35130	36285.3	22145.3	21549.3	21199	18764.3	17644.7	17532.7	6926.33	6497	7419.33	11658.7	11543.3	11178.7	26109	28021	26770	19041	16328.7	17629	7438.33	21821.8	35597.6	21631.2	17980.6	6947.56	11460.2	26966.7	17666.2	0.139257	1105	0.026
Eukaryotic translation initiation factor 2A OS=Homo sapiens OX=9606 GN=EIF2A PE=1 SV=3	9.08	65560.5	347.047	Q9BY44	2	5.47	0.0007	EIF2A_HUMAN	HUMAN		3346.5	3003	2980.5	1645			3777	3925	5448				4330.5	3578	3368.5	4057	4268	4065.5	3397.5	3521.5	3361	1918	2385	2616	3791.5	3711.5	3512.5	3110	1645	4383.33	0	3759	4130.17	3426.67	2306.33	3671.83	0.926663	1932	0.0454588
Eukaryotic translation initiation factor 3 subunit A OS=Homo sapiens OX=9606 GN=EIF3A PE=1 SV=1	6.34	166969	630.825	Q14152	7	8.32	0.0007	EIF3A_HUMAN	HUMAN		4566	4653	5332.33	3685.67	3358	3278.5			3630	4565.67	3734	3843.67	3768.67	3958	3753.33	6232.33	6011.33	5560.33	2641.33	2745.67	2772	1840		1972	7768.33	8017.67	7935	4850.44	3440.72	3630	4047.78	3826.67	5934.67	2719.67	1906	7907	0.565088	1649	0.0388
Eukaryotic translation initiation factor 3 subunit G OS=Homo sapiens OX=9606 GN=EIF3G PE=1 SV=2	5.76	35896.2	308.693	O75821	2	8.44	0.0009	EIF3G_HUMAN	HUMAN		5193.5	5704	4956	4616	5021	4336				2671	2945	3028	2793	3302	3017	5603	5400.5	6089	5390	5868.5	5371.5	5301	5635	5135	5603	5403.5	5018	5284.5	4657.67	0	2881.33	3037.33	5697.5	5543.33	5357	5341.5	0.223044	1266	0.0297882
Eukaryotic translation initiation factor 3 subunit H OS=Homo sapiens OX=9606 GN=EIF3H PE=1 SV=1	6.08	40101.5	940.631	O15372	8	43.18	0.0007	EIF3H_HUMAN	HUMAN		7365	7357.67	8075.67	4936.33	5115.33	4954.67	4555	3768.5	4683.33	2427.33	4288.33	4336	4287.33	3028.33	3868	8928.33	8407	7631.67	9770	10359.7	10019	6012.67	6624	6577.67	8177	8650.33	7453	7599.44	5002.11	4335.61	3683.89	3727.89	8322.33	10049.6	6404.78	8093.44	0.0321088	700	0.0164706
ELAV-like protein 1 OS=Homo sapiens OX=9606 GN=ELAVL1 PE=1 SV=2	9.47	36263	1910.1	Q15717	11	50.31	0	ELAV1_HUMAN	HUMAN		12311.3	12584.3	12663.7	8972.67	8974.33	8212.67	20975.7	22973	20111.3	9626	9833.67	7400.33	9293	9186.67	8941.33	14346	14897	16375	11800.3	11402	11314.3	12077.3	11652.3	11614	11511.7	11684.3	12014.3	12519.8	8719.89	21353.3	8953.33	9140.33	15206	11505.6	11781.2	11736.8	0.570588	1654	0.0389176
Neutrophil elastase OS=Homo sapiens OX=9606 GN=ELANE PE=1 SV=1	9.43	29145.4	1660.47	P08246	3	9.36	0	ELNE_HUMAN	HUMAN		22597	20657.7	21422.7	2998	4059	4038	16977	13996	14851.3			4200	3955	4024.5	3925	52285.7	54891.3	57915.3	12696.3	12995	12312.3	3343	3368	3187	5842	4891	6011	21559.1	3698.33	15274.8	4200	3968.17	55030.8	12667.9	3299.33	5581.33	0.416832	1512	0.0355765
Elongin-B OS=Homo sapiens OX=9606 GN=ELOB PE=1 SV=1	4.53	13246.9	663.968	Q15370	2	18.64	0.0007	ELOB_HUMAN	HUMAN		4995	4504.5	5161.5		6573	7365	7357	7563	7352				4345.5	3762	3497.5	5850.5	5434.5	5788	5949.5	5941	5566.5			7267	6497.5	5887	6499.5	4887	6969	7424	0	3868.33	5691	5819	7267	6294.67	0.092616	978	0.0230118
Elongin-C OS=Homo sapiens OX=9606 GN=ELOC PE=1 SV=1	4.54	12644.3	2233.08	Q15369	4	47.32	0	ELOC_HUMAN	HUMAN		8850.33	9360.67	9630.67	6845.67	10054	7331.5	5481	5778	5503	6518.67	6948	6343.67	8493	5284.67	6411.67	14513.7	13844.7	14182	9427.67	9760	10279.3	10907	8239	7671.67	11555.7	11205.7	10864.3	9280.56	8077.06	5587.33	6603.44	6729.78	14180.1	9822.33	8939.22	11208.6	0.0182619	596	0.0140235
Emerin OS=Homo sapiens OX=9606 GN=EMD PE=1 SV=1	5.15	29050.9	1842.3	P50402	6	33.07	0	EMD_HUMAN	HUMAN		2173	1971.5	2870	3530.67	3718.67	3759.67	4097.5	5094	5563		2994.5	3519	4321.67	4017.67	4105	6559.67	6557.67	6685.33	3723.67	3667.67	3656.33	3324.67	3851	3735.33	7495.33	7873.67	7719.67	2338.17	3669.67	4918.17	3256.75	4148.11	6600.89	3682.56	3637	7696.22	0.072133	908	0.0213647
Alpha-enolase OS=Homo sapiens OX=9606 GN=ENO1 PE=1 SV=2	7.17	47511.2	55017.2	P06733	32	85.94	0	ENOA_HUMAN	HUMAN		239585	219096	233035	160139	165625	159181	134673	136890	142488	132515	126468	122275	147498	149831	146821	274306	265667	253262	206971	216795	226009	163985	180085	171964	211624	213901	226022	230572	161649	138017	127086	148050	264412	216592	172011	217182	0.061794	862	0.0202824
Beta-enolase OS=Homo sapiens OX=9606 GN=ENO3 PE=1 SV=5	7.66	47329.1	16324	P13929	17	54.84	0	ENOB_HUMAN	HUMAN		27403.3	24536.4	27052.8	7427.49	8039.77	7546.49	8795.87	8251.64	8281.88	6425.69	6516.19	6460.27	8983.76	7826.24	7543.62	10696.4	10167	9434.92	10593.9	11691.7	11479.7	8729.19	8803.11	9655.34	7750.38	8923.96	8839.45	26330.8	7671.25	8443.13	6467.38	8117.88	10099.4	11255.1	9062.55	8504.6	0.311044	1389	0.0326824
Gamma-enolase OS=Homo sapiens OX=9606 GN=ENO2 PE=1 SV=3	4.72	47610.8	14997.4	P09104	20	75.12	0	ENOG_HUMAN	HUMAN		13394.1	11878.4	12885.9	37558.4	37523.8	35748.7	17410.5	16654.7	15684.5	34605.8	37741.4	36054.3	8210.13	7686.6	7309.11	24316.8	24193.2	21534.7	17391.2	18699.4	17946.9	23219	39121.3	36596.3	15587.3	16014.4	16080.3	12719.5	36943.6	16583.2	36133.8	7735.28	23348.2	18012.5	32978.8	15894	0.266909	1327	0.0312235
Endoplasmin OS=Homo sapiens OX=9606 GN=HSP90B1 PE=1 SV=1	4.56	92754.2	22468.9	P14625	51	75.22	0	ENPL_HUMAN	HUMAN		44556	40866.3	40878.7	181606	182830	169517	131378	136628	138687	74735.3	73339.3	77324	102387	105775	109987	167627	178508	162178	84649.7	73689.7	84654.7	148939	153824	161284	173706	177196	183578	42100.3	177984	135564	75132.9	106050	169438	80998	154683	178160	0.308625	1386	0.0326118
Erythrocyte membrane protein band 4.2 OS=Homo sapiens OX=9606 GN=EPB42 PE=1 SV=3	8.01	77864.6	1012.76	P16452	6	11.87	0.0007	EPB42_HUMAN	HUMAN		10122.7	9967.33	9569	2022			3463.33	3800.33	2531.5				3521.67	3451.33	4630.5	4846.33	2887	4084	3350.33	3555.33	3237	3105	2114.5	2391	1827	1637	1461.5	9886.33	2022	3265.06	0	3867.83	3939.11	3380.89	2536.83	1641.83	0.0374098	736	0.0173176
Epithelial cell adhesion molecule OS=Homo sapiens OX=9606 GN=EPCAM PE=1 SV=2	7.34	35616.7	1942.75	P16422	5	28.66	0	EPCAM_HUMAN	HUMAN					10117	9508.67	12306.3	11345.7	13380.5	11507	11513.7	15627.5	15912	21827.7	20913	22592	29886.7	29216	31682	8769.33	8691.33	9014.67	13152.3	14841.3	12488	20637.3	21934.7	22656.7	0	10644	12077.7	14351.1	21777.6	30261.6	8825.11	13493.9	21742.9	0.0481534	778	0.0183059
Ephrin type-A receptor 4 OS=Homo sapiens OX=9606 GN=EPHA4 PE=1 SV=1	6.17	111514	476.054	P54764	2	1.32	0.0007	EPHA4_HUMAN	HUMAN		7636.66	6594.71	7143.69	52413.8	47607.9	46875.9	54009.6	60720.4	66026.2	41385	40465.8	44568	37428.7	39986.2	40086.7	15033.3	13507.2	13211.9	19538.8	24208	22117.1	50318.4	49220.1	48467.4	37331	42422.2	37106.7	7125.02	48965.9	60252	42139.6	39167.2	13917.5	21954.6	49335.3	38953.3	0.259851	1324	0.0311529
Epiplakin OS=Homo sapiens OX=9606 GN=EPPK1 PE=1 SV=3	5.3	558111	1569.58	P58107	18	5.21	0	EPIPL_HUMAN	HUMAN		2169.73	1922.37	2127.9										2885.98	2622.86	2804.31	3234.53	3231.43	3195.19	9522.67	9107.67	9300	2131.15	2399.24	2284.75	19163.5	18073.7	17587.3	2073.33	0	0	0	2771.05	3220.39	9310.11	2271.71	18274.8	0.213731	1254	0.0295059
Endoplasmic reticulum aminopeptidase 1 OS=Homo sapiens OX=9606 GN=ERAP1 PE=1 SV=3	6	107805	1157.22	Q9NZ08	8	14.98	0.0007	ERAP1_HUMAN	HUMAN		9416	9960.67	9984.67				2563	3362.67	3555.67				4614	4324.67	4750.33	3747.33	3348	4007.67	4331.67	4106	3932	2226	2970	1850	6122	5739.33	5705.67	9787.11	0	3160.44	0	4563	3701	4123.22	2348.67	5855.67	0.0209148	618	0.0145412
Eukaryotic peptide chain release factor subunit 1 OS=Homo sapiens OX=9606 GN=ETF1 PE=1 SV=3	5.37	49259.1	544.128	P62495	3	8.01	0.0007	ERF1_HUMAN	HUMAN		3242.5	2504	2547.33	2771.5	3233	2574	3421	3836	3925	2632	3033	2791	2760	2349.33	2502.67	4835.67	5120.5	5312.5	3507	3518.5	3539	2996.5	2988	3165	4085	3896.5	3576.67	2764.61	2859.5	3727.33	2818.67	2537.33	5089.56	3521.5	3049.83	3852.72	0.131785	1088	0.0256
Enhancer of rudimentary homolog OS=Homo sapiens OX=9606 GN=ERH PE=1 SV=1	5.53	12430	21704.5	P84090	5	50	0	ERH_HUMAN	HUMAN		19118.3	17610	18173.7	15754	16155	15654.7	17652	17932.3	16046	11438.7	11203	11085	15961	13442.3	14716.5	25994	30137	27357	17150.3	21941	20746.3	15615	16853.3	16509.7	24858	24757	25182.7	18300.7	15854.6	17210.1	11242.2	14706.6	27829.3	19945.9	16326	24932.6	0.03388	715	0.0168235
Erlin-1 OS=Homo sapiens OX=9606 GN=ERLIN1 PE=1 SV=1	7.94	39097	2121.83	O75477	9	32.66	0	ERLN1_HUMAN	HUMAN		2858.23	2868.07	2959.54	3067.69	2778.35	2942.25							3785.98	4168.53	4084.85	7676.39	7650.51	8040.49	3315.23	3256.86	3597.5	3121.67	2798.19	2927.59	6190.79	6245.28	5986.37	2895.28	2929.43	0	0	4013.12	7789.13	3389.86	2949.15	6140.81	0.069138	892	0.0209882
ERO1-like protein alpha OS=Homo sapiens OX=9606 GN=ERO1A PE=1 SV=2	5.35	55248.1	1087.32	Q96HE7	8	31.2	0.0007	ERO1A_HUMAN	HUMAN		56307.3	56548.7	49920	33086	29344.7	47689	53514.7	48787	51175.3	33211	33669	44803.5	39030.7	38447.7	35537.7	47218.3	49642.3	47309.7	40162.7	36806.7	38839	41999.7	41893	40519.7	22798.3	22401.7	22650.7	54258.7	36706.6	51159	37227.8	37672	48056.8	38602.8	41470.8	22616.9	0.289866	1363	0.0320706
Endoplasmic reticulum resident protein 29 OS=Homo sapiens OX=9606 GN=ERP29 PE=1 SV=4	7.28	29050.5	5467.24	P30040	12	69.35	0	ERP29_HUMAN	HUMAN		17350.7	17584.3	17924.3	36378	39239.7	38482.3	19840.7	20203.3	20276	24117	23110.7	22856.3	16345.7	16409.7	17622.7	31706	30962.7	30129.3	25475	21236.3	23287	28680	25556.3	23329	30295.7	31171.7	31995.3	17619.8	38033.3	20106.7	23361.3	16792.7	30932.7	23332.8	25855.1	31154.2	0.849755	1874	0.0440941
Liver carboxylesterase 1 OS=Homo sapiens OX=9606 GN=CES1 PE=1 SV=2	6.14	62806.3	1264.52	P23141	8	23.46	0.0007	EST1_HUMAN	HUMAN		9513.67	10344	11064.7	2372	2768	1960	6131	6089.33	6011.33				3510.33	3889	4316	2078.5	1749.33	2095	5894	6038.33	6153	4462.33	4375.33	4566	6365.67	6707.33	6605.67	10307.4	2366.67	6077.22	0	3905.11	1974.28	6028.44	4467.89	6559.56	0.0686172	887	0.0208706
S-formylglutathione hydrolase OS=Homo sapiens OX=9606 GN=ESD PE=1 SV=2	6.58	31976.1	9013.31	P10768	15	75.89	0	ESTD_HUMAN	HUMAN		37606	36381.3	35898.3	59000.3	60812	58084	63503	58927.7	57643.3	50295	50470.3	50278	25176.3	25372.3	25440	25986.3	25725	25985.7	53133.3	53210	48268	60916	62118.7	61872.3	44116.7	43294	39233.7	36628.6	59298.8	60024.7	50347.8	25329.6	25899	51537.1	61635.7	42214.8	0.0748135	914	0.0215059
Extended synaptotagmin-1 OS=Homo sapiens OX=9606 GN=ESYT1 PE=1 SV=1	5.46	123370	1917.72	Q9BSJ8	22	29.35	0	ESYT1_HUMAN	HUMAN		10290.3	10074.7	10948	4479.67	4352.67	4612	6318.67	6299.33	6364.67	3882.33	3566	3333.33	8446.67	8940.67	8918.67	14443.3	16160.7	18421.7	6549	6936	6824	5548.67	5607.67	4741.33	8363.33	8610.33	8381.33	10437.7	4481.44	6327.56	3593.89	8768.67	16341.9	6769.67	5299.22	8451.67	0.0562521	830	0.0195294
Extended synaptotagmin-2 OS=Homo sapiens OX=9606 GN=ESYT2 PE=1 SV=1	9.61	102871	1307.46	A0FGR8	3	4.89	0.0007	ESYT2_HUMAN	HUMAN		2202.67	2038.67	2594.67	2511	2336	2219										4619	4977.33	4267	2224.67	2591.33	2211		1905	2270.5	2450.33	2656	2315.33	2278.67	2355.33	0	0	0	4621.11	2342.33	2087.75	2473.89	0.145839	1122	0.0264
Electron transfer flavoprotein subunit alpha, mitochondrial OS=Homo sapiens OX=9606 GN=ETFA PE=1 SV=1	8.49	35421.8	5416.3	P13804	12	49.55	0	ETFA_HUMAN	HUMAN		40573	45088.3	42399	18136.7	18397.7	19012.7	13493	14409	13347.3	18623.3	19657.3	18590.7	14182.7	13928	13906.3	25723	23403.3	24115.7	12412.7	13980.3	12728.3	20623.7	21010.3	21828.7	16284.7	15156.7	16290.7	42686.8	18515.7	13749.8	18957.1	14005.7	24414	13040.4	21154.2	15910.7	0.165464	1172	0.0275765
Electron transfer flavoprotein subunit beta OS=Homo sapiens OX=9606 GN=ETFB PE=1 SV=3	8.25	28071.8	4122.13	P38117	12	51.76	0	ETFB_HUMAN	HUMAN		23880	27605.3	25363	11491	11253	11372.3	8489.67	8770.33	8677	8033.67	8524.33	8677	8450.67	8333	8206.67	15365	15641.7	13698.7	9865.33	9466	9835	12147.3	11071.7	12531.3	11514.7	10749	10991.3	25616.1	11372.1	8645.67	8411.67	8330.11	14901.8	9722.11	11916.8	11085	0.325654	1410	0.0331765
Ena/VASP-like protein OS=Homo sapiens OX=9606 GN=EVL PE=1 SV=2	9.24	44734	882.334	Q9UI08	8	29.81	0.0007	EVL_HUMAN	HUMAN		10601.3	10151.3	9681																3387.67	2588.33	3344.33				3862.67	4087	3940.67	10144.6	0	0	0	0	0	3106.78	0	3963.44	9999	2125	0.05
RNA-binding protein EWS OS=Homo sapiens OX=9606 GN=EWSR1 PE=1 SV=1	9.46	68763.5	1308.51	Q01844	7	17.84	0.0007	EWS_HUMAN	HUMAN		21381.7	22617.7	19011.7	8350.33	10989	10606.7	13161.7	13240.7	14630	10451	9889	10846	18300.3	19327	18161.3	13455.7	13812.3	13595.3	19488.3	14439.3	20693.7	15051.7	15530.7	14838	25724.7	24669.7	25806.7	21003.7	9982	13677.4	10395.3	18596.2	13621.1	18207.1	15140.1	25400.3	0.106861	1019	0.0239765
Exocyst complex component 4 OS=Homo sapiens OX=9606 GN=EXOC4 PE=1 SV=1	6.04	111240	658.87	Q96A65	4	6.47	0.0007	EXOC4_HUMAN	HUMAN		1456	1523	1316	3753	1692								1883	1649.5	2088	2531	3046.33	3233.33	1731.67	1380	1522	2667.33	1611	2184	3731.67	3117.33	2988.33	1431.67	2722.5	0	0	1873.5	2936.89	1544.56	2154.11	3279.11	0.657385	1727	0.0406353
Ezrin OS=Homo sapiens OX=9606 GN=EZR PE=1 SV=4	5.87	69527	13821.3	P15311	40	69.8	0	EZRI_HUMAN	HUMAN		37586	38822.7	41419.7	33210.7	32009	32162.3	20853.7	19409.7	18849.1	14113.7	14288.3	13791.7	38714.4	36167.4	36354.4	48246.5	50104.5	50779.2	39549.3	36643.1	40309.7	19987.7	23112.3	25574.7	62359.5	63635.3	55659.6	39276.1	32460.7	19704.2	14064.6	37078.7	49710.1	38834	22891.6	60551.5	0.0179226	592	0.0139294
Hsc70-interacting protein OS=Homo sapiens OX=9606 GN=ST13 PE=1 SV=2	5	41502.9	2794.25	P50502	10	28.73	0	F10A1_HUMAN	HUMAN		18117.8	19889.2	18666.1	14669.5	13868.9	15817.6	6213.61	6076.47	5759.86				11861.7	10747.4	11276.1	13591.8	14542.3	14027.9	19946	22694.5	19126.2	12007.9	11954.5	12990.7	31887.2	29188.8	25849.8	18891	14785.3	6016.65	0	11295.1	14054	20588.9	12317.7	28975.3	0.532175	1614	0.0379765
Coagulation factor XIII A chain OS=Homo sapiens OX=9606 GN=F13A1 PE=1 SV=4	5.67	83780.7	6896.92	P00488	31	58.61	0	F13A_HUMAN	HUMAN		21786.7	21061	21541	21477.7	22650	22343.3	15985.3	15401	16192.3	6426.33	6765	7212.67	11695	13274.7	12466	13587	13567.3	13864.3	43818.7	36708.3	48870.3	21762.3	21858	22698.7	29767.3	33493.3	30380.3	21462.9	22157	15859.6	6801.33	12478.6	13672.9	43132.4	22106.3	31213.7	0.150394	1136	0.0267294
Protein FAM162A OS=Homo sapiens OX=9606 GN=FAM162A PE=1 SV=2	10.23	17570.5	1061.92	Q96A26	4	31.82	0.0007	F162A_HUMAN	HUMAN		10058	7487	8815.33	5907.5	6191.5	5199	6658.5	5879.5	5584	4841	4026	3953	7511	7269	7582	9312.33	8525.67	9842.67	4042.5	4657.5	6683	4831.5	5028	4659.5	6695	7879.67	6816.67	8786.78	5766	6040.67	4273.33	7454	9226.89	5127.67	4839.67	7130.44	0.57364	1658	0.0390118
Redox-regulatory protein FAM213A OS=Homo sapiens OX=9606 GN=FAM213A PE=1 SV=3	9.25	25878.3	2524.64	Q9BRX8	5	27.07	0	F213A_HUMAN	HUMAN		20713	19654	21086.3	6969.67	7257.67	7186.33	8218.67	9530	11525	5130.67	5089	4528	9774.67	10075.3	9434.67	5488	4886	5651	2759	2701	3440.67	6881	6632	5797.67	5191.33	6668.67	5924	20484.4	7137.89	9757.89	4915.89	9761.56	5341.67	2966.89	6436.89	5928	0.0336078	713	0.0167765
Protein FAM49B OS=Homo sapiens OX=9606 GN=FAM49B PE=1 SV=1	5.68	37033.2	857.132	Q9NUQ9	4	20.68	0.0007	FA49B_HUMAN	HUMAN		2690.5	2528	2653.5											1497	1610	5098.33	4638.67	4512.67	1647	1753.33	2461				3924.67	4026.67	3931.33	2624	0	0	0	1553.5	4749.89	1953.78	0	3960.89	0.77286	1822	0.0428706
Coagulation factor IX OS=Homo sapiens OX=9606 GN=F9 PE=1 SV=2	5.19	53147.1	1634.3	P00740	16	43.38	0	FA9_HUMAN	HUMAN		2017	2858	2370.5	28517.3	27540	25727	13282	13699.3	13996.7	18947	18689.7	19141.3	10195.3	9961.67	10496.3	10854.3	10791	10247	7683	7889	7710.67	25520	25010	24687.7	18202.7	18525	18162	2415.17	27261.4	13659.3	18926	10217.8	10630.8	7760.89	25072.6	18296.6	0.536077	1619	0.0380941
Fumarylacetoacetase OS=Homo sapiens OX=9606 GN=FAH PE=1 SV=2	6.49	46773.6	440.915	P16930	4	10.02	0.0007	FAAA_HUMAN	HUMAN		5246	5554.67	6004.33	4093	4280.33	4605	6372	6341	6116	2925.5	2835.5	2545	4741	5275	4500	4513.33	4135.33	4218.33	4266.33	4404	4356.33	2671.67	3211.33	3274	4284	4239	4289.33	5601.67	4326.11	6276.33	2768.67	4838.67	4289	4342.22	3052.33	4270.78	0.195912	1232	0.0289882
Fatty acid-binding protein, adipocyte OS=Homo sapiens OX=9606 GN=FABP4 PE=1 SV=3	7.04	14833	37306.9	P15090	9	78.03	0	FABP4_HUMAN	HUMAN		184037	177675	182032	42881.6	40905.1	40432.1	69198.7	66764.6	66156.5	28241.1	26965.1	30759.6	11255.3	9773.33	9165.67				25244	27178.7	27865.7	47703.5	46330.8	44489.5	11509.3	10603	11034	181248	41406.2	67373.3	28655.3	10064.8	0	26762.8	46174.6	11048.8	0.0264245	661	0.0155529
Fumarylacetoacetate hydrolase domain-containing protein 2A OS=Homo sapiens OX=9606 GN=FAHD2A PE=1 SV=1	8.28	34938.4	495.195	Q96GK7	3	12.42	0.0007	FAH2A_HUMAN	HUMAN					6032	5885	6878	5731	3477	2442	6445.67	6618.33	6206							1386	2289	1868	8256.33	5719	5309.5	2033	1956	1524	0	6265	3883.33	6423.33	0	0	1847.67	6428.28	1837.67	0.225205	1272	0.0299294
Acylpyruvase FAHD1, mitochondrial OS=Homo sapiens OX=9606 GN=FAHD1 PE=1 SV=2	7.17	25128.1	798.136	Q6P587	2	15.18	0.0007	FAHD1_HUMAN	HUMAN		8864	10012	11094	2939	3756	3248.5	6856	4902.5	5253	2472	2614.5	2895	4227	4254	4110	3698	3473.5	5091.5	3719	3982.5	4335.5	3343	3380.5	3088	5137	4755	5520.5	9990	3314.5	5670.5	2660.5	4197	4087.67	4012.33	3270.5	5137.5	0.106848	1018	0.0239529
Protein FAM3C OS=Homo sapiens OX=9606 GN=FAM3C PE=1 SV=1	8.39	24965.7	1200.08	Q92520	4	25.11	0.0007	FAM3C_HUMAN	HUMAN					6935.67	7361.67	6195	5041	4318	4478	3202.5	3425.33	3354	6890.5	7308	6947.33	6813.33	6728.33	6524.33	4873.67	4720	5335.67	3223.67	2711.33	3809	7635.67	8117.67	8242	0	6830.78	4612.33	3327.28	7048.61	6688.67	4976.44	3248	7998.44	0.429898	1525	0.0358824
Fatty acid synthase OS=Homo sapiens OX=9606 GN=FASN PE=1 SV=3	5.98	276050	1616.4	P49327	53	31.02	0	FAS_HUMAN	HUMAN		27395.3	23785	26758	2894.67	2893.67	2613.67	3067	3209	3251	1874			3078	3396.67	3260.67	5680.33	6437.33	6013.33	3184.33	3133.33	3253	3066.33	2342.67	2378.67	3337	2862.33	3156.67	25979.4	2800.67	3175.67	1874	3245.11	6043.67	3190.22	2595.89	3118.67	0.079973	939	0.0220941
Fibulin-1 OS=Homo sapiens OX=9606 GN=FBLN1 PE=1 SV=4	4.9	81320.1	5399.3	P23142	18	41.39	0	FBLN1_HUMAN	HUMAN		24505.3	21940.3	20744.7	9104.33	7557.33	10438.7	14513.3	13530.7	14679	5992	5526	4086.33	16939	17539.7	16581	13703.3	14472.3	14642.7	72326	66066.3	71079	7324	7467.67	7097.33	15353.7	15016.7	14834	22396.8	9033.44	14241	5201.44	17019.9	14272.8	69823.8	7296.33	15068.1	0.0778883	926	0.0217882
Fibulin-2 OS=Homo sapiens OX=9606 GN=FBLN2 PE=1 SV=2	4.54	132333	2294.28	P98095	15	22.13	0	FBLN2_HUMAN	HUMAN		5212.33	5190.67	4799.67	12655.7	11166.3	11737.7	12129.3	11267.7	11278.7	5298.33	5224.67	4944.33	4499.67	4578.33	4561.67	2878.5	2276.67	2802	28415.7	32147	32984.3	8220.33	8083.67	7997	6110.67	6486.33	6704	5067.56	11853.2	11558.6	5155.78	4546.56	2652.39	31182.3	8100.33	6433.67	0.38339	1475	0.0347059
EGF-containing fibulin-like extracellular matrix protein 1 OS=Homo sapiens OX=9606 GN=EFEMP1 PE=1 SV=2	4.77	56921.7	6079.99	Q12805	15	48.48	0	FBLN3_HUMAN	HUMAN		3946.33	4279.67	4110.67	54881.3	58820	58323	15671.3	15761.7	14384.3	25218.7	25515.3	21454	10934	8525	8810.33	21238.7	18102.3	20505	26878.3	26756	24235.7	28998.7	29120.7	24936.3	10564.7	12165.7	9566	4112.22	57341.4	15272.4	24062.7	9423.11	19948.7	25956.7	27685.2	10765.4	0.4941	1581	0.0372
EGF-containing fibulin-like extracellular matrix protein 2 OS=Homo sapiens OX=9606 GN=EFEMP2 PE=1 SV=3	4.61	51800.7	592.323	O95967	3	13.09	0.0007	FBLN4_HUMAN	HUMAN					12309.3	12534.7	11487.7	2659		2349	5259.5	5890	7020.5	3800	3375	2700	6723	5886	7037	9294.5	9922	8261.67	5217.33	5750	4751	2722	3158	3174	0	12110.6	2504	6056.67	3291.67	6548.67	9159.39	5239.44	3018	0.351974	1438	0.0338353
Fibrillin-1 OS=Homo sapiens OX=9606 GN=FBN1 PE=1 SV=3	4.62	332882	1004.81	P35555	25	12.33	0.0007	FBN1_HUMAN	HUMAN		4738.33	4597.33	5164.33	15121.3	15276.7	15853.3	6349.33	6387.33	6317.67	10839.3	10035.7	11516	1853.5	1684	2002.67	3024.33	3668	2812	20156.7	17034.7	20462.3	8837	9396	9457.67	6721.67	5988.33	5555	4833.33	15417.1	6351.44	10797	1846.72	3168.11	19217.9	9230.22	6088.33	0.689245	1749	0.0411529
rRNA 2'-O-methyltransferase fibrillarin OS=Homo sapiens OX=9606 GN=FBL PE=1 SV=2	10.57	33898.3	1165.14	P22087	7	38.63	0.0007	FBRL_HUMAN	HUMAN		12893.3	12947.3	11906.3	5356.33	4526.33	4381.33	9056	10527.3	8956	5241.67	4839	4772	10133.7	8786.33	9503	11205	10624.3	12044.7	9432.67	10472.3	10625	8803.33	7707.33	6879	10496.7	9675	9251	12582.3	4754.67	9513.11	4950.89	9474.33	11291.3	10176.7	7796.56	9807.56	0.125065	1069	0.0251529
F-box only protein 2 OS=Homo sapiens OX=9606 GN=FBXO2 PE=1 SV=2	4.1	33726.9	1047.59	Q9UK22	4	16.55	0.0007	FBX2_HUMAN	HUMAN																				2142.5	1161	1300				6545.67	7082.67	6738.33	0	0	0	0	0	0	1534.5	0	6788.89	9999	2125	0.05
Fermitin family homolog 2 OS=Homo sapiens OX=9606 GN=FERMT2 PE=1 SV=1	6.25	78488	2590.49	Q96AC1	16	39.41	0	FERM2_HUMAN	HUMAN		13220	12524.7	14165.7	13002.7	12962	12957.7	15828	15142.3	15275.7	9717	10392.3	10823.3	10046.7	9936.67	10270.7	5573.67	5606.33	5845	15722.3	15629	15728	17299.7	17997.7	17186	11633	11197.7	12328.3	13303.4	12974.1	15415.3	10310.9	10084.7	5675	15693.1	17494.4	11719.7	0.619625	1696	0.0399059
Forkhead-associated domain-containing protein 1 OS=Homo sapiens OX=9606 GN=FHAD1 PE=2 SV=2	6.51	162760	2048.05	B1AJZ9	3	4.25	0	FHAD1_HUMAN	HUMAN		14914	8476.5	7837		180880	3370	176946	179115	183959			348581	63872.5	73251.5	64059.5	39729.5	38503.5	31963	64671	40072.3	68876.5	5214			62328	64395.7	67181.3	10409.2	92124.8	180007	348581	67061.2	36732	57873.3	5214	64635	0.0740217	913	0.0214824
Four and a half LIM domains protein 2 OS=Homo sapiens OX=9606 GN=FHL2 PE=1 SV=3	7.36	34188.8	2846.97	Q14192	13	56.63	0	FHL2_HUMAN	HUMAN		4356.67	4483.33	4285	5298.33	5189	4665.33	5600	5500.33	5708	5368	5357	5075.67	2764	2720	3318		2662	2025.5	10247.3	11727.3	11534.7	7109.33	7341.33	6885.33	8110	7896.33	7933.33	4375	5050.89	5602.78	5266.89	2934	2343.75	11169.8	7112	7979.89	0.307702	1384	0.0325647
Four and a half LIM domains protein 3 OS=Homo sapiens OX=9606 GN=FHL3 PE=1 SV=4	5.75	33187.9	689.958	Q13643	2	8.93	0.0007	FHL3_HUMAN	HUMAN		2705	2349	2485										1803		1842		1362		4708	4811.5	4855				4076	3805	3654	2513	0	0	0	1822.5	1362	4791.5	0	3845	9999	2125	0.05
Complement factor H-related protein 1 OS=Homo sapiens OX=9606 GN=CFHR1 PE=1 SV=2	7.19	38791.2	3620.98	Q03591	11	63.64	0	FHR1_HUMAN	HUMAN		4175	4374.04	4213.68	18478.8	19097	17852.7	12355.1	12024.5	12138.2	12469	11267.6	12634.5	5612.02	5749.79	5420.98	12969.3	13568.2	14235.5	13859.3	14177.9	13647.6	15883.6	15086.9	13699.5	10052.4	9026.01	9843.83	4254.24	18476.2	12172.6	12123.7	5594.26	13591	13894.9	14890	9640.75	0.902394	1915	0.0450588
Complement factor H-related protein 2 OS=Homo sapiens OX=9606 GN=CFHR2 PE=1 SV=1	5.96	31563.2	986.905	P36980	5	30	0.0007	FHR2_HUMAN	HUMAN		8919.21	7584.22	5137.64	5503.25	6196.2	5898.14				4035.73	4043.08	2752.82	13574.8	11745.2	12229.8	8613.51	7208.72	7881.67	6010.31	6876.92	6542.96	7027.95	6008.71	6718.22	7552.61	6583.03	6753.34	7213.69	5865.86	0	3610.55	12516.6	7901.3	6476.73	6584.96	6962.99	0.0139074	549	0.0129176
Complement factor H-related protein 5 OS=Homo sapiens OX=9606 GN=CFHR5 PE=1 SV=1	6.73	66472.5	1482.74	Q9BXR6	3	13.18	0	FHR5_HUMAN	HUMAN								5359.96	5676.09	5857										4338.47	3517.52	3789.95							0	0	5631.01	0	0	0	3881.98	0	0	9999	2125	0.05
Fibrinogen alpha chain OS=Homo sapiens OX=9606 GN=FGA PE=1 SV=2	5.61	95714.5	14614.9	P02671	40	55.2	0	FIBA_HUMAN	HUMAN		112545	104459	113126	176659	192777	186934	101677	108187	102823	136275	130673	115446	108790	110502	114575	244612	260015	252650	150932	136873	157575	156951	156126	164062	92161.3	106582	95242	110043	185456	104229	127465	111289	252426	148460	159047	97995.1	0.0657802	875	0.0205882
Fibrinogen beta chain OS=Homo sapiens OX=9606 GN=FGB PE=1 SV=2	8.25	56612.6	32563.8	P02675	35	83.91	0	FIBB_HUMAN	HUMAN		237204	231630	242721	208894	198981	186981	116730	122687	115398	149026	142027	145523	184675	177669	179953	295238	281804	274498	189469	198009	198180	180825	182862	178980	145377	133146	153402	237185	198285	118271	145525	180766	283847	195219	180889	143975	0.0779002	927	0.0218118
Fibrinogen gamma chain OS=Homo sapiens OX=9606 GN=FGG PE=1 SV=3	5.24	52139	18402.1	P02679	27	77.26	0	FIBG_HUMAN	HUMAN		243676	241691	243461	208294	204795	207418	126622	117418	122848	175589	166354	173148	179900	184021	165495	281457	313690	286529	207045	223638	196496	207373	203631	199368	154239	135424	151633	242943	206836	122296	171697	176472	293892	209060	203457	147099	0.0828466	951	0.0223765
Mitochondrial fission 1 protein OS=Homo sapiens OX=9606 GN=FIS1 PE=1 SV=2	9.21	16994.8	3753.87	Q9Y3D6	4	36.18	0	FIS1_HUMAN	HUMAN		5561.67	6450	6575.67	9950	8096.67	8412	17699.3	17228.3	16958	7843.67	6857.67	7428.67	9728.67	10871	9433.67	10708	10499.7	10038.3	7549	8625	8772.67	9165.67	9252	9328.67	13244	13715.3	12798.7	6195.78	8819.56	17295.2	7376.67	10011.1	10415.3	8315.56	9248.78	13252.7	0.756654	1806	0.0424941
Peptidyl-prolyl cis-trans isomerase FKBP1A OS=Homo sapiens OX=9606 GN=FKBP1A PE=1 SV=2	8.66	12007.8	15440.9	P62942	4	46.3	0	FKB1A_HUMAN	HUMAN		146153	141042	144023	162694	166104	163783	204047	208655	222427	171304	152613	149738	148936	147035	165670	127748	126093	149582	144528	132245	138125	181687	179999	184371	147036	139028	139877	143739	164193	211710	157885	153880	134475	138299	182019	141980	0.0984828	990	0.0232941
Peptidyl-prolyl cis-trans isomerase FKBP2 OS=Homo sapiens OX=9606 GN=FKBP2 PE=1 SV=2	9.55	15820.4	3561.03	P26885	4	69.01	0	FKBP2_HUMAN	HUMAN		4310.5	4004	4025	17053.7	17234	15762	18382	17256	17539.3	16716	16283.7	10310	5891.5	9927.5	6282	5044.33	5144.67	4912	9233.33	8623	7968	17559	12337	10936	12128.3	12051.7	10539.7	4113.17	16683.2	17725.8	14436.6	7367	5033.67	8608.11	13610.7	11573.2	0.0322389	702	0.0165176
Peptidyl-prolyl cis-trans isomerase FKBP3 OS=Homo sapiens OX=9606 GN=FKBP3 PE=1 SV=1	9.73	25233.9	1356.53	Q00688	6	41.52	0.0007	FKBP3_HUMAN	HUMAN		9128.33	7541.33	8278	10957	10129.7	10421.3	13323.3	11503.7	11636	6697	7587	8409	9261.33	8948.67	9698	10381.7	9893.67	11561.7	11849	12465	10624.3	9860	8580	10802.3	13929.3	13952.7	14776	8315.89	10502.7	12154.3	7564.33	9302.67	10612.3	11646.1	9747.44	14219.3	0.315836	1398	0.0328941
Peptidyl-prolyl cis-trans isomerase FKBP4 OS=Homo sapiens OX=9606 GN=FKBP4 PE=1 SV=3	5.18	52089.8	1924.96	Q02790	12	39.87	0	FKBP4_HUMAN	HUMAN		9256.33	9812.67	9559	13538.7	13310	14095	8395.33	8560	7717.33	9506.67	12843	11199.7	8173.33	8576.67	8671.33	17819.3	18406.7	19497.7	9180.33	8052.33	9035	16131.7	14231	15032.7	11313	11151	10615	9542.67	13647.9	8224.22	11183.1	8473.78	18574.6	8755.89	15131.8	11026.3	0.167327	1175	0.0276471
Peptidyl-prolyl cis-trans isomerase FKBP5 OS=Homo sapiens OX=9606 GN=FKBP5 PE=1 SV=2	5.58	51725.5	1017.13	Q13451	8	25.6	0.0007	FKBP5_HUMAN	HUMAN		16029.3	14185.7	14651.3	5805	5129.67	5996.33	5008.67	4607.33	4352.67	3202	3084.67	3764	13729.3	12898.7	13236	12779.7	13446.7	13347	11741	10720.3	9431.67	6400	5922.33	5509.67	11982	11345.3	11438	14955.4	5643.67	4656.22	3350.22	13288	13191.1	10631	5944	11588.4	0.0407679	751	0.0176706
Peptidyl-prolyl cis-trans isomerase FKBP8 OS=Homo sapiens OX=9606 GN=FKBP8 PE=1 SV=2	4.58	45018	495.468	Q14318	2	7.52	0.0007	FKBP8_HUMAN	HUMAN		2382	2359	2530				3621	3607	2863				3393	2913	2343	5099	5386.5	4913	3879	3160	3865	2228	2896	2141.5	3666	3623	3103.5	2423.67	0	3363.67	0	2883	5132.83	3634.67	2421.83	3464.17	0.226088	1274	0.0299765
Protein flightless-1 homolog OS=Homo sapiens OX=9606 GN=FLII PE=1 SV=2	5.66	146234	604.233	Q13045	2	2.92	0.0007	FLII_HUMAN	HUMAN		2536.5	2434	2426.5				2259	2393	2897				2672	2394	2574	3014	3190.5	3096.5	2898	2668	3316.5	2105	2168	2099	3574.5	3521.5	3540	2465.67	0	2516.33	0	2546.67	3100.33	2960.83	2124	3545.33	0.322159	1406	0.0330824
Filamin-A OS=Homo sapiens OX=9606 GN=FLNA PE=1 SV=4	5.64	283477	15563.9	P21333	134	70.91	0	FLNA_HUMAN	HUMAN		131480	128205	114306	36277.7	38390	32215.3	83090.7	84630	88125	36471.7	36738.7	36419.7	58923.7	63476.3	59890	71340.7	68250	66677.3	170676	172367	164467	69606.3	68767.7	93552.7	104804	84415.7	98012.3	124664	35627.7	85281.9	36543.3	60763.3	68756	169170	77308.9	95743.9	0.192515	1226	0.0288471
Filamin-B OS=Homo sapiens OX=9606 GN=FLNB PE=1 SV=2	5.36	280331	3430.11	O75369	106	64.64	0	FLNB_HUMAN	HUMAN		125532	126393	125942	95061.9	100820	95153.2	106979	110562	105217	95063.7	92016	88830.3	70924.7	70175	71338.7	98077.5	98775.3	102745	99316.3	102298	102937	116193	116442	113905	67827.3	80385	69258.3	125956	97011.6	107586	91970	70812.8	99866	101517	115513	72490.2	0.182864	1207	0.0284
Filamin-C OS=Homo sapiens OX=9606 GN=FLNC PE=1 SV=3	5.56	293589	1470.58	Q14315	21	12.55	0	FLNC_HUMAN	HUMAN		4997.67	4799	5020.61	2820.4	2860.02	2898.94	4190.8	3797.09	3697.86	3027.76	2969.97	3448.1							4682.28	4083.71	4271.62	4664.07	5040.64	5255.72	2181.06	2212.19	2515.45	4939.09	2859.79	3895.25	3148.61	0	0	4345.87	4986.81	2302.9	0.0216998	625	0.0147059
Flotillin-1 OS=Homo sapiens OX=9606 GN=FLOT1 PE=1 SV=3	7.3	47583.5	1115.01	O75955	8	27.4	0.0007	FLOT1_HUMAN	HUMAN		2723.33	2968.67	2907.67										2192	2494.5	2260.33	6779.33	6434	6237.67	2404	2361.5	2261	1676		1832	3572.33	3411.33	3999.67	2866.56	0	0	0	2315.61	6483.67	2342.17	1754	3661.11	0.690864	1752	0.0412235
Fibromodulin OS=Homo sapiens OX=9606 GN=FMOD PE=1 SV=2	5.6	43521	1674.89	Q06828	6	31.65	0	FMOD_HUMAN	HUMAN		4577	4465.33	4696.33	4622.33	4214.33	6055	7189.5	5482.67	5294.67	4795	4039	4487	5472.67	5395	5927	4639	4439	4595.33	15319.3	16494	15222	5152.33	5663.33	3970.67	10617	11381	11108	4579.56	4963.89	5988.94	4440.33	5598.22	4557.78	15678.4	4928.78	11035.3	0.0717272	906	0.0213176
Farnesyl pyrophosphate synthase OS=Homo sapiens OX=9606 GN=FDPS PE=1 SV=4	5.76	48788.8	416.44	P14324	2	10.5	0.0007	FPPS_HUMAN	HUMAN		6184		3888	2913	4907	4135	3323	2854	3753	3262	2819	2711	4076	4390	3678	7485	6636	6355	4444.5	4313.5	3679.5	4556	3209	3808.5	5245	4933	4947	5036	3985	3310	2930.67	4048	6825.33	4145.83	3857.83	5041.67	0.0597682	846	0.0199059
FRAS1-related extracellular matrix protein 2 OS=Homo sapiens OX=9606 GN=FREM2 PE=1 SV=2	4.71	352811	1371.01	Q5SZK8	15	9.75	0.0007	FREM2_HUMAN	HUMAN		32308.7	28610.3	27154.3	45586	49175	45785	44104	44675.3	44889	38686.3	41851	40752	28473.7	28267.3	26877	27024	26571.7	26019.3	23856.3	26598	25485	57127	57407.3	59972.7	20173	15334.3	16165.7	29357.8	46848.7	44556.1	40429.8	27872.7	26538.3	25313.1	58169	17224.3	0.2221	1263	0.0297176
Fascin OS=Homo sapiens OX=9606 GN=FSCN1 PE=1 SV=3	6.88	55157.3	3719.41	Q16658	15	51.12	0	FSCN1_HUMAN	HUMAN		30793.3	30271.3	30388.3	21092.3	21611.3	20169	23219	21133	22896.7	14217.7	13981.3	14403.3	13659.3	13172.7	11876.7	8141	9566.33	8369.33	26659.3	28325	25924.7	19725.3	21421.3	19790.7	22523.7	23225	23252.7	30484.3	20957.6	22416.2	14200.8	12902.9	8692.22	26969.7	20312.4	23000.4	0.095695	984	0.0231529
Fibrous sheath-interacting protein 2 OS=Homo sapiens OX=9606 GN=FSIP2 PE=2 SV=4	6.25	786368	2788.64	Q5CZC0	9	5.66	0	FSIP2_HUMAN	HUMAN		5359.45	4979.52	5661.78	18344.9	17171.5	18495	6787.5	9407	5539	16854	17701	18744	4349	10297.5	10108.5	6217.5	4619	6064	30207.7	30909.7	32156.7	23566.3	26128.3	25196.3	5428.67	5213	6713.33	5333.58	18003.8	7244.5	17766.3	8251.67	5633.5	31091.3	24963.7	5785	0.163406	1165	0.0274118
Far upstream element-binding protein 2 OS=Homo sapiens OX=9606 GN=KHSRP PE=1 SV=4	6.94	73400.6	2096.14	Q92945	24	46.69	0	FUBP2_HUMAN	HUMAN		20224.7	20468.7	21210.3	10068.3	9178.33	9514.67	8098.33	8629.67	7796.33	10587.7	11734.3	10151.3	12868.7	11482.7	12838.3	16539.7	15723	18943.7	17795.7	18332.7	16844	14780.7	13375	14335.7	17501.3	17612	17130.3	20634.6	9587.11	8174.78	10824.4	12396.6	17068.8	17657.4	14163.8	17414.6	0.07937	934	0.0219765
Tissue alpha-L-fucosidase OS=Homo sapiens OX=9606 GN=FUCA1 PE=1 SV=4	6.38	53974.1	705.057	P04066	6	16.31	0.0007	FUCO_HUMAN	HUMAN		2133	2313	1915.5	12858.7	13104.7	12679.7	13323.7	12685.3	13701	14636	14281.7	16327.7	20102.3	23930	20831.3	7539.33	7782.67	7654	10033.3	9352.33	10877	19085.7	20556.7	21958	10235	12354.7	12375	2120.5	12881	13236.7	15081.8	21621.2	7658.67	10087.6	20533.4	11654.9	0.103453	1008	0.0237176
RNA-binding protein FUS OS=Homo sapiens OX=9606 GN=FUS PE=1 SV=1	9.49	53654	5306.54	P35637	9	35.36	0	FUS_HUMAN	HUMAN		36652.7	34803	33727.3	24128.7	24225.3	23877	31519.3	29982	28930.3	21816.3	22220.3	19663.7	18212.3	23393.7	16685	58113.7	58738.7	55763.7	33234.3	40540.7	35220.3	32777.3	32197	30611.3	41587.7	41363.3	34615.7	35061	24077	30143.9	21233.4	19430.3	57538.7	36331.8	31861.9	39188.9	0.0677804	882	0.0207529
FYVE and coiled-coil domain-containing protein 1 OS=Homo sapiens OX=9606 GN=FYCO1 PE=1 SV=3	4.67	168694	1417.64	Q9BQS8	3	2.3	0.0007	FYCO1_HUMAN	HUMAN					749.607	2582.21	1778.77													4008.96	3319.78	4149.54	3037.39	2993.68	4342	4875.14	4441.19	3534.23	0	1703.53	0	0	0	0	3826.09	3457.69	4283.52	9999	2125	0.05
Ras GTPase-activating protein-binding protein 1 OS=Homo sapiens OX=9606 GN=G3BP1 PE=1 SV=1	5.22	52221.4	858.944	Q13283	3	13.09	0.0007	G3BP1_HUMAN	HUMAN		9151.67	9225	8456	6351.67	5661.67	5441.67	9926	10074	8717	5011.5	4108.67	5142.5	5412.5	6259	5247	10759.7	9211	10425	8699	10201	8998	6220.67	6630	6088.33	8355	8107.67	8295.67	8944.22	5818.33	9572.33	4754.22	5639.5	10131.9	9299.33	6313	8252.78	0.514982	1602	0.0376941
Glyceraldehyde-3-phosphate dehydrogenase OS=Homo sapiens OX=9606 GN=GAPDH PE=1 SV=3	8.7	36224.4	64949.4	P04406	22	90.15	0	G3P_HUMAN	HUMAN		422176	407852	414895	342887	319787	341120	279042	277000	253360	215118	219073	252317	235050	245464	248399	491045	472059	434658	456147	407467	421720	340459	347762	335485	414366	421312	393855	414974	334598	269800	228836	242971	465921	428445	341235	409844	0.104762	1011	0.0237882
Glucose-6-phosphate 1-dehydrogenase OS=Homo sapiens OX=9606 GN=G6PD PE=1 SV=4	6.39	59713.1	2547.44	P11413	23	53.98	0	G6PD_HUMAN	HUMAN		16285	15815.3	17114.3	12458	12017.3	13950.7	20252	21110.3	21397.3	11181.3	11008	11368.7	15557.3	15691.7	13592.3	21137.3	21197.7	20942.3	20566.7	21133.3	21063	14550.7	15280.7	14630	18719	19233.3	18701.7	16404.9	12808.7	20919.9	11186	14947.1	21092.4	20921	14820.4	18884.7	0.0901334	971	0.0228471
GDH/6PGL endoplasmic bifunctional protein OS=Homo sapiens OX=9606 GN=H6PD PE=1 SV=2	6.86	89463.1	616.321	O95479	5	8.34	0.0007	G6PE_HUMAN	HUMAN		3661.67	4181.33	3929	3537	2639.33	3112.5	7720	8541	6485		2322.5	2060	8188.67	8125.67	7198	4822.67	4450.67	3376.67	7882.67	4219.33	4442.33	3281.33	3621.67	3220.67	5234.67	8246	5654.67	3924	3096.28	7582	2191.25	7837.44	4216.67	5514.78	3374.56	6378.44	0.341316	1426	0.0335529
Glucose-6-phosphate isomerase OS=Homo sapiens OX=9606 GN=GPI PE=1 SV=4	8.46	63375.4	7539.09	P06744	29	63.08	0	G6PI_HUMAN	HUMAN		59364.3	62503	55504.3	63687	62263.3	57457.3	49236	52274.3	47891	44737.3	53213.7	42140.7	32838.3	35914.7	35109.3	69520.7	72911.7	78513.7	52969.3	50690.7	56203.3	56278.7	62737.3	61355.7	47152.3	57720.3	54630.7	59123.9	61135.9	49800.4	46697.2	34620.8	73648.7	53287.8	60123.9	53167.8	0.799518	1836	0.0432
Glutamine amidotransferase-like class 1 domain-containing protein 3A, mitochondrial OS=Homo sapiens OX=9606 GN=GATD3A PE=1 SV=1	8.29	28512.6	2060.82	P0DPI2	7	58.21	0	GAL3A_HUMAN	HUMAN		27092.7	25588.3	26182	20928.7	20691	19571.3	14533	15096	13683.3	14699.7	15638.7	14169.3	8117	8396.67	8697.33	13298.7	10291	13028	20704.3	20096.3	21368.7	20220.7	23608.7	21420.7	22227	22038.7	24358.7	26287.7	20397	14437.4	14835.9	8403.67	12205.9	20723.1	21750	22874.8	0.169597	1182	0.0278118
Aldose 1-epimerase OS=Homo sapiens OX=9606 GN=GALM PE=1 SV=1	6.19	37993.7	1799.88	Q96C23	7	29.53	0	GALM_HUMAN	HUMAN		4405	4580.33	4759	10859.7	8828.67	8890.33	6239.67	6475.67	7213.67	9319	8475	9109.33	5713.67	5681.67	5783	7052	6986.33	6927.33	13618.7	10324	11948.3	10288	11211.3	10183.3	8730.67	8648.67	9580.33	4581.44	9526.22	6643	8967.78	5726.11	6988.56	11963.7	10560.9	8986.56	0.184096	1210	0.0284706
Galactose-1-phosphate uridylyltransferase OS=Homo sapiens OX=9606 GN=GALT PE=1 SV=3	6.52	43648.4	477.8	P07902	2	7.65	0.0007	GALT_HUMAN	HUMAN		3018	2775	2241.5	2713.5	2533	2222	7084.5	6284	8083	2727	2145.5	2943	4869	4131	4670	2440	3507	2852	4074.5	3616.5	3619.5	2976.5	3124.5	3955.5	6003	6023.5	5381.5	2678.17	2489.5	7150.5	2605.17	4556.67	2933	3770.17	3352.17	5802.67	0.905221	1917	0.0451059
Neutral alpha-glucosidase AB OS=Homo sapiens OX=9606 GN=GANAB PE=1 SV=3	5.69	107330	4540.73	Q14697	40	51.91	0	GANAB_HUMAN	HUMAN		51714.3	53698.7	57092	80799.3	76429	81253.7	79669.3	69814.7	66550	72149.3	75142	80613.3	49502	51330	47750.3	62933	69434	70268.7	74757	82222.3	90797.3	97480.7	95093	85315	64190	70113.7	68579.7	54168.3	79494	72011.3	75968.2	49527.4	67545.2	82592.2	92629.6	67627.8	0.660517	1728	0.0406588
Golgi-associated plant pathogenesis-related protein 1 OS=Homo sapiens OX=9606 GN=GLIPR2 PE=1 SV=3	9.76	17332.4	5088.53	Q9H4G4	5	47.4	0	GAPR1_HUMAN	HUMAN		11741	7264	11124	10404.3	10622.7	10303.7	30058.3	29745.3	33433.3	10705.7	11027.3	10966	7600	7321	9966.67	8331.67	7656.33	7785.33	13328.3	14258.7	17502.7	9828.67	12921	13777.3	12554	11977.3	6145.67	10043	10443.6	31079	10899.7	8295.89	7924.44	15029.9	12175.7	10225.7	0.113909	1037	0.0244
H/ACA ribonucleoprotein complex subunit 1 OS=Homo sapiens OX=9606 GN=GAR1 PE=1 SV=1	11.31	22519	606.162	Q9NY12	2	12.44	0.0007	GAR1_HUMAN	HUMAN		3365	3522.5	2977	4702	4438	4656	7179	9148	9113	4818	3450	3086	10915	7456	4628.5	4384.5	10052	3820.5	3091	5018.5	3410.5	2889	1795	2636.5	5541	8438	4856.5	3288.17	4598.67	8480	3784.67	7666.5	6085.67	3840	2440.17	6278.5	0.977909	1969	0.0463294
Guanine nucleotide-binding protein G(I)/G(S)/G(T) subunit beta-1 OS=Homo sapiens OX=9606 GN=GNB1 PE=1 SV=3	5.54	38175.4	19641.6	P62873	11	71.76	0	GBB1_HUMAN	HUMAN		47066.3	40652.9	49137.7	26590	27861.6	27129.5	33795.5	32293.9	32700.5	19516.2	20909.7	19077	17095	16106.3	15484.7	31281.7	36050.6	30828.1	41239	38372.5	42455.4	35812.6	36251.7	37844.7	32040.9	30593.9	29914.7	45619	27193.7	32930	19834.3	16228.7	32720.1	40689	36636.3	30849.8	0.96615	1958	0.0460706
Guanine nucleotide-binding protein G(I)/G(S)/G(T) subunit beta-2 OS=Homo sapiens OX=9606 GN=GNB2 PE=1 SV=3	5.54	38072.5	17286.2	P62879	11	51.47	0	GBB2_HUMAN	HUMAN		29929.4	26839.8	30050.7	23713.3	26536.1	25776.7	20260.2	19041.3	20316.8	19267.2	21291	18282	13971.5	13024.1	13702.7	29458.3	33544.6	30174	30031.6	28126	30735.6	25774.2	28121	27228.2	22837.1	20313.8	24821.5	28939.9	25342	19872.8	19613.4	13566.1	31059	29631.1	27041.1	22657.5	0.451158	1540	0.0362353
Guanine nucleotide-binding protein subunit beta-4 OS=Homo sapiens OX=9606 GN=GNB4 PE=1 SV=3	5.53	38308.6	3802.03	Q9HAV0	10	57.94	0	GBB4_HUMAN	HUMAN		4797.67	3696	3852.33	4104.61	2784.02	2615.09	5786.12	6120.4	4354.91	2984.58	3181	2955.22				3549.93	3389.16	3827.57	7721	8556.67	8135.33	3653.5	3410.15	4857.67	4125.02	3830.27	4594.49	4115.33	3167.91	5420.48	3040.27	0	3588.88	8137.67	3973.77	4183.26	0.0986399	991	0.0233176
Guanine nucleotide-binding protein G(I)/G(S)/G(O) subunit gamma-12 OS=Homo sapiens OX=9606 GN=GNG12 PE=1 SV=3	9.48	8120.29	7210.65	Q9UBI6	4	66.67	0	GBG12_HUMAN	HUMAN		4415.67	6262.33	6273.67	11613	11767	11531.7	34286	36821.7	35339.3	8787	9630.67	8917.33	12676	12839.3	14194	5670.67	5727	5437.67	4467	4365.67	4552.67	12429.3	11385.7	11109.3	11255.7	6873	11647.3	5650.56	11637.2	35482.3	9111.67	13236.4	5611.78	4461.78	11641.4	9925.33	0.0846391	957	0.0225176
Guanylate-binding protein 1 OS=Homo sapiens OX=9606 GN=GBP1 PE=1 SV=2	5.91	68444.1	825.035	P32455	4	10.98	0.0007	GBP1_HUMAN	HUMAN		4846.5	4139					4679	4864	3172				3191.5	3045.33	3812	6215.33	5563	6989.67	5402.33	4157	4100.5				4511	5605.33	4830.33	4492.75	0	4238.33	0	3349.61	6256	4553.28	0	4982.22	0.581149	1667	0.0392235
Glutaryl-CoA dehydrogenase, mitochondrial OS=Homo sapiens OX=9606 GN=GCDH PE=1 SV=1	8.01	48640.5	763.958	Q92947	2	9.13	0.0007	GCDH_HUMAN	HUMAN		6469.5	7354.5	7474	3343.5	3159.5	3167	2364	3113.5	2585	2677.5	2614.5	2341	3623	2663	3045	2809.5	3229.5	2629	3501	3449.5	3421	3235.5	2793.5	3992.5	4104.5	3584.5	3502.5	7099.33	3223.33	2687.5	2544.33	3110.33	2889.33	3457.17	3340.5	3730.5	0.250158	1313	0.0308941
eIF-2-alpha kinase activator GCN1 OS=Homo sapiens OX=9606 GN=GCN1 PE=1 SV=6	7.16	295154	908.791	Q92616	3	1.68	0.0007	GCN1_HUMAN	HUMAN		3343.33	3673.33	3872		2763	3152				2679	2441	2468	5422.5	5362	5074	4899.33	4621	4563.67	2607.33	2643.67	2650.67	3348	3563	4106.5	3756.67	3571.67	3757	3629.56	2957.5	0	2529.33	5286.17	4694.67	2633.89	3672.5	3695.11	0.0236732	641	0.0150824
Rab GDP dissociation inhibitor beta OS=Homo sapiens OX=9606 GN=GDI2 PE=1 SV=2	6.05	51119.6	11936.9	P50395	31	82.92	0	GDIB_HUMAN	HUMAN		57697.3	51657.4	54642.3	35260.8	42516.3	35606.3	47147.7	42644	48442.3	47337.3	40345.3	31461.7	41147.2	41719.3	39529.3	42881.9	42091	40669	56010.2	55391.4	51406.3	44501	46457.7	54394	45397.3	49655.5	46796.3	54665.7	37794.5	46078	39714.8	40798.6	41880.6	54269.3	48450.9	47283	0.550169	1634	0.0384471
Rho GDP-dissociation inhibitor 1 OS=Homo sapiens OX=9606 GN=ARHGDIA PE=1 SV=3	4.82	23264.2	8516.35	P52565	11	72.06	0	GDIR1_HUMAN	HUMAN		63874.7	63901	62571.3	60468.7	63672	64050.3	53831.3	51766.3	53703	51419.7	55617.3	48337.7	45580.7	48773.7	44301.7	76371.7	68267.7	71722.7	74655	82656.3	75051.3	67334.3	63968	70838	73435.7	65238	75055	63449	62730.3	53100.2	51791.6	46218.7	72120.7	77454.2	67380.1	71242.9	0.0606659	854	0.0200941
Rho GDP-dissociation inhibitor 2 OS=Homo sapiens OX=9606 GN=ARHGDIB PE=1 SV=3	4.9	23045.1	36399.2	P52566	14	84.08	0	GDIR2_HUMAN	HUMAN		134907	131340	143675	25347.3	25354.7	25327.3	35137.3	32022.3	32431.3	24140	23864.3	25117	40797.3	40672.3	38185.7	99893	82738.7	95204	87707.7	102361	95496.3	56453.7	56738.3	57486.7	90742	103112	106859	136640	25343.1	33197	24373.8	39885.1	92611.9	95188.3	56892.9	100238	0.321348	1404	0.0330353
GTP cyclohydrolase 1 feedback regulatory protein OS=Homo sapiens OX=9606 GN=GCHFR PE=1 SV=3	6.09	9755.27	1551.46	P30047	2	48.81	0	GFRP_HUMAN	HUMAN		5239	5203	4997.5				8071	7961	7424				7870	8262.5	7188	2549	3051.5	2575	5224.5	4722.5	5662.5	2195	1962	1936	6495	6488	5769	5146.5	0	7818.67	0	7773.5	2725.17	5203.17	2031	6250.67	0.0739657	912	0.0214588
Glutathione hydrolase 5 proenzyme OS=Homo sapiens OX=9606 GN=GGT5 PE=1 SV=2	7.28	62774.5	1886.02	P36269	9	23.89	0	GGT5_HUMAN	HUMAN		4109.33	3907.67	4061.33	8471.67	7764.33	7368	19087.7	16600.7	17612	11154.7	12178.3	10625.3	5859.33	6160.33	6057.67	1484	1734.33	2259	14170.3	14831.3	14041.3	14753.3	14607	15267	9509.67	9667.67	10356.7	4026.11	7868	17766.8	11319.4	6025.78	1825.78	14347.7	14875.8	9844.67	0.671625	1742	0.0409882
Glucosylceramidase OS=Homo sapiens OX=9606 GN=GBA PE=1 SV=3	7.34	60172.6	435.178	P04062	2	5.04	0.0007	GLCM_HUMAN	HUMAN					5678	4947	4840		8478	2652	5641.5	6037.5	6224	7536.5	8831	7087.5	5808	6249.5	4883	3850.5	3770	3741.5	6909.5	7323.5	6526	4604.5	4339.5	4142	0	5155	5565	5967.67	7818.33	5646.83	3787.33	6919.67	4362	0.531177	1611	0.0379059
1,4-alpha-glucan-branching enzyme OS=Homo sapiens OX=9606 GN=GBE1 PE=1 SV=3	5.85	80930.3	297.49	Q04446	2	5.27	0.0009	GLGB_HUMAN	HUMAN		6965.5	6221	6500.5	5674	5531	4945	4342	5115.5	5556.5	3975	4223	3403	3174.5	3261.5	3975	5676	6553.5	6717.5	5340	4780	4705.5	5898	6666	5885	4826.5	4981.5	5472	6562.33	5383.33	5004.67	3867	3470.33	6315.67	4941.83	6149.67	5093.33	0.975142	1965	0.0462353
Glutamine synthetase OS=Homo sapiens OX=9606 GN=GLUL PE=1 SV=4	6.44	42691.8	1021.4	P15104	6	25.74	0.0007	GLNA_HUMAN	HUMAN		4196.33	4037.33	4076.67	6743	6891.67	7084	9993	9007.67	9440.33	7041.67	7124	7819	8455.67	8505.33	7487.33	10906.3	10856.7	10728	6159.67	6147.67	5655.33	9602.67	9689.67	9832	10153.7	11618	11113.3	4103.44	6906.22	9480.33	7328.22	8149.44	10830.3	5987.56	9708.11	10961.7	0.044456	766	0.0180235
Glyoxalase domain-containing protein 4 OS=Homo sapiens OX=9606 GN=GLOD4 PE=1 SV=1	5.25	35192.7	4205.48	Q9HC38	17	75.4	0	GLOD4_HUMAN	HUMAN		15127.7	13580	26414.7	33194	35349.7	33874	13401.3	13761.3	13344	28142.7	26846	24901.7	11159.3	11903.3	10259	12560.3	12956	13189.3	18806	20428.3	19222.7	34373	34781.7	33536	18648.3	17784.3	21856.7	18374.1	34139.2	13502.2	26630.1	11107.2	12901.9	19485.7	34230.2	19429.8	0.329754	1416	0.0333176
Glutaredoxin-1 OS=Homo sapiens OX=9606 GN=GLRX PE=1 SV=2	8.13	12060.9	5667.63	P35754	3	36.79	0	GLRX1_HUMAN	HUMAN		13076.7	12024.7	13772.3	8860	9890	9191	17281	17723	17078.7	5848	5374	5672	9311	9840	8796	9788	9822.5	8397	11886.7	10488	11161	8185	9049.67	9174.5	15210.5	12975.5	15014	12957.9	9313.67	17360.9	5631.33	9315.67	9335.83	11178.6	8803.06	14400	0.234114	1288	0.0303059
Glutaminase kidney isoform, mitochondrial OS=Homo sapiens OX=9606 GN=GLS PE=1 SV=1	7.6	74316.7	441.932	O94925	2	5.83	0.0007	GLSK_HUMAN	HUMAN		2933	1820	3160.5	3629	2927	4659		2555			2981		3516	2900	3343	3553	3139.5	3385.5	4337.5	4332.5	4481	3297	2774	3559.5	4357	4159.5	4072	2637.83	3738.33	2555	2981	3253	3359.33	4383.67	3210.17	4196.17	0.144474	1119	0.0263294
Serine hydroxymethyltransferase, cytosolic OS=Homo sapiens OX=9606 GN=SHMT1 PE=1 SV=1	7.53	53653	1247.45	P34896	10	33.13	0.0007	GLYC_HUMAN	HUMAN		7183.33	7537.67	7131	11011	11526.3	10758.7	9523	9240.67	9893	9030.33	8015	8097.67	9387	10626.3	10310.7	5733.33	5304.67	6022.67	7514.33	7108	7424	11546	11543	10088.3	10563.7	11441.3	11025.3	7284	11098.7	9552.22	8381	10108	5686.89	7348.78	11059.1	11010.1	0.512143	1598	0.0376
Serine hydroxymethyltransferase, mitochondrial OS=Homo sapiens OX=9606 GN=SHMT2 PE=1 SV=3	8.58	56449.3	689.68	P34897	6	21.03	0.0007	GLYM_HUMAN	HUMAN		6366.06	7031.33	6749.33	1926.77	1689.82	1826.21	2402.15	2401.67	2920.93				4118.33	4535.67	4365.33	5859.33	6563.33	5931.74	2729.32	2410.67	2792	2017.14	1588.46	2126.16	4101.67	2889.33	4783	6715.57	1814.27	2574.91	0	4339.78	6118.14	2644	1910.59	3924.67	0.953547	1949	0.0458588
[truncated: 1,123 more rows]
[truncated: 12 more columns]

## Sheet: TOP3 quantification_ST_single
											2019-107-01 Renauld	2019-107-01 Renauld	2019-107-01 Renauld	2019-107-02 Renauld	2019-107-02 Renauld	2019-107-02 Renauld	2019-107-03 Renauld	2019-107-03 Renauld	2019-107-03 Renauld	2019-107-04 Renauld	2019-107-04 Renauld	2019-107-04 Renauld	2019-107-05 Renauld	2019-107-05 Renauld	2019-107-05 Renauld	2019-107-06 Renauld	2019-107-06 Renauld	2019-107-06 Renauld	2019-107-08 Renauld	2019-107-08 Renauld	2019-107-08 Renauld	2019-107-09 Renauld	2019-107-09 Renauld	2019-107-09 Renauld	2019-107-07 Renauld	2019-107-07 Renauld	2019-107-07 Renauld	2019-107-01 Renauld	2019-107-03 Renauld	2019-107-05 Renauld	2019-107-08 Renauld	2019-107-02 Renauld	2019-107-04 Renauld	2019-107-06 Renauld	2019-107-09 Renauld	2019-107-07 Renauld
[truncated: 2,126 more rows]
[truncated: 14 more columns]

[truncated: 12 more sheets: TOP3 quantification, correlation, sum of inten for peptide types, project details, config, absqfmol, ppm, fmolug, absqng, PLGS ppm, PLGS fmol, protein homology]
